# Supplementary material for: Alternative transcription start sites contribute to acute-stress-induced transcriptome response in human skeletal muscle
Source: Hum Genomics. 2022 Jul 22;16:24. doi: 10.1186/s40246-022-00399-8 (PMC9308330; doi:10.1186/s40246-022-00399-8)
Supplement: Supplementary file 2 — Additional file 2. Table S1. All and firstly annotated CAGE TSS clusters in the human vastus lateralis muscle. To eliminate low expressed CAGE TSS clusters 10 percent cutoff was applied to CAGE TSS clusters annotated to TSS, 5’UTR, CDS, 3’UTR, Non coding exon, or Verified by RNA sequencing and belonging to a gene. These CAGE TSS clusters were marked as Major or Minor; no cutoff was applied to CAGE TSS clusters belonging to Intron and Intergenic. [file 40246_2022_399_MOESM2_ESM.xlsx]

## Sheet: All CAGE TSS clusters 
CAGE_TSS_cluster_(DPI_name)	Chromosome	Start	End	Strand	Ensembl_Id	Gene_Name	Gene_Name_Intron	Ensembl_Id_Intron	Annotation	Mean expression baseline, TPM	Mean expression 0h, TPM	Mean expression 1h, TPM	Mean expression 3h, TPM	Mean expression 6h, TPM	10% Cutoff
chr1:629918..629928,chr1:629881..629938,+;peak:chr1:629923..629924,+;peakCounts:98	1	629918	629928	+	ENSG00000225630	MTND2P28	NA	NA	exon_non_cod_Ensembl	1.02627	0.740966	0.694452	0.715218	0.796646	major
chr1:631149..631168,chr1:631137..631192,+;peak:chr1:631162..631163,+;peakCounts:360.9	1	631149	631168	+	ENSG00000237973	MTCO1P12	NA	NA	exon_non_cod_Ensembl	3.38435	2.89333	4.8574	3.50532	4.04476	major
chr1:631186..631191,chr1:631137..631192,+;peak:chr1:631188..631189,+;peakCounts:331.9	1	631186	631191	+	ENSG00000237973	MTCO1P12	NA	NA	exon_non_cod_Ensembl	0.936083	1.01082	1.13369	0.916285	1.01835	major
chr1:631821..631825,chr1:631800..631859,+;peak:chr1:631822..631823,+;peakCounts:236.7	1	631821	631825	+	ENSG00000237973	MTCO1P12	NA	NA	exon_non_cod_Ensembl	0.731382	0.150274	0.738123	0.547268	0.596405	major
chr1:634007..634012,chr1:633954..634028,+;peak:chr1:634008..634009,+;peakCounts:15509.8	1	634007	634012	+	ENSG00000248527	MTATP6P1	NA	NA	exon_non_cod_Ensembl	43.7548	42.7408	33.9031	30.9456	35.6452	major
chr1:634023..634028,chr1:633954..634028,+;peak:chr1:634027..634028,+;peakCounts:19729.8	1	634023	634028	+	ENSG00000248527	MTATP6P1	NA	NA	exon_non_cod_Ensembl	73.7636	61.4538	54.7403	52.0546	56.4713	major
chr1:634045..634052,chr1:634041..634102,-;peak:chr1:634047..634048,-;peakCounts:521.1	1	634045	634052	-	NA	NA	AL669831.3	ENSG00000230021	intron_Ensembl	1.17895	0.234443	1.55268	1.4215	1.57021	No
chr1:634060..634075,chr1:634041..634102,-;peak:chr1:634064..634065,-;peakCounts:396.1	1	634060	634075	-	NA	NA	AL669831.3	ENSG00000230021	intron_Ensembl	1.8901	0.529551	2.31293	2.25061	1.97099	No
chr1:634095..634100,chr1:634041..634102,-;peak:chr1:634099..634100,-;peakCounts:511.1	1	634095	634100	-	NA	NA	AL669831.3	ENSG00000230021	intron_Ensembl	1.31836	0	0.949747	1.2525	1.40141	No
chr1:634714..634716,+	1	634714	634716	+	ENSG00000198744	MTCO3P12	NA	NA	exon_non_cod_Ensembl	0.54094	0.0790315	0.49601	0.499963	0.361738	major
chr1:827496..827511,chr1:827436..827532,-;peak:chr1:827505..827506,-;peakCounts:142.2	1	827496	827511	-	ENSG00000225880	LINC00115	NA	NA	TSS_Ensembl	0.580259	0.92056	0.587895	0.794896	0.790989	major
chr1:827669..827675,chr1:827664..827829,+;peak:chr1:827672..827673,+;peakCounts:219.9	1	827669	827675	+	ENSG00000228794	LINC01128	NA	NA	TSS_Ensembl	0.916992	0	1.08417	1.06299	1.02016	major
chr1:827689..827703,chr1:827664..827829,+;peak:chr1:827699..827700,+;peakCounts:192.9	1	827689	827703	+	ENSG00000228794	LINC01128	NA	NA	TSS_Ensembl	1.82676	3.99203	1.9684	2.12826	2.36952	major
chr1:827715..827723,chr1:827664..827829,+;peak:chr1:827720..827721,+;peakCounts:1449.9	1	827715	827723	+	ENSG00000228794	LINC01128	NA	NA	TSS_Ensembl	1.95545	4.44958	2.83037	3.13068	4.40029	major
chr1:959249..959256,chr1:959241..959300,-;peak:chr1:959249..959250,-;peakCounts:3752.1	1	959249	959256	-	ENSG00000188976	NOC2L	NA	NA	TSS_Ensembl	18.9184	20.412	16.2725	18.2804	19.9365	major
chr1:959271..959278,chr1:959241..959300,-;peak:chr1:959273..959274,-;peakCounts:1898.1	1	959271	959278	-	ENSG00000188976	NOC2L	NA	NA	TSS_Ensembl	11.7545	19.1593	10.5623	10.9146	11.878	major
chr1:975853..975862,chr1:975823..975890,-;peak:chr1:975856..975857,-;peakCounts:187.2	1	975853	975862	-	ENSG00000187642	PERM1	NA	NA	3UTR_Ensembl	0.529635	0.351889	0.662073	0.8943	0.657397	minor
chr1:980037..980055,chr1:979899..980096,-;peak:chr1:980049..980050,-;peakCounts:236.7	1	980037	980055	-	ENSG00000187642	PERM1	NA	NA	CDS_Ensembl	0.608625	0.339962	0.574222	0.653095	0.949383	minor
chr1:980157..980168,chr1:980119..980417,-;peak:chr1:980162..980163,-;peakCounts:301.5	1	980157	980168	-	ENSG00000187642	PERM1	NA	NA	CDS_Ensembl	0.109533	0.330459	0.451757	1.14587	0.777475	minor
chr1:980344..980357,chr1:980119..980417,-;peak:chr1:980349..980350,-;peakCounts:126.5	1	980344	980357	-	ENSG00000187642	PERM1	NA	NA	CDS_Ensembl	0.39362	0.294064	0.358379	0.705275	0.902115	minor
chr1:980387..980398,chr1:980119..980417,-;peak:chr1:980392..980393,-;peakCounts:241.5	1	980387	980398	-	ENSG00000187642	PERM1	NA	NA	CDS_Ensembl	0.0208952	0.256344	0.420637	1.24956	0.799487	minor
chr1:980439..980566,chr1:980439..980566,-	1	980439	980566	-	ENSG00000187642	PERM1	NA	NA	CDS_Ensembl	1.87268	1.32982	2.58953	3.33082	3.1715	minor
chr1:980624..980629,chr1:980587..980850,-;peak:chr1:980624..980625,-;peakCounts:37.2	1	980624	980629	-	ENSG00000187642	PERM1	NA	NA	CDS_Ensembl	0.209559	0.265643	0.850546	1.76706	1.37586	minor
chr1:980653..980677,chr1:980587..980850,-;peak:chr1:980658..980659,-;peakCounts:3202.2	1	980653	980677	-	ENSG00000187642	PERM1	NA	NA	CDS_Ensembl	2.52751	2.44635	9.27369	18.0761	12.2022	minor
chr1:980697..980708,chr1:980587..980850,-;peak:chr1:980702..980703,-;peakCounts:893.2	1	980697	980708	-	ENSG00000187642	PERM1	NA	NA	CDS_Ensembl	1.2488	0.88803	2.92884	4.89266	3.35394	minor
chr1:980718..980731,chr1:980587..980850,-;peak:chr1:980727..980728,-;peakCounts:1028.2	1	980718	980731	-	ENSG00000187642	PERM1	NA	NA	CDS_Ensembl	3.70769	2.59109	8.2261	13.9224	10.0036	minor
chr1:980917..980928,chr1:980879..981001,-;peak:chr1:980922..980923,-;peakCounts:164.7	1	980917	980928	-	ENSG00000187642	PERM1	NA	NA	CDS_Ensembl	0.243149	0.248482	0.302385	0.373154	0.446214	minor
chr1:981088..981098,chr1:981065..981197,-;peak:chr1:981092..981093,-;peakCounts:425.7	1	981088	981098	-	ENSG00000187642	PERM1	NA	NA	exon_non_cod_Refseq	0.71057	0.952089	0.992782	1.37287	1.51639	minor
chr1:981171..981176,chr1:981065..981197,-;peak:chr1:981175..981176,-;peakCounts:81.7	1	981171	981176	-	ENSG00000187642	PERM1	NA	NA	TSS_Refseq	0.164456	0.0992285	0.31391	0.259298	0.394519	minor
chr1:981965..982230,chr1:981965..982230,-	1	981965	982230	-	ENSG00000187642	PERM1	NA	NA	TSS_Ensembl	141.534	109.753	175.105	236.649	233.46	major
chr1:982504..982528,chr1:982398..982623,+;peak:chr1:982515..982516,+;peakCounts:428.4	1	982504	982528	+	NA	NA	NA	NA	intergenic	2.68123	2.11166	3.1495	2.835	3.18816	No
chr1:982548..982559,chr1:982398..982623,+;peak:chr1:982553..982554,+;peakCounts:246.4	1	982548	982559	+	NA	NA	NA	NA	intergenic	0.643344	0.486088	0.654439	0.603731	0.954718	No
chr1:982581..982592,chr1:982398..982623,+;peak:chr1:982585..982586,+;peakCounts:169.4	1	982581	982592	+	NA	NA	NA	NA	intergenic	0.507753	0.600737	0.341541	0.619908	0.618167	No
chr1:1000094..1000102,chr1:999983..1000199,-;peak:chr1:1000094..1000095,-;peakCounts:4734	1	1000094	1000102	-	ENSG00000188290	HES4	NA	NA	TSS_Ensembl	9.78534	10.0619	17.3831	23.9542	24.1263	major
chr1:1000117..1000123,chr1:999983..1000199,-;peak:chr1:1000122..1000123,-;peakCounts:249	1	1000117	1000123	-	ENSG00000188290	HES4	NA	NA	TSS_Ensembl	0.885207	0.856257	1.80859	2.2771	2.37955	major
chr1:1000701..1000719,chr1:1000670..1000853,-;peak:chr1:1000713..1000714,-;peakCounts:195.3	1	1000701	1000719	-	ENSG00000188290	HES4	NA	NA	5UTR_Refseq	0.127169	0.345494	0.483667	0.819786	1.1079	minor
chr1:1013495..1013497,chr1:1013434..1013550,+;peak:chr1:1013496..1013497,+;peakCounts:5086.8	1	1013495	1013497	+	ENSG00000187608	ISG15	NA	NA	TSS_Ensembl	8.78495	10.2036	11.7595	9.65309	7.51382	major
chr1:1020112..1020120,chr1:1020069..1020155,+;peak:chr1:1020119..1020120,+;peakCounts:1117.8	1	1020112	1020120	+	ENSG00000188157	AGRN	NA	NA	TSS_Ensembl	4.15955	3.38295	2.89723	3.6812	3.07462	major
chr1:1214124..1214153,-	1	1214124	1214153	-	ENSG00000186827	TNFRSF4	NA	NA	TSS_Ensembl	2.32861	1.28543	4.54901	2.60779	2.21935	major
chr1:1228692..1228713,-	1	1228692	1228713	-	ENSG00000078808	SDF4	NA	NA	CDS_Ensembl	0.764007	0.54556	0.766397	0.935977	0.935346	minor
chr1:1231985..1231992,chr1:1231888..1232077,-;peak:chr1:1231989..1231990,-;peakCounts:4369.5	1	1231985	1231992	-	ENSG00000078808	SDF4	NA	NA	TSS_Ensembl	10.8307	7.87135	10.194	11.358	10.9407	major
chr1:1231998..1232003,chr1:1231888..1232077,-;peak:chr1:1232000..1232001,-;peakCounts:3727.5	1	1231998	1232003	-	ENSG00000078808	SDF4	NA	NA	TSS_Ensembl	10.4422	6.8048	9.65945	10.1759	9.0919	major
chr1:1232238..1232250,chr1:1232222..1232310,+;peak:chr1:1232243..1232244,+;peakCounts:467.1	1	1232238	1232250	+	ENSG00000176022	B3GALT6	NA	NA	TSS_Ensembl	3.22399	1.665	2.91562	2.93535	3.30316	major
chr1:1232256..1232261,chr1:1232222..1232310,+;peak:chr1:1232258..1232259,+;peakCounts:281.1	1	1232256	1232261	+	ENSG00000176022	B3GALT6	NA	NA	TSS_Ensembl	1.07182	0.47619	0.876345	0.96181	0.790489	major
chr1:1273823..1273843,chr1:1273741..1273872,-;peak:chr1:1273832..1273833,-;peakCounts:2673.9	1	1273823	1273843	-	ENSG00000160087	UBE2J2	NA	NA	TSS_Ensembl	21.5211	23.4205	21.6058	22.9196	24.7441	major
chr1:1273851..1273854,chr1:1273741..1273872,-;peak:chr1:1273852..1273853,-;peakCounts:1076.9	1	1273851	1273854	-	ENSG00000160087	UBE2J2	NA	NA	TSS_Ensembl	4.72697	4.04844	4.45893	4.91453	5.81017	major
chr1:1274030..1274036,chr1:1273999..1274061,+;peak:chr1:1274035..1274036,+;peakCounts:243	1	1274030	1274036	+	ENSG00000230415	LINC01786	NA	NA	TSS_Refseq	0.502418	0.414785	0.62776	0.516801	0.491004	major
chr1:1307897..1307908,chr1:1307822..1307987,-;peak:chr1:1307902..1307903,-;peakCounts:633.3	1	1307897	1307908	-	ENSG00000131584	ACAP3	NA	NA	TSS_Ensembl	3.83662	5.59668	3.10164	4.16899	4.32221	major
chr1:1307924..1307933,chr1:1307822..1307987,-;peak:chr1:1307929..1307930,-;peakCounts:1833.3	1	1307924	1307933	-	ENSG00000131584	ACAP3	NA	NA	TSS_Ensembl	4.35808	4.8437	4.40283	4.84846	5.01714	major
chr1:1308593..1308602,chr1:1308559..1308652,+;peak:chr1:1308596..1308597,+;peakCounts:333	1	1308593	1308602	+	ENSG00000169972	PUSL1	NA	NA	TSS_Ensembl	0.98569	0.828475	0.938539	0.739545	1.038	major
chr1:1324633..1324640,chr1:1324595..1324706,-;peak:chr1:1324636..1324637,-;peakCounts:1883.5	1	1324633	1324640	-	ENSG00000127054	INTS11	NA	NA	TSS_Ensembl	8.05621	9.31406	6.50838	6.53089	7.28748	major
chr1:1324652..1324665,chr1:1324595..1324706,-;peak:chr1:1324659..1324660,-;peakCounts:6682.5	1	1324652	1324665	-	ENSG00000127054	INTS11	NA	NA	TSS_Ensembl	20.7444	24.5477	20.3612	19.0822	20.5557	major
chr1:1324788..1324793,chr1:1324754..1325104,+;peak:chr1:1324788..1324789,+;peakCounts:354	1	1324788	1324793	+	ENSG00000224051	CPTP	NA	NA	TSS_Ensembl	3.41201	2.47819	2.16157	2.31672	2.52952	major
chr1:1324796..1324832,chr1:1324754..1325104,+;peak:chr1:1324826..1324827,+;peakCounts:3834	1	1324796	1324832	+	ENSG00000224051	CPTP	NA	NA	TSS_Ensembl	30.141	28.6786	23.9391	25.8862	31.6669	major
chr1:1324838..1324859,chr1:1324754..1325104,+;peak:chr1:1324854..1324855,+;peakCounts:2063	1	1324838	1324859	+	ENSG00000224051	CPTP	NA	NA	TSS_Ensembl	9.3956	8.28201	7.90304	8.36116	13.4218	major
chr1:1324883..1324884,chr1:1324754..1325104,+;peak:chr1:1324883..1324884,+;peakCounts:274	1	1324883	1324884	+	ENSG00000224051	CPTP	NA	NA	5UTR_Ensembl	1.4497	1.3556	1.351	1.31739	1.3344	minor
chr1:1347675..1347689,chr1:1347660..1347824,-;peak:chr1:1347683..1347684,-;peakCounts:285.3	1	1347675	1347689	-	NA	NA	DVL1	ENSG00000107404	intron_Ensembl	1.47468	1.10398	1.74288	1.3843	1.54231	No
chr1:1347693..1347703,chr1:1347660..1347824,-;peak:chr1:1347698..1347699,-;peakCounts:254.3	1	1347693	1347703	-	NA	NA	DVL1	ENSG00000107404	intron_Ensembl	0.883593	0.413876	0.776582	0.725161	0.891911	No
chr1:1347725..1347731,chr1:1347660..1347824,-;peak:chr1:1347730..1347731,-;peakCounts:501.3	1	1347725	1347731	-	NA	NA	DVL1	ENSG00000107404	intron_Ensembl	1.52923	1.2708	1.30237	1.35028	1.49006	No
chr1:1347897..1347921,chr1:1347762..1347923,+;peak:chr1:1347911..1347912,+;peakCounts:231.3	1	1347897	1347921	+	NA	NA	NA	NA	intergenic	1.09012	1.06968	0.887194	1.16109	1.23669	No
chr1:1348115..1348133,chr1:1348099..1348194,+;peak:chr1:1348125..1348126,+;peakCounts:176.5	1	1348115	1348133	+	NA	NA	NA	NA	intergenic	1.32307	1.6235	1.39544	1.32274	1.70706	No
chr1:1348148..1348155,chr1:1348099..1348194,+;peak:chr1:1348151..1348152,+;peakCounts:220.5	1	1348148	1348155	+	NA	NA	NA	NA	intergenic	0.417389	0.380187	0.53498	0.463637	0.449236	No
chr1:1349351..1349357,chr1:1348984..1349480,-;peak:chr1:1349351..1349352,-;peakCounts:60.8	1	1349351	1349357	-	ENSG00000107404	DVL1	NA	NA	5UTR_Ensembl	12.8053	6.05923	12.1771	13.4679	12.9363	major
chr1:1349368..1349385,chr1:1348984..1349480,-;peak:chr1:1349379..1349380,-;peakCounts:14131.8	1	1349368	1349385	-	ENSG00000107404	DVL1	NA	NA	TSS_Ensembl	40.548	23.8677	47.3525	50.9707	38.7159	major
chr1:1349410..1349418,chr1:1348984..1349480,-;peak:chr1:1349415..1349416,-;peakCounts:1962.8	1	1349410	1349418	-	ENSG00000107404	DVL1	NA	NA	TSS_Ensembl	21.3879	15.8366	23.7058	24.7674	20.452	major
chr1:1358530..1358537,chr1:1358492..1358604,-;peak:chr1:1358532..1358533,-;peakCounts:1766.7	1	1358530	1358537	-	ENSG00000162576	MXRA8	NA	NA	TSS_Ensembl	6.609	3.4066	6.45197	5.92239	5.40051	major
chr1:1358539..1358546,chr1:1358492..1358604,-;peak:chr1:1358542..1358543,-;peakCounts:1221.7	1	1358539	1358546	-	ENSG00000162576	MXRA8	NA	NA	TSS_Ensembl	3.13341	2.03801	2.69531	2.56236	2.9417	major
chr1:1358553..1358555,chr1:1358492..1358604,-;peak:chr1:1358554..1358555,-;peakCounts:371.7	1	1358553	1358555	-	ENSG00000162576	MXRA8	NA	NA	TSS_Ensembl	1.78386	1.13525	1.34794	1.77775	1.34726	major
chr1:1374089..1374095,chr1:1374017..1374444,-;peak:chr1:1374089..1374090,-;peakCounts:196.7	1	1374089	1374095	-	ENSG00000175756	AURKAIP1	NA	NA	CDS_Ensembl	0.398877	0.914561	0.274863	0.233535	0.36015	minor
chr1:1374163..1374176,chr1:1374017..1374444,-;peak:chr1:1374169..1374170,-;peakCounts:226.7	1	1374163	1374176	-	ENSG00000175756	AURKAIP1	NA	NA	CDS_Ensembl	1.18135	0.361227	1.53806	1.10188	1.17365	minor
chr1:1374307..1374322,chr1:1374017..1374444,-;peak:chr1:1374312..1374313,-;peakCounts:470.7	1	1374307	1374322	-	ENSG00000175756	AURKAIP1	NA	NA	CDS_Ensembl	1.21939	2.54024	0.998222	1.2843	1.15549	minor
chr1:1374327..1374336,chr1:1374017..1374444,-;peak:chr1:1374331..1374332,-;peakCounts:31.7	1	1374327	1374336	-	ENSG00000175756	AURKAIP1	NA	NA	CDS_Ensembl	0.303703	0.417249	0.239815	0.243836	0.210053	minor
chr1:1374396..1374407,chr1:1374017..1374444,-;peak:chr1:1374401..1374402,-;peakCounts:247.7	1	1374396	1374407	-	ENSG00000175756	AURKAIP1	NA	NA	CDS_Ensembl	0.621983	0.893968	0.472693	0.484875	0.450771	minor
chr1:1374428..1374434,chr1:1374017..1374444,-;peak:chr1:1374433..1374434,-;peakCounts:216.7	1	1374428	1374434	-	ENSG00000175756	AURKAIP1	NA	NA	CDS_Ensembl	0.296086	0.778081	0.191443	0.19127	0.281849	minor
chr1:1375164..1375167,chr1:1375003..1375423,-;peak:chr1:1375165..1375166,-;peakCounts:6480.2	1	1375164	1375167	-	ENSG00000175756	AURKAIP1	NA	NA	TSS_Ensembl	22.8678	13.9073	21.5189	23.9312	22.9638	major
chr1:1375175..1375192,chr1:1375003..1375423,-;peak:chr1:1375181..1375182,-;peakCounts:15125.2	1	1375175	1375192	-	ENSG00000175756	AURKAIP1	NA	NA	TSS_Ensembl	138.541	107.071	141.692	140.686	138.584	major
chr1:1375195..1375211,chr1:1375003..1375423,-;peak:chr1:1375206..1375207,-;peakCounts:27610.2	1	1375195	1375211	-	ENSG00000175756	AURKAIP1	NA	NA	TSS_Ensembl	133.144	98.4157	138.446	140.651	131.838	major
chr1:1399310..1399317,chr1:1399270..1399389,-;peak:chr1:1399313..1399314,-;peakCounts:3141	1	1399310	1399317	-	ENSG00000221978	CCNL2	NA	NA	TSS_Ensembl	10.422	9.76032	9.52924	8.71995	8.5139	major
chr1:1399326..1399328,chr1:1399270..1399389,-;peak:chr1:1399327..1399328,-;peakCounts:786	1	1399326	1399328	-	ENSG00000221978	CCNL2	NA	NA	TSS_Ensembl	3.4255	3.25734	3.62944	3.12367	3.1398	major
chr1:1399333..1399337,chr1:1399270..1399389,-;peak:chr1:1399335..1399336,-;peakCounts:1808	1	1399333	1399337	-	ENSG00000221978	CCNL2	NA	NA	TSS_Ensembl	6.11028	5.81182	7.53733	6.01674	6.46003	major
chr1:1399537..1399557,chr1:1399514..1399621,+;peak:chr1:1399551..1399552,+;peakCounts:442.8	1	1399537	1399557	+	ENSG00000224870	MRPL20-AS1	NA	NA	TSS_Ensembl	2.24538	2.12142	2.26778	2.46113	2.57249	major
chr1:1399558..1399568,chr1:1399514..1399621,+;peak:chr1:1399563..1399564,+;peakCounts:303.8	1	1399558	1399568	+	ENSG00000224870	MRPL20-AS1	NA	NA	TSS_Ensembl	0.805361	0.842413	0.795645	0.887557	1.02382	major
chr1:1406999..1407010,chr1:1406960..1407019,-;peak:chr1:1407003..1407004,-;peakCounts:174.6	1	1406999	1407010	-	ENSG00000242485	MRPL20	NA	NA	TSS_Ensembl	0.400133	1.41494	0.390306	0.336518	0.473017	minor
chr1:1407245..1407252,chr1:1407127..1407351,-;peak:chr1:1407246..1407247,-;peakCounts:8922.4	1	1407245	1407252	-	ENSG00000242485	MRPL20	NA	NA	TSS_Ensembl	26.7367	19.5127	32.4902	31.5144	28.3722	major
chr1:1407281..1407302,chr1:1407127..1407351,-;peak:chr1:1407286..1407287,-;peakCounts:21173.4	1	1407281	1407302	-	ENSG00000242485	MRPL20	NA	NA	TSS_Ensembl	93.478	95.6349	92.0075	88.6179	90.5924	major
chr1:1435692..1435707,chr1:1435637..1435751,+;peak:chr1:1435695..1435696,+;peakCounts:849.6	1	1435692	1435707	+	ENSG00000179403	VWA1	NA	NA	TSS_Ensembl	3.75396	3.87722	7.75644	8.43059	4.90768	major
chr1:1435713..1435720,chr1:1435637..1435751,+;peak:chr1:1435716..1435717,+;peakCounts:721.6	1	1435713	1435720	+	ENSG00000179403	VWA1	NA	NA	TSS_Ensembl	1.87425	1.61728	4.27271	3.84115	2.72865	major
chr1:1471762..1471768,chr1:1471752..1471809,+;peak:chr1:1471765..1471766,+;peakCounts:126.5	1	1471762	1471768	+	ENSG00000160072	ATAD3B	NA	NA	TSS_Ensembl	0.747344	0.514252	0.633325	0.627986	0.580282	major
chr1:1471775..1471784,chr1:1471752..1471809,+;peak:chr1:1471777..1471778,+;peakCounts:247.5	1	1471775	1471784	+	ENSG00000160072	ATAD3B	NA	NA	TSS_Ensembl	1.17237	0.84233	1.43206	1.45977	1.57538	major
chr1:1477848..1477850,+	1	1477848	1477850	+	ENSG00000160072	ATAD3B	NA	NA	TSS_Refseq	0.697037	0.889322	0.880183	0.78738	0.73454	major
chr1:1505676..1505681,chr1:1505641..1505704,+;peak:chr1:1505678..1505679,+;peakCounts:279.9	1	1505676	1505681	+	ENSG00000284740	AL645728.2	NA	NA	Verified_by_RNA-seq	0.5391	0.86211	0.900513	0.778649	0.886342	major
chr1:1505687..1505694,chr1:1505641..1505704,+;peak:chr1:1505692..1505693,+;peakCounts:192.9	1	1505687	1505694	+	ENSG00000284740	AL645728.2	NA	NA	Verified_by_RNA-seq	1.00562	0.262542	0.929682	1.33316	1.12875	major
chr1:1508967..1508986,+	1	1508967	1508986	+	ENSG00000284740	AL645728.2	NA	NA	Verified_by_RNA-seq	1.36572	0.158612	1.44705	1.56705	1.5776	major
chr1:1511955..1511972,chr1:1511924..1512044,-;peak:chr1:1511966..1511967,-;peakCounts:363.6	1	1511955	1511972	-	NA	NA	NA	NA	intergenic	2.53295	1.48829	2.34002	2.14061	2.19997	No
chr1:1512159..1512172,chr1:1512102..1512261,+;peak:chr1:1512161..1512162,+;peakCounts:3464.1	1	1512159	1512172	+	ENSG00000197785	ATAD3A	NA	NA	TSS_Ensembl	19.4135	22.3123	15.6926	17.2038	19.4844	major
chr1:1542103..1542121,chr1:1542073..1542154,-;peak:chr1:1542108..1542109,-;peakCounts:94.5	1	1542103	1542121	-	ENSG00000160075	SSU72	NA	NA	CDS_Ensembl	0.38785	0.0640121	0.262084	0.272014	0.323664	minor
chr1:1543894..1543902,chr1:1543870..1543982,-;peak:chr1:1543896..1543897,-;peakCounts:360.9	1	1543894	1543902	-	ENSG00000160075	SSU72	NA	NA	CDS_Ensembl	1.11748	0.474959	1.08922	1.02851	1.0061	minor
chr1:1555371..1555386,chr1:1555321..1555409,-;peak:chr1:1555381..1555382,-;peakCounts:100.3	1	1555371	1555386	-	NA	NA	SSU72	ENSG00000160075	intron_Ensembl	0.589996	0.727277	0.672542	0.438573	0.439311	No
chr1:1555389..1555398,chr1:1555321..1555409,-;peak:chr1:1555393..1555394,-;peakCounts:159.3	1	1555389	1555398	-	NA	NA	SSU72	ENSG00000160075	intron_Ensembl	0.37935	0.262173	0.486909	0.320718	0.287834	No
chr1:1574583..1574589,chr1:1574492..1574721,-;peak:chr1:1574586..1574587,-;peakCounts:458.8	1	1574583	1574589	-	ENSG00000160075	SSU72	NA	NA	TSS_Ensembl	2.82511	3.47585	2.60297	2.89307	2.99806	minor
chr1:1574595..1574606,chr1:1574492..1574721,-;peak:chr1:1574603..1574604,-;peakCounts:1027.8	1	1574595	1574606	-	ENSG00000160075	SSU72	NA	NA	TSS_Ensembl	6.97062	8.4203	6.50896	7.23623	6.97247	minor
chr1:1574619..1574636,chr1:1574492..1574721,-;peak:chr1:1574625..1574626,-;peakCounts:1657.8	1	1574619	1574636	-	ENSG00000160075	SSU72	NA	NA	TSS_Ensembl	13.1702	10.9452	12.4175	12.8933	12.4769	major
chr1:1574838..1574844,chr1:1574756..1574920,-;peak:chr1:1574842..1574843,-;peakCounts:10507.4	1	1574838	1574844	-	ENSG00000160075	SSU72	NA	NA	TSS_Ensembl	64.6464	63.8604	54.0703	62.9861	61.4384	major
chr1:1574857..1574863,chr1:1574756..1574920,-;peak:chr1:1574861..1574862,-;peakCounts:17393.4	1	1574857	1574863	-	ENSG00000160075	SSU72	NA	NA	TSS_Ensembl	79.5989	92.3715	73.1939	74.6826	76.4236	major
chr1:1615433..1615469,chr1:1615413..1615561,+;peak:chr1:1615453..1615454,+;peakCounts:639	1	1615433	1615469	+	ENSG00000197530	MIB2	NA	NA	TSS_Ensembl	6.56682	6.61212	6.14718	5.80946	6.29737	major
chr1:1615514..1615517,chr1:1615413..1615561,+;peak:chr1:1615515..1615516,+;peakCounts:128	1	1615514	1615517	+	ENSG00000197530	MIB2	NA	NA	TSS_Ensembl	0.439176	0.296228	0.266657	0.389857	0.488694	minor
chr1:1615534..1615546,chr1:1615413..1615561,+;peak:chr1:1615538..1615539,+;peakCounts:457	1	1615534	1615546	+	ENSG00000197530	MIB2	NA	NA	TSS_Ensembl	1.77118	1.71704	1.47862	2.03085	1.91117	major
chr1:1615782..1615786,chr1:1615652..1615838,-;peak:chr1:1615784..1615785,-;peakCounts:749.1	1	1615782	1615786	-	ENSG00000272106	AL691432.2	NA	NA	TSS_Ensembl	1.80637	1.69279	1.60228	1.72042	1.75382	major
chr1:1615792..1615802,chr1:1615652..1615838,-;peak:chr1:1615796..1615797,-;peakCounts:1718.1	1	1615792	1615802	-	ENSG00000272106	AL691432.2	NA	NA	TSS_Ensembl	7.72672	6.40909	8.5967	7.53078	7.11986	major
chr1:1615857..1615858,chr1:1615810..1616136,+;peak:chr1:1615857..1615858,+;peakCounts:233.3	1	1615857	1615858	+	ENSG00000197530	MIB2	NA	NA	TSS_Ensembl	2.61278	2.15991	2.7293	2.66233	2.59264	major
chr1:1615859..1615870,chr1:1615810..1616136,+;peak:chr1:1615864..1615865,+;peakCounts:3876.3	1	1615859	1615870	+	ENSG00000197530	MIB2	NA	NA	TSS_Ensembl	12.1677	8.4404	11.0998	12.0918	11.8986	major
chr1:1615872..1615873,chr1:1615810..1616136,+;peak:chr1:1615872..1615873,+;peakCounts:0	1	1615872	1615873	+	ENSG00000197530	MIB2	NA	NA	TSS_Ensembl	0.910956	0.595949	0.758221	0.751924	0.757225	minor
chr1:1615882..1615889,chr1:1615810..1616136,+;peak:chr1:1615886..1615887,+;peakCounts:1383.3	1	1615882	1615889	+	ENSG00000197530	MIB2	NA	NA	TSS_Ensembl	5.26032	3.68831	4.05789	5.61364	5.70723	major
chr1:1615893..1615900,chr1:1615810..1616136,+;peak:chr1:1615895..1615896,+;peakCounts:1124.3	1	1615893	1615900	+	ENSG00000197530	MIB2	NA	NA	TSS_Ensembl	5.48036	5.10973	4.51633	5.54944	5.67761	major
chr1:1615912..1615921,chr1:1615810..1616136,+;peak:chr1:1615916..1615917,+;peakCounts:1147.3	1	1615912	1615921	+	ENSG00000197530	MIB2	NA	NA	TSS_Ensembl	7.29042	6.618	7.0664	6.95972	7.27167	major
chr1:1616124..1616130,chr1:1616076..1616192,-;peak:chr1:1616124..1616125,-;peakCounts:235.5	1	1616124	1616130	-	NA	NA	NA	NA	intergenic	0.875849	0.925725	0.8806	1.1289	1.16545	No
chr1:1616165..1616171,chr1:1616076..1616192,-;peak:chr1:1616170..1616171,-;peakCounts:1588.5	1	1616165	1616171	-	NA	NA	NA	NA	intergenic	4.02585	2.86144	3.70545	3.45187	3.3735	No
chr1:1616230..1616243,chr1:1616227..1616365,+;peak:chr1:1616231..1616232,+;peakCounts:201.3	1	1616230	1616243	+	ENSG00000197530	MIB2	NA	NA	TSS_Ensembl	1.0501	0.895641	0.960881	0.989452	0.775596	major
chr1:1616257..1616268,chr1:1616227..1616365,+;peak:chr1:1616262..1616263,+;peakCounts:312.3	1	1616257	1616268	+	ENSG00000197530	MIB2	NA	NA	TSS_Ensembl	1.33922	1.24648	0.981384	1.27716	1.09082	major
chr1:1616274..1616286,chr1:1616227..1616365,+;peak:chr1:1616279..1616280,+;peakCounts:339.3	1	1616274	1616286	+	ENSG00000197530	MIB2	NA	NA	TSS_Ensembl	1.41586	1.22752	1.02662	1.25421	1.48706	major
chr1:1616290..1616311,chr1:1616227..1616365,+;peak:chr1:1616295..1616296,+;peakCounts:282.3	1	1616290	1616311	+	ENSG00000197530	MIB2	NA	NA	TSS_Ensembl	1.19206	1.13592	1.03583	1.4453	1.35026	major
chr1:1649636..1649637,chr1:1649528..1649638,-;peak:chr1:1649636..1649637,-;peakCounts:360	1	1649636	1649637	-	ENSG00000248333	CDK11B	NA	NA	CDS_Ensembl	0.787126	0.487459	0.920424	0.696437	0.910785	minor
chr1:1655434..1655447,chr1:1655375..1655475,-;peak:chr1:1655441..1655442,-;peakCounts:141.4	1	1655434	1655447	-	ENSG00000248333	CDK11B	NA	NA	TSS_Refseq	1.05365	0.443068	0.72677	0.679275	0.795153	minor
chr1:1655454..1655461,chr1:1655375..1655475,-;peak:chr1:1655460..1655461,-;peakCounts:185.4	1	1655454	1655461	-	ENSG00000248333	CDK11B	NA	NA	TSS_Refseq	0.681333	0.201307	0.537509	0.323671	0.61042	minor
chr1:1658957..1658976,chr1:1658890..1659019,-;peak:chr1:1658967..1658968,-;peakCounts:1691.1	1	1658957	1658976	-	ENSG00000248333	CDK11B	NA	NA	TSS_Ensembl	15.2686	17.5025	10.9921	11.9464	13.0493	major
chr1:1658980..1658983,chr1:1658890..1659019,-;peak:chr1:1658981..1658982,-;peakCounts:335.1	1	1658980	1658983	-	ENSG00000248333	CDK11B	NA	NA	TSS_Ensembl	1.16289	1.27141	0.972744	0.952251	1.15436	minor
chr1:1658996..1659005,chr1:1658890..1659019,-;peak:chr1:1659000..1659001,-;peakCounts:823.1	1	1658996	1659005	-	ENSG00000248333	CDK11B	NA	NA	TSS_Ensembl	3.01409	3.55544	2.61602	2.64913	3.01857	major
chr1:1659194..1659214,chr1:1659080..1659283,-;peak:chr1:1659208..1659209,-;peakCounts:312.3	1	1659194	1659214	-	ENSG00000248333	CDK11B	NA	NA	5UTR_Refseq	1.46049	1.12462	1.29821	1.29935	1.32447	major
chr1:1692789..1692822,-	1	1692789	1692822	-	ENSG00000189339	SLC35E2B	NA	NA	TSS_Ensembl	2.0208	1.20067	1.95399	2.24965	1.74497	major
chr1:1724322..1724336,chr1:1724254..1724360,-;peak:chr1:1724326..1724327,-;peakCounts:431.1	1	1724322	1724336	-	ENSG00000008128	CDK11A	NA	NA	TSS_Ensembl	2.05039	3.25338	1.93096	1.82657	2.23744	major
chr1:1778423..1778425,chr1:1778378..1778500,-;peak:chr1:1778423..1778424,-;peakCounts:353.2	1	1778423	1778425	-	ENSG00000008130	NADK	NA	NA	TSS_Ensembl	0.916693	0.811385	0.680117	1.16341	0.914899	major
chr1:1778437..1778452,chr1:1778378..1778500,-;peak:chr1:1778441..1778442,-;peakCounts:726.2	1	1778437	1778452	-	ENSG00000008130	NADK	NA	NA	TSS_Ensembl	4.07057	4.14556	4.30997	5.21334	5.77842	major
chr1:1778464..1778470,chr1:1778378..1778500,-;peak:chr1:1778469..1778470,-;peakCounts:1006.2	1	1778464	1778470	-	ENSG00000008130	NADK	NA	NA	TSS_Ensembl	2.56615	2.53754	2.67501	3.03487	2.85101	major
chr1:1891036..1891040,chr1:1890931..1891163,-;peak:chr1:1891036..1891037,-;peakCounts:454.7	1	1891036	1891040	-	ENSG00000078369	GNB1	NA	NA	TSS_Ensembl	4.24095	2.71464	4.42348	5.10926	4.99442	major
chr1:1891064..1891080,chr1:1890931..1891163,-;peak:chr1:1891069..1891070,-;peakCounts:4524.7	1	1891064	1891080	-	ENSG00000078369	GNB1	NA	NA	TSS_Ensembl	22.3094	16.8877	20.8785	21.8815	21.3454	major
chr1:1891081..1891092,chr1:1890931..1891163,-;peak:chr1:1891086..1891087,-;peakCounts:6059.7	1	1891081	1891092	-	ENSG00000078369	GNB1	NA	NA	TSS_Ensembl	20.0454	13.4941	17.7853	17.3208	18.193	major
chr1:1915019..1915036,chr1:1914995..1915196,+;peak:chr1:1915030..1915031,+;peakCounts:218.6	1	1915019	1915036	+	ENSG00000169885	CALML6	NA	NA	5UTR_Refseq	0.827515	1.21513	0.946301	0.932717	1.0343	major
chr1:1915044..1915063,chr1:1914995..1915196,+;peak:chr1:1915053..1915054,+;peakCounts:524.6	1	1915044	1915063	+	ENSG00000169885	CALML6	NA	NA	TSS_Ensembl	2.49417	2.96135	2.46327	2.21384	2.04339	major
chr1:1915074..1915095,chr1:1914995..1915196,+;peak:chr1:1915084..1915085,+;peakCounts:552.6	1	1915074	1915095	+	ENSG00000169885	CALML6	NA	NA	TSS_Ensembl	2.21882	2.37316	2.1922	1.57511	2.32882	major
chr1:1915163..1915173,chr1:1914995..1915196,+;peak:chr1:1915172..1915173,+;peakCounts:300.6	1	1915163	1915173	+	ENSG00000169885	CALML6	NA	NA	5UTR_Ensembl	1.14524	1.00137	1.37224	0.890752	1.22766	major
chr1:1915259..1915268,chr1:1915222..1915428,+;peak:chr1:1915259..1915260,+;peakCounts:322.6	1	1915259	1915268	+	ENSG00000169885	CALML6	NA	NA	TSS_Ensembl	1.90945	1.59446	2.00361	1.78741	2.36167	major
chr1:1915285..1915296,chr1:1915222..1915428,+;peak:chr1:1915290..1915291,+;peakCounts:2352.6	1	1915285	1915296	+	ENSG00000169885	CALML6	NA	NA	TSS_Ensembl	4.88817	3.09597	5.90201	5.42454	6.26443	major
chr1:1915298..1915322,chr1:1915222..1915428,+;peak:chr1:1915303..1915304,+;peakCounts:899.6	1	1915298	1915322	+	ENSG00000169885	CALML6	NA	NA	TSS_Ensembl	5.71048	5.10954	6.50548	5.65964	6.30685	major
chr1:1915370..1915376,chr1:1915222..1915428,+;peak:chr1:1915375..1915376,+;peakCounts:73.6	1	1915370	1915376	+	ENSG00000169885	CALML6	NA	NA	TSS_Ensembl	1.03115	0.815173	1.40046	0.980703	1.21879	major
chr1:1915618..1915625,chr1:1915604..1915719,+;peak:chr1:1915619..1915620,+;peakCounts:888.3	1	1915618	1915625	+	ENSG00000169885	CALML6	NA	NA	exon_non_cod_Ensembl	1.71673	2.58837	2.16039	1.54414	2.00813	major
chr1:1915666..1915677,chr1:1915604..1915719,+;peak:chr1:1915671..1915672,+;peakCounts:531.3	1	1915666	1915677	+	ENSG00000169885	CALML6	NA	NA	exon_non_cod_Ensembl	1.25771	0.971863	1.56483	1.19009	1.34901	major
chr1:1917930..1917932,chr1:1917902..1918163,-;peak:chr1:1917930..1917931,-;peakCounts:9.8	1	1917930	1917932	-	ENSG00000178821	TMEM52	NA	NA	3UTR_Ensembl	0.0663808	0.249607	0.0656048	0.0316371	0.067393	minor
chr1:1917951..1917969,chr1:1917902..1918163,-;peak:chr1:1917963..1917964,-;peakCounts:667.8	1	1917951	1917969	-	ENSG00000178821	TMEM52	NA	NA	3UTR_Ensembl	1.52987	1.9155	1.26845	0.985485	1.47511	minor
chr1:1918001..1918014,chr1:1917902..1918163,-;peak:chr1:1918008..1918009,-;peakCounts:181.8	1	1918001	1918014	-	ENSG00000178821	TMEM52	NA	NA	3UTR_Ensembl	0.805239	1.48481	0.691179	0.471012	0.642349	minor
chr1:1918365..1918376,chr1:1918257..1918392,-;peak:chr1:1918370..1918371,-;peakCounts:214.2	1	1918365	1918376	-	ENSG00000178821	TMEM52	NA	NA	3UTR_Ensembl	0.689157	0.425505	0.550461	0.363259	0.516017	minor
chr1:1918424..1918436,chr1:1918413..1918485,-;peak:chr1:1918429..1918430,-;peakCounts:180.9	1	1918424	1918436	-	ENSG00000178821	TMEM52	NA	NA	3UTR_Ensembl	0.858811	0.649065	0.671744	0.439997	0.734153	minor
chr1:1919278..1919279,chr1:1918816..1919358,-;peak:chr1:1919278..1919279,-;peakCounts:68135.4	1	1919278	1919279	-	ENSG00000178821	TMEM52	NA	NA	TSS_Ensembl	139.01	94.2131	153.604	151.368	131.508	major
chr1:2189791..2189804,chr1:2189751..2189834,+;peak:chr1:2189797..2189798,+;peakCounts:239.4	1	2189791	2189804	+	NA	LOC112268219	NA	NA	TSS_Refseq	1.10157	0.923506	1.25473	1.11797	1.00275	major
chr1:2194766..2194773,chr1:2194707..2194801,-;peak:chr1:2194771..2194772,-;peakCounts:4149.9	1	2194766	2194773	-	ENSG00000162585	FAAP20	NA	NA	TSS_Ensembl	9.86328	7.30079	10.7334	10.3756	9.91831	major
chr1:2195066..2195081,-	1	2195066	2195081	-	NA	NA	FAAP20	ENSG00000162585	intron_Ensembl	0.526367	0.27986	0.67572	0.700381	0.620508	No
chr1:2228032..2228035,chr1:2228001..2228061,+;peak:chr1:2228032..2228033,+;peakCounts:2241.9	1	2228032	2228035	+	NA	NA	NA	NA	intergenic	5.15193	2.33132	8.71672	8.22682	5.36135	No
chr1:2391548..2391554,-	1	2391548	2391554	-	ENSG00000116151	MORN1	NA	NA	TSS_Ensembl	1.79994	1.64122	1.5925	1.6041	1.69168	major
chr1:2391805..2391813,chr1:2391762..2391947,+;peak:chr1:2391805..2391806,+;peakCounts:838.2	1	2391805	2391813	+	ENSG00000157916	RER1	NA	NA	TSS_Ensembl	11.3466	8.99455	9.05443	9.37807	10.1933	major
chr1:2391833..2391847,chr1:2391762..2391947,+;peak:chr1:2391840..2391841,+;peakCounts:10204.2	1	2391833	2391847	+	ENSG00000157916	RER1	NA	NA	TSS_Ensembl	40.8538	25.5302	43.9469	44.7231	43.542	major
chr1:2391856..2391863,chr1:2391762..2391947,+;peak:chr1:2391861..2391862,+;peakCounts:1499.2	1	2391856	2391863	+	ENSG00000157916	RER1	NA	NA	TSS_Ensembl	11.6806	9.80131	9.96441	10.237	11.4024	major
chr1:2412539..2412546,chr1:2412505..2412582,-;peak:chr1:2412542..2412543,-;peakCounts:1275.3	1	2412539	2412546	-	ENSG00000157911	PEX10	NA	NA	TSS_Ensembl	3.78356	5.37149	3.02997	3.2811	3.63766	major
chr1:2412551..2412554,chr1:2412505..2412582,-;peak:chr1:2412552..2412553,-;peakCounts:733.3	1	2412551	2412554	-	ENSG00000157911	PEX10	NA	NA	TSS_Ensembl	1.7393	2.25394	1.59018	1.77888	1.94141	major
chr1:2412561..2412571,chr1:2412505..2412582,-;peak:chr1:2412567..2412568,-;peakCounts:595.3	1	2412561	2412571	-	ENSG00000157911	PEX10	NA	NA	TSS_Ensembl	3.3341	4.0929	3.69594	3.06066	3.24079	major
chr1:2526595..2526602,chr1:2526575..2526628,-;peak:chr1:2526595..2526596,-;peakCounts:10638	1	2526595	2526602	-	ENSG00000157881	PANK4	NA	NA	TSS_Ensembl	28.4152	29.5701	26.2085	27.3115	30.9338	major
chr1:2530211..2530263,chr1:2530211..2530263,-	1	2530211	2530263	-	ENSG00000197921	HES5	NA	NA	TSS_Ensembl	0.327924	0.701331	1.52396	0.641927	0.382927	major
chr1:2556370..2556400,+	1	2556370	2556400	+	ENSG00000157873	TNFRSF14	NA	NA	TSS_Ensembl	2.09369	1.85668	1.74743	1.58057	1.48057	major
chr1:3531333..3531447,chr1:3531333..3531447,-	1	3531333	3531447	-	ENSG00000162591	MEGF6	NA	NA	TSS_Ensembl	2.68994	1.78971	3.38458	2.88087	4.05683	major
chr1:3624985..3624994,chr1:3624962..3625193,+;peak:chr1:3624989..3624990,+;peakCounts:5382	1	3624985	3624994	+	ENSG00000158109	TPRG1L	NA	NA	TSS_Ensembl	16.6072	15.4494	14.7701	16.2378	15.1939	major
chr1:3624999..3625007,chr1:3624962..3625193,+;peak:chr1:3625001..3625002,+;peakCounts:1339	1	3624999	3625007	+	ENSG00000158109	TPRG1L	NA	NA	TSS_Ensembl	12.0624	10.9936	11.2272	11.8201	11.1996	major
chr1:3625013..3625016,chr1:3624962..3625193,+;peak:chr1:3625014..3625015,+;peakCounts:1349	1	3625013	3625016	+	ENSG00000158109	TPRG1L	NA	NA	TSS_Ensembl	5.3331	4.05529	4.28495	4.98613	4.50171	major
chr1:3625029..3625039,chr1:3624962..3625193,+;peak:chr1:3625034..3625035,+;peakCounts:3640	1	3625029	3625039	+	ENSG00000158109	TPRG1L	NA	NA	TSS_Ensembl	17.4322	16.1157	15.0794	16.1379	15.9151	major
chr1:3625044..3625046,chr1:3624962..3625193,+;peak:chr1:3625044..3625045,+;peakCounts:940	1	3625044	3625046	+	ENSG00000158109	TPRG1L	NA	NA	TSS_Ensembl	4.51785	4.6988	4.65799	3.85635	4.36601	major
chr1:3650060..3650066,chr1:3650009..3650116,-;peak:chr1:3650060..3650061,-;peakCounts:131.1	1	3650060	3650066	-	ENSG00000116213	WRAP73	NA	NA	TSS_Ensembl	0.474295	0.607345	0.43484	0.561894	0.418571	major
chr1:3650091..3650103,chr1:3650009..3650116,-;peak:chr1:3650102..3650103,-;peakCounts:1484.1	1	3650091	3650103	-	ENSG00000116213	WRAP73	NA	NA	TSS_Ensembl	4.31964	3.82214	4.3099	5.15354	4.56518	major
chr1:3747349..3747360,chr1:3747319..3747405,-;peak:chr1:3747354..3747355,-;peakCounts:738.3	1	3747349	3747360	-	ENSG00000227372	TP73-AS1	NA	NA	TSS_Ensembl	2.33533	2.37499	1.88739	1.8896	2.29902	major
chr1:3747363..3747385,chr1:3747319..3747405,-;peak:chr1:3747373..3747374,-;peakCounts:933.3	1	3747363	3747385	-	ENSG00000227372	TP73-AS1	NA	NA	TSS_Ensembl	6.62308	7.64782	5.15365	5.10116	6.04237	major
chr1:3772654..3772655,+	1	3772654	3772655	+	ENSG00000235169	SMIM1	NA	NA	TSS_Ensembl	0.656705	0.408088	0.633687	0.783952	0.675441	major
chr1:3781030..3781049,chr1:3780984..3781107,-;peak:chr1:3781041..3781042,-;peakCounts:144.9	1	3781030	3781049	-	ENSG00000130764	LRRC47	NA	NA	3UTR_Ensembl	1.17052	0.29604	0.832373	0.926714	0.963237	minor
chr1:3787047..3787058,chr1:3787019..3787159,-;peak:chr1:3787052..3787053,-;peakCounts:462.6	1	3787047	3787058	-	ENSG00000130764	LRRC47	NA	NA	CDS_Ensembl	0.954625	1.05886	0.709313	0.687034	1.31959	minor
chr1:3796482..3796495,chr1:3796340..3796530,-;peak:chr1:3796483..3796484,-;peakCounts:9602.1	1	3796482	3796495	-	ENSG00000130764	LRRC47	NA	NA	TSS_Ensembl	48.3688	28.7773	49.4411	53.8518	50.8028	major
chr1:3857197..3857199,chr1:3857166..3857263,-;peak:chr1:3857197..3857198,-;peakCounts:378.3	1	3857197	3857199	-	ENSG00000116198	CEP104	NA	NA	TSS_Ensembl	1.89077	1.51122	1.55336	1.9009	1.6393	major
chr1:3857205..3857216,chr1:3857166..3857263,-;peak:chr1:3857210..3857211,-;peakCounts:3939.3	1	3857205	3857216	-	ENSG00000116198	CEP104	NA	NA	TSS_Ensembl	9.70114	9.94	9.20639	10.4445	10.4071	major
chr1:3857223..3857224,chr1:3857166..3857263,-;peak:chr1:3857223..3857224,-;peakCounts:0	1	3857223	3857224	-	ENSG00000116198	CEP104	NA	NA	TSS_Ensembl	1.51109	0.893909	1.81689	1.81341	1.65886	major
chr1:3900244..3900263,chr1:3900185..3900303,-;peak:chr1:3900257..3900258,-;peakCounts:1408.5	1	3900244	3900263	-	ENSG00000198912	C1orf174	NA	NA	TSS_Ensembl	5.14122	5.41281	4.49931	5.39393	5.96612	major
chr1:3900268..3900276,chr1:3900185..3900303,-;peak:chr1:3900271..3900272,-;peakCounts:454.5	1	3900268	3900276	-	ENSG00000198912	C1orf174	NA	NA	TSS_Ensembl	2.16494	2.49944	1.58537	1.82636	2.09515	major
chr1:3900288..3900293,chr1:3900185..3900303,-;peak:chr1:3900292..3900293,-;peakCounts:456.5	1	3900288	3900293	-	ENSG00000198912	C1orf174	NA	NA	TSS_Ensembl	1.94559	2.23747	1.66214	1.7381	2.12302	major
chr1:4654608..4654609,+	1	4654608	4654609	+	ENSG00000196581	AJAP1	NA	NA	TSS_Ensembl	0.678266	0.727306	0.574319	0.447775	0.458559	major
chr1:6026367..6026382,chr1:6026250..6026419,+;peak:chr1:6026372..6026373,+;peakCounts:224.1	1	6026367	6026382	+	ENSG00000069424	KCNAB2	NA	NA	TSS_Ensembl	0.764076	0.835064	0.530403	0.640575	0.753339	major
chr1:6197718..6197743,-	1	6197718	6197743	-	ENSG00000285629	AL031847.1	NA	NA	TSS_Ensembl	0.555146	0.566592	0.790561	0.827117	0.921256	major
chr1:6199593..6199595,chr1:6199556..6199660,-;peak:chr1:6199593..6199594,-;peakCounts:60605.1	1	6199593	6199595	-	ENSG00000116251	RPL22	NA	NA	TSS_Ensembl	175.953	74.7123	219.295	195.565	183.537	major
chr1:6206113..6206119,chr1:6206081..6206156,+;peak:chr1:6206118..6206119,+;peakCounts:262.8	1	6206113	6206119	+	ENSG00000158286	RNF207	NA	NA	TSS_Ensembl	0.430143	0.453927	0.483456	0.622158	0.675319	major
chr1:6222114..6222159,-	1	6222114	6222159	-	ENSG00000116237	ICMT	NA	NA	3UTR_Ensembl	0.725156	0.277956	0.487824	0.793365	0.896481	minor
chr1:6235921..6235937,chr1:6235915..6236060,-;peak:chr1:6235928..6235929,-;peakCounts:3141	1	6235921	6235937	-	ENSG00000116237	ICMT	NA	NA	TSS_Ensembl	23.341	18.1458	19.1937	26.3488	28.8754	major
chr1:6235953..6235964,chr1:6235915..6236060,-;peak:chr1:6235955..6235956,-;peakCounts:2198	1	6235953	6235964	-	ENSG00000116237	ICMT	NA	NA	TSS_Ensembl	9.94403	10.0381	7.63743	10.8465	10.9395	major
chr1:6235978..6235986,chr1:6235915..6236060,-;peak:chr1:6235978..6235979,-;peakCounts:990	1	6235978	6235986	-	ENSG00000116237	ICMT	NA	NA	TSS_Ensembl	6.44506	4.88363	6.68239	8.11573	8.40018	major
chr1:6485458..6485469,-	1	6485458	6485469	-	ENSG00000171680	PLEKHG5	NA	NA	TSS_Ensembl	1.9377	1.54965	1.45945	1.37503	1.32147	major
chr1:6554511..6554513,-	1	6554511	6554513	-	ENSG00000162408	NOL9	NA	NA	TSS_Ensembl	16.7909	13.2052	13.7699	16.0702	15.3524	major
chr1:6579993..6580006,chr1:6579989..6580069,+;peak:chr1:6580000..6580001,+;peakCounts:346.5	1	6579993	6580006	+	ENSG00000204859	ZBTB48	NA	NA	TSS_Ensembl	1.42093	1.4306	1.76651	1.97121	2.01949	major
chr1:6599219..6599233,chr1:6599184..6599348,+;peak:chr1:6599219..6599220,+;peakCounts:315.9	1	6599219	6599233	+	NA	NA	NA	NA	intergenic	0.807433	0.812481	1.04617	1.32364	0.996318	No
chr1:6599333..6599344,chr1:6599262..6599454,-;peak:chr1:6599338..6599339,-;peakCounts:191.7	1	6599333	6599344	-	ENSG00000162413	KLHL21	NA	NA	CDS_Ensembl	0.0170528	0.0783707	0.321857	1.38304	0.664694	minor
chr1:6602026..6602049,chr1:6601960..6602092,-;peak:chr1:6602031..6602032,-;peakCounts:132.3	1	6602026	6602049	-	ENSG00000162413	KLHL21	NA	NA	CDS_Ensembl	1.229	0.896387	1.17618	1.36568	1.11725	minor
chr1:6602868..6602869,chr1:6602818..6602898,-;peak:chr1:6602868..6602869,-;peakCounts:20196	1	6602868	6602869	-	ENSG00000162413	KLHL21	NA	NA	TSS_Ensembl	30.241	12.4852	50.5175	66.1802	43.1907	major
chr1:6613138..6613154,chr1:6613116..6613201,-;peak:chr1:6613143..6613144,-;peakCounts:219.6	1	6613138	6613154	-	NA	LOC107984913	NA	NA	exon_non_cod_Refseq	1.34419	1.47579	1.29465	1.25306	1.45437	major
chr1:6613370..6613392,chr1:6613334..6613411,-;peak:chr1:6613383..6613384,-;peakCounts:148.5	1	6613370	6613392	-	NA	LOC107984913	NA	NA	exon_non_cod_Refseq	0.713929	0.643721	0.680632	0.978139	0.748616	major
chr1:6613730..6613736,chr1:6613729..6613886,+;peak:chr1:6613730..6613731,+;peakCounts:308.7	1	6613730	6613736	+	ENSG00000116273	PHF13	NA	NA	TSS_Ensembl	0.770347	0.794093	0.879295	0.808188	0.682336	major
chr1:6613750..6613760,chr1:6613729..6613886,+;peak:chr1:6613754..6613755,+;peakCounts:212.7	1	6613750	6613760	+	ENSG00000116273	PHF13	NA	NA	TSS_Ensembl	0.532961	0.542232	0.78676	0.513831	0.537545	major
chr1:6613779..6613790,chr1:6613729..6613886,+;peak:chr1:6613784..6613785,+;peakCounts:290.7	1	6613779	6613790	+	ENSG00000116273	PHF13	NA	NA	TSS_Ensembl	0.498725	0.870281	0.671138	1.08403	0.763566	major
chr1:6613817..6613824,chr1:6613729..6613886,+;peak:chr1:6613823..6613824,+;peakCounts:75.7	1	6613817	6613824	+	ENSG00000116273	PHF13	NA	NA	5UTR_Ensembl	0.321905	0.375414	0.507957	0.792583	0.410635	major
chr1:6625178..6625198,chr1:6625151..6625244,+;peak:chr1:6625194..6625195,+;peakCounts:470	1	6625178	6625198	+	ENSG00000041988	THAP3	NA	NA	TSS_Ensembl	4.64867	5.44165	4.30616	5.21628	4.66289	major
chr1:6625199..6625206,chr1:6625151..6625244,+;peak:chr1:6625204..6625205,+;peakCounts:333	1	6625199	6625206	+	ENSG00000041988	THAP3	NA	NA	TSS_Ensembl	1.17682	1.28114	1.22362	1.10503	1.07862	major
chr1:6625212..6625220,chr1:6625151..6625244,+;peak:chr1:6625215..6625216,+;peakCounts:486	1	6625212	6625220	+	ENSG00000041988	THAP3	NA	NA	TSS_Ensembl	1.41607	1.99033	1.00889	1.46193	1.3919	major
chr1:6701803..6701804,chr1:6701769..6701855,-;peak:chr1:6701803..6701804,-;peakCounts:2752.3	1	6701803	6701804	-	ENSG00000007923	DNAJC11	NA	NA	TSS_Ensembl	6.56353	12.5224	6.10722	5.97994	8.02326	major
chr1:6701810..6701819,chr1:6701769..6701855,-;peak:chr1:6701812..6701813,-;peakCounts:5181.3	1	6701810	6701819	-	ENSG00000007923	DNAJC11	NA	NA	TSS_Ensembl	22.5246	38.3311	19.9813	20.7537	27.4291	major
chr1:6784949..6784955,chr1:6784928..6785047,-;peak:chr1:6784949..6784950,-;peakCounts:317.2	1	6784949	6784955	-	ENSG00000237436	CAMTA1-DT	NA	NA	TSS_Refseq	1.08828	0.567639	1.07568	0.839307	0.964775	major
chr1:6784975..6784987,chr1:6784928..6785047,-;peak:chr1:6784980..6784981,-;peakCounts:772.2	1	6784975	6784987	-	ENSG00000237436	CAMTA1-DT	NA	NA	TSS_Refseq	3.20378	2.05551	2.83779	2.79343	3.10461	major
chr1:6785442..6785443,chr1:6785409..6785551,+;peak:chr1:6785442..6785443,+;peakCounts:1423.4	1	6785442	6785443	+	ENSG00000171735	CAMTA1	NA	NA	TSS_Ensembl	8.17706	6.47757	6.75394	7.64659	8.08857	major
chr1:6785448..6785471,chr1:6785409..6785551,+;peak:chr1:6785453..6785454,+;peakCounts:14063.4	1	6785448	6785471	+	ENSG00000171735	CAMTA1	NA	NA	TSS_Ensembl	71.8988	69.9318	68.0827	72.7667	70.4318	major
chr1:6785472..6785481,chr1:6785409..6785551,+;peak:chr1:6785476..6785477,+;peakCounts:4763.4	1	6785472	6785481	+	ENSG00000171735	CAMTA1	NA	NA	TSS_Ensembl	15.7638	18.8419	15.2989	15.5322	15.647	major
chr1:6785513..6785518,chr1:6785409..6785551,+;peak:chr1:6785517..6785518,+;peakCounts:2177.4	1	6785513	6785518	+	ENSG00000171735	CAMTA1	NA	NA	TSS_Ensembl	12.3946	16.052	13.4143	11.1534	12.2538	major
chr1:6965398..6965411,+	1	6965398	6965411	+	NA	NA	CAMTA1	ENSG00000171735	intron_Ensembl	1.47465	1.95159	1.50737	1.15791	1.42633	No
chr1:7335133..7335136,+	1	7335133	7335136	+	NA	NA	CAMTA1	ENSG00000171735	intron_Ensembl	3.2222	0	2.46964	2.12769	3.41426	No
chr1:7771275..7771285,chr1:7771234..7771424,+;peak:chr1:7771280..7771281,+;peakCounts:4092.3	1	7771275	7771285	+	ENSG00000049245	VAMP3	NA	NA	TSS_Ensembl	9.90441	11.6178	9.03607	8.87765	9.45404	major
chr1:7771290..7771306,chr1:7771234..7771424,+;peak:chr1:7771295..7771296,+;peakCounts:3977.3	1	7771290	7771306	+	ENSG00000049245	VAMP3	NA	NA	TSS_Ensembl	17.5218	16.9412	17.5768	17.5316	16.8907	major
chr1:7771330..7771333,chr1:7771234..7771424,+;peak:chr1:7771331..7771332,+;peakCounts:1121.3	1	7771330	7771333	+	ENSG00000049245	VAMP3	NA	NA	TSS_Ensembl	4.84305	1.58279	4.61527	4.60414	4.88736	major
chr1:7784304..7784306,chr1:7784233..7784454,+;peak:chr1:7784304..7784305,+;peakCounts:146.8	1	7784304	7784306	+	ENSG00000049246	PER3	NA	NA	TSS_Ensembl	0.93127	0.705206	0.790878	0.691713	0.522281	minor
chr1:7784312..7784323,chr1:7784233..7784454,+;peak:chr1:7784317..7784318,+;peakCounts:724.8	1	7784312	7784323	+	ENSG00000049246	PER3	NA	NA	TSS_Ensembl	6.36982	3.64655	4.37763	4.23282	3.1086	major
chr1:7784337..7784377,chr1:7784233..7784454,+;peak:chr1:7784365..7784366,+;peakCounts:2089.8	1	7784337	7784377	+	ENSG00000049246	PER3	NA	NA	TSS_Ensembl	20.1192	20.0821	15.7266	13.6784	9.20364	major
chr1:7784382..7784391,chr1:7784233..7784454,+;peak:chr1:7784386..7784387,+;peakCounts:657.8	1	7784382	7784391	+	ENSG00000049246	PER3	NA	NA	TSS_Ensembl	2.98013	2.30096	2.41653	2.48597	1.45133	major
chr1:7961677..7961684,chr1:7961602..7961791,+;peak:chr1:7961680..7961681,+;peakCounts:7889.7	1	7961677	7961684	+	ENSG00000116288	PARK7	NA	NA	TSS_Ensembl	25.9705	43.4509	25.015	24.9865	25.9468	major
chr1:7961697..7961704,chr1:7961602..7961791,+;peak:chr1:7961700..7961701,+;peakCounts:12565.7	1	7961697	7961704	+	ENSG00000116288	PARK7	NA	NA	TSS_Ensembl	33.9056	54.268	33.134	33.6061	33.0052	major
chr1:7961707..7961723,chr1:7961602..7961791,+;peak:chr1:7961712..7961713,+;peakCounts:30584.7	1	7961707	7961723	+	ENSG00000116288	PARK7	NA	NA	TSS_Ensembl	168.602	234.69	165.613	166.448	171.662	major
chr1:8026195..8026205,chr1:8026154..8026235,-;peak:chr1:8026202..8026203,-;peakCounts:306	1	8026195	8026205	-	ENSG00000116285	ERRFI1	NA	NA	5UTR_Ensembl	0.82436	1.08334	1.15223	1.23119	0.981263	major
chr1:8026279..8026335,chr1:8026279..8026335,-	1	8026279	8026335	-	ENSG00000116285	ERRFI1	NA	NA	TSS_Ensembl	7.85435	10.6074	13.902	11.5802	11.0061	major
chr1:8354663..8354671,-	1	8354663	8354671	-	ENSG00000142599	RERE	NA	NA	3UTR_Ensembl	0.324869	0.0526961	0.342705	0.613706	0.431247	minor
chr1:8359765..8359766,-	1	8359765	8359766	-	ENSG00000142599	RERE	NA	NA	CDS_Ensembl	0.390427	0.324005	0.304673	0.324767	0.433564	minor
chr1:8361266..8361269,-	1	8361266	8361269	-	ENSG00000142599	RERE	NA	NA	CDS_Ensembl	0.559397	0.209406	0.447819	0.414344	0.364512	minor
chr1:8361451..8361489,-	1	8361451	8361489	-	ENSG00000142599	RERE	NA	NA	CDS_Ensembl	0.859052	0.253913	0.533853	0.658247	0.473186	minor
chr1:8364773..8364775,-	1	8364773	8364775	-	ENSG00000142599	RERE	NA	NA	5UTR_Ensembl	1.05888	0.305656	0.579069	0.782156	0.959809	major
chr1:8365874..8365878,-	1	8365874	8365878	-	ENSG00000142599	RERE	NA	NA	5UTR_Ensembl	0.365765	0.380264	0.260664	0.403947	0.477739	minor
chr1:8419990..8419993,-	1	8419990	8419993	-	NA	NA	RERE	ENSG00000142599	intron_Ensembl	0.0175877	0.420791	0.405107	0.0365804	0.112294	No
chr1:8423667..8423678,chr1:8423434..8423909,-;peak:chr1:8423672..8423673,-;peakCounts:547.6	1	8423667	8423678	-	ENSG00000142599	RERE	NA	NA	TSS_Ensembl	4.37304	5.54701	4.11171	5.60635	5.20132	major
chr1:8423696..8423714,chr1:8423434..8423909,-;peak:chr1:8423708..8423709,-;peakCounts:1049.6	1	8423696	8423714	-	ENSG00000142599	RERE	NA	NA	TSS_Ensembl	5.76223	5.57027	5.48661	6.60543	4.89006	major
chr1:8423722..8423733,chr1:8423434..8423909,-;peak:chr1:8423727..8423728,-;peakCounts:1863.6	1	8423722	8423733	-	ENSG00000142599	RERE	NA	NA	exon_non_cod_Refseq	6.5872	7.15265	6.06367	7.53948	6.89718	major
chr1:8423735..8423758,chr1:8423434..8423909,-;peak:chr1:8423739..8423740,-;peakCounts:348.6	1	8423735	8423758	-	ENSG00000142599	RERE	NA	NA	exon_non_cod_Refseq	7.86436	5.87327	6.33522	7.01874	7.15998	major
chr1:8423767..8423772,chr1:8423434..8423909,-;peak:chr1:8423769..8423770,-;peakCounts:89.6	1	8423767	8423772	-	ENSG00000142599	RERE	NA	NA	exon_non_cod_Refseq	1.72323	1.8923	1.37339	1.38841	1.40883	major
chr1:8423798..8423805,chr1:8423434..8423909,-;peak:chr1:8423801..8423802,-;peakCounts:244.6	1	8423798	8423805	-	ENSG00000142599	RERE	NA	NA	TSS_Refseq	1.83378	1.68785	1.46813	2.36553	2.20466	major
chr1:8423825..8423832,chr1:8423434..8423909,-;peak:chr1:8423830..8423831,-;peakCounts:3603.6	1	8423825	8423832	-	ENSG00000142599	RERE	NA	NA	TSS_Refseq	9.26654	8.83551	9.74033	15.2506	14.1654	major
chr1:8424239..8424245,chr1:8424037..8424278,-;peak:chr1:8424239..8424240,-;peakCounts:869.5	1	8424239	8424245	-	ENSG00000142599	RERE	NA	NA	TSS_Ensembl	3.49079	2.50113	3.63023	6.15243	5.30413	major
chr1:8424262..8424272,chr1:8424037..8424278,-;peak:chr1:8424267..8424268,-;peakCounts:4540.5	1	8424262	8424272	-	ENSG00000142599	RERE	NA	NA	TSS_Ensembl	9.13581	8.47176	9.34643	14.234	14.0021	major
chr1:8424813..8424832,chr1:8424779..8424962,-;peak:chr1:8424813..8424814,-;peakCounts:324	1	8424813	8424832	-	ENSG00000142599	RERE	NA	NA	5UTR_Ensembl	0.909904	1.60726	1.11109	2.00273	1.52686	major
chr1:8424878..8424889,chr1:8424779..8424962,-;peak:chr1:8424883..8424884,-;peakCounts:113	1	8424878	8424889	-	ENSG00000142599	RERE	NA	NA	5UTR_Ensembl	0.582203	1.13844	0.47856	0.534925	0.427969	major
chr1:8520772..8520776,-	1	8520772	8520776	-	NA	NA	RERE	ENSG00000142599	intron_Ensembl	0.439732	0.00688495	0.598658	0.541498	0.424299	No
chr1:8526026..8526040,chr1:8525863..8526115,-;peak:chr1:8526034..8526035,-;peakCounts:248.4	1	8526026	8526040	-	ENSG00000142599	RERE	NA	NA	TSS_Ensembl	0.586604	1.53217	0.39974	0.423305	0.527142	major
chr1:8703384..8703397,chr1:8703300..8703534,-;peak:chr1:8703389..8703390,-;peakCounts:357.3	1	8703384	8703397	-	NA	NA	RERE	ENSG00000142599	intron_Ensembl	1.3155	1.36087	1.04033	1.34193	1.27803	No
chr1:8817639..8817645,chr1:8817589..8817740,-;peak:chr1:8817639..8817640,-;peakCounts:686.7	1	8817639	8817645	-	ENSG00000142599	RERE	NA	NA	TSS_Ensembl	1.66712	1.40018	1.61416	1.23908	1.47095	major
chr1:8870881..8870883,-	1	8870881	8870883	-	ENSG00000074800	ENO1	NA	NA	CDS_Ensembl	0.0865435	0.368125	0.107306	0.0857121	0.136703	minor
chr1:8878685..8878693,chr1:8878630..8878749,-;peak:chr1:8878685..8878686,-;peakCounts:22819.5	1	8878685	8878693	-	ENSG00000074800	ENO1	NA	NA	TSS_Ensembl	46.4864	66.9389	44.9542	52.4557	62.5184	major
chr1:8878707..8878712,chr1:8878630..8878749,-;peak:chr1:8878711..8878712,-;peakCounts:3677.5	1	8878707	8878712	-	ENSG00000074800	ENO1	NA	NA	TSS_Ensembl	12.4789	12.7779	11.7245	12.8978	13.3383	major
chr1:9069400..9069419,chr1:9069286..9069492,-;peak:chr1:9069412..9069413,-;peakCounts:144.9	1	9069400	9069419	-	NA	NA	SLC2A5	ENSG00000142583	intron_Ensembl	0.853281	1.52612	0.517775	0.638952	0.700819	No
chr1:9069519..9069655,chr1:9069519..9069655,-	1	9069519	9069655	-	ENSG00000142583	SLC2A5	NA	NA	TSS_Ensembl	8.46111	9.50881	7.32454	7.11898	7.62163	major
chr1:9069689..9069695,chr1:9069681..9069886,-;peak:chr1:9069689..9069690,-;peakCounts:126.7	1	9069689	9069695	-	NA	NA	SLC2A5	ENSG00000142583	intron_Ensembl	2.20312	2.87282	1.50827	1.99464	2.42152	No
chr1:9069789..9069810,chr1:9069681..9069886,-;peak:chr1:9069799..9069800,-;peakCounts:672.7	1	9069789	9069810	-	ENSG00000142583	SLC2A5	NA	NA	TSS_Ensembl	6.02039	7.18229	4.90497	5.56299	5.75322	major
chr1:9069818..9069840,chr1:9069681..9069886,-;peak:chr1:9069823..9069824,-;peakCounts:4853.7	1	9069818	9069840	-	ENSG00000142583	SLC2A5	NA	NA	TSS_Ensembl	14.7378	19.2698	13.0143	12.7978	13.5326	major
chr1:9127778..9127784,chr1:9127773..9127856,+;peak:chr1:9127778..9127779,+;peakCounts:134.1	1	9127778	9127784	+	NA	NA	NA	NA	intergenic	0.187553	0.136877	0.471668	0.373942	0.300097	No
chr1:9129100..9129114,chr1:9128990..9129198,-;peak:chr1:9129101..9129102,-;peakCounts:8537.4	1	9129100	9129114	-	ENSG00000180758	GPR157	NA	NA	TSS_Ensembl	17.1618	26.8615	20.6741	28.5556	31.6542	major
chr1:9129186..9129195,chr1:9128990..9129198,-;peak:chr1:9129194..9129195,-;peakCounts:2020.4	1	9129186	9129195	-	ENSG00000180758	GPR157	NA	NA	Verified_by_RNA-seq	4.14823	5.3395	6.82035	14.7933	24.592	major
chr1:9234773..9234788,chr1:9234661..9235041,+;peak:chr1:9234773..9234774,+;peakCounts:8505	1	9234773	9234788	+	ENSG00000049239	H6PD	NA	NA	TSS_Ensembl	40.634	28.727	34.2311	30.8381	26.2839	major
chr1:9234804..9234805,chr1:9234661..9235041,+;peak:chr1:9234804..9234805,+;peakCounts:169	1	9234804	9234805	+	ENSG00000049239	H6PD	NA	NA	TSS_Ensembl	3.92268	2.53574	3.0302	2.72774	2.4111	minor
chr1:9239834..9239853,chr1:9239706..9239913,+;peak:chr1:9239846..9239847,+;peakCounts:661.5	1	9239834	9239853	+	ENSG00000049239	H6PD	NA	NA	TSS_Ensembl	2.07647	1.82233	1.80051	1.63819	2.23686	minor
chr1:9292893..9292894,chr1:9292843..9292915,+;peak:chr1:9292893..9292894,+;peakCounts:1901.7	1	9292893	9292894	+	ENSG00000171621	SPSB1	NA	NA	TSS_Ensembl	3.69645	4.86594	3.23899	4.7248	3.995	major
chr1:9539488..9539489,chr1:9539415..9539549,+;peak:chr1:9539488..9539489,+;peakCounts:6676.2	1	9539488	9539489	+	ENSG00000171612	SLC25A33	NA	NA	TSS_Ensembl	13.9338	11.0763	21.4273	28.6411	13.4572	major
chr1:9588719..9588737,chr1:9588708..9589055,+;peak:chr1:9588724..9588725,+;peakCounts:813.6	1	9588719	9588737	+	NA	NA	NA	NA	intergenic	4.12665	1.3896	4.25139	4.29323	3.53235	No
chr1:9588743..9588759,chr1:9588708..9589055,+;peak:chr1:9588748..9588749,+;peakCounts:329.6	1	9588743	9588759	+	NA	NA	NA	NA	intergenic	2.22451	0.793582	2.19113	2.68863	2.48105	No
chr1:9588769..9588792,chr1:9588708..9589055,+;peak:chr1:9588774..9588775,+;peakCounts:561.6	1	9588769	9588792	+	NA	NA	NA	NA	intergenic	4.1373	1.77763	4.11877	4.57742	4.22735	No
chr1:9588905..9588923,chr1:9588708..9589055,+;peak:chr1:9588910..9588911,+;peakCounts:345.6	1	9588905	9588923	+	ENSG00000188807	TMEM201	NA	NA	TSS_Ensembl	1.2061	0.997025	0.943998	1.32098	2.05274	major
chr1:9589014..9589023,chr1:9588708..9589055,+;peak:chr1:9589022..9589023,+;peakCounts:106.6	1	9589014	9589023	+	ENSG00000188807	TMEM201	NA	NA	CDS_Ensembl	0.619363	0.787903	0.647604	0.965305	1.00881	major
chr1:9823959..9823965,chr1:9823844..9824023,-;peak:chr1:9823959..9823960,-;peakCounts:4016.7	1	9823959	9823965	-	ENSG00000171603	CLSTN1	NA	NA	TSS_Ensembl	12.8088	10.0773	12.7185	12.3546	11.6473	major
chr1:9910241..9910259,chr1:9910135..9910384,-;peak:chr1:9910247..9910248,-;peakCounts:4338.9	1	9910241	9910259	-	ENSG00000178585	CTNNBIP1	NA	NA	TSS_Ensembl	23.8914	23.2733	21.1358	18.5481	21.6631	major
chr1:9943322..9943330,chr1:9943220..9943427,-;peak:chr1:9943326..9943327,-;peakCounts:799.2	1	9943322	9943330	-	ENSG00000162441	LZIC	NA	NA	TSS_Refseq	1.76934	1.55967	1.51237	1.95954	1.96827	major
chr1:9943337..9943340,chr1:9943220..9943427,-;peak:chr1:9943338..9943339,-;peakCounts:288.2	1	9943337	9943340	-	ENSG00000162441	LZIC	NA	NA	TSS_Refseq	0.980277	0.905243	0.618705	0.81384	0.956877	major
chr1:9943350..9943363,chr1:9943220..9943427,-;peak:chr1:9943355..9943356,-;peakCounts:551.2	1	9943350	9943363	-	ENSG00000162441	LZIC	NA	NA	TSS_Ensembl	2.27552	2.27857	2.38315	2.63367	2.41674	major
chr1:9943367..9943372,chr1:9943220..9943427,-;peak:chr1:9943370..9943371,-;peakCounts:165.2	1	9943367	9943372	-	ENSG00000162441	LZIC	NA	NA	TSS_Ensembl	0.609931	1.1749	0.605374	0.509867	0.592887	major
chr1:9943378..9943402,chr1:9943220..9943427,-;peak:chr1:9943389..9943390,-;peakCounts:715.2	1	9943378	9943402	-	ENSG00000162441	LZIC	NA	NA	TSS_Ensembl	5.73368	7.17733	5.22967	4.93388	5.68267	major
chr1:9943469..9943480,chr1:9943385..9943516,+;peak:chr1:9943474..9943475,+;peakCounts:6480	1	9943469	9943480	+	ENSG00000173614	NMNAT1	NA	NA	TSS_Ensembl	14.0931	16.4422	14.9573	13.2906	15.5559	major
chr1:9943482..9943488,chr1:9943385..9943516,+;peak:chr1:9943487..9943488,+;peakCounts:5141	1	9943482	9943488	+	ENSG00000173614	NMNAT1	NA	NA	TSS_Ensembl	10.9609	14.5481	10.8234	9.65456	12.0146	major
chr1:9997197..9997205,chr1:9997174..9997255,+;peak:chr1:9997197..9997198,+;peakCounts:134.1	1	9997197	9997205	+	ENSG00000162444	RBP7	NA	NA	TSS_Ensembl	1.62404	0.971022	1.09983	1.01463	1.09573	major
chr1:9997223..9997233,chr1:9997174..9997255,+;peak:chr1:9997227..9997228,+;peakCounts:593.1	1	9997223	9997233	+	ENSG00000162444	RBP7	NA	NA	TSS_Ensembl	3.54279	3.05141	2.25876	1.75721	2.29344	major
chr1:10032960..10032965,chr1:10032925..10033064,+;peak:chr1:10032964..10032965,+;peakCounts:8177.4	1	10032960	10032965	+	ENSG00000130939	UBE4B	NA	NA	TSS_Ensembl	16.8321	9.10026	18.993	19.143	17.758	major
chr1:10210544..10210550,chr1:10210459..10210757,+;peak:chr1:10210544..10210545,+;peakCounts:2364.7	1	10210544	10210550	+	ENSG00000054523	KIF1B	NA	NA	TSS_Ensembl	35.2715	21.929	41.935	43.8073	40.2286	major
chr1:10210564..10210570,chr1:10210459..10210757,+;peak:chr1:10210569..10210570,+;peakCounts:60995.7	1	10210564	10210570	+	ENSG00000054523	KIF1B	NA	NA	TSS_Ensembl	145.077	71.9286	155.199	167.337	151.969	major
chr1:10210796..10210802,chr1:10210788..10210871,+;peak:chr1:10210796..10210797,+;peakCounts:270	1	10210796	10210802	+	ENSG00000054523	KIF1B	NA	NA	TSS_Ensembl	0.640652	0.301411	0.634997	0.709342	0.706208	minor
chr1:10232350..10232362,+	1	10232350	10232362	+	ENSG00000054523	KIF1B	NA	NA	TSS_Ensembl	1.47427	1.48521	0.934818	1.16654	1.21115	minor
chr1:10258541..10258553,chr1:10258496..10258660,+;peak:chr1:10258547..10258548,+;peakCounts:190.8	1	10258541	10258553	+	ENSG00000054523	KIF1B	NA	NA	CDS_Ensembl	0.736994	0.420078	0.783294	0.791706	0.83904	minor
chr1:10282408..10282409,+	1	10282408	10282409	+	ENSG00000054523	KIF1B	NA	NA	TSS_Ensembl	0.141152	0.42345	0.0984239	0.112885	0.159884	minor
chr1:10292105..10292106,chr1:10292044..10292116,+;peak:chr1:10292105..10292106,+;peakCounts:387	1	10292105	10292106	+	ENSG00000054523	KIF1B	NA	NA	CDS_Ensembl	0.751801	0.561394	0.827949	0.921875	0.693727	minor
chr1:10295659..10295669,chr1:10295658..10295764,+;peak:chr1:10295659..10295660,+;peakCounts:105.3	1	10295659	10295669	+	ENSG00000054523	KIF1B	NA	NA	CDS_Ensembl	0.444679	0.0926515	0.462154	0.357906	0.516043	minor
chr1:10303178..10303190,chr1:10303163..10303242,+;peak:chr1:10303184..10303185,+;peakCounts:214.2	1	10303178	10303190	+	ENSG00000054523	KIF1B	NA	NA	CDS_Ensembl	0.548966	0.686299	0.616332	0.66765	0.538948	minor
chr1:10303556..10303589,chr1:10303530..10303864,+;peak:chr1:10303583..10303584,+;peakCounts:450	1	10303556	10303589	+	ENSG00000054523	KIF1B	NA	NA	CDS_Ensembl	3.75232	1.93651	3.43395	3.30488	3.98781	minor
chr1:10303609..10303620,chr1:10303530..10303864,+;peak:chr1:10303614..10303615,+;peakCounts:85	1	10303609	10303620	+	ENSG00000054523	KIF1B	NA	NA	CDS_Ensembl	0.493664	0.354097	0.478649	0.362583	0.562794	minor
chr1:10304050..10304052,chr1:10304014..10304083,+;peak:chr1:10304051..10304052,+;peakCounts:124.2	1	10304050	10304052	+	ENSG00000054523	KIF1B	NA	NA	CDS_Ensembl	0.398349	0.768835	0.224847	0.393092	0.446501	minor
chr1:10304209..10304222,chr1:10304209..10304287,+;peak:chr1:10304210..10304211,+;peakCounts:216	1	10304209	10304222	+	ENSG00000054523	KIF1B	NA	NA	CDS_Ensembl	0.835472	0.996171	0.88513	0.592062	0.726757	minor
chr1:10304591..10304597,chr1:10304505..10304601,+;peak:chr1:10304596..10304597,+;peakCounts:244.8	1	10304591	10304597	+	ENSG00000054523	KIF1B	NA	NA	CDS_Ensembl	0.541239	0.109233	0.535654	0.642462	0.594337	minor
chr1:10305489..10305497,chr1:10305481..10305658,+;peak:chr1:10305489..10305490,+;peakCounts:142.2	1	10305489	10305497	+	ENSG00000054523	KIF1B	NA	NA	3UTR_Ensembl	0.753306	0.205984	0.712052	0.619442	0.58196	minor
chr1:10305698..10305704,chr1:10305694..10305828,+;peak:chr1:10305698..10305699,+;peakCounts:211.5	1	10305698	10305704	+	ENSG00000054523	KIF1B	NA	NA	3UTR_Ensembl	0.448797	0.34836	0.595206	0.661354	0.428137	minor
chr1:10305742..10305757,chr1:10305694..10305828,+;peak:chr1:10305751..10305752,+;peakCounts:174.5	1	10305742	10305757	+	ENSG00000054523	KIF1B	NA	NA	3UTR_Ensembl	0.472197	0.313713	0.597356	0.615419	0.417753	minor
chr1:10306563..10306567,+	1	10306563	10306567	+	ENSG00000054523	KIF1B	NA	NA	3UTR_Ensembl	0.143195	0.294594	0.169109	0.178812	0.180297	minor
chr1:10399033..10399036,chr1:10398991..10399122,+;peak:chr1:10399033..10399034,+;peakCounts:275.1	1	10399033	10399036	+	ENSG00000142657	PGD	NA	NA	TSS_Ensembl	0.76486	0.907992	0.711584	0.680239	0.944522	major
chr1:10399040..10399044,chr1:10398991..10399122,+;peak:chr1:10399042..10399043,+;peakCounts:216.1	1	10399040	10399044	+	ENSG00000142657	PGD	NA	NA	TSS_Ensembl	0.975401	1.71241	0.856257	1.13184	1.57993	major
chr1:10399060..10399073,chr1:10398991..10399122,+;peak:chr1:10399068..10399069,+;peakCounts:1961.1	1	10399060	10399073	+	ENSG00000142657	PGD	NA	NA	TSS_Ensembl	6.33828	8.04033	6.16872	7.41277	8.19508	major
chr1:10430747..10430760,chr1:10430715..10430798,+;peak:chr1:10430752..10430753,+;peakCounts:162.1	1	10430747	10430760	+	ENSG00000175279	CENPS	NA	NA	TSS_Ensembl	1.50093	1.09266	1.23119	1.29321	1.52126	major
chr1:10430767..10430778,chr1:10430715..10430798,+;peak:chr1:10430776..10430777,+;peakCounts:296.1	1	10430767	10430778	+	ENSG00000175279	CENPS	NA	NA	TSS_Ensembl	1.96139	1.96852	1.51183	1.7913	1.7483	major
chr1:10472518..10472535,chr1:10472457..10472584,-;peak:chr1:10472524..10472525,-;peakCounts:1106.6	1	10472518	10472535	-	ENSG00000160049	DFFA	NA	NA	TSS_Ensembl	7.71158	9.20492	7.0615	7.89351	8.70325	major
chr1:10472538..10472547,chr1:10472457..10472584,-;peak:chr1:10472543..10472544,-;peakCounts:2811.6	1	10472538	10472547	-	ENSG00000160049	DFFA	NA	NA	TSS_Ensembl	6.56157	7.47958	5.31918	6.74436	7.13303	major
chr1:10474949..10474957,chr1:10474935..10474987,+;peak:chr1:10474953..10474954,+;peakCounts:3096	1	10474949	10474957	+	ENSG00000142655	PEX14	NA	NA	TSS_Ensembl	7.08581	8.7845	6.74277	7.07595	7.70422	major
chr1:10796584..10796601,chr1:10796564..10796751,-;peak:chr1:10796591..10796592,-;peakCounts:2327.4	1	10796584	10796601	-	ENSG00000130940	CASZ1	NA	NA	TSS_Ensembl	9.19707	11.8449	8.43047	8.68488	9.42902	major
chr1:10796615..10796621,chr1:10796564..10796751,-;peak:chr1:10796618..10796619,-;peakCounts:386.4	1	10796615	10796621	-	ENSG00000130940	CASZ1	NA	NA	TSS_Ensembl	2.14254	2.51629	2.16917	2.23116	2.33351	major
chr1:10796640..10796650,chr1:10796564..10796751,-;peak:chr1:10796643..10796644,-;peakCounts:376.4	1	10796640	10796650	-	ENSG00000130940	CASZ1	NA	NA	TSS_Ensembl	4.1283	4.94713	3.73189	3.37848	3.9676	major
chr1:10957208..10957213,chr1:10957201..10957292,-;peak:chr1:10957208..10957209,-;peakCounts:117.8	1	10957208	10957213	-	NA	NA	C1orf127	ENSG00000175262	intron_Ensembl	1.0266	0.843468	0.772956	0.709807	0.523526	No
chr1:10957241..10957260,chr1:10957201..10957292,-;peak:chr1:10957254..10957255,-;peakCounts:1504.8	1	10957241	10957260	-	NA	NA	C1orf127	ENSG00000175262	intron_Ensembl	6.86662	6.73276	4.83324	4.46879	3.48235	No
chr1:10957262..10957267,chr1:10957201..10957292,-;peak:chr1:10957266..10957267,-;peakCounts:249.8	1	10957262	10957267	-	NA	NA	C1orf127	ENSG00000175262	intron_Ensembl	0.809085	1.03193	0.637663	0.63495	0.55053	No
chr1:11012653..11012666,chr1:11012615..11012720,+;peak:chr1:11012658..11012659,+;peakCounts:12257.1	1	11012653	11012666	+	ENSG00000120948	TARDBP	NA	NA	TSS_Ensembl	51.5734	75.4692	51.6795	51.4406	56.5461	major
chr1:11012653..11012666,chr1:11012615..11012720,+;peak:chr1:11012658..11012659,+;peakCounts:12257.1	1	11012653	11012666	+	ENSG00000277726	AL109811.3	NA	NA	TSS_Ensembl	51.5734	75.4692	51.6795	51.4406	56.5461	major
chr1:11012682..11012684,chr1:11012615..11012720,+;peak:chr1:11012683..11012684,+;peakCounts:1593.1	1	11012682	11012684	+	ENSG00000120948	TARDBP	NA	NA	TSS_Ensembl	4.48048	6.65193	4.6075	4.30898	4.42905	minor
chr1:11056670..11056682,chr1:11056663..11056717,-;peak:chr1:11056671..11056672,-;peakCounts:120.6	1	11056670	11056682	-	ENSG00000116649	SRM	NA	NA	3UTR_Ensembl	0.717098	0.241729	0.247081	0.346561	0.640487	minor
chr1:11060014..11060018,chr1:11059914..11060098,-;peak:chr1:11060014..11060015,-;peakCounts:1434.5	1	11060014	11060018	-	ENSG00000116649	SRM	NA	NA	TSS_Ensembl	10.0082	6.80416	10.2444	10.9563	10.9413	major
chr1:11060038..11060053,chr1:11059914..11060098,-;peak:chr1:11060043..11060044,-;peakCounts:17104.5	1	11060038	11060053	-	ENSG00000116649	SRM	NA	NA	TSS_Ensembl	57.5081	32.7307	55.4092	57.0841	51.9622	major
chr1:11099835..11099837,chr1:11099812..11099913,-;peak:chr1:11099835..11099836,-;peakCounts:770.2	1	11099835	11099837	-	ENSG00000171824	EXOSC10	NA	NA	TSS_Ensembl	2.14835	3.27145	1.97245	1.59049	2.09421	major
chr1:11099845..11099855,chr1:11099812..11099913,-;peak:chr1:11099850..11099851,-;peakCounts:2896.2	1	11099845	11099855	-	ENSG00000171824	EXOSC10	NA	NA	TSS_Ensembl	8.65989	10.2854	6.68099	6.76913	7.0943	major
chr1:11099864..11099869,chr1:11099812..11099913,-;peak:chr1:11099868..11099869,-;peakCounts:888.2	1	11099864	11099869	-	ENSG00000171824	EXOSC10	NA	NA	TSS_Ensembl	4.61855	5.33144	4.24997	3.71127	3.84073	major
chr1:11189354..11189355,+	1	11189354	11189355	+	ENSG00000171819	ANGPTL7	NA	NA	TSS_Ensembl	0.621449	0.433996	0.459357	0.092438	0.0729727	major
chr1:11262513..11262520,chr1:11262490..11262611,-;peak:chr1:11262516..11262517,-;peakCounts:1407.6	1	11262513	11262520	-	ENSG00000198793	MTOR	NA	NA	TSS_Ensembl	5.6084	8.62528	6.43239	5.4118	6.551	major
chr1:11262535..11262544,chr1:11262490..11262611,-;peak:chr1:11262539..11262540,-;peakCounts:3288.6	1	11262535	11262544	-	ENSG00000198793	MTOR	NA	NA	TSS_Ensembl	10.0364	13.2846	9.84283	10.4369	11.2339	major
chr1:11262548..11262551,chr1:11262490..11262611,-;peak:chr1:11262550..11262551,-;peakCounts:1609.6	1	11262548	11262551	-	ENSG00000198793	MTOR	NA	NA	TSS_Ensembl	3.12131	2.47731	3.1894	3.32222	3.44682	major
chr1:11273203..11273208,chr1:11273160..11273252,+;peak:chr1:11273207..11273208,+;peakCounts:367.7	1	11273203	11273208	+	ENSG00000120942	UBIAD1	NA	NA	TSS_Ensembl	2.77402	1.77312	3.04343	3.30428	3.92992	major
chr1:11273218..11273228,chr1:11273160..11273252,+;peak:chr1:11273222..11273223,+;peakCounts:1712.7	1	11273218	11273228	+	ENSG00000120942	UBIAD1	NA	NA	TSS_Ensembl	7.15694	5.59925	8.14872	8.35716	9.57047	major
chr1:11273491..11273502,chr1:11273445..11273524,+;peak:chr1:11273496..11273497,+;peakCounts:207.9	1	11273491	11273502	+	ENSG00000120942	UBIAD1	NA	NA	TSS_Ensembl	0.31986	0.170325	0.573373	0.445618	0.994281	major
chr1:11273504..11273510,chr1:11273445..11273524,+;peak:chr1:11273509..11273510,+;peakCounts:61.9	1	11273504	11273510	+	ENSG00000120942	UBIAD1	NA	NA	TSS_Ensembl	0.0804187	0.0318565	0.105327	0.24776	0.398458	minor
chr1:11654867..11654871,chr1:11654842..11654925,+;peak:chr1:11654868..11654869,+;peakCounts:158.4	1	11654867	11654871	+	ENSG00000132879	FBXO44	NA	NA	TSS_Ensembl	0.546096	0.885766	0.749719	0.774153	0.741216	major
chr1:11654874..11654891,chr1:11654842..11654925,+;peak:chr1:11654883..11654884,+;peakCounts:743.4	1	11654874	11654891	+	ENSG00000132879	FBXO44	NA	NA	TSS_Ensembl	2.92152	3.18214	3.62217	3.37613	3.91508	major
chr1:11654896..11654903,chr1:11654842..11654925,+;peak:chr1:11654899..11654900,+;peakCounts:307.4	1	11654896	11654903	+	ENSG00000132879	FBXO44	NA	NA	TSS_Ensembl	0.865877	0.862641	1.19478	1.13663	1.25805	major
chr1:11664199..11664210,chr1:11664071..11664374,+;peak:chr1:11664200..11664201,+;peakCounts:989.1	1	11664199	11664210	+	ENSG00000116663	FBXO6	NA	NA	TSS_Ensembl	5.1919	4.38806	5.27737	5.72261	5.11733	major
chr1:11664214..11664232,chr1:11664071..11664374,+;peak:chr1:11664226..11664227,+;peakCounts:352.1	1	11664214	11664232	+	ENSG00000116663	FBXO6	NA	NA	TSS_Ensembl	2.1246	1.80496	1.91093	1.7888	1.75588	major
chr1:11664248..11664259,chr1:11664071..11664374,+;peak:chr1:11664253..11664254,+;peakCounts:123.1	1	11664248	11664259	+	ENSG00000116663	FBXO6	NA	NA	TSS_Ensembl	0.826874	0.721401	0.993229	0.988708	0.915752	major
chr1:11681121..11681129,chr1:11681055..11681208,-;peak:chr1:11681126..11681127,-;peakCounts:2153.2	1	11681121	11681129	-	ENSG00000116670	MAD2L2	NA	NA	TSS_Ensembl	10.4682	11.6813	8.56143	8.5543	8.96629	major
chr1:11681139..11681147,chr1:11681055..11681208,-;peak:chr1:11681144..11681145,-;peakCounts:2410.2	1	11681139	11681147	-	ENSG00000116670	MAD2L2	NA	NA	TSS_Ensembl	11.2093	10.374	9.46172	9.16512	10.4357	major
chr1:11736113..11736146,chr1:11736071..11736188,+;peak:chr1:11736125..11736126,+;peakCounts:876.6	1	11736113	11736146	+	ENSG00000177674	AGTRAP	NA	NA	TSS_Ensembl	6.88509	7.94789	5.62984	6.38009	6.61655	major
chr1:11736163..11736166,chr1:11736071..11736188,+;peak:chr1:11736165..11736166,+;peakCounts:320.6	1	11736163	11736166	+	ENSG00000177674	AGTRAP	NA	NA	TSS_Ensembl	1.30398	1.13635	0.771085	0.950579	1.24571	major
chr1:11787786..11787789,chr1:11787685..11787927,+;peak:chr1:11787786..11787787,+;peakCounts:2466	1	11787786	11787789	+	ENSG00000215910	C1orf167	NA	NA	TSS_Ensembl	4.78882	3.08888	6.0238	5.11559	5.36575	major
chr1:11803533..11803541,chr1:11803515..11803598,-;peak:chr1:11803536..11803537,-;peakCounts:652.5	1	11803533	11803541	-	ENSG00000177000	MTHFR	NA	NA	TSS_Ensembl	1.2982	0.910555	1.77049	2.05663	2.87065	major
chr1:11805901..11805912,chr1:11805806..11806046,-;peak:chr1:11805906..11805907,-;peakCounts:382.8	1	11805901	11805912	-	ENSG00000177000	MTHFR	NA	NA	TSS_Ensembl	2.15412	1.72089	2.00546	2.41805	1.90252	major
chr1:11805929..11805942,chr1:11805806..11806046,-;peak:chr1:11805936..11805937,-;peakCounts:1243.8	1	11805929	11805942	-	ENSG00000177000	MTHFR	NA	NA	TSS_Ensembl	4.31898	2.54323	4.36568	4.23674	3.74663	major
chr1:11805960..11805964,chr1:11805806..11806046,-;peak:chr1:11805963..11805964,-;peakCounts:44.8	1	11805960	11805964	-	ENSG00000177000	MTHFR	NA	NA	TSS_Ensembl	0.393348	0.192981	0.388449	0.395206	0.397723	major
chr1:11806190..11806195,chr1:11806034..11806257,+;peak:chr1:11806190..11806191,+;peakCounts:482.2	1	11806190	11806195	+	ENSG00000011021	CLCN6	NA	NA	TSS_Ensembl	0.927034	0.960633	0.839848	1.33848	1.02496	major
chr1:11806202..11806208,chr1:11806034..11806257,+;peak:chr1:11806205..11806206,+;peakCounts:172.2	1	11806202	11806208	+	ENSG00000011021	CLCN6	NA	NA	TSS_Ensembl	0.816082	0.521944	0.759993	1.10313	0.843896	major
chr1:11806236..11806249,chr1:11806034..11806257,+;peak:chr1:11806240..11806241,+;peakCounts:754.2	1	11806236	11806249	+	ENSG00000011021	CLCN6	NA	NA	TSS_Ensembl	1.81801	1.69854	2.6565	4.31493	2.97859	major
chr1:11847777..11847783,-	1	11847777	11847783	-	ENSG00000175206	NPPA	NA	NA	TSS_Ensembl	0.167458	0.00301593	2.18591	0.894498	0.345047	major
chr1:11908151..11908152,+	1	11908151	11908152	+	ENSG00000199347	RNU5E-1	NA	NA	TSS_Ensembl	0.395191	1.19866	0.570795	0.652549	0.534365	major
chr1:11908151..11908152,+	1	11908151	11908152	+	ENSG00000285646	AL021155.4	NA	NA	TSS_Ensembl	0.395191	1.19866	0.570795	0.652549	0.534365	major
chr1:11925601..11925607,chr1:11925590..11925657,+;peak:chr1:11925603..11925604,+;peakCounts:68.4	1	11925601	11925607	+	NA	NA	NA	NA	intergenic	0.151321	0	0.335586	0.301065	0.302534	No
chr1:11926409..11926416,chr1:11926371..11926465,-;peak:chr1:11926412..11926413,-;peakCounts:1236.6	1	11926409	11926416	-	ENSG00000116685	KIAA2013	NA	NA	TSS_Ensembl	5.33732	1.70501	5.91152	6.35814	4.97268	major
chr1:11926418..11926430,chr1:11926371..11926465,-;peak:chr1:11926426..11926427,-;peakCounts:1506.6	1	11926418	11926430	-	ENSG00000116685	KIAA2013	NA	NA	TSS_Ensembl	8.90011	3.67689	10.8463	11.8198	11.2286	major
chr1:11934713..11934738,chr1:11934604..11934769,+;peak:chr1:11934730..11934731,+;peakCounts:3321.9	1	11934713	11934738	+	ENSG00000083444	PLOD1	NA	NA	TSS_Ensembl	20.6529	23.2228	21.6649	23.2985	21.6282	major
chr1:11980442..11980450,chr1:11980165..11980507,+;peak:chr1:11980445..11980446,+;peakCounts:65102.4	1	11980442	11980450	+	ENSG00000116688	MFN2	NA	NA	TSS_Ensembl	209.185	301.76	190.021	191.524	217.001	major
chr1:11989226..11989329,chr1:11989226..11989329,+	1	11989226	11989329	+	ENSG00000116688	MFN2	NA	NA	CDS_Ensembl	2.51734	2.15527	2.39958	2.23705	2.5705	minor
chr1:12001441..12001463,chr1:12001398..12001474,+;peak:chr1:12001449..12001450,+;peakCounts:62.9	1	12001441	12001463	+	ENSG00000116688	MFN2	NA	NA	3UTR_Ensembl	0.443891	0.686251	0.331921	0.311352	0.396153	minor
chr1:12002056..12002090,+	1	12002056	12002090	+	ENSG00000116688	MFN2	NA	NA	3UTR_Ensembl	0.76041	0.73031	0.632857	0.537938	0.676607	minor
chr1:12004528..12004546,chr1:12004506..12004561,+;peak:chr1:12004540..12004541,+;peakCounts:73.8	1	12004528	12004546	+	ENSG00000116688	MFN2	NA	NA	3UTR_Ensembl	0.211823	0.359883	0.124271	0.264045	0.230361	minor
chr1:12011623..12011650,+	1	12011623	12011650	+	ENSG00000116688	MFN2	NA	NA	3UTR_Ensembl	0.67783	0.755648	0.802635	0.768504	0.861426	minor
chr1:12019469..12019471,chr1:12019436..12019583,+;peak:chr1:12019469..12019470,+;peakCounts:459.7	1	12019469	12019471	+	ENSG00000116691	MIIP	NA	NA	TSS_Ensembl	1.23926	0.909938	1.20723	1.23003	1.29961	major
chr1:12019474..12019484,chr1:12019436..12019583,+;peak:chr1:12019478..12019479,+;peakCounts:1254.7	1	12019474	12019484	+	ENSG00000116691	MIIP	NA	NA	TSS_Ensembl	3.43921	2.94808	3.40108	3.88379	3.19837	major
chr1:12019485..12019489,chr1:12019436..12019583,+;peak:chr1:12019486..12019487,+;peakCounts:372.7	1	12019485	12019489	+	ENSG00000116691	MIIP	NA	NA	TSS_Ensembl	2.28699	2.07966	2.07325	2.35319	2.53329	major
chr1:12019494..12019510,chr1:12019436..12019583,+;peak:chr1:12019505..12019506,+;peakCounts:2099.7	1	12019494	12019510	+	ENSG00000116691	MIIP	NA	NA	TSS_Ensembl	12.1743	16.4695	11.4816	13.4613	13.2704	major
chr1:12166989..12166994,chr1:12166942..12167030,+;peak:chr1:12166990..12166991,+;peakCounts:2729.7	1	12166989	12166994	+	ENSG00000028137	TNFRSF1B	NA	NA	TSS_Ensembl	6.79316	8.50841	6.19412	9.44222	9.32357	major
chr1:12230031..12230041,chr1:12229984..12230111,+;peak:chr1:12230031..12230032,+;peakCounts:1217.7	1	12230031	12230041	+	ENSG00000048707	VPS13D	NA	NA	TSS_Ensembl	5.92635	3.93584	5.25501	6.11752	5.78776	major
chr1:12230049..12230058,chr1:12229984..12230111,+;peak:chr1:12230051..12230052,+;peakCounts:427.7	1	12230049	12230058	+	ENSG00000048707	VPS13D	NA	NA	TSS_Ensembl	3.21333	2.66092	2.97062	3.49469	3.50615	major
chr1:12230079..12230085,chr1:12229984..12230111,+;peak:chr1:12230082..12230083,+;peakCounts:504.7	1	12230079	12230085	+	ENSG00000048707	VPS13D	NA	NA	TSS_Ensembl	1.86851	2.34868	1.58425	1.58084	1.71104	major
chr1:12230090..12230099,chr1:12229984..12230111,+;peak:chr1:12230093..12230094,+;peakCounts:468.7	1	12230090	12230099	+	ENSG00000048707	VPS13D	NA	NA	TSS_Ensembl	1.61975	6.76957	1.27243	1.67141	1.99295	major
chr1:12617224..12617247,chr1:12617173..12617504,-;peak:chr1:12617227..12617228,-;peakCounts:533.2	1	12617224	12617247	-	ENSG00000162496	DHRS3	NA	NA	CDS_Ensembl	5.43128	4.82787	5.7265	4.94198	5.40787	major
chr1:12617251..12617262,chr1:12617173..12617504,-;peak:chr1:12617257..12617258,-;peakCounts:709.2	1	12617251	12617262	-	ENSG00000162496	DHRS3	NA	NA	CDS_Ensembl	2.55728	2.42998	2.62299	2.85541	2.7812	major
chr1:12617269..12617276,chr1:12617173..12617504,-;peak:chr1:12617272..12617273,-;peakCounts:316.2	1	12617269	12617276	-	ENSG00000162496	DHRS3	NA	NA	CDS_Ensembl	1.36822	1.15625	1.19301	1.56138	1.16222	major
chr1:12617307..12617313,chr1:12617173..12617504,-;peak:chr1:12617310..12617311,-;peakCounts:224.2	1	12617307	12617313	-	ENSG00000162496	DHRS3	NA	NA	CDS_Ensembl	1.01847	1.12266	1.07339	0.9444	0.939435	major
chr1:12617669..12617701,chr1:12617594..12617797,-;peak:chr1:12617678..12617679,-;peakCounts:341.1	1	12617669	12617701	-	ENSG00000162496	DHRS3	NA	NA	TSS_Refseq	1.71905	0.33469	3.13097	3.10366	3.23834	major
chr1:12617937..12617943,chr1:12617893..12618573,-;peak:chr1:12617937..12617938,-;peakCounts:86.7	1	12617937	12617943	-	ENSG00000162496	DHRS3	NA	NA	5UTR_Ensembl	0.496078	0.0283664	0.603037	0.714774	0.908176	major
chr1:12618128..12618138,chr1:12617893..12618573,-;peak:chr1:12618133..12618134,-;peakCounts:54.7	1	12618128	12618138	-	ENSG00000162496	DHRS3	NA	NA	5UTR_Ensembl	0.654797	0.510921	0.688649	0.847142	1.14075	major
chr1:12618203..12618230,chr1:12617893..12618573,-;peak:chr1:12618208..12618209,-;peakCounts:1172.7	1	12618203	12618230	-	ENSG00000162496	DHRS3	NA	NA	TSS_Ensembl	4.89686	4.43432	5.28249	5.89577	6.86126	major
chr1:12618293..12618304,chr1:12617893..12618573,-;peak:chr1:12618298..12618299,-;peakCounts:132.7	1	12618293	12618304	-	NA	NA	NA	NA	intergenic	0.986228	0.880325	0.788395	0.874123	1.21153	No
chr1:12618307..12618322,chr1:12617893..12618573,-;peak:chr1:12618316..12618317,-;peakCounts:368.7	1	12618307	12618322	-	NA	NA	NA	NA	intergenic	1.62859	1.04917	1.45487	1.60372	1.74887	No
chr1:12619100..12619110,-	1	12619100	12619110	-	ENSG00000272482	AC254633.1	NA	NA	exon_non_cod_Ensembl	1.46234	1.99963	1.35664	1.91337	2.52108	major
chr1:13487721..13487727,chr1:13487685..13487839,+;peak:chr1:13487721..13487722,+;peakCounts:155.4	1	13487721	13487727	+	NA	LOC102724856	NA	NA	exon_non_cod_Refseq	0.281414	0.327537	0.227126	0.305845	0.337801	major
chr1:13487793..13487838,chr1:13487685..13487839,+;peak:chr1:13487824..13487825,+;peakCounts:230.4	1	13487793	13487838	+	NA	LOC102724856	NA	NA	exon_non_cod_Refseq	1.85773	2.27892	2.27263	1.92642	2.15218	major
chr1:13513671..13513681,chr1:13513436..13514046,-;peak:chr1:13513671..13513672,-;peakCounts:1537.2	1	13513671	13513681	-	ENSG00000162494	LRRC38	NA	NA	5UTR_Ensembl	3.59433	3.92585	4.89919	5.82009	9.88733	major
chr1:13513747..13513773,chr1:13513436..13514046,-;peak:chr1:13513753..13513754,-;peakCounts:723.2	1	13513747	13513773	-	ENSG00000162494	LRRC38	NA	NA	5UTR_Ensembl	5.90569	5.94233	9.03668	5.90137	6.1592	major
chr1:13513784..13513795,chr1:13513436..13514046,-;peak:chr1:13513789..13513790,-;peakCounts:135.2	1	13513784	13513795	-	ENSG00000162494	LRRC38	NA	NA	5UTR_Ensembl	0.88221	0.707742	1.56212	0.775961	0.684383	major
chr1:13513991..13514013,chr1:13513436..13514046,-;peak:chr1:13514002..13514003,-;peakCounts:448.2	1	13513991	13514013	-	ENSG00000162494	LRRC38	NA	NA	TSS_Ensembl	3.84675	5.18666	5.62889	3.43436	3.12678	major
chr1:13583703..13583735,chr1:13583700..13583894,+;peak:chr1:13583722..13583723,+;peakCounts:748.8	1	13583703	13583735	+	ENSG00000162493	PDPN	NA	NA	TSS_Ensembl	3.443	2.99841	4.76979	4.92938	4.31945	major
chr1:13583739..13583758,chr1:13583700..13583894,+;peak:chr1:13583744..13583745,+;peakCounts:200.8	1	13583739	13583758	+	ENSG00000162493	PDPN	NA	NA	TSS_Ensembl	1.96382	1.79857	2.22821	2.41851	2.6569	major
chr1:13583826..13583832,chr1:13583700..13583894,+;peak:chr1:13583831..13583832,+;peakCounts:1135.8	1	13583826	13583832	+	ENSG00000162493	PDPN	NA	NA	TSS_Ensembl	1.72462	1.82431	2.40913	2.66592	2.70315	major
chr1:13700191..13700199,chr1:13700181..13700234,+;peak:chr1:13700193..13700194,+;peakCounts:651.6	1	13700191	13700199	+	ENSG00000116731	PRDM2	NA	NA	TSS_Ensembl	2.98066	2.25243	3.2772	2.91928	2.66134	major
chr1:13749414..13749419,chr1:13749371..13749502,+;peak:chr1:13749414..13749415,+;peakCounts:837.7	1	13749414	13749419	+	ENSG00000116731	PRDM2	NA	NA	TSS_Ensembl	2.47198	4.7244	2.32564	2.82269	3.13825	major
chr1:13749431..13749438,chr1:13749371..13749502,+;peak:chr1:13749436..13749437,+;peakCounts:3521.7	1	13749431	13749438	+	ENSG00000116731	PRDM2	NA	NA	TSS_Ensembl	7.86564	12.1754	9.33636	9.34364	9.35335	major
chr1:15409891..15409898,chr1:15409866..15409982,+;peak:chr1:15409894..15409895,+;peakCounts:351.1	1	15409891	15409898	+	ENSG00000142634	EFHD2	NA	NA	TSS_Ensembl	1.1047	1.0853	1.18924	1.00678	1.08124	major
chr1:15409916..15409936,chr1:15409866..15409982,+;peak:chr1:15409929..15409930,+;peakCounts:1016.1	1	15409916	15409936	+	ENSG00000142634	EFHD2	NA	NA	TSS_Ensembl	5.68194	6.08186	6.8968	7.96437	7.20808	major
chr1:15409947..15409953,chr1:15409866..15409982,+;peak:chr1:15409952..15409953,+;peakCounts:365.1	1	15409947	15409953	+	ENSG00000142634	EFHD2	NA	NA	TSS_Refseq	0.890639	1.14771	2.10478	1.78846	1.39861	major
chr1:15425885..15425886,+	1	15425885	15425886	+	ENSG00000142634	EFHD2	NA	NA	CDS_Ensembl	0.334734	0.963228	0.379169	0.341054	0.356521	major
chr1:15524187..15524193,chr1:15524159..15524387,-;peak:chr1:15524187..15524188,-;peakCounts:88.5	1	15524187	15524193	-	ENSG00000132906	CASP9	NA	NA	TSS_Ensembl	0.219421	0.303419	0.354774	0.310046	0.494179	major
chr1:15524209..15524226,chr1:15524159..15524387,-;peak:chr1:15524214..15524215,-;peakCounts:184.5	1	15524209	15524226	-	ENSG00000132906	CASP9	NA	NA	TSS_Ensembl	0.473231	0.663421	1.39717	0.777536	0.788006	major
chr1:15524813..15524825,chr1:15524725..15524828,-;peak:chr1:15524816..15524817,-;peakCounts:203.4	1	15524813	15524825	-	ENSG00000132906	CASP9	NA	NA	TSS_Refseq	0.806132	0.865467	0.775603	0.685383	0.699294	major
chr1:15524882..15524918,-	1	15524882	15524918	-	ENSG00000132906	CASP9	NA	NA	TSS_Ensembl	0.9014	1.07152	0.906314	1.03643	0.829266	major
chr1:15526839..15526842,chr1:15526812..15526919,+;peak:chr1:15526839..15526840,+;peakCounts:735.4	1	15526839	15526842	+	ENSG00000116138	DNAJC16	NA	NA	TSS_Ensembl	1.58714	1.63297	1.35639	1.47844	1.75477	major
chr1:15526852..15526855,chr1:15526812..15526919,+;peak:chr1:15526853..15526854,+;peakCounts:625.4	1	15526852	15526855	+	ENSG00000116138	DNAJC16	NA	NA	TSS_Ensembl	1.46948	1.60294	1.09046	1.44614	1.63677	major
chr1:15526860..15526874,chr1:15526812..15526919,+;peak:chr1:15526868..15526869,+;peakCounts:1562.4	1	15526860	15526874	+	ENSG00000116138	DNAJC16	NA	NA	TSS_Ensembl	4.79088	8.38764	4.23313	5.07347	5.8485	major
chr1:15584800..15585090,chr1:15584800..15585090,-	1	15584800	15585090	-	ENSG00000116771	AGMAT	NA	NA	TSS_Ensembl	47.9739	26.3963	59.6951	49.6627	47.8506	major
chr1:15617432..15617437,chr1:15617377..15617658,+;peak:chr1:15617432..15617433,+;peakCounts:734.1	1	15617432	15617437	+	ENSG00000197312	DDI2	NA	NA	TSS_Ensembl	4.7959	4.17087	4.5669	6.04001	5.26255	major
chr1:15617449..15617465,chr1:15617377..15617658,+;peak:chr1:15617457..15617458,+;peakCounts:6173.1	1	15617449	15617465	+	ENSG00000197312	DDI2	NA	NA	TSS_Ensembl	27.0129	20.8771	25.4426	33.9914	30.683	major
chr1:15663806..15663807,+	1	15663806	15663807	+	ENSG00000197312	DDI2	NA	NA	3UTR_Ensembl	0.661646	0.198069	0.365962	0.566546	0.506697	minor
chr1:15681484..15681489,chr1:15681458..15681551,+;peak:chr1:15681484..15681485,+;peakCounts:501.3	1	15681484	15681489	+	ENSG00000116786	PLEKHM2	NA	NA	TSS_Refseq	0.682712	0.988413	0.790936	1.31853	0.820038	minor
chr1:15681502..15681509,chr1:15681458..15681551,+;peak:chr1:15681505..15681506,+;peakCounts:342.3	1	15681502	15681509	+	ENSG00000116786	PLEKHM2	NA	NA	TSS_Refseq	0.508261	0.493301	0.64436	0.985949	1.0549	minor
chr1:15681513..15681518,chr1:15681458..15681551,+;peak:chr1:15681515..15681516,+;peakCounts:234.3	1	15681513	15681518	+	ENSG00000116786	PLEKHM2	NA	NA	TSS_Refseq	0.361752	0.489371	0.371218	0.772297	0.735809	minor
chr1:15681523..15681526,chr1:15681458..15681551,+;peak:chr1:15681525..15681526,+;peakCounts:158.3	1	15681523	15681526	+	ENSG00000116786	PLEKHM2	NA	NA	TSS_Refseq	0.277137	0.195139	0.265951	0.474949	0.5744	minor
chr1:15684292..15684298,chr1:15684246..15684475,+;peak:chr1:15684292..15684293,+;peakCounts:2198.7	1	15684292	15684298	+	ENSG00000116786	PLEKHM2	NA	NA	TSS_Ensembl	8.64385	9.81402	9.42854	8.92761	7.88819	major
chr1:15684314..15684324,chr1:15684246..15684475,+;peak:chr1:15684319..15684320,+;peakCounts:5609.7	1	15684314	15684324	+	ENSG00000116786	PLEKHM2	NA	NA	TSS_Ensembl	24.4859	17.1877	24.8429	26.7412	25.1838	major
chr1:15736257..15736263,chr1:15736138..15736355,+;peak:chr1:15736257..15736258,+;peakCounts:3890.9	1	15736257	15736263	+	ENSG00000162461	SLC25A34	NA	NA	TSS_Ensembl	6.59158	3.8513	7.55895	13.5316	11.1633	major
chr1:15736273..15736301,chr1:15736138..15736355,+;peak:chr1:15736295..15736296,+;peakCounts:6147.9	1	15736273	15736301	+	ENSG00000162461	SLC25A34	NA	NA	TSS_Ensembl	18.5303	11.9669	22.6228	36.8767	33.5488	major
chr1:15736330..15736334,chr1:15736138..15736355,+;peak:chr1:15736333..15736334,+;peakCounts:163.9	1	15736330	15736334	+	ENSG00000162461	SLC25A34	NA	NA	5UTR_Ensembl	1.79121	1.22585	2.50718	4.32394	4.00386	major
chr1:15738126..15738186,chr1:15738126..15738186,+	1	15738126	15738186	+	ENSG00000162461	SLC25A34	NA	NA	CDS_Ensembl	0.369803	0.226375	0.230684	0.550918	0.570541	minor
chr1:15758787..15758810,chr1:15758732..15758818,+;peak:chr1:15758794..15758795,+;peakCounts:232.2	1	15758787	15758810	+	ENSG00000162458	FBLIM1	NA	NA	TSS_Ensembl	0.822884	1.15704	1.25635	1.49141	1.02115	major
chr1:15834860..15834866,chr1:15834854..15835030,-;peak:chr1:15834860..15834861,-;peakCounts:738.3	1	15834860	15834866	-	ENSG00000179743	FLJ37453	NA	NA	exon_non_cod_Ensembl	1.7802	1.18261	1.55549	1.59262	1.32848	major
chr1:15834882..15834895,chr1:15834854..15835030,-;peak:chr1:15834887..15834888,-;peakCounts:1149.3	1	15834882	15834895	-	ENSG00000179743	FLJ37453	NA	NA	exon_non_cod_Ensembl	3.0496	2.86619	2.96007	2.58189	3.0972	major
chr1:15834908..15834956,chr1:15834854..15835030,-;peak:chr1:15834936..15834937,-;peakCounts:548.3	1	15834908	15834956	-	ENSG00000179743	FLJ37453	NA	NA	exon_non_cod_Ensembl	8.11853	5.95799	7.63291	7.25448	6.52486	major
chr1:15835806..15835820,chr1:15835734..15835966,-;peak:chr1:15835806..15835807,-;peakCounts:1060.4	1	15835806	15835820	-	ENSG00000179743	FLJ37453	NA	NA	exon_non_cod_Ensembl	3.33412	1.93188	4.19283	4.189	3.72012	major
chr1:15835840..15835843,chr1:15835734..15835966,-;peak:chr1:15835841..15835842,-;peakCounts:45.4	1	15835840	15835843	-	ENSG00000179743	FLJ37453	NA	NA	exon_non_cod_Ensembl	0.547806	0.282828	0.444373	0.494172	0.598744	minor
chr1:15835854..15835865,chr1:15835734..15835966,-;peak:chr1:15835859..15835860,-;peakCounts:2057.4	1	15835854	15835865	-	ENSG00000179743	FLJ37453	NA	NA	exon_non_cod_Ensembl	5.42418	4.31248	4.87088	4.85524	4.23382	major
chr1:15835869..15835876,chr1:15835734..15835966,-;peak:chr1:15835875..15835876,-;peakCounts:133.4	1	15835869	15835876	-	ENSG00000179743	FLJ37453	NA	NA	exon_non_cod_Ensembl	1.91496	1.53025	1.53283	1.90487	1.33729	major
chr1:15847706..15847712,chr1:15847638..15848054,+;peak:chr1:15847706..15847707,+;peakCounts:177.2	1	15847706	15847712	+	ENSG00000065526	SPEN	NA	NA	TSS_Ensembl	0.61786	0.965254	1.18928	1.25053	1.09018	minor
chr1:15847741..15847748,chr1:15847638..15848054,+;peak:chr1:15847744..15847745,+;peakCounts:16.2	1	15847741	15847748	+	ENSG00000065526	SPEN	NA	NA	TSS_Ensembl	0.346599	0.504132	0.662827	0.589473	0.479917	minor
chr1:15847796..15847864,chr1:15847638..15848054,+;peak:chr1:15847841..15847842,+;peakCounts:1429.2	1	15847796	15847864	+	ENSG00000065526	SPEN	NA	NA	5UTR_Ensembl	26.84	26.3865	33.5156	37.0621	32.0515	major
chr1:15847880..15847886,chr1:15847638..15848054,+;peak:chr1:15847885..15847886,+;peakCounts:69.2	1	15847880	15847886	+	ENSG00000065526	SPEN	NA	NA	5UTR_Ensembl	0.330852	0.396766	0.477371	0.650366	0.525537	minor
chr1:15976077..15976082,chr1:15976051..15976144,-;peak:chr1:15976078..15976079,-;peakCounts:898.1	1	15976077	15976082	-	ENSG00000116809	ZBTB17	NA	NA	TSS_Ensembl	2.06586	1.66447	2.36901	2.24077	2.25072	major
chr1:15976086..15976091,chr1:15976051..15976144,-;peak:chr1:15976088..15976089,-;peakCounts:791.1	1	15976086	15976091	-	ENSG00000116809	ZBTB17	NA	NA	TSS_Ensembl	2.15552	1.89228	1.50648	1.78692	2.18472	major
chr1:15976096..15976105,chr1:15976051..15976144,-;peak:chr1:15976100..15976101,-;peakCounts:1448.1	1	15976096	15976105	-	ENSG00000116809	ZBTB17	NA	NA	TSS_Ensembl	4.043	3.69343	3.32632	3.95822	4.65586	major
chr1:16014310..16014354,-	1	16014310	16014354	-	ENSG00000173641	HSPB7	NA	NA	3UTR_Ensembl	1.15384	0.719308	0.715165	0.907178	1.13042	minor
chr1:16014744..16014745,chr1:16014547..16014881,-;peak:chr1:16014744..16014745,-;peakCounts:2672.1	1	16014744	16014745	-	ENSG00000173641	HSPB7	NA	NA	3UTR_Ensembl	6.76391	1.86666	5.83439	6.4617	7.6686	minor
chr1:16014939..16014946,chr1:16014907..16015024,-;peak:chr1:16014940..16014941,-;peakCounts:435.6	1	16014939	16014946	-	ENSG00000173641	HSPB7	NA	NA	3UTR_Ensembl	1.18117	1.21608	1.04801	1.54163	1.43168	minor
chr1:16015062..16015068,chr1:16015053..16015759,-;peak:chr1:16015062..16015063,-;peakCounts:158.1	1	16015062	16015068	-	ENSG00000173641	HSPB7	NA	NA	3UTR_Ensembl	1.01564	0.392271	0.854336	0.816491	1.09956	minor
chr1:16015156..16015167,chr1:16015053..16015759,-;peak:chr1:16015161..16015162,-;peakCounts:180.1	1	16015156	16015167	-	ENSG00000173641	HSPB7	NA	NA	3UTR_Ensembl	0.931533	0.875449	0.797117	0.675381	1.05549	minor
chr1:16015185..16015188,chr1:16015053..16015759,-;peak:chr1:16015186..16015187,-;peakCounts:10.1	1	16015185	16015188	-	ENSG00000173641	HSPB7	NA	NA	3UTR_Ensembl	0.41227	0.449463	0.374328	0.32571	0.495494	minor
chr1:16015278..16015287,chr1:16015053..16015759,-;peak:chr1:16015282..16015283,-;peakCounts:33.1	1	16015278	16015287	-	ENSG00000173641	HSPB7	NA	NA	3UTR_Ensembl	0.745547	0.550264	0.636901	0.750878	0.795802	minor
chr1:16015476..16015487,chr1:16015053..16015759,-;peak:chr1:16015481..16015482,-;peakCounts:87.1	1	16015476	16015487	-	ENSG00000173641	HSPB7	NA	NA	3UTR_Ensembl	0.90602	0.591283	0.502908	0.757515	0.755122	minor
chr1:16015570..16015581,chr1:16015053..16015759,-;peak:chr1:16015575..16015576,-;peakCounts:517.1	1	16015570	16015581	-	ENSG00000173641	HSPB7	NA	NA	3UTR_Ensembl	2.23463	1.41429	1.63214	1.92617	2.30803	minor
chr1:16015585..16015598,chr1:16015053..16015759,-;peak:chr1:16015590..16015591,-;peakCounts:247.1	1	16015585	16015598	-	ENSG00000173641	HSPB7	NA	NA	CDS_Ensembl	1.7015	1.13364	1.54625	1.64106	1.82335	minor
chr1:16015628..16015647,chr1:16015053..16015759,-;peak:chr1:16015633..16015634,-;peakCounts:1592.1	1	16015628	16015647	-	ENSG00000173641	HSPB7	NA	NA	CDS_Ensembl	5.59126	5.8714	3.82342	4.00412	5.85165	minor
chr1:16015653..16015670,chr1:16015053..16015759,-;peak:chr1:16015658..16015659,-;peakCounts:1745.1	1	16015653	16015670	-	ENSG00000173641	HSPB7	NA	NA	CDS_Ensembl	7.74389	10.0285	4.49074	6.26013	7.80415	minor
chr1:16015684..16015695,chr1:16015053..16015759,-;peak:chr1:16015689..16015690,-;peakCounts:85.1	1	16015684	16015695	-	ENSG00000173641	HSPB7	NA	NA	CDS_Ensembl	1.0522	0.890455	0.517439	0.706792	1.0054	minor
chr1:16015740..16015753,chr1:16015053..16015759,-;peak:chr1:16015745..16015746,-;peakCounts:148.1	1	16015740	16015753	-	ENSG00000173641	HSPB7	NA	NA	CDS_Ensembl	2.24766	1.54208	1.53643	1.79733	2.21672	minor
chr1:16015981..16015987,chr1:16015939..16015998,-;peak:chr1:16015986..16015987,-;peakCounts:176.4	1	16015981	16015987	-	NA	NA	HSPB7	ENSG00000173641	intron_Ensembl	0.57568	0.351731	0.327191	0.484669	0.540288	No
chr1:16017117..16017128,chr1:16017077..16017519,-;peak:chr1:16017122..16017123,-;peakCounts:86.9	1	16017117	16017128	-	ENSG00000173641	HSPB7	NA	NA	CDS_Ensembl	0.639168	0.436151	0.593797	0.793839	0.75373	minor
chr1:16017138..16017150,chr1:16017077..16017519,-;peak:chr1:16017143..16017144,-;peakCounts:254.9	1	16017138	16017150	-	ENSG00000173641	HSPB7	NA	NA	CDS_Ensembl	1.72605	2.003	1.28022	2.05361	2.46306	minor
chr1:16017159..16017175,chr1:16017077..16017519,-;peak:chr1:16017164..16017165,-;peakCounts:1041.9	1	16017159	16017175	-	ENSG00000173641	HSPB7	NA	NA	CDS_Ensembl	2.82453	3.62917	2.19029	2.43579	3.46933	minor
chr1:16017182..16017199,chr1:16017077..16017519,-;peak:chr1:16017192..16017193,-;peakCounts:1377.9	1	16017182	16017199	-	ENSG00000173641	HSPB7	NA	NA	CDS_Ensembl	6.23723	6.27043	4.44806	5.8428	6.25683	minor
chr1:16017247..16017258,chr1:16017077..16017519,-;peak:chr1:16017252..16017253,-;peakCounts:72.9	1	16017247	16017258	-	ENSG00000173641	HSPB7	NA	NA	exon_non_cod_Ensembl	0.809184	0.449029	0.560265	0.679438	0.833963	minor
chr1:16017503..16017509,chr1:16017077..16017519,-;peak:chr1:16017508..16017509,-;peakCounts:91.9	1	16017503	16017509	-	ENSG00000173641	HSPB7	NA	NA	exon_non_cod_Ensembl	0.527656	0.476313	0.338326	0.344428	0.562638	minor
chr1:16018042..16018043,chr1:16017611..16018209,-;peak:chr1:16018042..16018043,-;peakCounts:382956.3	1	16018042	16018043	-	ENSG00000173641	HSPB7	NA	NA	TSS_Ensembl	642.027	393.326	745.303	899.61	924.605	major
chr1:16018441..16018451,chr1:16018380..16018558,-;peak:chr1:16018443..16018444,-;peakCounts:904.5	1	16018441	16018451	-	ENSG00000173641	HSPB7	NA	NA	5UTR_Ensembl	1.74323	2.50293	1.924	2.52495	4.09847	minor
chr1:16018614..16018625,chr1:16018609..16018664,-;peak:chr1:16018622..16018623,-;peakCounts:146.7	1	16018614	16018625	-	ENSG00000173641	HSPB7	NA	NA	5UTR_Ensembl	0.807143	0.739603	0.457946	0.768369	0.622948	minor
chr1:16156059..16156076,chr1:16156012..16156119,-;peak:chr1:16156068..16156069,-;peakCounts:393.3	1	16156059	16156076	-	ENSG00000142627	EPHA2	NA	NA	TSS_Ensembl	0.945082	1.25876	3.27757	1.1631	0.956498	major
chr1:16352437..16352456,chr1:16352397..16352516,-;peak:chr1:16352453..16352454,-;peakCounts:1134.9	1	16352437	16352456	-	ENSG00000037637	FBXO42	NA	NA	TSS_Ensembl	11.3948	10.5371	10.5861	11.5151	11.5114	major
chr1:16352460..16352465,chr1:16352397..16352516,-;peak:chr1:16352462..16352463,-;peakCounts:1296.9	1	16352460	16352465	-	ENSG00000037637	FBXO42	NA	NA	TSS_Ensembl	4.40829	3.41559	3.79968	4.13229	4.45449	major
chr1:16352471..16352474,chr1:16352397..16352516,-;peak:chr1:16352472..16352473,-;peakCounts:646.9	1	16352471	16352474	-	ENSG00000037637	FBXO42	NA	NA	TSS_Ensembl	2.21235	1.91784	2.31593	2.25041	2.32078	major
chr1:16367232..16367238,chr1:16367024..16367305,+;peak:chr1:16367234..16367235,+;peakCounts:14765.4	1	16367232	16367238	+	ENSG00000055070	SZRD1	NA	NA	TSS_Ensembl	40.9802	58.2373	38.5507	42.9636	41.4398	major
chr1:16440711..16440714,chr1:16440682..16440752,+;peak:chr1:16440712..16440713,+;peakCounts:390.6	1	16440711	16440714	+	ENSG00000157191	NECAP2	NA	NA	TSS_Ensembl	0.883434	0.877707	0.831267	1.12636	0.926801	major
chr1:16440720..16440728,chr1:16440682..16440752,+;peak:chr1:16440723..16440724,+;peakCounts:690.6	1	16440720	16440728	+	ENSG00000157191	NECAP2	NA	NA	TSS_Ensembl	3.59188	3.19382	2.62618	3.05527	3.31049	major
chr1:16440737..16440749,chr1:16440682..16440752,+;peak:chr1:16440744..16440745,+;peakCounts:1407.6	1	16440737	16440749	+	ENSG00000157191	NECAP2	NA	NA	TSS_Ensembl	5.44757	6.37389	5.10647	6.32299	5.5684	major
chr1:16613544..16613557,chr1:16613486..16613610,-;peak:chr1:16613549..16613550,-;peakCounts:1594.8	1	16613544	16613557	-	ENSG00000219481	NBPF1	NA	NA	TSS_Ensembl	7.7816	6.78172	5.8839	6.28791	7.24488	major
chr1:16613560..16613564,chr1:16613486..16613610,-;peak:chr1:16613561..16613562,-;peakCounts:372.8	1	16613560	16613564	-	ENSG00000219481	NBPF1	NA	NA	TSS_Ensembl	1.87238	1.56329	1.43926	1.74903	1.72549	major
chr1:16644658..16644661,chr1:16644628..16644735,-;peak:chr1:16644658..16644659,-;peakCounts:379.3	1	16644658	16644661	-	ENSG00000215908	CROCCP2	NA	NA	TSS_Ensembl	0.823919	0.997022	0.857305	1.18566	1.19957	major
chr1:16644680..16644685,chr1:16644628..16644735,-;peak:chr1:16644682..16644683,-;peakCounts:273.3	1	16644680	16644685	-	ENSG00000215908	CROCCP2	NA	NA	TSS_Ensembl	1.36033	1.08961	1.25995	1.83034	1.64366	major
chr1:16644687..16644699,chr1:16644628..16644735,-;peak:chr1:16644693..16644694,-;peakCounts:1068.3	1	16644687	16644699	-	ENSG00000215908	CROCCP2	NA	NA	TSS_Ensembl	6.2293	6.11721	5.36787	6.72451	7.05662	major
chr1:16644707..16644715,chr1:16644628..16644735,-;peak:chr1:16644711..16644712,-;peakCounts:860.3	1	16644707	16644715	-	ENSG00000215908	CROCCP2	NA	NA	TSS_Ensembl	2.51353	2.23716	2.29907	2.81562	2.62222	major
chr1:16889449..16889455,chr1:16889411..16889544,-;peak:chr1:16889449..16889450,-;peakCounts:1094.4	1	16889449	16889455	-	ENSG00000238142	BX284668.5	NA	NA	TSS_Ensembl	2.13825	0.905058	2.71921	2.81337	2.15577	major
chr1:16889473..16889487,chr1:16889411..16889544,-;peak:chr1:16889479..16889480,-;peakCounts:447.4	1	16889473	16889487	-	ENSG00000238142	BX284668.5	NA	NA	TSS_Ensembl	3.16149	2.45662	3.78847	3.43048	3.55361	major
chr1:16889496..16889507,chr1:16889411..16889544,-;peak:chr1:16889502..16889503,-;peakCounts:434.4	1	16889496	16889507	-	ENSG00000238142	BX284668.5	NA	NA	TSS_Ensembl	2.20815	1.87924	2.49545	2.37297	1.90101	major
chr1:16889648..16889658,chr1:16889603..16889693,-;peak:chr1:16889653..16889654,-;peakCounts:736.2	1	16889648	16889658	-	ENSG00000238142	BX284668.5	NA	NA	TSS_Ensembl	1.59967	1.59909	1.77035	1.88969	2.1831	major
chr1:16889663..16889672,chr1:16889603..16889693,-;peak:chr1:16889671..16889672,-;peakCounts:343.2	1	16889663	16889672	-	ENSG00000238142	BX284668.5	NA	NA	TSS_Ensembl	1.72976	1.4534	2.06896	2.13114	2.026	major
chr1:16905198..16905202,+	1	16905198	16905202	+	NA	NA	CROCC	ENSG00000058453	intron_Ensembl	0.0407501	0.914683	0.117652	0.152572	0.123841	No
chr1:16914064..16914091,chr1:16914050..16914132,+;peak:chr1:16914077..16914078,+;peakCounts:230.4	1	16914064	16914091	+	ENSG00000058453	CROCC	NA	NA	TSS_Refseq	2.89741	2.75036	2.48996	2.16806	2.68814	major
chr1:17011922..17011933,chr1:17011878..17012011,-;peak:chr1:17011927..17011928,-;peakCounts:1107.9	1	17011922	17011933	-	ENSG00000159363	ATP13A2	NA	NA	TSS_Ensembl	2.76564	2.9036	2.47366	2.91188	2.94018	major
chr1:17011939..17011953,chr1:17011878..17012011,-;peak:chr1:17011943..17011944,-;peakCounts:259.9	1	17011939	17011953	-	ENSG00000159363	ATP13A2	NA	NA	TSS_Ensembl	1.72712	1.69647	1.73714	1.82182	1.79131	major
chr1:17011967..17011977,chr1:17011878..17012011,-;peak:chr1:17011971..17011972,-;peakCounts:266.9	1	17011967	17011977	-	ENSG00000159363	ATP13A2	NA	NA	TSS_Ensembl	1.49253	1.10084	1.15699	1.21839	1.34648	major
chr1:17028698..17028704,chr1:17028605..17028738,-;peak:chr1:17028698..17028699,-;peakCounts:722.7	1	17028698	17028704	-	ENSG00000117118	SDHB	NA	NA	CDS_Ensembl	1.04785	2.85447	0.711528	0.889357	0.96224	minor
chr1:17028730..17028735,chr1:17028605..17028738,-;peak:chr1:17028734..17028735,-;peakCounts:44.7	1	17028730	17028735	-	ENSG00000117118	SDHB	NA	NA	CDS_Ensembl	0.141851	0.447948	0.103029	0.158168	0.203872	minor
chr1:17044799..17044807,chr1:17044768..17044887,-;peak:chr1:17044799..17044800,-;peakCounts:256.5	1	17044799	17044807	-	ENSG00000117118	SDHB	NA	NA	5UTR_Ensembl	0.407212	1.53184	0.357764	0.33372	0.387649	minor
chr1:17054021..17054022,chr1:17053957..17054238,-;peak:chr1:17054021..17054022,-;peakCounts:4707.6	1	17054021	17054022	-	ENSG00000117118	SDHB	NA	NA	TSS_Ensembl	33.8027	20.0068	33.6407	33.2545	32.8709	major
chr1:17054023..17054035,chr1:17053957..17054238,-;peak:chr1:17054028..17054029,-;peakCounts:113502.6	1	17054023	17054035	-	ENSG00000117118	SDHB	NA	NA	TSS_Ensembl	302.799	200.369	284.666	294.811	298.329	major
chr1:17067233..17067244,chr1:17067211..17067362,-;peak:chr1:17067238..17067239,-;peakCounts:278.1	1	17067233	17067244	-	ENSG00000117115	PADI2	NA	NA	3UTR_Ensembl	1.01985	0.102059	0.9746	0.845092	0.511694	minor
chr1:17067985..17067986,chr1:17067929..17068009,-;peak:chr1:17067985..17067986,-;peakCounts:445.5	1	17067985	17067986	-	ENSG00000117115	PADI2	NA	NA	3UTR_Ensembl	0.975744	0.236143	0.742719	0.828424	0.845491	minor
chr1:17068096..17068097,-	1	17068096	17068097	-	ENSG00000117115	PADI2	NA	NA	3UTR_Ensembl	0.424652	0.603487	0.401512	0.336405	0.5428	minor
chr1:17068317..17068329,chr1:17068183..17068501,-;peak:chr1:17068323..17068324,-;peakCounts:186.3	1	17068317	17068329	-	ENSG00000117115	PADI2	NA	NA	3UTR_Ensembl	0.895755	0.666433	0.801387	0.657669	0.895983	minor
chr1:17086571..17086578,chr1:17086533..17086658,-;peak:chr1:17086572..17086573,-;peakCounts:213.3	1	17086571	17086578	-	ENSG00000117115	PADI2	NA	NA	CDS_Ensembl	0.541888	0.881035	0.489952	0.413455	0.553902	minor
chr1:17103005..17103013,chr1:17102990..17103061,-;peak:chr1:17103007..17103008,-;peakCounts:1411.2	1	17103005	17103013	-	ENSG00000117115	PADI2	NA	NA	CDS_Ensembl	3.48072	4.39593	2.43388	2.22216	4.59886	minor
chr1:17103025..17103033,chr1:17102990..17103061,-;peak:chr1:17103028..17103029,-;peakCounts:17.2	1	17103025	17103033	-	ENSG00000117115	PADI2	NA	NA	CDS_Ensembl	0.997534	1.01317	0.95829	0.844685	1.25176	minor
chr1:17103053..17103058,chr1:17102990..17103061,-;peak:chr1:17103057..17103058,-;peakCounts:33.2	1	17103053	17103058	-	ENSG00000117115	PADI2	NA	NA	CDS_Ensembl	0.349151	0.330183	0.29219	0.449347	0.536969	minor
chr1:17104890..17104920,-	1	17104890	17104920	-	ENSG00000117115	PADI2	NA	NA	CDS_Ensembl	1.80885	0.507824	1.76706	1.97464	2.01837	minor
chr1:17104987..17105010,chr1:17104945..17105059,-;peak:chr1:17105004..17105005,-;peakCounts:207.9	1	17104987	17105010	-	ENSG00000117115	PADI2	NA	NA	CDS_Ensembl	1.17366	1.22647	1.12159	1.10811	1.2236	minor
chr1:17119450..17119451,chr1:17119285..17119519,-;peak:chr1:17119450..17119451,-;peakCounts:208564.2	1	17119450	17119451	-	ENSG00000117115	PADI2	NA	NA	TSS_Ensembl	392.712	309.584	394.335	430.833	449.378	major
chr1:17438534..17438541,chr1:17438499..17438574,-;peak:chr1:17438534..17438535,-;peakCounts:307.8	1	17438534	17438541	-	ENSG00000179051	RCC2	NA	NA	TSS_Ensembl	0.635007	0.720965	0.903861	1.40209	1.12241	major
chr1:17439667..17439681,chr1:17439649..17439775,-;peak:chr1:17439676..17439677,-;peakCounts:271.8	1	17439667	17439681	-	ENSG00000179051	RCC2	NA	NA	TSS_Ensembl	1.05506	0.745237	0.922713	0.993811	0.922974	major
chr1:17439703..17439713,chr1:17439649..17439775,-;peak:chr1:17439707..17439708,-;peakCounts:241.8	1	17439703	17439713	-	ENSG00000179051	RCC2	NA	NA	TSS_Ensembl	0.828998	1.0276	0.880324	0.988294	1.14656	major
chr1:17439717..17439727,chr1:17439649..17439775,-;peak:chr1:17439722..17439723,-;peakCounts:266.8	1	17439717	17439727	-	ENSG00000179051	RCC2	NA	NA	TSS_Ensembl	0.974953	0.787547	0.85287	0.940221	1.14476	major
chr1:17539681..17539690,chr1:17539657..17539915,+;peak:chr1:17539685..17539686,+;peakCounts:500.8	1	17539681	17539690	+	ENSG00000074964	ARHGEF10L	NA	NA	TSS_Ensembl	2.08532	1.60579	1.67213	1.86505	1.91619	major
chr1:17539699..17539707,chr1:17539657..17539915,+;peak:chr1:17539702..17539703,+;peakCounts:317.8	1	17539699	17539707	+	ENSG00000074964	ARHGEF10L	NA	NA	TSS_Ensembl	1.7269	1.24715	1.32784	1.50546	1.45149	minor
chr1:17539710..17539719,chr1:17539657..17539915,+;peak:chr1:17539714..17539715,+;peakCounts:189.8	1	17539710	17539719	+	ENSG00000074964	ARHGEF10L	NA	NA	TSS_Ensembl	1.6849	1.23818	1.55844	1.57308	1.75429	minor
chr1:17539722..17539736,chr1:17539657..17539915,+;peak:chr1:17539726..17539727,+;peakCounts:394.8	1	17539722	17539736	+	ENSG00000074964	ARHGEF10L	NA	NA	TSS_Ensembl	2.01381	1.75272	1.62968	1.82562	2.25056	major
chr1:17539750..17539766,chr1:17539657..17539915,+;peak:chr1:17539755..17539756,+;peakCounts:874.8	1	17539750	17539766	+	ENSG00000074964	ARHGEF10L	NA	NA	5UTR_Ensembl	3.66998	3.24122	3.14342	4.32369	4.85544	major
chr1:17539797..17539801,chr1:17539657..17539915,+;peak:chr1:17539800..17539801,+;peakCounts:296.8	1	17539797	17539801	+	ENSG00000074964	ARHGEF10L	NA	NA	5UTR_Ensembl	0.990943	0.771652	0.745394	0.820473	0.762211	minor
chr1:17618361..17618370,chr1:17618341..17618511,+;peak:chr1:17618365..17618366,+;peakCounts:2472.9	1	17618361	17618370	+	ENSG00000074964	ARHGEF10L	NA	NA	TSS_Ensembl	7.1963	7.298	7.06419	6.52149	6.44916	major
chr1:17618372..17618383,chr1:17618341..17618511,+;peak:chr1:17618377..17618378,+;peakCounts:7479.9	1	17618372	17618383	+	ENSG00000074964	ARHGEF10L	NA	NA	CDS_Ensembl	22.0798	15.6892	24.5248	23.5899	21.7297	major
chr1:18107793..18107799,chr1:18107742..18107810,+;peak:chr1:18107798..18107799,+;peakCounts:123.3	1	18107793	18107799	+	ENSG00000117154	IGSF21	NA	NA	TSS_Ensembl	0.65083	0.340477	0.691415	0.410121	0.445669	major
chr1:18902125..18902137,chr1:18902078..18902172,+;peak:chr1:18902130..18902131,+;peakCounts:1535.4	1	18902125	18902137	+	NA	NA	NA	NA	intergenic	4.31607	3.8779	4.20391	3.77147	3.87806	No
chr1:18902524..18902536,chr1:18902489..18902678,-;peak:chr1:18902530..18902531,-;peakCounts:782	1	18902524	18902536	-	ENSG00000159423	ALDH4A1	NA	NA	TSS_Ensembl	7.7015	7.723	7.72602	7.44758	8.47534	major
chr1:18902541..18902560,chr1:18902489..18902678,-;peak:chr1:18902554..18902555,-;peakCounts:8325	1	18902541	18902560	-	ENSG00000159423	ALDH4A1	NA	NA	TSS_Ensembl	35.3045	30.0145	34.8104	38.1014	36.5031	major
chr1:18902572..18902583,chr1:18902489..18902678,-;peak:chr1:18902577..18902578,-;peakCounts:1695	1	18902572	18902583	-	ENSG00000159423	ALDH4A1	NA	NA	TSS_Ensembl	7.08633	4.57731	7.32906	8.26335	6.9734	major
chr1:18902623..18902629,chr1:18902489..18902678,-;peak:chr1:18902628..18902629,-;peakCounts:825	1	18902623	18902629	-	ENSG00000159423	ALDH4A1	NA	NA	TSS_Refseq	4.1664	3.1756	4.19088	3.66657	3.89179	major
chr1:18902756..18902776,chr1:18902730..18902799,-;peak:chr1:18902770..18902771,-;peakCounts:174.6	1	18902756	18902776	-	ENSG00000159423	ALDH4A1	NA	NA	TSS_Ensembl	1.00013	0.614538	1.27472	1.58844	1.19639	minor
chr1:18956670..18956676,chr1:18956626..18956685,-;peak:chr1:18956675..18956676,-;peakCounts:295.2	1	18956670	18956676	-	ENSG00000169991	IFFO2	NA	NA	TSS_Ensembl	0.45669	0.333878	1.206	0.810574	0.457766	major
chr1:19210255..19210268,chr1:19210247..19210367,-;peak:chr1:19210260..19210261,-;peakCounts:10689.3	1	19210255	19210268	-	ENSG00000127481	UBR4	NA	NA	TSS_Ensembl	38.6471	43.32	37.108	37.7461	39.0127	major
chr1:19210283..19210284,chr1:19210247..19210367,-;peak:chr1:19210283..19210284,-;peakCounts:807.3	1	19210283	19210284	-	ENSG00000127481	UBR4	NA	NA	TSS_Ensembl	3.44466	2.61562	4.16195	4.05019	3.47367	major
chr1:19210389..19210395,chr1:19210334..19210532,+;peak:chr1:19210394..19210395,+;peakCounts:1054.8	1	19210389	19210395	+	ENSG00000230424	EMC1-AS1	NA	NA	TSS_Refseq	1.70187	2.42462	1.57206	1.87053	2.08995	major
chr1:19251517..19251552,-	1	19251517	19251552	-	ENSG00000127463	EMC1	NA	NA	TSS_Ensembl	10.4259	17.5372	9.96114	10.9054	11.1401	major
chr1:19251794..19251809,chr1:19251766..19251876,+;peak:chr1:19251794..19251795,+;peakCounts:1307.7	1	19251794	19251809	+	ENSG00000053372	MRTO4	NA	NA	TSS_Ensembl	4.99809	6.55423	4.91066	5.76455	5.62026	major
chr1:19251816..19251821,chr1:19251766..19251876,+;peak:chr1:19251819..19251820,+;peakCounts:256.7	1	19251816	19251821	+	ENSG00000053372	MRTO4	NA	NA	TSS_Ensembl	1.32327	1.38637	1.53194	1.26734	1.21082	major
chr1:19312091..19312093,chr1:19312036..19312179,-;peak:chr1:19312092..19312093,-;peakCounts:534.1	1	19312091	19312093	-	ENSG00000053371	AKR7A2	NA	NA	TSS_Ensembl	2.1926	2.09302	2.7751	2.58788	2.45267	minor
chr1:19312098..19312127,chr1:19312036..19312179,-;peak:chr1:19312109..19312110,-;peakCounts:3869.1	1	19312098	19312127	-	ENSG00000053371	AKR7A2	NA	NA	TSS_Ensembl	42.9565	32.4644	43.9425	43.5018	41.7056	major
chr1:19312134..19312141,chr1:19312036..19312179,-;peak:chr1:19312136..19312137,-;peakCounts:873.1	1	19312134	19312141	-	ENSG00000053371	AKR7A2	NA	NA	TSS_Ensembl	4.99081	4.1472	5.0756	4.86062	5.0657	major
chr1:19312318..19312333,chr1:19312281..19312355,+;peak:chr1:19312325..19312326,+;peakCounts:741.6	1	19312318	19312333	+	ENSG00000040487	SLC66A1	NA	NA	TSS_Ensembl	2.80401	1.55331	3.02062	4.71611	5.00616	major
chr1:19485482..19485495,chr1:19485442..19485615,-;peak:chr1:19485494..19485495,-;peakCounts:2611.3	1	19485482	19485495	-	ENSG00000077549	CAPZB	NA	NA	TSS_Ensembl	43.1366	41.4596	40.264	44.5885	39.9942	major
chr1:19485505..19485513,chr1:19485442..19485615,-;peak:chr1:19485508..19485509,-;peakCounts:7638.3	1	19485505	19485513	-	ENSG00000077549	CAPZB	NA	NA	TSS_Ensembl	32.1394	17.7333	32.0011	33.3047	31.1251	major
chr1:19485525..19485536,chr1:19485442..19485615,-;peak:chr1:19485528..19485529,-;peakCounts:4987.3	1	19485525	19485536	-	ENSG00000077549	CAPZB	NA	NA	TSS_Ensembl	36.2237	23.6844	32.8	35.8565	34.0208	major
chr1:19596985..19596998,chr1:19596901..19597103,+;peak:chr1:19596989..19596990,+;peakCounts:65522.7	1	19596985	19596998	+	ENSG00000173436	MICOS10	NA	NA	TSS_Ensembl	238.03	242.279	236.301	228.483	225.998	major
chr1:19597011..19597016,chr1:19596901..19597103,+;peak:chr1:19597014..19597015,+;peakCounts:24280.7	1	19597011	19597016	+	ENSG00000173436	MICOS10	NA	NA	TSS_Ensembl	68.3334	70.5042	77.2767	67.2833	74.2616	major
chr1:19644306..19644321,chr1:19644204..19644419,+;peak:chr1:19644312..19644313,+;peakCounts:1989	1	19644306	19644321	+	ENSG00000158747	NBL1	NA	NA	TSS_Ensembl	6.95108	10.7801	7.7885	9.56405	7.47617	major
chr1:19644335..19644343,chr1:19644204..19644419,+;peak:chr1:19644342..19644343,+;peakCounts:1412	1	19644335	19644343	+	ENSG00000158747	NBL1	NA	NA	TSS_Ensembl	6.36168	5.78852	4.98478	5.61102	6.38811	major
chr1:19882392..19882410,chr1:19882364..19882498,+;peak:chr1:19882401..19882402,+;peakCounts:1329.3	1	19882392	19882410	+	ENSG00000169914	OTUD3	NA	NA	TSS_Ensembl	6.5294	6.91901	5.79721	6.93023	6.59946	major
chr1:19882424..19882428,chr1:19882364..19882498,+;peak:chr1:19882427..19882428,+;peakCounts:297.3	1	19882424	19882428	+	ENSG00000169914	OTUD3	NA	NA	TSS_Ensembl	0.858141	0.730171	1.01855	0.997053	0.836449	major
chr1:19979591..19979661,chr1:19979591..19979661,-	1	19979591	19979661	-	ENSG00000188257	PLA2G2A	NA	NA	TSS_Ensembl	0.41639	0.683202	0.504089	1.42147	1.25364	major
chr1:20485641..20485655,chr1:20485616..20485673,-;peak:chr1:20485647..20485648,-;peakCounts:124.2	1	20485641	20485655	-	ENSG00000162545	CAMK2N1	NA	NA	5UTR_Ensembl	0.861761	0.549036	0.609441	0.848774	0.97076	major
chr1:20508107..20508111,chr1:20508008..20508177,-;peak:chr1:20508108..20508109,-;peakCounts:1775.5	1	20508107	20508111	-	ENSG00000090432	MUL1	NA	NA	TSS_Ensembl	5.3509	4.79997	4.18857	5.33371	6.82223	major
chr1:20508114..20508142,chr1:20508008..20508177,-;peak:chr1:20508128..20508129,-;peakCounts:2515.5	1	20508114	20508142	-	ENSG00000090432	MUL1	NA	NA	TSS_Ensembl	27.3443	28.6322	26.9988	30.0129	33.5394	major
chr1:20508148..20508151,chr1:20508008..20508177,-;peak:chr1:20508150..20508151,-;peakCounts:1827.5	1	20508148	20508151	-	ENSG00000090432	MUL1	NA	NA	TSS_Ensembl	4.28082	4.05791	3.94831	4.80155	5.27563	major
chr1:20589081..20589113,chr1:20589051..20589122,+;peak:chr1:20589094..20589095,+;peakCounts:44.1	1	20589081	20589113	+	ENSG00000158825	CDA	NA	NA	TSS_Ensembl	0.634124	0.795093	0.384577	0.692794	0.747121	major
chr1:20633473..20633482,chr1:20633437..20633928,+;peak:chr1:20633477..20633478,+;peakCounts:80002.8	1	20633473	20633482	+	ENSG00000158828	PINK1	NA	NA	TSS_Ensembl	411.778	235.321	373.586	406.686	429.066	major
chr1:20637871..20637877,chr1:20637868..20637974,+;peak:chr1:20637871..20637872,+;peakCounts:148.5	1	20637871	20637877	+	ENSG00000158828	PINK1	NA	NA	CDS_Ensembl	0.178428	0.444685	0.276043	0.235554	0.315479	minor
chr1:20639930..20639971,+	1	20639930	20639971	+	ENSG00000158828	PINK1	NA	NA	CDS_Ensembl	1.12064	0.651829	0.504968	0.595647	0.933141	minor
chr1:20648589..20648617,+	1	20648589	20648617	+	ENSG00000158828	PINK1	NA	NA	CDS_Ensembl	0.674046	0.408036	0.598139	0.514388	0.608561	minor
chr1:20650477..20650489,chr1:20650434..20650599,+;peak:chr1:20650483..20650484,+;peakCounts:288	1	20650477	20650489	+	ENSG00000158828	PINK1	NA	NA	CDS_Ensembl	0.921019	0.706512	1.03699	0.837675	0.962933	minor
chr1:20652313..20652331,-	1	20652313	20652331	-	ENSG00000244038	DDOST	NA	NA	3UTR_Ensembl	0.355937	0.0658746	0.301	0.39434	0.294561	minor
chr1:20661361..20661377,chr1:20661349..20661529,-;peak:chr1:20661368..20661369,-;peakCounts:4212.9	1	20661361	20661377	-	ENSG00000244038	DDOST	NA	NA	TSS_Ensembl	25.7519	30.992	21.195	23.6855	24.5579	major
chr1:20661385..20661390,chr1:20661349..20661529,-;peak:chr1:20661387..20661388,-;peakCounts:1877.9	1	20661385	20661390	-	ENSG00000244038	DDOST	NA	NA	TSS_Ensembl	8.07593	8.22959	6.83658	7.27808	7.07469	major
chr1:20744625..20744631,chr1:20744608..20744673,-;peak:chr1:20744625..20744626,-;peakCounts:147.6	1	20744625	20744631	-	ENSG00000127483	HP1BP3	NA	NA	3UTR_Ensembl	0.290118	0.234969	0.303267	0.231123	0.346746	minor
chr1:20749865..20749866,-	1	20749865	20749866	-	ENSG00000127483	HP1BP3	NA	NA	CDS_Ensembl	0.713749	0.314466	0.330819	0.396611	0.480862	minor
chr1:20779825..20779826,-	1	20779825	20779826	-	ENSG00000127483	HP1BP3	NA	NA	CDS_Ensembl	0.371011	0.274035	0.214341	0.263779	0.215731	minor
chr1:20786637..20786638,chr1:20786580..20786690,-;peak:chr1:20786637..20786638,-;peakCounts:365.4	1	20786637	20786638	-	ENSG00000127483	HP1BP3	NA	NA	TSS_Ensembl	1.18643	1.0245	0.935427	1.01239	1.02084	minor
chr1:20786639..20786668,chr1:20786580..20786690,-;peak:chr1:20786651..20786652,-;peakCounts:1409.4	1	20786639	20786668	-	ENSG00000127483	HP1BP3	NA	NA	TSS_Ensembl	11.5848	14.1029	10.4354	11.5186	13.6113	major
chr1:20787294..20787301,chr1:20787215..20787376,-;peak:chr1:20787296..20787297,-;peakCounts:4686.3	1	20787294	20787301	-	ENSG00000127483	HP1BP3	NA	NA	TSS_Ensembl	26.8761	29.0982	22.3357	24.4456	24.769	major
chr1:20787303..20787310,chr1:20787215..20787376,-;peak:chr1:20787306..20787307,-;peakCounts:10455.3	1	20787303	20787310	-	ENSG00000127483	HP1BP3	NA	NA	TSS_Ensembl	31.4883	25.787	26.7952	27.3697	27.9062	major
chr1:20787322..20787323,chr1:20787215..20787376,-;peak:chr1:20787322..20787323,-;peakCounts:5138.3	1	20787322	20787323	-	ENSG00000127483	HP1BP3	NA	NA	TSS_Ensembl	12.5323	9.7146	10.3645	10.3925	11.0931	major
chr1:21176257..21176289,chr1:21176213..21176493,-;peak:chr1:21176262..21176263,-;peakCounts:100.8	1	21176257	21176289	-	ENSG00000075151	EIF4G3	NA	NA	5UTR_Ensembl	1.32799	1.17344	1.41013	1.19958	1.22251	major
chr1:21176878..21176902,chr1:21176831..21176931,-;peak:chr1:21176892..21176893,-;peakCounts:1828.8	1	21176878	21176902	-	ENSG00000075151	EIF4G3	NA	NA	TSS_Ensembl	10.0403	8.70503	9.73922	9.66305	10.2542	major
chr1:21279527..21279557,chr1:21279520..21279615,-;peak:chr1:21279530..21279531,-;peakCounts:202.5	1	21279527	21279557	-	ENSG00000117298	ECE1	NA	NA	TSS_Ensembl	2.16147	1.69003	1.51462	1.14565	1.39363	major
chr1:21290204..21290220,chr1:21290203..21290362,-;peak:chr1:21290214..21290215,-;peakCounts:426.6	1	21290204	21290220	-	ENSG00000117298	ECE1	NA	NA	TSS_Ensembl	1.29062	1.11023	1.34359	2.69466	1.88397	major
chr1:21290422..21290424,chr1:21290383..21290480,-;peak:chr1:21290422..21290423,-;peakCounts:111.1	1	21290422	21290424	-	ENSG00000117298	ECE1	NA	NA	TSS_Ensembl	0.474366	0.29675	0.330414	0.453767	0.440406	major
chr1:21290427..21290434,chr1:21290383..21290480,-;peak:chr1:21290431..21290432,-;peakCounts:228.1	1	21290427	21290434	-	ENSG00000117298	ECE1	NA	NA	TSS_Ensembl	0.951429	0.526243	0.585993	0.682448	0.658934	major
chr1:21290438..21290444,chr1:21290383..21290480,-;peak:chr1:21290440..21290441,-;peakCounts:303.1	1	21290438	21290444	-	ENSG00000117298	ECE1	NA	NA	TSS_Ensembl	1.02591	0.734548	0.814189	0.946605	0.807428	major
chr1:21290453..21290463,chr1:21290383..21290480,-;peak:chr1:21290457..21290458,-;peakCounts:332.1	1	21290453	21290463	-	ENSG00000117298	ECE1	NA	NA	TSS_Ensembl	1.10126	1.15332	1.10594	0.936655	0.892905	major
chr1:21345481..21345491,chr1:21345403..21345548,-;peak:chr1:21345485..21345486,-;peakCounts:78.1	1	21345481	21345491	-	ENSG00000117298	ECE1	NA	NA	TSS_Ensembl	0.714902	0.654065	0.990982	1.07083	0.878519	major
chr1:21345498..21345509,chr1:21345403..21345548,-;peak:chr1:21345503..21345504,-;peakCounts:1196.1	1	21345498	21345509	-	ENSG00000117298	ECE1	NA	NA	TSS_Ensembl	2.58464	2.42863	3.52035	4.78328	3.35062	major
chr1:21345538..21345541,chr1:21345403..21345548,-;peak:chr1:21345540..21345541,-;peakCounts:12.1	1	21345538	21345541	-	ENSG00000117298	ECE1	NA	NA	TSS_Ensembl	0.0267447	0.298408	0.281061	0.247906	0.239159	major
chr1:21440128..21440146,chr1:21440066..21440180,+;peak:chr1:21440138..21440139,+;peakCounts:180	1	21440128	21440146	+	ENSG00000142794	NBPF3	NA	NA	TSS_Ensembl	1.28423	0.938456	0.806616	1.10688	1.10582	major
chr1:21783029..21783035,chr1:21782956..21783236,-;peak:chr1:21783029..21783030,-;peakCounts:546.3	1	21783029	21783035	-	ENSG00000090686	USP48	NA	NA	TSS_Ensembl	1.86136	1.82709	2.06698	1.77701	2.00512	minor
chr1:21783089..21783092,chr1:21782956..21783236,-;peak:chr1:21783090..21783091,-;peakCounts:10.3	1	21783089	21783092	-	ENSG00000090686	USP48	NA	NA	TSS_Refseq	1.20798	0.931597	1.18306	1.22845	1.32968	minor
chr1:21783118..21783154,chr1:21782956..21783236,-;peak:chr1:21783148..21783149,-;peakCounts:3633.3	1	21783118	21783154	-	ENSG00000090686	USP48	NA	NA	TSS_Ensembl	23.0022	20.8603	21.4422	23.2108	21.3701	major
chr1:21783160..21783170,chr1:21782956..21783236,-;peak:chr1:21783169..21783170,-;peakCounts:268.3	1	21783160	21783170	-	ENSG00000090686	USP48	NA	NA	TSS_Ensembl	2.64162	2.8038	3.16914	2.95401	3.00723	major
chr1:21890118..21890124,chr1:21890039..21890139,-;peak:chr1:21890123..21890124,-;peakCounts:102.6	1	21890118	21890124	-	ENSG00000142798	HSPG2	NA	NA	CDS_Ensembl	0.254401	0.234686	0.172386	0.0714467	0.249658	minor
chr1:21908054..21908056,+	1	21908054	21908056	+	ENSG00000232037	AL590556.1	NA	NA	TSS_Ensembl	2.98203	0.00905326	4.88172	2.48093	2.9029	major
chr1:21937308..21937310,chr1:21937238..21937363,-;peak:chr1:21937309..21937310,-;peakCounts:2360.7	1	21937308	21937310	-	ENSG00000142798	HSPG2	NA	NA	TSS_Ensembl	4.81523	4.90957	5.15004	5.1716	5.29852	major
chr1:22025505..22025512,chr1:22025483..22025558,+;peak:chr1:22025510..22025511,+;peakCounts:747.9	1	22025505	22025512	+	ENSG00000218510	LINC00339	NA	NA	TSS_Ensembl	2.51566	2.14503	2.3985	2.37853	2.46099	major
chr1:22025505..22025512,chr1:22025483..22025558,+;peak:chr1:22025510..22025511,+;peakCounts:747.9	1	22025505	22025512	+	ENSG00000070831	CDC42	NA	NA	TSS_Ensembl	2.51566	2.14503	2.3985	2.37853	2.46099	minor
chr1:22052705..22052719,chr1:22052607..22052749,+;peak:chr1:22052710..22052711,+;peakCounts:15223.5	1	22052705	22052719	+	ENSG00000070831	CDC42	NA	NA	TSS_Ensembl	27.5623	86.725	29.9639	30.0405	29.9098	major
chr1:22142378..22142379,+	1	22142378	22142379	+	NA	NA	LOC105376845	NA	intron_Refseq	0.280379	0	0.294808	0.145897	0.196349	No
chr1:22143091..22143102,chr1:22143043..22143153,-;peak:chr1:22143096..22143097,-;peakCounts:234	1	22143091	22143102	-	ENSG00000162552	WNT4	NA	NA	TSS_Ensembl	0.737257	0.647147	0.698197	0.532759	0.495576	major
chr1:22451850..22451858,+	1	22451850	22451858	+	ENSG00000184677	ZBTB40	NA	NA	TSS_Ensembl	3.46335	4.51241	3.71676	3.65596	3.56428	major
chr1:22636623..22636632,chr1:22636586..22636719,+;peak:chr1:22636627..22636628,+;peakCounts:385.7	1	22636623	22636632	+	ENSG00000173372	C1QA	NA	NA	TSS_Ensembl	1.2929	0.904709	1.65528	1.6403	1.30375	major
chr1:22636641..22636652,chr1:22636586..22636719,+;peak:chr1:22636645..22636646,+;peakCounts:420.7	1	22636641	22636652	+	ENSG00000173372	C1QA	NA	NA	TSS_Ensembl	2.22773	1.56307	2.23139	2.64162	2.6811	major
chr1:22636668..22636682,chr1:22636586..22636719,+;peak:chr1:22636677..22636678,+;peakCounts:1172.7	1	22636668	22636682	+	ENSG00000173372	C1QA	NA	NA	TSS_Ensembl	4.56666	3.47391	5.51162	6.22728	5.84206	major
chr1:22643597..22643698,chr1:22643597..22643698,+	1	22643597	22643698	+	ENSG00000159189	C1QC	NA	NA	TSS_Ensembl	9.84804	7.53931	10.6691	14.2462	12.5455	major
chr1:22653235..22653241,chr1:22653203..22653284,+;peak:chr1:22653235..22653236,+;peakCounts:1176.3	1	22653235	22653241	+	ENSG00000173369	C1QB	NA	NA	TSS_Ensembl	1.68786	1.86409	2.55942	3.17047	2.98931	major
chr1:22653257..22653266,chr1:22653203..22653284,+;peak:chr1:22653262..22653263,+;peakCounts:549.3	1	22653257	22653266	+	ENSG00000173369	C1QB	NA	NA	TSS_Ensembl	2.03749	1.60683	2.4467	3.6203	3.45007	major
chr1:23019467..23019474,chr1:23019369..23019725,+;peak:chr1:23019467..23019468,+;peakCounts:4632.1	1	23019467	23019474	+	ENSG00000004487	KDM1A	NA	NA	TSS_Ensembl	19.913	15.7705	18.9177	21.5269	21.6133	major
chr1:23019487..23019501,chr1:23019369..23019725,+;peak:chr1:23019492..23019493,+;peakCounts:6677.1	1	23019487	23019501	+	ENSG00000004487	KDM1A	NA	NA	TSS_Ensembl	22.4265	22.2362	20.3889	22.51	20.7985	major
chr1:23019505..23019508,chr1:23019369..23019725,+;peak:chr1:23019506..23019507,+;peakCounts:374.1	1	23019505	23019508	+	ENSG00000004487	KDM1A	NA	NA	TSS_Ensembl	2.17857	2.47792	2.01137	1.88786	1.94477	major
chr1:23019513..23019521,chr1:23019369..23019725,+;peak:chr1:23019516..23019517,+;peakCounts:572.1	1	23019513	23019521	+	ENSG00000004487	KDM1A	NA	NA	TSS_Ensembl	4.58317	4.84734	3.89886	4.43468	4.38076	major
chr1:23019534..23019537,chr1:23019369..23019725,+;peak:chr1:23019536..23019537,+;peakCounts:455.1	1	23019534	23019537	+	ENSG00000004487	KDM1A	NA	NA	5UTR_Ensembl	3.03085	2.18154	2.51302	2.61174	2.79613	major
chr1:23168814..23168826,chr1:23168772..23168859,-;peak:chr1:23168816..23168817,-;peakCounts:1497.6	1	23168814	23168826	-	ENSG00000169641	LUZP1	NA	NA	TSS_Ensembl	2.89787	3.85363	5.04275	3.26119	4.23309	major
chr1:23168838..23168839,chr1:23168772..23168859,-;peak:chr1:23168838..23168839,-;peakCounts:112.6	1	23168838	23168839	-	ENSG00000169641	LUZP1	NA	NA	TSS_Ensembl	0.366969	0.523252	0.629	0.301901	0.496201	major
chr1:23168849..23168856,chr1:23168772..23168859,-;peak:chr1:23168855..23168856,-;peakCounts:601.6	1	23168849	23168856	-	ENSG00000169641	LUZP1	NA	NA	TSS_Ensembl	1.80146	1.88513	2.67713	1.89293	3.3843	major
chr1:23344275..23344286,chr1:23344229..23344362,-;peak:chr1:23344280..23344281,-;peakCounts:1568.4	1	23344275	23344286	-	ENSG00000125944	HNRNPR	NA	NA	TSS_Ensembl	7.99416	8.89454	8.76592	8.60864	9.45327	major
chr1:23344294..23344317,chr1:23344229..23344362,-;peak:chr1:23344316..23344317,-;peakCounts:5090.4	1	23344294	23344317	-	ENSG00000125944	HNRNPR	NA	NA	TSS_Ensembl	30.4039	40.213	27.8561	28.0791	29.9739	major
chr1:23369194..23369204,chr1:23369178..23369271,+;peak:chr1:23369198..23369199,+;peakCounts:297	1	23369194	23369204	+	ENSG00000249087	ZNF436-AS1	NA	NA	TSS_Ensembl	0.735518	0.743321	0.495697	0.693506	0.759741	major
chr1:23369220..23369228,chr1:23369178..23369271,+;peak:chr1:23369224..23369225,+;peakCounts:218	1	23369220	23369228	+	ENSG00000249087	ZNF436-AS1	NA	NA	TSS_Ensembl	0.668975	0.609014	0.573639	0.888776	0.749586	major
chr1:23369831..23369837,chr1:23369789..23369864,-;peak:chr1:23369836..23369837,-;peakCounts:434.7	1	23369831	23369837	-	ENSG00000125945	ZNF436	NA	NA	TSS_Ensembl	0.824393	0.637061	1.1243	1.52583	1.08388	major
chr1:23393901..23393905,chr1:23393882..23394006,-;peak:chr1:23393901..23393902,-;peakCounts:152.8	1	23393901	23393905	-	ENSG00000204219	TCEA3	NA	NA	CDS_Ensembl	0.467593	0.527506	0.781795	0.318135	0.385363	minor
chr1:23393913..23393922,chr1:23393882..23394006,-;peak:chr1:23393917..23393918,-;peakCounts:325.8	1	23393913	23393922	-	ENSG00000204219	TCEA3	NA	NA	CDS_Ensembl	0.737962	0.112517	1.13649	0.569799	0.490195	minor
chr1:23393930..23393933,chr1:23393882..23394006,-;peak:chr1:23393932..23393933,-;peakCounts:178.8	1	23393930	23393933	-	ENSG00000204219	TCEA3	NA	NA	CDS_Ensembl	0.512189	0.567188	0.232111	0.251085	0.361299	minor
chr1:23397793..23397800,chr1:23397793..23397850,-;peak:chr1:23397796..23397797,-;peakCounts:135.1	1	23397793	23397800	-	ENSG00000204219	TCEA3	NA	NA	CDS_Ensembl	0.625188	0.454051	0.37798	0.317014	0.342407	minor
chr1:23397828..23397837,chr1:23397793..23397850,-;peak:chr1:23397832..23397833,-;peakCounts:143.1	1	23397828	23397837	-	ENSG00000204219	TCEA3	NA	NA	CDS_Ensembl	0.395669	0.461153	0.29983	0.211163	0.229367	minor
chr1:23397918..23397935,chr1:23397878..23397946,-;peak:chr1:23397929..23397930,-;peakCounts:81	1	23397918	23397935	-	ENSG00000204219	TCEA3	NA	NA	CDS_Ensembl	0.406132	0.606102	0.213935	0.216661	0.419003	minor
chr1:23417265..23417279,chr1:23417257..23417392,-;peak:chr1:23417273..23417274,-;peakCounts:82.8	1	23417265	23417279	-	ENSG00000204219	TCEA3	NA	NA	CDS_Ensembl	0.760315	1.03493	0.6186	0.447628	0.394103	minor
chr1:23417316..23417335,chr1:23417257..23417392,-;peak:chr1:23417321..23417322,-;peakCounts:1018.8	1	23417316	23417335	-	ENSG00000204219	TCEA3	NA	NA	CDS_Ensembl	3.02088	5.07538	1.94852	2.45611	2.22273	minor
chr1:23417906..23417918,chr1:23417905..23418017,-;peak:chr1:23417906..23417907,-;peakCounts:436.5	1	23417906	23417918	-	ENSG00000204219	TCEA3	NA	NA	CDS_Ensembl	2.3375	2.50545	1.92846	1.68259	2.33201	minor
chr1:23417943..23417958,chr1:23417905..23418017,-;peak:chr1:23417948..23417949,-;peakCounts:182.5	1	23417943	23417958	-	ENSG00000204219	TCEA3	NA	NA	CDS_Ensembl	2.00446	1.44052	1.12428	0.927982	1.50375	minor
chr1:23424705..23424709,chr1:23424566..23424842,-;peak:chr1:23424706..23424707,-;peakCounts:7045.3	1	23424705	23424709	-	ENSG00000204219	TCEA3	NA	NA	TSS_Ensembl	44.4271	41.3303	42.4862	40.3884	40.9349	major
chr1:23424716..23424724,chr1:23424566..23424842,-;peak:chr1:23424718..23424719,-;peakCounts:17724.3	1	23424716	23424724	-	ENSG00000204219	TCEA3	NA	NA	TSS_Ensembl	89.1261	100.875	78.1367	76.392	77.5892	major
chr1:23424732..23424737,chr1:23424566..23424842,-;peak:chr1:23424734..23424735,-;peakCounts:17068.3	1	23424732	23424737	-	ENSG00000204219	TCEA3	NA	NA	TSS_Ensembl	47.5802	73.0722	41.0816	39.4875	39.6405	major
chr1:23424739..23424754,chr1:23424566..23424842,-;peak:chr1:23424747..23424748,-;peakCounts:59595.3	1	23424739	23424754	-	ENSG00000204219	TCEA3	NA	NA	TSS_Ensembl	374.95	438.378	323.37	326.581	324.436	major
chr1:23424772..23424779,chr1:23424566..23424842,-;peak:chr1:23424774..23424775,-;peakCounts:12242.3	1	23424772	23424779	-	ENSG00000204219	TCEA3	NA	NA	TSS_Ensembl	120.47	131.128	101.818	105.679	106.491	major
chr1:23424865..23424875,chr1:23424833..23424916,+;peak:chr1:23424865..23424866,+;peakCounts:1917	1	23424865	23424875	+	NA	NA	NA	NA	intergenic	6.82214	4.85236	6.82704	6.15502	7.29346	No
chr1:23424881..23424882,chr1:23424833..23424916,+;peak:chr1:23424881..23424882,+;peakCounts:24	1	23424881	23424882	+	NA	NA	NA	NA	intergenic	0.487621	0.481835	0.366585	0.560589	0.567002	No
chr1:23424892..23424897,chr1:23424833..23424916,+;peak:chr1:23424896..23424897,+;peakCounts:157	1	23424892	23424897	+	NA	NA	NA	NA	intergenic	0.808135	0.692063	0.783976	0.552225	0.610615	No
chr1:23484178..23484182,chr1:23484147..23484323,-;peak:chr1:23484178..23484179,-;peakCounts:350	1	23484178	23484182	-	ENSG00000088280	ASAP3	NA	NA	TSS_Ensembl	0.500131	0.359213	0.750296	0.921927	1.06873	major
chr1:23484186..23484213,chr1:23484147..23484323,-;peak:chr1:23484206..23484207,-;peakCounts:648	1	23484186	23484213	-	ENSG00000088280	ASAP3	NA	NA	TSS_Ensembl	4.40662	4.86706	4.38435	5.55687	6.35705	major
chr1:23484225..23484230,chr1:23484147..23484323,-;peak:chr1:23484227..23484228,-;peakCounts:219	1	23484225	23484230	-	ENSG00000088280	ASAP3	NA	NA	TSS_Ensembl	0.787503	0.704186	0.660787	0.935517	1.12916	major
chr1:23484244..23484245,chr1:23484147..23484323,-;peak:chr1:23484244..23484245,-;peakCounts:179	1	23484244	23484245	-	ENSG00000088280	ASAP3	NA	NA	TSS_Refseq	0.320102	0.705562	0.282656	0.450535	0.508015	major
chr1:23558491..23558492,-	1	23558491	23558492	-	ENSG00000117318	ID3	NA	NA	exon_non_cod_Ensembl	0.205861	0.210246	0.138071	0.220338	0.267399	minor
chr1:23559219..23559227,chr1:23559148..23559245,-;peak:chr1:23559226..23559227,-;peakCounts:73.8	1	23559219	23559227	-	ENSG00000117318	ID3	NA	NA	CDS_Ensembl	0.0991359	0.697531	0.147912	0.103119	0.0500024	minor
chr1:23559498..23559501,chr1:23559416..23559538,-;peak:chr1:23559499..23559500,-;peakCounts:15726.6	1	23559498	23559501	-	ENSG00000117318	ID3	NA	NA	TSS_Ensembl	38.2673	102.998	76.6977	39.2982	31.9155	major
chr1:23559587..23559591,-	1	23559587	23559591	-	NA	NA	NA	NA	intergenic	0.201111	1.70602	0.509545	0.20159	0.122218	No
chr1:23691805..23691806,chr1:23691758..23691827,+;peak:chr1:23691805..23691806,+;peakCounts:187638.3	1	23691805	23691806	+	ENSG00000142676	RPL11	NA	NA	TSS_Ensembl	356.271	153.079	428.493	379.547	371.418	major
chr1:23692607..23692614,chr1:23692603..23692748,+;peak:chr1:23692607..23692608,+;peakCounts:234.2	1	23692607	23692614	+	ENSG00000142676	RPL11	NA	NA	TSS_Ensembl	0.257421	1.75163	0.36721	0.337369	0.347283	minor
chr1:23692616..23692632,chr1:23692603..23692748,+;peak:chr1:23692627..23692628,+;peakCounts:144.2	1	23692616	23692632	+	ENSG00000142676	RPL11	NA	NA	TSS_Ensembl	0.601347	1.22039	0.523965	0.346912	0.485356	minor
chr1:23692636..23692646,chr1:23692603..23692748,+;peak:chr1:23692640..23692641,+;peakCounts:197.2	1	23692636	23692646	+	ENSG00000142676	RPL11	NA	NA	TSS_Ensembl	0.190718	1.15783	0.201782	0.129163	0.23373	minor
chr1:23692678..23692694,chr1:23692603..23692748,+;peak:chr1:23692686..23692687,+;peakCounts:193.2	1	23692678	23692694	+	ENSG00000142676	RPL11	NA	NA	3UTR_Ensembl	0.847646	2.27877	1.01812	0.688073	0.715899	minor
chr1:23692712..23692723,chr1:23692603..23692748,+;peak:chr1:23692717..23692718,+;peakCounts:241.2	1	23692712	23692723	+	ENSG00000142676	RPL11	NA	NA	3UTR_Ensembl	0.54718	1.10601	0.483693	0.389127	0.495609	minor
chr1:23692733..23692738,chr1:23692603..23692748,+;peak:chr1:23692737..23692738,+;peakCounts:132.2	1	23692733	23692738	+	ENSG00000142676	RPL11	NA	NA	3UTR_Ensembl	0.288434	0.504977	0.225626	0.216389	0.173965	minor
chr1:23693877..23693886,chr1:23693806..23693910,+;peak:chr1:23693878..23693879,+;peakCounts:1673.1	1	23693877	23693886	+	ENSG00000142676	RPL11	NA	NA	3UTR_Ensembl	2.06218	8.95547	2.06237	1.8652	2.40203	minor
chr1:23693901..23693907,chr1:23693806..23693910,+;peak:chr1:23693906..23693907,+;peakCounts:412.1	1	23693901	23693907	+	ENSG00000142676	RPL11	NA	NA	3UTR_Ensembl	0.742602	2.24817	0.55049	0.641576	0.911328	minor
chr1:23743451..23743458,chr1:23743402..23743559,+;peak:chr1:23743454..23743455,+;peakCounts:1281	1	23743451	23743458	+	ENSG00000011007	ELOA	NA	NA	TSS_Ensembl	3.84578	4.49386	3.26369	3.4071	3.76595	major
chr1:23743467..23743474,chr1:23743402..23743559,+;peak:chr1:23743470..23743471,+;peakCounts:1422	1	23743467	23743474	+	ENSG00000011007	ELOA	NA	NA	TSS_Ensembl	3.59192	3.02522	3.61472	3.57955	3.64343	major
chr1:23743476..23743485,chr1:23743402..23743559,+;peak:chr1:23743479..23743480,+;peakCounts:1262	1	23743476	23743485	+	ENSG00000011007	ELOA	NA	NA	TSS_Ensembl	5.75555	6.08678	4.90732	5.00225	5.54635	major
chr1:23743486..23743499,chr1:23743402..23743559,+;peak:chr1:23743493..23743494,+;peakCounts:1241	1	23743486	23743499	+	ENSG00000011007	ELOA	NA	NA	TSS_Ensembl	6.66619	8.42176	5.80625	5.87842	6.24127	major
chr1:23778278..23778295,chr1:23778250..23778328,-;peak:chr1:23778289..23778290,-;peakCounts:237.6	1	23778278	23778295	-	ENSG00000236810	ELOA-AS1	NA	NA	TSS_Ensembl	0.851653	0.792394	0.740191	0.838618	0.913768	major
chr1:23778351..23778509,chr1:23778351..23778509,+	1	23778351	23778509	+	ENSG00000057757	PITHD1	NA	NA	TSS_Ensembl	59.3851	47.5966	57.1418	60.4321	60.6457	major
chr1:23791144..23791146,chr1:23791127..23791246,+;peak:chr1:23791144..23791145,+;peakCounts:994.6	1	23791144	23791146	+	ENSG00000011009	LYPLA2	NA	NA	TSS_Ensembl	3.70552	3.19619	3.39988	3.73969	3.66373	major
chr1:23791162..23791171,chr1:23791127..23791246,+;peak:chr1:23791167..23791168,+;peakCounts:2928.6	1	23791162	23791171	+	ENSG00000011009	LYPLA2	NA	NA	TSS_Ensembl	9.55407	10.7122	8.57162	9.3647	9.64259	major
chr1:23791177..23791187,chr1:23791127..23791246,+;peak:chr1:23791184..23791185,+;peakCounts:2503.6	1	23791177	23791187	+	ENSG00000011009	LYPLA2	NA	NA	TSS_Ensembl	9.77997	12.1759	9.67939	10.8556	11.2191	major
chr1:23800750..23800760,chr1:23800740..23800791,-;peak:chr1:23800751..23800752,-;peakCounts:675	1	23800750	23800760	-	ENSG00000117308	GALE	NA	NA	TSS_Ensembl	3.68442	2.99869	3.25943	3.48638	4.23298	major
chr1:23825427..23825430,chr1:23825373..23825541,-;peak:chr1:23825427..23825428,-;peakCounts:1900.5	1	23825427	23825430	-	ENSG00000117305	HMGCL	NA	NA	TSS_Ensembl	6.88826	7.6611	7.01104	6.75224	6.84669	major
chr1:23825438..23825443,chr1:23825373..23825541,-;peak:chr1:23825442..23825443,-;peakCounts:2911.5	1	23825438	23825443	-	ENSG00000117305	HMGCL	NA	NA	TSS_Ensembl	7.1718	8.32898	7.76068	7.72546	6.72205	major
chr1:23849089..23849108,chr1:23849021..23849129,-;peak:chr1:23849093..23849094,-;peakCounts:147.6	1	23849089	23849108	-	NA	NA	FUCA1	ENSG00000179163	intron_Ensembl	0.618354	0.638975	0.475507	0.28036	0.396883	No
chr1:23868286..23868302,chr1:23868240..23868373,-;peak:chr1:23868296..23868297,-;peakCounts:1644.3	1	23868286	23868302	-	ENSG00000179163	FUCA1	NA	NA	TSS_Ensembl	8.90522	6.27388	8.97719	8.04052	7.7424	major
chr1:23868307..23868314,chr1:23868240..23868373,-;peak:chr1:23868309..23868310,-;peakCounts:584.3	1	23868307	23868314	-	ENSG00000179163	FUCA1	NA	NA	TSS_Ensembl	1.61188	1.63428	1.89665	2.07338	1.97507	major
chr1:23868318..23868328,chr1:23868240..23868373,-;peak:chr1:23868322..23868323,-;peakCounts:380.3	1	23868318	23868328	-	ENSG00000179163	FUCA1	NA	NA	TSS_Ensembl	2.84688	2.20265	3.1313	2.72749	2.59432	major
chr1:23959772..23959855,chr1:23959772..23959855,+	1	23959772	23959855	+	ENSG00000189266	PNRC2	NA	NA	TSS_Ensembl	76.8349	124.512	104.306	90.5371	80.9342	major
chr1:23980256..23980492,chr1:23980256..23980492,-	1	23980256	23980492	-	ENSG00000188529	SRSF10	NA	NA	TSS_Ensembl	49.2052	58.8757	55.7892	54.6184	47.0783	major
chr1:24057511..24057518,chr1:24057457..24057538,-;peak:chr1:24057517..24057518,-;peakCounts:112.5	1	24057511	24057518	-	ENSG00000142661	MYOM3	NA	NA	CDS_Ensembl	0.509394	0.237936	0.454861	0.319031	0.358968	minor
chr1:24106050..24106059,chr1:24106013..24106073,-;peak:chr1:24106054..24106055,-;peakCounts:105.4	1	24106050	24106059	-	ENSG00000142661	MYOM3	NA	NA	CDS_Ensembl	0.231746	0.291815	0.167601	0.119124	0.243056	minor
chr1:24107094..24107102,chr1:24107075..24107232,-;peak:chr1:24107096..24107097,-;peakCounts:211.1	1	24107094	24107102	-	ENSG00000142661	MYOM3	NA	NA	CDS_Ensembl	0.524948	0.742225	0.593273	0.364442	0.895189	minor
chr1:24107138..24107151,chr1:24107075..24107232,-;peak:chr1:24107143..24107144,-;peakCounts:118.1	1	24107138	24107151	-	ENSG00000142661	MYOM3	NA	NA	CDS_Ensembl	0.420413	0.643222	0.357768	0.415581	0.549886	minor
chr1:24107160..24107177,chr1:24107075..24107232,-;peak:chr1:24107171..24107172,-;peakCounts:296.1	1	24107160	24107177	-	ENSG00000142661	MYOM3	NA	NA	CDS_Ensembl	0.893234	1.02589	0.648404	0.648475	1.12451	minor
chr1:24108598..24108604,chr1:24108488..24108613,-;peak:chr1:24108603..24108604,-;peakCounts:261.9	1	24108598	24108604	-	ENSG00000142661	MYOM3	NA	NA	CDS_Ensembl	0.712152	0.653897	0.33993	0.524608	0.798286	minor
chr1:24112042..24112252,chr1:24112042..24112252,-	1	24112042	24112252	-	ENSG00000142661	MYOM3	NA	NA	TSS_Ensembl	146.952	98.6032	142.041	165.879	161.876	major
chr1:24187273..24187293,chr1:24187230..24187354,-;peak:chr1:24187287..24187288,-;peakCounts:353.7	1	24187273	24187293	-	ENSG00000185436	IFNLR1	NA	NA	TSS_Ensembl	2.33992	2.98586	2.08451	2.1215	2.08484	major
chr1:24415793..24415804,chr1:24415765..24415894,+;peak:chr1:24415801..24415802,+;peakCounts:1245.6	1	24415793	24415804	+	ENSG00000001461	NIPAL3	NA	NA	TSS_Ensembl	5.22841	5.88357	3.916	3.6778	3.98048	major
chr1:24643272..24643276,chr1:24643169..24643347,+;peak:chr1:24643272..24643273,+;peakCounts:1189.4	1	24643272	24643276	+	ENSG00000133226	SRRM1	NA	NA	TSS_Ensembl	6.65543	7.99412	6.15614	6.27604	6.38312	major
chr1:24643289..24643307,chr1:24643169..24643347,+;peak:chr1:24643297..24643298,+;peakCounts:3776.4	1	24643289	24643307	+	ENSG00000133226	SRRM1	NA	NA	TSS_Ensembl	26.0551	45.1335	22.4645	23.321	25.6335	major
chr1:24672549..24672552,+	1	24672549	24672552	+	ENSG00000133226	SRRM1	NA	NA	3UTR_Ensembl	0.566643	0.0746597	0.865578	0.545549	0.503213	minor
chr1:24672608..24672611,+	1	24672608	24672611	+	ENSG00000133226	SRRM1	NA	NA	3UTR_Ensembl	1.08156	0.19543	1.28193	0.970772	0.823843	minor
chr1:24745381..24745390,chr1:24745292..24745497,+;peak:chr1:24745384..24745385,+;peakCounts:5605	1	24745381	24745390	+	ENSG00000169504	CLIC4	NA	NA	TSS_Ensembl	16.8356	18.2285	39.2064	47.6651	32.1346	major
chr1:24745441..24745447,chr1:24745292..24745497,+;peak:chr1:24745446..24745447,+;peakCounts:25128	1	24745441	24745447	+	ENSG00000169504	CLIC4	NA	NA	TSS_Ensembl	38.3339	33.076	56.6002	64.4353	51.7073	major
chr1:24842223..24842224,+	1	24842223	24842224	+	ENSG00000169504	CLIC4	NA	NA	3UTR_Ensembl	0.0967701	0.0477341	0.262637	0.302811	0.332584	minor
chr1:25232180..25232186,chr1:25232117..25232210,-;peak:chr1:25232185..25232186,-;peakCounts:370.8	1	25232180	25232186	-	ENSG00000117614	SYF2	NA	NA	CDS_Ensembl	0.770276	0.736052	0.657533	0.478544	0.837941	minor
chr1:25232500..25232503,chr1:25232459..25232580,-;peak:chr1:25232501..25232502,-;peakCounts:24107.4	1	25232500	25232503	-	ENSG00000117614	SYF2	NA	NA	TSS_Ensembl	48.4592	67.5716	42.7221	40.9807	43.7153	major
chr1:25247449..25247519,chr1:25247449..25247519,-	1	25247449	25247519	-	ENSG00000117616	RSRP1	NA	NA	TSS_Ensembl	9.75391	41.9215	19.718	9.72906	12.956	major
chr1:25338305..25338311,chr1:25338273..25338517,+;peak:chr1:25338307..25338308,+;peakCounts:1977.7	1	25338305	25338311	+	ENSG00000183726	TMEM50A	NA	NA	TSS_Ensembl	7.71418	6.56994	8.50151	8.52626	8.10026	major
chr1:25338314..25338320,chr1:25338273..25338517,+;peak:chr1:25338317..25338318,+;peakCounts:3422.7	1	25338314	25338320	+	ENSG00000183726	TMEM50A	NA	NA	TSS_Ensembl	7.99175	6.66092	7.6746	7.26516	7.70881	major
chr1:25338329..25338334,chr1:25338273..25338517,+;peak:chr1:25338333..25338334,+;peakCounts:2891.7	1	25338329	25338334	+	ENSG00000183726	TMEM50A	NA	NA	TSS_Ensembl	8.35376	6.3927	10.2098	10.3859	10.0908	major
chr1:25398711..25398712,+	1	25398711	25398712	+	ENSG00000238084	AL031284.1	NA	NA	TSS_Ensembl	0.583527	0.0822249	0.710118	0.590006	0.658403	major
chr1:25430191..25430203,chr1:25430144..25430231,-;peak:chr1:25430195..25430196,-;peakCounts:154.8	1	25430191	25430203	-	ENSG00000188672	RHCE	NA	NA	TSS_Ensembl	0.810199	0.602002	0.766071	0.828791	0.626151	major
chr1:25430893..25430913,chr1:25430831..25431126,+;peak:chr1:25430896..25430897,+;peakCounts:871.6	1	25430893	25430913	+	ENSG00000204178	MACO1	NA	NA	TSS_Ensembl	8.95131	7.82068	9.92095	9.30601	7.89465	major
chr1:25430998..25431016,chr1:25430831..25431126,+;peak:chr1:25431003..25431004,+;peakCounts:1429.6	1	25430998	25431016	+	ENSG00000204178	MACO1	NA	NA	TSS_Ensembl	6.58811	4.40077	7.11748	6.88507	4.93346	major
chr1:25431019..25431052,chr1:25430831..25431126,+;peak:chr1:25431031..25431032,+;peakCounts:2847.6	1	25431019	25431052	+	ENSG00000204178	MACO1	NA	NA	5UTR_Ensembl	13.9506	13.0782	13.011	12.7479	10.229	major
chr1:25431069..25431072,chr1:25430831..25431126,+;peak:chr1:25431071..25431072,+;peakCounts:13.6	1	25431069	25431072	+	ENSG00000204178	MACO1	NA	NA	5UTR_Ensembl	1.01528	0.943179	0.912162	0.856945	0.761244	minor
chr1:25543584..25543590,chr1:25543542..25543727,+;peak:chr1:25543584..25543585,+;peakCounts:649.4	1	25543584	25543590	+	ENSG00000157978	LDLRAP1	NA	NA	TSS_Ensembl	1.95477	1.89808	1.87657	2.17458	2.06075	major
chr1:25543601..25543612,chr1:25543542..25543727,+;peak:chr1:25543606..25543607,+;peakCounts:1220.4	1	25543601	25543612	+	ENSG00000157978	LDLRAP1	NA	NA	TSS_Ensembl	3.67113	4.42401	4.10513	3.805	3.69169	major
chr1:25543623..25543632,chr1:25543542..25543727,+;peak:chr1:25543628..25543629,+;peakCounts:211.4	1	25543623	25543632	+	ENSG00000157978	LDLRAP1	NA	NA	TSS_Ensembl	1.47112	1.189	1.08116	1.18688	1.10227	major
chr1:25543650..25543670,chr1:25543542..25543727,+;peak:chr1:25543663..25543664,+;peakCounts:556.4	1	25543650	25543670	+	ENSG00000157978	LDLRAP1	NA	NA	TSS_Ensembl	5.1729	4.33608	4.50968	5.84683	4.4247	major
chr1:25616785..25616824,+	1	25616785	25616824	+	ENSG00000117643	MAN1C1	NA	NA	TSS_Refseq	3.53572	1.61076	3.03715	2.97819	2.95446	major
chr1:25800194..25800202,chr1:25800167..25800250,+;peak:chr1:25800199..25800200,+;peakCounts:1870.9	1	25800194	25800202	+	ENSG00000162430	SELENON	NA	NA	TSS_Ensembl	7.55657	4.34904	6.32437	7.32322	6.50952	major
chr1:25800215..25800221,chr1:25800167..25800250,+;peak:chr1:25800220..25800221,+;peakCounts:8343.9	1	25800215	25800221	+	ENSG00000162430	SELENON	NA	NA	TSS_Ensembl	17.372	14.8748	13.8084	19.2186	20.7465	major
chr1:25819953..25819960,chr1:25819907..25820044,+;peak:chr1:25819953..25819954,+;peakCounts:7781.1	1	25819953	25819960	+	ENSG00000117640	MTFR1L	NA	NA	TSS_Ensembl	44.257	50.0493	37.989	40.6416	41.6272	major
chr1:25819973..25819982,chr1:25819907..25820044,+;peak:chr1:25819977..25819978,+;peakCounts:24038.1	1	25819973	25819982	+	ENSG00000117640	MTFR1L	NA	NA	TSS_Ensembl	51.1027	67.9088	45.1544	47.1874	48.5095	major
chr1:25820170..25820184,chr1:25820111..25820263,+;peak:chr1:25820173..25820174,+;peakCounts:247.7	1	25820170	25820184	+	ENSG00000117640	MTFR1L	NA	NA	TSS_Ensembl	1.42801	1.28113	1.54519	1.79381	1.86547	minor
chr1:25820190..25820195,chr1:25820111..25820263,+;peak:chr1:25820192..25820193,+;peakCounts:110.7	1	25820190	25820195	+	ENSG00000117640	MTFR1L	NA	NA	TSS_Ensembl	0.70722	0.45352	0.485538	0.50667	0.620021	minor
chr1:25820199..25820213,chr1:25820111..25820263,+;peak:chr1:25820207..25820208,+;peakCounts:578.7	1	25820199	25820213	+	ENSG00000117640	MTFR1L	NA	NA	TSS_Ensembl	2.48783	1.73078	2.15922	2.01975	2.71983	minor
chr1:25823706..25823712,chr1:25823642..25823740,+;peak:chr1:25823706..25823707,+;peakCounts:103.7	1	25823706	25823712	+	ENSG00000117640	MTFR1L	NA	NA	5UTR_Ensembl	0.229808	0.317392	0.150077	0.207969	0.260956	minor
chr1:25823732..25823738,chr1:25823642..25823740,+;peak:chr1:25823737..25823738,+;peakCounts:227.7	1	25823732	25823738	+	ENSG00000117640	MTFR1L	NA	NA	5UTR_Ensembl	0.418462	0.538599	0.358968	0.27309	0.448711	minor
chr1:25832613..25832620,chr1:25832567..25832621,+;peak:chr1:25832619..25832620,+;peakCounts:149.4	1	25832613	25832620	+	ENSG00000117640	MTFR1L	NA	NA	3UTR_Ensembl	0.346132	0.218038	0.371383	0.386675	0.390329	minor
chr1:25906389..25906472,chr1:25906389..25906472,-	1	25906389	25906472	-	ENSG00000117632	STMN1	NA	NA	TSS_Ensembl	8.57359	11.0732	9.49655	8.91971	8.51085	major
chr1:25906389..25906472,chr1:25906389..25906472,-	1	25906389	25906472	-	ENSG00000283938	MIR3917	NA	NA	TSS_Ensembl	8.57359	11.0732	9.49655	8.91971	8.51085	major
chr1:25998047..25998095,-	1	25998047	25998095	-	ENSG00000158006	PAFAH2	NA	NA	TSS_Ensembl	3.31928	2.85936	3.40652	3.32056	3.52214	major
chr1:26021772..26021779,chr1:26021751..26021827,+;peak:chr1:26021778..26021779,+;peakCounts:2046.6	1	26021772	26021779	+	ENSG00000158008	EXTL1	NA	NA	TSS_Ensembl	6.03063	5.20493	5.42829	6.14886	4.96721	major
chr1:26022238..26022251,chr1:26022139..26022327,+;peak:chr1:26022245..26022246,+;peakCounts:150.9	1	26022238	26022251	+	ENSG00000158008	EXTL1	NA	NA	5UTR_Ensembl	0.790791	0.638708	0.423574	0.495326	0.464147	major
chr1:26022273..26022302,chr1:26022139..26022327,+;peak:chr1:26022296..26022297,+;peakCounts:468.9	1	26022273	26022302	+	ENSG00000158008	EXTL1	NA	NA	5UTR_Ensembl	2.02746	2.16774	1.2807	1.91577	1.9516	major
chr1:26036432..26036436,-	1	26036432	26036436	-	NA	NA	NA	NA	intergenic	0.849207	1.61068	1.93389	1.81981	1.81058	No
chr1:26046117..26046118,-	1	26046117	26046118	-	ENSG00000158014	SLC30A2	NA	NA	TSS_Ensembl	0.164161	0.173518	0.237081	0.515855	0.42194	major
chr1:26051717..26051722,chr1:26051586..26051831,-;peak:chr1:26051717..26051718,-;peakCounts:96.4	1	26051717	26051722	-	ENSG00000158022	TRIM63	NA	NA	3UTR_Ensembl	0.200518	0.138642	0.360646	0.57128	0.200956	minor
chr1:26051745..26051761,chr1:26051586..26051831,-;peak:chr1:26051750..26051751,-;peakCounts:223.4	1	26051745	26051761	-	ENSG00000158022	TRIM63	NA	NA	3UTR_Ensembl	0.666719	0.612193	1.15933	2.24402	0.955248	minor
chr1:26051771..26051782,chr1:26051586..26051831,-;peak:chr1:26051776..26051777,-;peakCounts:608.4	1	26051771	26051782	-	ENSG00000158022	TRIM63	NA	NA	3UTR_Ensembl	1.45401	0.900546	2.35048	4.25873	1.77792	minor
chr1:26057278..26057284,chr1:26057191..26057322,-;peak:chr1:26057278..26057279,-;peakCounts:198	1	26057278	26057284	-	ENSG00000158022	TRIM63	NA	NA	CDS_Ensembl	0.209966	0.580197	0.472187	0.622094	0.248515	minor
chr1:26058402..26058411,chr1:26058402..26058622,-;peak:chr1:26058405..26058406,-;peakCounts:165.2	1	26058402	26058411	-	ENSG00000158022	TRIM63	NA	NA	CDS_Ensembl	0.808709	0.991218	1.14794	1.53387	0.53627	minor
chr1:26058433..26058446,chr1:26058402..26058622,-;peak:chr1:26058439..26058440,-;peakCounts:250.2	1	26058433	26058446	-	ENSG00000158022	TRIM63	NA	NA	CDS_Ensembl	0.777701	0.436889	1.0641	1.30703	0.562665	minor
chr1:26058506..26058516,chr1:26058402..26058622,-;peak:chr1:26058510..26058511,-;peakCounts:47.2	1	26058506	26058516	-	ENSG00000158022	TRIM63	NA	NA	CDS_Ensembl	0.272708	0.0766875	0.259474	0.596754	0.241857	minor
chr1:26058574..26058585,chr1:26058491..26058619,+;peak:chr1:26058579..26058580,+;peakCounts:58.5	1	26058574	26058585	+	NA	NA	NA	NA	intergenic	0.0450108	0	0.144976	0.272371	0.103503	No
chr1:26061171..26061177,chr1:26061163..26061258,-;peak:chr1:26061171..26061172,-;peakCounts:253.4	1	26061171	26061177	-	ENSG00000158022	TRIM63	NA	NA	CDS_Ensembl	0.436818	0.399986	0.649013	0.844002	0.28103	minor
chr1:26061219..26061232,chr1:26061163..26061258,-;peak:chr1:26061224..26061225,-;peakCounts:293.4	1	26061219	26061232	-	ENSG00000158022	TRIM63	NA	NA	CDS_Ensembl	0.769724	0.941764	1.16358	1.74054	0.689025	minor
chr1:26067629..26067631,chr1:26067358..26067652,-;peak:chr1:26067629..26067630,-;peakCounts:150597.9	1	26067629	26067631	-	ENSG00000158022	TRIM63	NA	NA	TSS_Ensembl	187.188	148.684	359.174	542.613	194.937	major
chr1:26111803..26111809,chr1:26111756..26111899,+;peak:chr1:26111805..26111806,+;peakCounts:276.3	1	26111803	26111809	+	ENSG00000175087	PDIK1L	NA	NA	TSS_Ensembl	0.939777	1.07851	0.73589	0.689445	0.966819	major
chr1:26111810..26111816,chr1:26111756..26111899,+;peak:chr1:26111813..26111814,+;peakCounts:208.3	1	26111810	26111816	+	ENSG00000175087	PDIK1L	NA	NA	TSS_Ensembl	0.938357	0.710461	0.805152	0.563962	0.542079	major
chr1:26111822..26111834,chr1:26111756..26111899,+;peak:chr1:26111827..26111828,+;peakCounts:366.3	1	26111822	26111834	+	ENSG00000175087	PDIK1L	NA	NA	TSS_Ensembl	2.63315	2.89534	2.15031	2.20303	2.39259	major
chr1:26111845..26111856,chr1:26111756..26111899,+;peak:chr1:26111850..26111851,+;peakCounts:362.3	1	26111845	26111856	+	ENSG00000175087	PDIK1L	NA	NA	TSS_Ensembl	2.29581	1.97609	1.56802	1.31396	1.9903	major
chr1:26114825..26114863,+	1	26114825	26114863	+	ENSG00000175087	PDIK1L	NA	NA	Verified_by_RNA-seq	0.543818	1.08422	0.363132	0.262477	0.243489	major
chr1:26159073..26159081,chr1:26159005..26159081,+;peak:chr1:26159078..26159079,+;peakCounts:381.6	1	26159073	26159081	+	ENSG00000197245	FAM110D	NA	NA	TSS_Ensembl	1.03778	1.04814	0.802159	0.834674	0.866381	major
chr1:26169898..26169901,chr1:26169833..26170069,+;peak:chr1:26169898..26169899,+;peakCounts:1299.5	1	26169898	26169901	+	ENSG00000142684	ZNF593	NA	NA	TSS_Ensembl	4.70206	3.76579	4.83574	5.068	4.73348	major
chr1:26169902..26169912,chr1:26169833..26170069,+;peak:chr1:26169907..26169908,+;peakCounts:6196.5	1	26169902	26169912	+	ENSG00000142684	ZNF593	NA	NA	TSS_Ensembl	11.6665	9.33834	12.9386	13.6322	12.9943	major
chr1:26169923..26169930,chr1:26169833..26170069,+;peak:chr1:26169926..26169927,+;peakCounts:2279.5	1	26169923	26169930	+	ENSG00000142684	ZNF593	NA	NA	TSS_Ensembl	6.27451	2.80826	8.41577	7.71537	7.6151	major
chr1:26169943..26169947,chr1:26169833..26170069,+;peak:chr1:26169946..26169947,+;peakCounts:2573.5	1	26169943	26169947	+	ENSG00000142684	ZNF593	NA	NA	TSS_Ensembl	6.65996	5.25006	7.2297	7.10959	6.99162	major
chr1:26170463..26170464,+	1	26170463	26170464	+	ENSG00000142684	ZNF593	NA	NA	CDS_Ensembl	0.239117	0	0.326962	0.216674	0.212539	minor
chr1:26171831..26171832,-	1	26171831	26171832	-	ENSG00000236782	AL391650.1	NA	NA	TSS_Ensembl	0.980987	0.855293	0.685191	0.744319	0.726214	major
chr1:26182028..26182034,chr1:26181977..26182092,+;peak:chr1:26182029..26182030,+;peakCounts:10165.5	1	26182028	26182034	+	ENSG00000142675	CNKSR1	NA	NA	TSS_Ensembl	48.9809	58.6174	42.9492	46.6522	44.4371	major
chr1:26225314..26225325,chr1:26225291..26225370,+;peak:chr1:26225319..26225320,+;peakCounts:253.8	1	26225314	26225325	+	ENSG00000236155	ZPLD2P	NA	NA	TSS_Ensembl	0.581021	0.282656	0.611961	0.710588	0.787784	major
chr1:26234174..26234182,chr1:26234146..26234281,+;peak:chr1:26234178..26234179,+;peakCounts:294.2	1	26234174	26234182	+	ENSG00000130695	CEP85	NA	NA	TSS_Ensembl	1.18354	1.83985	1.24076	1.28373	1.8171	major
chr1:26234197..26234202,chr1:26234146..26234281,+;peak:chr1:26234199..26234200,+;peakCounts:455.2	1	26234197	26234202	+	ENSG00000130695	CEP85	NA	NA	TSS_Ensembl	1.04444	1.34459	0.947621	1.08934	1.40165	major
chr1:26234208..26234224,chr1:26234146..26234281,+;peak:chr1:26234222..26234223,+;peakCounts:1006.2	1	26234208	26234224	+	ENSG00000130695	CEP85	NA	NA	TSS_Ensembl	5.96724	8.60346	4.75278	5.08287	5.52809	major
chr1:26254577..26254582,chr1:26254564..26254757,+;peak:chr1:26254577..26254578,+;peakCounts:41.1	1	26254577	26254582	+	ENSG00000130695	CEP85	NA	NA	TSS_Ensembl	0.421851	1.24444	0.182255	0.175603	0.153723	minor
chr1:26254587..26254603,chr1:26254564..26254757,+;peak:chr1:26254592..26254593,+;peakCounts:1259.1	1	26254587	26254603	+	ENSG00000130695	CEP85	NA	NA	TSS_Ensembl	4.53169	16.0121	4.32198	4.16344	3.11043	major
chr1:26254614..26254632,chr1:26254564..26254757,+;peak:chr1:26254619..26254620,+;peakCounts:1898.1	1	26254614	26254632	+	ENSG00000130695	CEP85	NA	NA	TSS_Ensembl	3.81805	9.38299	3.78083	3.05086	2.63637	major
chr1:26254666..26254672,chr1:26254564..26254757,+;peak:chr1:26254671..26254672,+;peakCounts:83.1	1	26254666	26254672	+	ENSG00000130695	CEP85	NA	NA	exon_non_cod_Ensembl	0.192056	1.51626	0.318803	0.231939	0.236539	minor
chr1:26255281..26255292,chr1:26255218..26255353,+;peak:chr1:26255286..26255287,+;peakCounts:1251	1	26255281	26255292	+	ENSG00000130695	CEP85	NA	NA	CDS_Ensembl	3.70221	6.38913	3.65651	3.63917	2.57003	major
chr1:26255316..26255328,chr1:26255218..26255353,+;peak:chr1:26255322..26255323,+;peakCounts:404	1	26255316	26255328	+	ENSG00000130695	CEP85	NA	NA	CDS_Ensembl	2.15633	3.80057	1.35694	1.73123	1.29725	major
chr1:26255331..26255340,chr1:26255218..26255353,+;peak:chr1:26255335..26255336,+;peakCounts:140	1	26255331	26255340	+	ENSG00000130695	CEP85	NA	NA	CDS_Ensembl	0.736238	1.16903	0.500452	0.641154	0.409037	major
chr1:26256479..26256481,+	1	26256479	26256481	+	NA	NA	CEP85	ENSG00000130695	intron_Ensembl	0.35367	0.264669	0.311504	0.341694	0.307483	No
chr1:26280064..26280069,chr1:26280030..26280153,+;peak:chr1:26280064..26280065,+;peakCounts:1166.1	1	26280064	26280069	+	ENSG00000142669	SH3BGRL3	NA	NA	TSS_Ensembl	1.98852	1.62111	2.06222	2.32442	2.81005	major
chr1:26280081..26280092,chr1:26280030..26280153,+;peak:chr1:26280085..26280086,+;peakCounts:858.1	1	26280081	26280092	+	ENSG00000142669	SH3BGRL3	NA	NA	TSS_Ensembl	3.0652	2.55175	2.89108	3.74353	4.01569	major
chr1:26280093..26280103,chr1:26280030..26280153,+;peak:chr1:26280098..26280099,+;peakCounts:1250.1	1	26280093	26280103	+	ENSG00000142669	SH3BGRL3	NA	NA	TSS_Ensembl	3.29969	1.8193	4.12597	5.3902	5.42364	major
chr1:26280120..26280123,chr1:26280030..26280153,+;peak:chr1:26280122..26280123,+;peakCounts:269.1	1	26280120	26280123	+	ENSG00000142669	SH3BGRL3	NA	NA	TSS_Ensembl	0.792868	0.618649	0.583191	0.875138	0.86281	major
chr1:26306624..26306638,-	1	26306624	26306638	-	ENSG00000158062	UBXN11	NA	NA	TSS_Ensembl	1.2004	1.14716	1.14227	1.3993	1.16937	major
chr1:26317903..26317974,chr1:26317903..26317974,+	1	26317903	26317974	+	ENSG00000169442	CD52	NA	NA	TSS_Ensembl	2.62534	2.23024	2.70066	3.15258	3.11325	major
chr1:26432320..26432333,chr1:26432286..26432454,+;peak:chr1:26432320..26432321,+;peakCounts:675	1	26432320	26432333	+	ENSG00000117682	DHDDS	NA	NA	TSS_Ensembl	3.99633	4.54799	3.72132	4.4802	5.23665	major
chr1:26432339..26432353,chr1:26432286..26432454,+;peak:chr1:26432343..26432344,+;peakCounts:364	1	26432339	26432353	+	ENSG00000117682	DHDDS	NA	NA	TSS_Ensembl	2.03428	2.88308	2.2264	2.25444	2.71624	major
chr1:26432370..26432378,chr1:26432286..26432454,+;peak:chr1:26432374..26432375,+;peakCounts:230	1	26432370	26432378	+	ENSG00000117682	DHDDS	NA	NA	TSS_Ensembl	0.636142	0.88807	0.760039	0.839881	1.07157	major
chr1:26432398..26432403,chr1:26432286..26432454,+;peak:chr1:26432402..26432403,+;peakCounts:400	1	26432398	26432403	+	ENSG00000117682	DHDDS	NA	NA	TSS_Ensembl	0.708978	0.991346	0.459125	0.721019	1.85931	major
chr1:26472452..26472458,chr1:26472400..26472638,+;peak:chr1:26472452..26472453,+;peakCounts:10106.7	1	26472452	26472458	+	ENSG00000198830	HMGN2	NA	NA	TSS_Ensembl	25.7041	21.1695	27.0106	27.0399	23.5537	major
chr1:26472500..26472515,chr1:26472400..26472638,+;peak:chr1:26472505..26472506,+;peakCounts:30413.7	1	26472500	26472515	+	ENSG00000198830	HMGN2	NA	NA	TSS_Ensembl	53.2755	110.175	58.2227	53.8435	53.0678	major
chr1:26474623..26474629,chr1:26474601..26474654,+;peak:chr1:26474628..26474629,+;peakCounts:148.5	1	26474623	26474629	+	ENSG00000198830	HMGN2	NA	NA	CDS_Ensembl	0.512679	0	0.486548	0.403538	0.458793	minor
chr1:26695678..26695721,chr1:26695678..26695786,+;peak:chr1:26695692..26695693,+;peakCounts:155.7	1	26695678	26695721	+	NA	NA	ARID1A	ENSG00000117713	intron_Ensembl	1.46705	2.23107	2.24689	2.09539	2.05382	No
chr1:26696020..26696037,chr1:26696001..26696158,+;peak:chr1:26696031..26696032,+;peakCounts:1290.6	1	26696020	26696037	+	ENSG00000117713	ARID1A	NA	NA	TSS_Ensembl	5.50232	3.25915	5.69636	6.76672	5.1847	major
chr1:26696041..26696052,chr1:26696001..26696158,+;peak:chr1:26696046..26696047,+;peakCounts:93.6	1	26696041	26696052	+	ENSG00000117713	ARID1A	NA	NA	TSS_Ensembl	0.828646	0.529368	1.038	1.50905	1.02345	major
chr1:26696087..26696093,chr1:26696001..26696158,+;peak:chr1:26696092..26696093,+;peakCounts:124.6	1	26696087	26696093	+	ENSG00000117713	ARID1A	NA	NA	5UTR_Ensembl	0.306469	0.468806	0.575953	0.659585	0.500318	major
chr1:26731182..26731200,+	1	26731182	26731200	+	ENSG00000117713	ARID1A	NA	NA	CDS_Ensembl	0.73475	0.481965	0.59137	0.514804	0.600453	major
chr1:26826687..26826700,chr1:26826665..26826755,+;peak:chr1:26826694..26826695,+;peakCounts:378	1	26826687	26826700	+	ENSG00000204160	ZDHHC18	NA	NA	TSS_Ensembl	1.87768	2.01637	1.93491	2.2673	2.45356	major
chr1:26826717..26826725,chr1:26826665..26826755,+;peak:chr1:26826719..26826720,+;peakCounts:170	1	26826717	26826725	+	ENSG00000204160	ZDHHC18	NA	NA	TSS_Ensembl	1.19592	1.21361	0.957904	1.16259	1.2817	major
chr1:26890261..26890264,chr1:26890218..26890327,-;peak:chr1:26890261..26890262,-;peakCounts:135.3	1	26890261	26890264	-	ENSG00000142751	GPN2	NA	NA	TSS_Ensembl	0.653764	0.842399	0.661767	0.72419	0.768373	major
chr1:26890269..26890288,chr1:26890218..26890327,-;peak:chr1:26890282..26890283,-;peakCounts:879.3	1	26890269	26890288	-	ENSG00000142751	GPN2	NA	NA	TSS_Ensembl	4.92989	3.95789	5.16864	5.14524	5.20186	major
chr1:26900452..26900456,chr1:26900414..26900478,-;peak:chr1:26900452..26900453,-;peakCounts:350.6	1	26900452	26900456	-	ENSG00000198746	GPATCH3	NA	NA	TSS_Ensembl	1.45898	1.77029	1.58962	1.66433	1.48903	major
chr1:26900461..26900468,chr1:26900414..26900478,-;peak:chr1:26900464..26900465,-;peakCounts:822.6	1	26900461	26900468	-	ENSG00000198746	GPATCH3	NA	NA	TSS_Ensembl	2.24258	1.9338	1.8115	2.18306	2.28224	major
chr1:26913966..26913978,chr1:26913871..26913985,-;peak:chr1:26913971..26913972,-;peakCounts:294.3	1	26913966	26913978	-	ENSG00000131910	NR0B2	NA	NA	TSS_Ensembl	0.353144	0.657287	1.97016	1.31543	0.650353	major
chr1:26921721..26921727,chr1:26921683..26921924,+;peak:chr1:26921721..26921722,+;peakCounts:6585.9	1	26921721	26921727	+	ENSG00000090273	NUDC	NA	NA	TSS_Ensembl	32.8958	39.4942	28.419	31.847	32.9905	major
chr1:26921734..26921750,chr1:26921683..26921924,+;peak:chr1:26921742..26921743,+;peakCounts:6781.9	1	26921734	26921750	+	ENSG00000090273	NUDC	NA	NA	TSS_Ensembl	59.9095	80.1486	51.8016	55.0379	59.2159	major
chr1:26921751..26921762,chr1:26921683..26921924,+;peak:chr1:26921756..26921757,+;peakCounts:10305.9	1	26921751	26921762	+	ENSG00000090273	NUDC	NA	NA	TSS_Ensembl	57.392	73.7868	52.8607	58.9584	62.8566	major
chr1:26941509..26941519,chr1:26941507..26941616,+;peak:chr1:26941509..26941510,+;peakCounts:223.2	1	26941509	26941519	+	ENSG00000090273	NUDC	NA	NA	CDS_Ensembl	0.704985	0.954531	0.719395	0.562895	0.992732	minor
chr1:26941537..26941561,chr1:26941507..26941616,+;peak:chr1:26941552..26941553,+;peakCounts:205.2	1	26941537	26941561	+	ENSG00000090273	NUDC	NA	NA	CDS_Ensembl	1.21504	1.19406	0.776791	0.935399	1.18545	minor
chr1:26993691..26993693,+	1	26993691	26993693	+	ENSG00000253368	TRNP1	NA	NA	TSS_Ensembl	0.296003	0.236634	0.461847	0.53379	0.275963	major
chr1:27012844..27012875,-	1	27012844	27012875	-	ENSG00000158246	TENT5B	NA	NA	TSS_Ensembl	1.03921	1.32402	1.3736	0.657857	0.367761	major
chr1:27155124..27155126,chr1:27155098..27155175,-;peak:chr1:27155124..27155125,-;peakCounts:4060.8	1	27155124	27155126	-	ENSG00000090020	SLC9A1	NA	NA	TSS_Ensembl	8.3512	5.95513	7.596	8.00783	9.18672	major
chr1:27234631..27234635,chr1:27234592..27234819,+;peak:chr1:27234631..27234632,+;peakCounts:456.3	1	27234631	27234635	+	ENSG00000142784	WDTC1	NA	NA	TSS_Ensembl	2.44396	2.51739	1.92548	2.30183	2.04283	major
chr1:27234647..27234675,chr1:27234592..27234819,+;peak:chr1:27234667..27234668,+;peakCounts:916.3	1	27234647	27234675	+	ENSG00000142784	WDTC1	NA	NA	TSS_Ensembl	10.5961	8.83816	9.62722	10.1817	9.93497	major
chr1:27234686..27234706,chr1:27234592..27234819,+;peak:chr1:27234691..27234692,+;peakCounts:2913.3	1	27234686	27234706	+	ENSG00000142784	WDTC1	NA	NA	TSS_Ensembl	17.9183	20.926	15.7366	17.35	17.0555	major
chr1:27234716..27234732,chr1:27234592..27234819,+;peak:chr1:27234726..27234727,+;peakCounts:1389.3	1	27234716	27234732	+	ENSG00000142784	WDTC1	NA	NA	TSS_Ensembl	10.5352	10.6145	8.61524	9.20433	10.1288	major
chr1:27234770..27234773,chr1:27234592..27234819,+;peak:chr1:27234772..27234773,+;peakCounts:321.3	1	27234770	27234773	+	ENSG00000142784	WDTC1	NA	NA	5UTR_Ensembl	1.34355	1.13879	0.858116	0.989454	1.24288	minor
chr1:27322226..27322234,chr1:27322214..27322327,+;peak:chr1:27322229..27322230,+;peakCounts:246.8	1	27322226	27322234	+	ENSG00000186501	TMEM222	NA	NA	TSS_Ensembl	1.79887	0.952142	1.52406	1.55412	1.59887	major
chr1:27322239..27322250,chr1:27322214..27322327,+;peak:chr1:27322244..27322245,+;peakCounts:1072.8	1	27322239	27322250	+	ENSG00000186501	TMEM222	NA	NA	TSS_Ensembl	3.40912	2.22707	3.36967	3.2489	3.48963	major
chr1:27322251..27322258,chr1:27322214..27322327,+;peak:chr1:27322254..27322255,+;peakCounts:397.8	1	27322251	27322258	+	ENSG00000186501	TMEM222	NA	NA	TSS_Ensembl	1.34056	0.999545	0.933452	1.11006	1.24764	major
chr1:27322263..27322267,chr1:27322214..27322327,+;peak:chr1:27322265..27322266,+;peakCounts:219.8	1	27322263	27322267	+	ENSG00000186501	TMEM222	NA	NA	TSS_Ensembl	0.93336	0.687916	0.805641	0.922012	1.10703	major
chr1:27322287..27322297,chr1:27322214..27322327,+;peak:chr1:27322292..27322293,+;peakCounts:614.8	1	27322287	27322297	+	ENSG00000186501	TMEM222	NA	NA	TSS_Ensembl	2.5911	2.88521	2.5332	2.70388	2.72663	major
chr1:27366954..27366964,chr1:27366913..27366990,-;peak:chr1:27366958..27366959,-;peakCounts:238.5	1	27366954	27366964	-	ENSG00000142733	MAP3K6	NA	NA	TSS_Ensembl	0.656461	0.643042	0.830833	1.09327	0.758814	major
chr1:27374823..27374844,-	1	27374823	27374844	-	ENSG00000142748	FCN3	NA	NA	TSS_Ensembl	0.37314	0.252017	0.603877	1.77747	1.66821	major
chr1:27490154..27490160,chr1:27490031..27490224,-;peak:chr1:27490156..27490157,-;peakCounts:2292.5	1	27490154	27490160	-	ENSG00000158195	WASF2	NA	NA	TSS_Ensembl	12.2853	15.5752	10.6426	12.849	11.3143	major
chr1:27490162..27490167,chr1:27490031..27490224,-;peak:chr1:27490166..27490167,-;peakCounts:4720.5	1	27490162	27490167	-	ENSG00000158195	WASF2	NA	NA	TSS_Ensembl	13.8905	12.4911	11.1602	13.1271	13.1034	major
chr1:27603647..27603655,chr1:27603610..27603858,-;peak:chr1:27603647..27603648,-;peakCounts:430.2	1	27603647	27603655	-	ENSG00000126705	AHDC1	NA	NA	TSS_Ensembl	0.844455	1.05376	0.863208	1.2931	1.70837	minor
chr1:27603686..27603697,chr1:27603610..27603858,-;peak:chr1:27603691..27603692,-;peakCounts:309.2	1	27603686	27603697	-	ENSG00000126705	AHDC1	NA	NA	5UTR_Refseq	0.826347	0.830183	0.753242	1.01696	0.864716	minor
chr1:27603734..27603740,chr1:27603610..27603858,-;peak:chr1:27603739..27603740,-;peakCounts:373.2	1	27603734	27603740	-	ENSG00000126705	AHDC1	NA	NA	5UTR_Ensembl	0.758509	0.729189	0.560235	0.596433	0.897757	minor
chr1:27604143..27604144,chr1:27604074..27604211,-;peak:chr1:27604143..27604144,-;peakCounts:18596.7	1	27604143	27604144	-	ENSG00000126705	AHDC1	NA	NA	TSS_Ensembl	30.4423	38.15	29.571	33.7872	41.871	major
chr1:27672191..27672192,chr1:27672148..27672253,-;peak:chr1:27672191..27672192,-;peakCounts:6444	1	27672191	27672192	-	ENSG00000126709	IFI6	NA	NA	TSS_Ensembl	14.3768	4.58628	18.1586	15.2252	12.1487	major
chr1:27725970..27725988,chr1:27725917..27726087,+;peak:chr1:27725983..27725984,+;peakCounts:1970.1	1	27725970	27725988	+	ENSG00000009780	FAM76A	NA	NA	TSS_Ensembl	7.19137	6.50495	6.26986	7.51658	7.37356	major
chr1:27725993..27725997,chr1:27725917..27726087,+;peak:chr1:27725995..27725996,+;peakCounts:387.1	1	27725993	27725997	+	ENSG00000009780	FAM76A	NA	NA	TSS_Ensembl	1.61656	1.76188	1.15262	1.23888	1.04532	major
chr1:27726016..27726028,chr1:27725917..27726087,+;peak:chr1:27726019..27726020,+;peakCounts:971.1	1	27726016	27726028	+	ENSG00000009780	FAM76A	NA	NA	TSS_Ensembl	2.71217	4.27228	2.81432	2.70918	2.94323	major
chr1:27773213..27773234,chr1:27773152..27773287,+;peak:chr1:27773218..27773219,+;peakCounts:2595.6	1	27773213	27773234	+	ENSG00000117758	STX12	NA	NA	TSS_Ensembl	9.53762	13.8551	11.9977	12.7791	11.3614	major
chr1:27773248..27773260,chr1:27773152..27773287,+;peak:chr1:27773251..27773252,+;peakCounts:1223.6	1	27773248	27773260	+	ENSG00000117758	STX12	NA	NA	TSS_Ensembl	4.03071	6.34149	6.51842	5.81709	4.95193	major
chr1:27830803..27830806,chr1:27830765..27830849,+;peak:chr1:27830803..27830804,+;peakCounts:415.3	1	27830803	27830806	+	ENSG00000117751	PPP1R8	NA	NA	TSS_Ensembl	0.978205	0.925466	1.10919	1.03904	1.14006	major
chr1:27830809..27830818,chr1:27830765..27830849,+;peak:chr1:27830813..27830814,+;peakCounts:1419.3	1	27830809	27830818	+	ENSG00000117751	PPP1R8	NA	NA	TSS_Ensembl	3.36568	1.7145	3.6374	3.35273	3.41608	major
chr1:27872543..27872549,chr1:27872499..27872559,+;peak:chr1:27872543..27872544,+;peakCounts:700.2	1	27872543	27872549	+	ENSG00000130775	THEMIS2	NA	NA	TSS_Ensembl	1.76951	2.22375	2.24479	1.8578	2.12404	major
chr1:27914101..27914103,-	1	27914101	27914103	-	ENSG00000117748	RPA2	NA	NA	CDS_Ensembl	0.725618	0.73307	0.375732	0.350134	0.593868	major
chr1:27914535..27914541,chr1:27914506..27914671,-;peak:chr1:27914538..27914539,-;peakCounts:1150.1	1	27914535	27914541	-	ENSG00000117748	RPA2	NA	NA	TSS_Ensembl	2.32147	2.84602	2.08886	2.00537	2.33205	major
chr1:27914545..27914553,chr1:27914506..27914671,-;peak:chr1:27914548..27914549,-;peakCounts:1889.1	1	27914545	27914553	-	ENSG00000117748	RPA2	NA	NA	TSS_Ensembl	3.99941	5.2551	3.61955	4.26383	4.48613	major
chr1:27914555..27914563,chr1:27914506..27914671,-;peak:chr1:27914560..27914561,-;peakCounts:1181.1	1	27914555	27914563	-	ENSG00000117748	RPA2	NA	NA	TSS_Ensembl	5.617	7.96575	4.66235	4.62883	5.15233	major
chr1:27914570..27914578,chr1:27914506..27914671,-;peak:chr1:27914574..27914575,-;peakCounts:1806.1	1	27914570	27914578	-	ENSG00000117748	RPA2	NA	NA	TSS_Ensembl	5.42041	6.53514	4.47787	4.65021	4.89787	major
chr1:27914724..27914730,chr1:27914702..27914773,-;peak:chr1:27914727..27914728,-;peakCounts:314.5	1	27914724	27914730	-	ENSG00000117748	RPA2	NA	NA	TSS_Ensembl	1.05587	0.846446	0.741316	0.913022	0.833586	major
chr1:27914739..27914746,chr1:27914702..27914773,-;peak:chr1:27914742..27914743,-;peakCounts:652.5	1	27914739	27914746	-	ENSG00000117748	RPA2	NA	NA	TSS_Ensembl	1.3945	1.29676	1.6754	1.85981	1.67443	major
chr1:28088597..28088606,chr1:28088538..28088647,-;peak:chr1:28088600..28088601,-;peakCounts:229.5	1	28088597	28088606	-	ENSG00000158161	EYA3	NA	NA	TSS_Ensembl	0.482823	1.10991	0.527522	0.419137	0.609184	major
chr1:28088608..28088612,chr1:28088538..28088647,-;peak:chr1:28088609..28088610,-;peakCounts:144.5	1	28088608	28088612	-	ENSG00000158161	EYA3	NA	NA	TSS_Ensembl	0.234747	0.282883	0.338845	0.302576	0.277108	major
chr1:28088614..28088622,chr1:28088538..28088647,-;peak:chr1:28088618..28088619,-;peakCounts:155.5	1	28088614	28088622	-	ENSG00000158161	EYA3	NA	NA	TSS_Ensembl	0.537668	1.07001	0.39921	0.444471	0.547001	major
chr1:28208354..28208358,-	1	28208354	28208358	-	ENSG00000126698	DNAJC8	NA	NA	CDS_Ensembl	0.123764	0.00301593	0.163152	0.192418	0.240015	minor
chr1:28233003..28233004,chr1:28232925..28233057,-;peak:chr1:28233003..28233004,-;peakCounts:2091.8	1	28233003	28233004	-	ENSG00000126698	DNAJC8	NA	NA	TSS_Ensembl	3.53683	6.72816	3.0912	4.01462	4.11875	major
chr1:28233017..28233029,chr1:28232925..28233057,-;peak:chr1:28233025..28233026,-;peakCounts:4150.8	1	28233017	28233029	-	ENSG00000126698	DNAJC8	NA	NA	TSS_Ensembl	22.2835	25.9434	19.4489	20.769	22.7142	major
chr1:28236123..28236128,chr1:28236070..28236283,+;peak:chr1:28236123..28236124,+;peakCounts:20508.7	1	28236123	28236128	+	ENSG00000130770	ATP5IF1	NA	NA	TSS_Ensembl	101.086	106.107	102.152	104.603	99.1101	major
chr1:28236148..28236163,chr1:28236070..28236283,+;peak:chr1:28236153..28236154,+;peakCounts:132014.7	1	28236148	28236163	+	ENSG00000130770	ATP5IF1	NA	NA	TSS_Ensembl	388.881	484.701	389.585	385.412	373.678	major
chr1:28236374..28236386,chr1:28236360..28236466,+;peak:chr1:28236380..28236381,+;peakCounts:201.6	1	28236374	28236386	+	ENSG00000130770	ATP5IF1	NA	NA	CDS_Ensembl	0.308973	2.65803	0.423632	0.245932	0.386855	minor
chr1:28236396..28236413,chr1:28236360..28236466,+;peak:chr1:28236401..28236402,+;peakCounts:92.6	1	28236396	28236413	+	ENSG00000130770	ATP5IF1	NA	NA	CDS_Ensembl	0.119349	1.63407	0.142387	0.145817	0.125014	minor
chr1:28236434..28236439,chr1:28236360..28236466,+;peak:chr1:28236438..28236439,+;peakCounts:85.6	1	28236434	28236439	+	ENSG00000130770	ATP5IF1	NA	NA	CDS_Ensembl	0.0147267	0.335406	0.047034	0.0466218	0.0821457	minor
chr1:28247197..28247219,chr1:28247157..28247324,-;peak:chr1:28247213..28247214,-;peakCounts:208.8	1	28247197	28247219	-	NA	NA	NA	NA	intergenic	0.895948	1.13028	1.17382	1.09737	0.79268	No
chr1:28259513..28259525,chr1:28259479..28259541,+;peak:chr1:28259523..28259524,+;peakCounts:555.3	1	28259513	28259525	+	ENSG00000130766	SESN2	NA	NA	TSS_Ensembl	1.36368	1.41205	1.9336	1.72579	1.47835	major
chr1:28329014..28329031,chr1:28328969..28329110,+;peak:chr1:28329016..28329017,+;peakCounts:563.6	1	28329014	28329031	+	ENSG00000130772	MED18	NA	NA	TSS_Ensembl	4.89846	6.96168	4.09437	5.13339	5.25418	major
chr1:28329054..28329066,chr1:28328969..28329110,+;peak:chr1:28329056..28329057,+;peakCounts:615.6	1	28329054	28329066	+	ENSG00000130772	MED18	NA	NA	TSS_Ensembl	2.40202	3.88629	2.32899	2.31225	2.59025	major
chr1:28369677..28369683,chr1:28369643..28369809,+;peak:chr1:28369677..28369678,+;peakCounts:33.4	1	28369677	28369683	+	ENSG00000204138	PHACTR4	NA	NA	TSS_Ensembl	1.07403	0.804869	1.11349	0.845483	0.879403	major
chr1:28369735..28369747,chr1:28369643..28369809,+;peak:chr1:28369740..28369741,+;peakCounts:2084.4	1	28369735	28369747	+	ENSG00000204138	PHACTR4	NA	NA	TSS_Ensembl	5.93024	5.56175	4.91727	5.28112	5.754	major
chr1:28369768..28369771,chr1:28369643..28369809,+;peak:chr1:28369770..28369771,+;peakCounts:12.4	1	28369768	28369771	+	ENSG00000204138	PHACTR4	NA	NA	TSS_Ensembl	0.48119	0.439139	0.295277	0.412636	0.377012	minor
chr1:28438128..28438206,chr1:28438128..28438206,+	1	28438128	28438206	+	ENSG00000204138	PHACTR4	NA	NA	TSS_Ensembl	0.402978	0.793302	0.528985	0.90497	0.876311	major
chr1:28505977..28505983,chr1:28505942..28506010,+;peak:chr1:28505979..28505980,+;peakCounts:530.1	1	28505977	28505983	+	ENSG00000180198	RCC1	NA	NA	TSS_Ensembl	1.12387	1.45611	1.45152	1.33521	1.40091	major
chr1:28505977..28505983,chr1:28505942..28506010,+;peak:chr1:28505979..28505980,+;peakCounts:530.1	1	28505977	28505983	+	ENSG00000242125	SNHG3	NA	NA	TSS_Ensembl	1.12387	1.45611	1.45152	1.33521	1.40091	major
chr1:28505988..28505990,chr1:28505942..28506010,+;peak:chr1:28505988..28505989,+;peakCounts:316.1	1	28505988	28505990	+	ENSG00000180198	RCC1	NA	NA	TSS_Ensembl	0.414189	0.549991	0.793255	0.705238	0.749844	major
chr1:28506042..28506044,+	1	28506042	28506044	+	ENSG00000242125	SNHG3	NA	NA	TSS_Ensembl	3.68314	3.73885	4.84818	5.09473	4.49546	major
chr1:28518252..28518260,chr1:28518225..28518315,+;peak:chr1:28518254..28518255,+;peakCounts:558	1	28518252	28518260	+	ENSG00000180198	RCC1	NA	NA	TSS_Ensembl	1.35745	1.08372	1.3571	1.39854	1.29594	major
chr1:28553007..28553023,chr1:28552979..28553140,+;peak:chr1:28553009..28553010,+;peakCounts:231.4	1	28553007	28553023	+	NA	NA	NA	NA	intergenic	1.56205	1.31322	1.54879	1.51193	1.5753	No
chr1:28553093..28553105,chr1:28552979..28553140,+;peak:chr1:28553099..28553100,+;peakCounts:428.4	1	28553093	28553105	+	ENSG00000180098	TRNAU1AP	NA	NA	TSS_Ensembl	1.96695	2.5869	1.70293	2.01154	1.84148	major
chr1:28581870..28581873,-	1	28581870	28581873	-	ENSG00000197989	SNHG12	NA	NA	TSS_Ensembl	2.44412	1.47101	3.7674	3.76667	3.10136	major
chr1:28643025..28643029,chr1:28643008..28643114,-;peak:chr1:28643025..28643026,-;peakCounts:100.9	1	28643025	28643029	-	ENSG00000120656	TAF12	NA	NA	TSS_Ensembl	0.54853	0.788302	0.59451	0.518562	0.525743	major
chr1:28643057..28643074,chr1:28643008..28643114,-;peak:chr1:28643066..28643067,-;peakCounts:555.9	1	28643057	28643074	-	ENSG00000120656	TAF12	NA	NA	TSS_Ensembl	3.64387	6.08369	3.47877	3.55096	3.77798	major
chr1:28643079..28643090,chr1:28643008..28643114,-;peak:chr1:28643084..28643085,-;peakCounts:2034.9	1	28643079	28643090	-	ENSG00000120656	TAF12	NA	NA	TSS_Ensembl	3.45395	5.74026	4.26944	4.42577	4.95127	major
chr1:28643097..28643104,chr1:28643008..28643114,-;peak:chr1:28643103..28643104,-;peakCounts:314.9	1	28643097	28643104	-	ENSG00000120656	TAF12	NA	NA	TSS_Ensembl	1.54468	2.17237	1.70803	1.56531	1.91401	major
chr1:28643223..28643245,chr1:28643158..28643276,+;peak:chr1:28643228..28643229,+;peakCounts:319.5	1	28643223	28643245	+	ENSG00000229388	LINC01715	NA	NA	TSS_Ensembl	1.45398	3.78686	1.87659	1.80748	1.74893	major
chr1:28668726..28668736,chr1:28668717..28668830,+;peak:chr1:28668731..28668732,+;peakCounts:191.7	1	28668726	28668736	+	ENSG00000162419	GMEB1	NA	NA	TSS_Ensembl	0.690708	0.864439	0.488445	0.7158	0.68468	major
chr1:28668779..28668799,chr1:28668717..28668830,+;peak:chr1:28668793..28668794,+;peakCounts:151.7	1	28668779	28668799	+	ENSG00000162419	GMEB1	NA	NA	TSS_Ensembl	1.517	1.95146	1.42875	1.52132	1.46148	major
chr1:28736806..28736817,chr1:28736765..28736863,+;peak:chr1:28736811..28736812,+;peakCounts:243	1	28736806	28736817	+	ENSG00000198492	YTHDF2	NA	NA	5UTR_Ensembl	0.660956	1.00742	0.809834	0.94238	0.686298	minor
chr1:28736935..28736943,chr1:28736884..28737095,+;peak:chr1:28736939..28736940,+;peakCounts:4358.7	1	28736935	28736943	+	ENSG00000198492	YTHDF2	NA	NA	TSS_Ensembl	10.5899	10.9858	10.6155	12.1752	11.4325	major
chr1:28736948..28736954,chr1:28736884..28737095,+;peak:chr1:28736950..28736951,+;peakCounts:2615.7	1	28736948	28736954	+	ENSG00000198492	YTHDF2	NA	NA	TSS_Ensembl	8.25826	8.26102	8.64057	8.46897	9.05681	major
chr1:28887076..28887093,chr1:28887054..28887193,+;peak:chr1:28887083..28887084,+;peakCounts:321.2	1	28887076	28887093	+	ENSG00000159023	EPB41	NA	NA	TSS_Ensembl	2.37766	1.97947	2.25892	2.32924	2.40275	major
chr1:28887096..28887117,chr1:28887054..28887193,+;peak:chr1:28887102..28887103,+;peakCounts:691.2	1	28887096	28887117	+	ENSG00000159023	EPB41	NA	NA	TSS_Ensembl	5.33177	3.76325	4.61962	5.00133	5.51221	major
chr1:28887118..28887133,chr1:28887054..28887193,+;peak:chr1:28887128..28887129,+;peakCounts:781.2	1	28887118	28887133	+	ENSG00000159023	EPB41	NA	NA	TSS_Ensembl	3.28996	2.94749	3.37799	3.40564	3.87382	major
chr1:28914563..28914575,chr1:28914506..28914575,+;peak:chr1:28914568..28914569,+;peakCounts:195.3	1	28914563	28914575	+	ENSG00000159023	EPB41	NA	NA	TSS_Ensembl	0.83292	0.77483	0.553626	0.63171	0.746287	major
chr1:28982643..28982644,-	1	28982643	28982644	-	ENSG00000225616	AL138785.1	NA	NA	TSS_Ensembl	921.282	235.105	1091.21	952.886	940.848	major
chr1:29160399..29160405,chr1:29160378..29160433,-;peak:chr1:29160399..29160400,-;peakCounts:92.6	1	29160399	29160405	-	ENSG00000116350	SRSF4	NA	NA	3UTR_Ensembl	0.266884	0.12603	0.138608	0.185605	0.183863	minor
chr1:29160427..29160433,chr1:29160378..29160433,-;peak:chr1:29160432..29160433,-;peakCounts:93.6	1	29160427	29160433	-	ENSG00000116350	SRSF4	NA	NA	TSS_Ensembl	0.319167	0.122703	0.12803	0.133351	0.281858	minor
chr1:29181839..29181913,chr1:29181781..29182013,-;peak:chr1:29181897..29181898,-;peakCounts:1658.7	1	29181839	29181913	-	ENSG00000116350	SRSF4	NA	NA	TSS_Ensembl	36.6454	36.9635	38.0559	39.1429	41.3915	major
chr1:29181919..29181930,chr1:29181781..29182013,-;peak:chr1:29181924..29181925,-;peakCounts:676.7	1	29181919	29181930	-	ENSG00000116350	SRSF4	NA	NA	TSS_Ensembl	2.3294	1.8711	2.89108	2.62345	2.73041	minor
chr1:29230901..29230905,chr1:29230818..29230970,-;peak:chr1:29230903..29230904,-;peakCounts:1364.2	1	29230901	29230905	-	ENSG00000116353	MECR	NA	NA	TSS_Ensembl	5.27389	4.23916	4.69316	4.91291	5.06178	major
chr1:29230918..29230935,chr1:29230818..29230970,-;peak:chr1:29230922..29230923,-;peakCounts:4219.2	1	29230918	29230935	-	ENSG00000116353	MECR	NA	NA	TSS_Ensembl	25.7917	28.6198	23.9008	24.7754	25.9164	major
chr1:29230939..29230945,chr1:29230818..29230970,-;peak:chr1:29230942..29230943,-;peakCounts:2611.2	1	29230939	29230945	-	ENSG00000116353	MECR	NA	NA	TSS_Ensembl	8.0429	6.58356	6.90264	7.50274	7.51105	major
chr1:29236504..29236507,chr1:29236474..29236601,+;peak:chr1:29236504..29236505,+;peakCounts:68	1	29236504	29236507	+	ENSG00000060656	PTPRU	NA	NA	TSS_Ensembl	0.362412	0.459212	0.357336	0.530092	0.511592	major
chr1:29236516..29236522,chr1:29236474..29236601,+;peak:chr1:29236521..29236522,+;peakCounts:1755	1	29236516	29236522	+	ENSG00000060656	PTPRU	NA	NA	TSS_Ensembl	3.96033	3.30078	3.23772	4.13171	3.93492	major
chr1:30757773..30757779,chr1:30757765..30757856,-;peak:chr1:30757773..30757774,-;peakCounts:1040.4	1	30757773	30757779	-	ENSG00000162511	LAPTM5	NA	NA	TSS_Ensembl	1.32926	2.11402	1.43369	2.08427	2.16925	major
chr1:30908705..30908709,chr1:30908684..30908818,-;peak:chr1:30908707..30908708,-;peakCounts:153.3	1	30908705	30908709	-	ENSG00000162512	SDC3	NA	NA	TSS_Ensembl	0.386693	0.311485	0.474753	0.564952	0.592063	major
chr1:30908712..30908731,chr1:30908684..30908818,-;peak:chr1:30908722..30908723,-;peakCounts:492.3	1	30908712	30908731	-	ENSG00000162512	SDC3	NA	NA	TSS_Ensembl	3.46696	2.2693	3.43885	3.61385	3.19063	major
chr1:30908740..30908762,chr1:30908684..30908818,-;peak:chr1:30908757..30908758,-;peakCounts:414.3	1	30908740	30908762	-	ENSG00000162512	SDC3	NA	NA	TSS_Ensembl	3.29524	2.25241	3.17774	3.72999	3.70847	major
chr1:31065686..31065697,chr1:31065643..31065744,-;peak:chr1:31065691..31065692,-;peakCounts:4135	1	31065686	31065697	-	ENSG00000134644	PUM1	NA	NA	TSS_Ensembl	27.7097	29.5962	22.5518	25.8599	25.2719	major
chr1:31065712..31065717,chr1:31065643..31065744,-;peak:chr1:31065716..31065717,-;peakCounts:8055	1	31065712	31065717	-	ENSG00000134644	PUM1	NA	NA	TSS_Ensembl	17.9901	19.7743	16.3636	17.1829	17.5228	major
chr1:31239886..31239892,chr1:31239752..31239967,-;peak:chr1:31239886..31239887,-;peakCounts:2357.1	1	31239886	31239892	-	ENSG00000084628	NKAIN1	NA	NA	TSS_Ensembl	4.72425	3.97544	6.1869	5.56047	4.98388	major
chr1:31239910..31239916,chr1:31239752..31239967,-;peak:chr1:31239915..31239916,-;peakCounts:185.1	1	31239910	31239916	-	ENSG00000084628	NKAIN1	NA	NA	TSS_Ensembl	1.23021	0.849506	1.22398	1.08199	1.1838	major
chr1:31296753..31296767,chr1:31296721..31296845,-;peak:chr1:31296756..31296757,-;peakCounts:1072.8	1	31296753	31296767	-	ENSG00000060688	SNRNP40	NA	NA	TSS_Ensembl	8.61569	7.17167	11.1826	11.7039	10.0688	major
chr1:31296768..31296774,chr1:31296721..31296845,-;peak:chr1:31296772..31296773,-;peakCounts:881.8	1	31296768	31296774	-	ENSG00000060688	SNRNP40	NA	NA	TSS_Ensembl	3.17069	3.18237	3.51453	4.30868	3.8505	major
chr1:31296778..31296791,chr1:31296721..31296845,-;peak:chr1:31296781..31296782,-;peakCounts:2467.8	1	31296778	31296791	-	ENSG00000060688	SNRNP40	NA	NA	TSS_Ensembl	12.6227	9.77189	14.7832	14.5794	14.0421	major
chr1:31296997..31297004,chr1:31296963..31297123,+;peak:chr1:31296997..31296998,+;peakCounts:670	1	31296997	31297004	+	ENSG00000121766	ZCCHC17	NA	NA	TSS_Ensembl	3.37789	4.53844	2.42607	2.40215	2.63788	major
chr1:31297017..31297026,chr1:31296963..31297123,+;peak:chr1:31297022..31297023,+;peakCounts:929	1	31297017	31297026	+	ENSG00000121766	ZCCHC17	NA	NA	TSS_Ensembl	2.50362	6.22482	2.30105	2.0865	2.37105	major
chr1:31297027..31297037,chr1:31296963..31297123,+;peak:chr1:31297032..31297033,+;peakCounts:1305	1	31297027	31297037	+	ENSG00000121766	ZCCHC17	NA	NA	TSS_Ensembl	2.90456	5.21809	2.70935	2.95567	3.4328	major
chr1:31365765..31365777,chr1:31365719..31365939,-;peak:chr1:31365770..31365771,-;peakCounts:376.2	1	31365765	31365777	-	ENSG00000121769	FABP3	NA	NA	3UTR_Ensembl	0.929334	0.23439	1.44599	1.34517	1.22857	minor
chr1:31367412..31367423,chr1:31367397..31367494,-;peak:chr1:31367417..31367418,-;peakCounts:140.5	1	31367412	31367423	-	ENSG00000121769	FABP3	NA	NA	3UTR_Ensembl	0.382972	1.2072	0.382708	0.39118	0.497276	minor
chr1:31367435..31367445,chr1:31367397..31367494,-;peak:chr1:31367439..31367440,-;peakCounts:91.5	1	31367435	31367445	-	ENSG00000121769	FABP3	NA	NA	3UTR_Ensembl	0.545899	1.39387	0.596315	0.458999	0.742709	minor
chr1:31367464..31367472,chr1:31367397..31367494,-;peak:chr1:31367471..31367472,-;peakCounts:778.5	1	31367464	31367472	-	ENSG00000121769	FABP3	NA	NA	3UTR_Ensembl	2.19403	4.96387	1.99288	2.3096	3.20593	minor
chr1:31369388..31369401,chr1:31369382..31369557,-;peak:chr1:31369388..31369389,-;peakCounts:291.2	1	31369388	31369401	-	ENSG00000121769	FABP3	NA	NA	CDS_Ensembl	0.919793	1.02188	0.88413	1.00328	1.27563	minor
chr1:31369417..31369432,chr1:31369382..31369557,-;peak:chr1:31369425..31369426,-;peakCounts:152.2	1	31369417	31369432	-	ENSG00000121769	FABP3	NA	NA	CDS_Ensembl	1.14578	1.10205	1.08856	1.31129	1.77975	minor
chr1:31369482..31369493,chr1:31369382..31369557,-;peak:chr1:31369487..31369488,-;peakCounts:613.2	1	31369482	31369493	-	ENSG00000121769	FABP3	NA	NA	CDS_Ensembl	1.35471	1.19408	0.995053	1.21451	1.39576	minor
chr1:31369544..31369556,chr1:31369382..31369557,-;peak:chr1:31369549..31369550,-;peakCounts:664.2	1	31369544	31369556	-	ENSG00000121769	FABP3	NA	NA	TSS_Ensembl	1.76625	3.78976	2.06727	1.69742	2.36508	minor
chr1:31373074..31373076,chr1:31372946..31373397,-;peak:chr1:31373075..31373076,-;peakCounts:350123.4	1	31373074	31373076	-	ENSG00000121769	FABP3	NA	NA	TSS_Ensembl	491.494	664.042	529.986	597.324	625.841	major
chr1:31373705..31373706,-	1	31373705	31373706	-	NA	NA	FABP3	ENSG00000121769	intron_Ensembl	0.183804	0.373521	0.594341	0.56219	0.474408	No
chr1:31413175..31413179,chr1:31413149..31413285,+;peak:chr1:31413175..31413176,+;peakCounts:608.7	1	31413175	31413179	+	ENSG00000168528	SERINC2	NA	NA	TSS_Ensembl	2.60543	1.46155	2.38057	2.11686	2.03301	major
chr1:31413199..31413204,chr1:31413149..31413285,+;peak:chr1:31413201..31413202,+;peakCounts:551.7	1	31413199	31413204	+	ENSG00000168528	SERINC2	NA	NA	TSS_Ensembl	1.96813	1.07609	1.77957	2.06012	1.93475	major
chr1:31413207..31413219,chr1:31413149..31413285,+;peak:chr1:31413212..31413213,+;peakCounts:3737.7	1	31413207	31413219	+	ENSG00000168528	SERINC2	NA	NA	TSS_Ensembl	13.0782	9.83531	11.1576	11.8128	11.8143	major
chr1:31413230..31413243,chr1:31413149..31413285,+;peak:chr1:31413242..31413243,+;peakCounts:2227.7	1	31413230	31413243	+	ENSG00000168528	SERINC2	NA	NA	TSS_Ensembl	10.5149	8.66272	9.28472	10.0063	12.4539	major
chr1:31576511..31576520,chr1:31576491..31576624,+;peak:chr1:31576514..31576515,+;peakCounts:11450.7	1	31576511	31576520	+	ENSG00000142910	TINAGL1	NA	NA	TSS_Ensembl	28.4094	30.2309	47.7177	55.2191	39.849	major
chr1:31576537..31576544,chr1:31576491..31576624,+;peak:chr1:31576543..31576544,+;peakCounts:7309.7	1	31576537	31576544	+	ENSG00000142910	TINAGL1	NA	NA	TSS_Ensembl	18.0614	13.4589	24.8864	25.7189	22.1771	major
chr1:31644872..31644878,chr1:31644852..31644909,-;peak:chr1:31644872..31644873,-;peakCounts:3865.5	1	31644872	31644878	-	ENSG00000162517	PEF1	NA	NA	TSS_Ensembl	12.6183	7.88989	16.3196	18.9156	15.3101	major
chr1:31703988..31703994,chr1:31703970..31704052,-;peak:chr1:31703988..31703989,-;peakCounts:106.9	1	31703988	31703994	-	ENSG00000084636	COL16A1	NA	NA	TSS_Ensembl	0.255623	0.132407	0.312082	0.273501	0.35329	major
chr1:31704011..31704020,chr1:31703970..31704052,-;peak:chr1:31704016..31704017,-;peakCounts:207.9	1	31704011	31704020	-	ENSG00000084636	COL16A1	NA	NA	TSS_Ensembl	0.569316	0.32493	0.503995	0.488369	0.54299	major
chr1:31908100..31908105,-	1	31908100	31908105	-	ENSG00000184007	PTP4A2	NA	NA	3UTR_Ensembl	0.665658	0.0807665	0.608613	0.579139	0.382713	minor
chr1:31919164..31919181,chr1:31919123..31919212,-;peak:chr1:31919169..31919170,-;peakCounts:246.6	1	31919164	31919181	-	ENSG00000184007	PTP4A2	NA	NA	TSS_Ensembl	1.02672	0.428262	1.41042	1.06101	1.32212	minor
chr1:31919481..31919488,chr1:31919481..31919610,-;peak:chr1:31919482..31919483,-;peakCounts:449.1	1	31919481	31919488	-	ENSG00000184007	PTP4A2	NA	NA	TSS_Ensembl	1.39287	0.394947	1.1758	1.03758	0.952814	minor
chr1:31937785..31937823,chr1:31937773..31937956,-;peak:chr1:31937802..31937803,-;peakCounts:267.3	1	31937785	31937823	-	ENSG00000184007	PTP4A2	NA	NA	TSS_Ensembl	1.8705	2.51966	2.23234	1.74666	1.835	minor
chr1:31937894..31937911,chr1:31937773..31937956,-;peak:chr1:31937903..31937904,-;peakCounts:224.3	1	31937894	31937911	-	ENSG00000184007	PTP4A2	NA	NA	TSS_Ensembl	1.00954	0.724896	0.863091	0.832123	0.73148	minor
chr1:31938109..31938115,chr1:31938039..31938469,-;peak:chr1:31938109..31938110,-;peakCounts:147.7	1	31938109	31938115	-	ENSG00000184007	PTP4A2	NA	NA	5UTR_Ensembl	3.4054	8.14557	2.82891	2.23124	3.36483	minor
chr1:31938286..31938297,chr1:31938039..31938469,-;peak:chr1:31938291..31938292,-;peakCounts:1733.7	1	31938286	31938297	-	ENSG00000184007	PTP4A2	NA	NA	5UTR_Ensembl	10.9351	8.42205	10.4208	10.1331	10.0366	minor
chr1:31938298..31938325,chr1:31938039..31938469,-;peak:chr1:31938314..31938315,-;peakCounts:3386.7	1	31938298	31938325	-	ENSG00000184007	PTP4A2	NA	NA	TSS_Ensembl	45.0165	27.4496	41.2374	41.5475	40.299	major
chr1:31938336..31938368,chr1:31938039..31938469,-;peak:chr1:31938353..31938354,-;peakCounts:12449.7	1	31938336	31938368	-	ENSG00000184007	PTP4A2	NA	NA	TSS_Ensembl	168.178	141.348	168.401	169.765	158.81	major
chr1:32013855..32013878,chr1:32013788..32014009,+;peak:chr1:32013862..32013863,+;peakCounts:2342.7	1	32013855	32013878	+	ENSG00000121774	KHDRBS1	NA	NA	TSS_Ensembl	19.7711	19.1116	20.5598	21.2628	20.5854	major
chr1:32072961..32072970,chr1:32072897..32073030,+;peak:chr1:32072965..32072966,+;peakCounts:200.4	1	32072961	32072970	+	ENSG00000121775	TMEM39B	NA	NA	TSS_Ensembl	0.55389	0.471842	0.52384	0.618161	0.548587	major
chr1:32072974..32072985,chr1:32072897..32073030,+;peak:chr1:32072980..32072981,+;peakCounts:212.4	1	32072974	32072985	+	ENSG00000121775	TMEM39B	NA	NA	TSS_Ensembl	1.20582	0.988269	1.18444	1.10391	1.10227	major
chr1:32072987..32073004,chr1:32072897..32073030,+;peak:chr1:32072992..32072993,+;peakCounts:563.4	1	32072987	32073004	+	ENSG00000121775	TMEM39B	NA	NA	TSS_Ensembl	2.80768	1.92857	2.73009	2.30907	2.27747	major
chr1:32108041..32108049,chr1:32108002..32108131,+;peak:chr1:32108046..32108047,+;peakCounts:683.3	1	32108041	32108049	+	ENSG00000025800	KPNA6	NA	NA	TSS_Ensembl	3.19167	2.5067	3.50424	3.37302	3.33864	major
chr1:32108050..32108060,chr1:32108002..32108131,+;peak:chr1:32108055..32108056,+;peakCounts:1776.3	1	32108050	32108060	+	ENSG00000025800	KPNA6	NA	NA	TSS_Ensembl	4.45405	4.25688	4.74805	5.15129	5.43068	major
chr1:32108079..32108099,chr1:32108002..32108131,+;peak:chr1:32108087..32108088,+;peakCounts:2103.3	1	32108079	32108099	+	ENSG00000025800	KPNA6	NA	NA	TSS_Ensembl	12.6885	17.2201	11.875	11.8604	13.6311	major
chr1:32108103..32108108,chr1:32108002..32108131,+;peak:chr1:32108107..32108108,+;peakCounts:1434.3	1	32108103	32108108	+	ENSG00000025800	KPNA6	NA	NA	TSS_Ensembl	3.15275	5.06115	3.3303	3.73708	4.13588	major
chr1:32171196..32171208,chr1:32171185..32171264,+;peak:chr1:32171200..32171201,+;peakCounts:153	1	32171196	32171208	+	ENSG00000025800	KPNA6	NA	NA	3UTR_Ensembl	0.545697	0.0383433	0.845655	0.400075	0.480634	minor
chr1:32179710..32179716,chr1:32179649..32179774,+;peak:chr1:32179711..32179712,+;peakCounts:319.6	1	32179710	32179716	+	ENSG00000084652	TXLNA	NA	NA	TSS_Ensembl	1.9592	1.28178	2.69729	3.57287	2.60744	major
chr1:32179721..32179726,chr1:32179649..32179774,+;peak:chr1:32179722..32179723,+;peakCounts:397.6	1	32179721	32179726	+	ENSG00000084652	TXLNA	NA	NA	TSS_Ensembl	3.30284	3.32305	3.45746	4.1451	3.73527	major
chr1:32179737..32179748,chr1:32179649..32179774,+;peak:chr1:32179742..32179743,+;peakCounts:3702.6	1	32179737	32179748	+	ENSG00000084652	TXLNA	NA	NA	TSS_Refseq	8.85144	8.6285	9.74864	14.3351	11.1325	major
chr1:32180029..32180039,chr1:32180011..32180130,+;peak:chr1:32180035..32180036,+;peakCounts:149.7	1	32180029	32180039	+	ENSG00000084652	TXLNA	NA	NA	TSS_Ensembl	0.512137	0.426242	0.768906	1.35208	1.00112	minor
chr1:32180058..32180069,chr1:32180011..32180130,+;peak:chr1:32180064..32180065,+;peakCounts:164.7	1	32180058	32180069	+	ENSG00000084652	TXLNA	NA	NA	TSS_Ensembl	0.502999	0.424392	0.811865	1.2059	0.685086	minor
chr1:32180100..32180117,chr1:32180011..32180130,+;peak:chr1:32180105..32180106,+;peakCounts:407.7	1	32180100	32180117	+	ENSG00000084652	TXLNA	NA	NA	TSS_Ensembl	0.380649	0.597154	0.936173	3.35688	1.52795	major
chr1:32195955..32195956,chr1:32195922..32195997,+;peak:chr1:32195955..32195956,+;peakCounts:102.6	1	32195955	32195956	+	ENSG00000084652	TXLNA	NA	NA	3UTR_Ensembl	0.187593	0.0236692	0.220735	0.376884	0.262609	minor
chr1:32200620..32200626,chr1:32200576..32200700,+;peak:chr1:32200620..32200621,+;peakCounts:24378.3	1	32200620	32200626	+	ENSG00000160050	CCDC28B	NA	NA	TSS_Ensembl	46.6017	28.454	55.9847	69.1761	62.5919	major
chr1:32200631..32200638,chr1:32200576..32200700,+;peak:chr1:32200634..32200635,+;peakCounts:6779.3	1	32200631	32200638	+	ENSG00000160050	CCDC28B	NA	NA	TSS_Ensembl	31.0013	26.3384	32.0267	32.7764	28.9233	major
chr1:32200641..32200662,chr1:32200576..32200700,+;peak:chr1:32200646..32200647,+;peakCounts:22466.3	1	32200641	32200662	+	ENSG00000160050	CCDC28B	NA	NA	TSS_Ensembl	143.444	125.934	149.725	160.687	140.923	major
chr1:32201696..32201706,chr1:32201657..32201741,+;peak:chr1:32201700..32201701,+;peakCounts:192.6	1	32201696	32201706	+	ENSG00000160050	CCDC28B	NA	NA	TSS_Ensembl	0.1026	0.342056	0.368885	0.599305	0.75232	minor
chr1:32202012..32202039,+	1	32202012	32202039	+	ENSG00000160050	CCDC28B	NA	NA	CDS_Ensembl	0.973335	1.34549	0.572786	0.799542	0.910876	minor
chr1:32203913..32203926,chr1:32203878..32203935,+;peak:chr1:32203925..32203926,+;peakCounts:203.4	1	32203913	32203926	+	ENSG00000160050	CCDC28B	NA	NA	CDS_Ensembl	0.681449	0.249526	0.826693	1.0934	0.767841	minor
chr1:32203992..32203994,+	1	32203992	32203994	+	ENSG00000160050	CCDC28B	NA	NA	CDS_Ensembl	2.42809	0.834226	1.40778	1.6899	1.91752	minor
chr1:32222403..32222412,chr1:32222364..32222460,+;peak:chr1:32222406..32222407,+;peakCounts:10800	1	32222403	32222412	+	ENSG00000084623	EIF3I	NA	NA	TSS_Ensembl	29.4901	31.397	30.3668	30.5264	30.8699	major
chr1:32222420..32222421,chr1:32222364..32222460,+;peak:chr1:32222420..32222421,+;peakCounts:519	1	32222420	32222421	+	ENSG00000084623	EIF3I	NA	NA	TSS_Ensembl	3.59269	2.76568	3.17408	3.35738	3.22708	major
chr1:32222428..32222433,chr1:32222364..32222460,+;peak:chr1:32222432..32222433,+;peakCounts:2054	1	32222428	32222433	+	ENSG00000084623	EIF3I	NA	NA	TSS_Ensembl	6.39163	6.83651	6.86371	7.04963	6.74423	major
chr1:32251263..32251300,+	1	32251263	32251300	+	ENSG00000182866	LCK	NA	NA	TSS_Ensembl	0.54873	0.413916	0.472903	0.723953	0.565338	major
chr1:32292092..32292110,chr1:32292068..32292161,+;peak:chr1:32292103..32292104,+;peakCounts:329.4	1	32292092	32292110	+	ENSG00000116478	HDAC1	NA	NA	TSS_Ensembl	2.68963	2.78507	2.31373	2.31275	2.43699	major
chr1:32292135..32292144,chr1:32292068..32292161,+;peak:chr1:32292139..32292140,+;peakCounts:217.4	1	32292135	32292144	+	ENSG00000116478	HDAC1	NA	NA	TSS_Ensembl	0.787051	0.613591	0.780836	0.430259	0.588109	major
chr1:32336229..32336233,-	1	32336229	32336233	-	ENSG00000175130	MARCKSL1	NA	NA	TSS_Ensembl	13.7175	13.6561	15.2799	14.7426	11.2885	major
chr1:32394420..32394441,-	1	32394420	32394441	-	ENSG00000160058	BSDC1	NA	NA	TSS_Ensembl	19.1151	24.0678	17.8937	18.6794	17.7522	major
chr1:32539437..32539445,chr1:32539405..32539470,+;peak:chr1:32539441..32539442,+;peakCounts:261.9	1	32539437	32539445	+	ENSG00000160062	ZBTB8A	NA	NA	TSS_Ensembl	0.676681	0.644319	0.756929	0.645973	0.794503	major
chr1:32539455..32539469,chr1:32539405..32539470,+;peak:chr1:32539464..32539465,+;peakCounts:128.9	1	32539455	32539469	+	ENSG00000160062	ZBTB8A	NA	NA	TSS_Ensembl	1.3393	0.994179	1.35622	1.44608	1.18365	major
chr1:32612191..32612205,chr1:32612113..32612300,-;peak:chr1:32612196..32612197,-;peakCounts:344.1	1	32612191	32612205	-	NA	LOC102723870	NA	NA	exon_non_cod_Refseq	1.63095	1.27807	1.50039	1.7897	1.97811	major
chr1:32612218..32612251,chr1:32612113..32612300,-;peak:chr1:32612236..32612237,-;peakCounts:467.1	1	32612218	32612251	-	NA	LOC102723870	NA	NA	exon_non_cod_Refseq	3.96236	4.54764	3.80176	4.13263	3.96749	major
chr1:32650532..32650538,chr1:32650504..32650595,-;peak:chr1:32650532..32650533,-;peakCounts:7314.3	1	32650532	32650538	-	ENSG00000176261	ZBTB8OS	NA	NA	TSS_Ensembl	11.4215	23.4449	12.3987	10.67	12.6926	major
chr1:32650544..32650553,chr1:32650504..32650595,-;peak:chr1:32650549..32650550,-;peakCounts:1779.3	1	32650544	32650553	-	ENSG00000176261	ZBTB8OS	NA	NA	TSS_Ensembl	6.5103	9.93233	6.93496	5.96322	6.92755	major
chr1:32651177..32651187,chr1:32651130..32651305,+;peak:chr1:32651182..32651183,+;peakCounts:1812.6	1	32651177	32651187	+	ENSG00000162521	RBBP4	NA	NA	TSS_Ensembl	16.1308	14.5238	14.6282	15.2145	15.1957	major
chr1:32651196..32651201,chr1:32651130..32651305,+;peak:chr1:32651198..32651199,+;peakCounts:2797.6	1	32651196	32651201	+	ENSG00000162521	RBBP4	NA	NA	TSS_Ensembl	7.02417	9.58833	6.27682	6.64962	6.68587	major
chr1:32651206..32651213,chr1:32651130..32651305,+;peak:chr1:32651209..32651210,+;peakCounts:3558.6	1	32651206	32651213	+	ENSG00000162521	RBBP4	NA	NA	TSS_Ensembl	11.0795	9.41204	11.643	12.4947	11.9857	major
chr1:32679876..32679878,+	1	32679876	32679878	+	ENSG00000162521	RBBP4	NA	NA	3UTR_Ensembl	0.53679	0.115372	0.708111	0.577617	0.492292	minor
chr1:32702663..32702673,chr1:32702610..32702815,-;peak:chr1:32702667..32702668,-;peakCounts:1165.9	1	32702663	32702673	-	ENSG00000162520	SYNC	NA	NA	5UTR_Ensembl	7.19581	6.08999	7.6519	9.45966	15.7243	major
chr1:32702690..32702696,chr1:32702610..32702815,-;peak:chr1:32702693..32702694,-;peakCounts:213.9	1	32702690	32702696	-	ENSG00000162520	SYNC	NA	NA	5UTR_Ensembl	1.97729	1.06774	2.32074	2.01377	2.96106	minor
chr1:32702733..32702770,chr1:32702610..32702815,-;peak:chr1:32702743..32702744,-;peakCounts:4590.9	1	32702733	32702770	-	ENSG00000162520	SYNC	NA	NA	TSS_Ensembl	54.4179	47.5963	45.6967	46.3636	52.4921	major
chr1:32741947..32741959,chr1:32741924..32742002,+;peak:chr1:32741954..32741955,+;peakCounts:78.3	1	32741947	32741959	+	ENSG00000162522	KIAA1522	NA	NA	5UTR_Ensembl	0.0914458	0.155978	0.098912	0.289353	0.965024	major
chr1:32817295..32817296,chr1:32817236..32817448,-;peak:chr1:32817295..32817296,-;peakCounts:214.6	1	32817295	32817296	-	ENSG00000134684	YARS1	NA	NA	TSS_Ensembl	0.440615	0.556555	0.777469	0.930205	0.684086	minor
chr1:32817312..32817332,chr1:32817236..32817448,-;peak:chr1:32817316..32817317,-;peakCounts:1316.6	1	32817312	32817332	-	ENSG00000134684	YARS1	NA	NA	TSS_Ensembl	6.47908	3.95818	6.89839	8.15856	8.59904	major
chr1:32817344..32817370,chr1:32817236..32817448,-;peak:chr1:32817357..32817358,-;peakCounts:1812.6	1	32817344	32817370	-	ENSG00000134684	YARS1	NA	NA	TSS_Ensembl	9.24511	6.32209	10.0905	11.1745	10.7983	major
chr1:32817373..32817385,chr1:32817236..32817448,-;peak:chr1:32817379..32817380,-;peakCounts:1653.6	1	32817373	32817385	-	ENSG00000134684	YARS1	NA	NA	TSS_Ensembl	6.91185	6.59863	6.26536	7.13509	7.23929	major
chr1:32817552..32817564,chr1:32817479..32817674,+;peak:chr1:32817558..32817559,+;peakCounts:192	1	32817552	32817564	+	ENSG00000116497	S100PBP	NA	NA	TSS_Ensembl	1.42556	1.13572	1.04477	1.00706	1.19154	major
chr1:32863639..32863669,-	1	32863639	32863669	-	ENSG00000160097	FNDC5	NA	NA	3UTR_Ensembl	0.913011	0.922349	0.629203	0.636705	0.677673	minor
chr1:32864678..32864679,chr1:32864634..32864689,-;peak:chr1:32864678..32864679,-;peakCounts:191.7	1	32864678	32864679	-	ENSG00000160097	FNDC5	NA	NA	TSS_Ensembl	0.559578	0.241039	0.451267	0.284633	0.477588	minor
chr1:32868904..32868921,chr1:32868899..32868998,-;peak:chr1:32868915..32868916,-;peakCounts:120.6	1	32868904	32868921	-	ENSG00000160097	FNDC5	NA	NA	5UTR_Ensembl	0.485718	0.540805	0.393506	0.309757	0.43159	minor
chr1:32870899..32870925,chr1:32870654..32871018,-;peak:chr1:32870911..32870912,-;peakCounts:21130.2	1	32870899	32870925	-	ENSG00000160097	FNDC5	NA	NA	TSS_Ensembl	160.118	103.536	127.33	137.157	141.893	major
chr1:32870948..32870949,chr1:32870654..32871018,-;peak:chr1:32870948..32870949,-;peakCounts:2186.2	1	32870948	32870949	-	ENSG00000160097	FNDC5	NA	NA	TSS_Ensembl	8.72455	7.02944	7.98081	8.25194	8.99168	minor
chr1:32871119..32871130,chr1:32871048..32871210,-;peak:chr1:32871125..32871126,-;peakCounts:656.7	1	32871119	32871130	-	NA	NA	FNDC5	ENSG00000160097	intron_Ensembl	4.8754	2.35769	3.74449	4.62292	4.18646	No
chr1:32871143..32871151,chr1:32871048..32871210,-;peak:chr1:32871143..32871144,-;peakCounts:101.7	1	32871143	32871151	-	NA	NA	FNDC5	ENSG00000160097	intron_Ensembl	1.84033	1.0348	1.52633	1.68036	1.40248	No
chr1:32871152..32871167,chr1:32871048..32871210,-;peak:chr1:32871157..32871158,-;peakCounts:794.7	1	32871152	32871167	-	NA	NA	FNDC5	ENSG00000160097	intron_Ensembl	3.49527	3.19503	3.1687	3.47281	3.53006	No
chr1:32871172..32871178,chr1:32871048..32871210,-;peak:chr1:32871176..32871177,-;peakCounts:128.7	1	32871172	32871178	-	NA	NA	FNDC5	ENSG00000160097	intron_Ensembl	0.87957	0.623159	0.790164	0.710573	0.699015	No
chr1:32871182..32871187,chr1:32871048..32871210,-;peak:chr1:32871186..32871187,-;peakCounts:424.7	1	32871182	32871187	-	NA	NA	FNDC5	ENSG00000160097	intron_Ensembl	0.905817	0.856794	1.06426	1.02368	0.952587	No
chr1:32964808..32964818,chr1:32964782..32964931,-;peak:chr1:32964812..32964813,-;peakCounts:657	1	32964808	32964818	-	ENSG00000116514	RNF19B	NA	NA	TSS_Refseq	2.77356	2.2521	3.3176	3.194	2.93472	major
chr1:32964871..32964897,chr1:32964782..32964931,-;peak:chr1:32964885..32964886,-;peakCounts:75	1	32964871	32964897	-	ENSG00000116514	RNF19B	NA	NA	5UTR_Refseq	1.06951	1.14994	1.17757	1.26065	1.30403	major
chr1:32964911..32964922,chr1:32964782..32964931,-;peak:chr1:32964921..32964922,-;peakCounts:84	1	32964911	32964922	-	ENSG00000116514	RNF19B	NA	NA	5UTR_Refseq	0.680171	0.596891	0.452403	0.537448	0.547554	major
chr1:33013392..33013394,-	1	33013392	33013394	-	ENSG00000004455	AK2	NA	NA	3UTR_Ensembl	0.171345	0.723265	0.130308	0.165547	0.150046	minor
chr1:33036839..33036851,chr1:33036804..33036961,-;peak:chr1:33036847..33036848,-;peakCounts:7091.1	1	33036839	33036851	-	ENSG00000004455	AK2	NA	NA	TSS_Ensembl	25.7759	56.4931	22.8133	25.0855	25.1525	major
chr1:33036874..33036885,chr1:33036804..33036961,-;peak:chr1:33036878..33036879,-;peakCounts:6767.1	1	33036874	33036885	-	ENSG00000004455	AK2	NA	NA	TSS_Ensembl	25.6414	19.2745	27.701	27.9515	27.2604	major
chr1:33036888..33036891,chr1:33036804..33036961,-;peak:chr1:33036890..33036891,-;peakCounts:3018.1	1	33036888	33036891	-	ENSG00000004455	AK2	NA	NA	TSS_Ensembl	6.85784	6.15934	5.91219	6.97208	7.47469	major
chr1:33081127..33081161,+	1	33081127	33081161	+	ENSG00000142920	AZIN2	NA	NA	TSS_Ensembl	1.62774	1.18227	1.05677	1.48171	1.2081	major
chr1:33182036..33182047,chr1:33182036..33182097,-;peak:chr1:33182041..33182042,-;peakCounts:186.3	1	33182036	33182047	-	ENSG00000116525	TRIM62	NA	NA	TSS_Ensembl	0.628858	1.14607	0.596347	0.756249	0.89907	major
chr1:33256486..33256497,chr1:33256263..33256626,+;peak:chr1:33256491..33256492,+;peakCounts:185.8	1	33256486	33256497	+	ENSG00000160094	ZNF362	NA	NA	TSS_Ensembl	0.713807	0.565797	0.720408	0.786471	0.836549	major
chr1:33256517..33256528,chr1:33256263..33256626,+;peak:chr1:33256522..33256523,+;peakCounts:151.8	1	33256517	33256528	+	ENSG00000160094	ZNF362	NA	NA	TSS_Ensembl	1.54696	0.865834	0.853706	0.696051	0.895281	major
chr1:33256531..33256550,chr1:33256263..33256626,+;peak:chr1:33256544..33256545,+;peakCounts:1027.8	1	33256531	33256550	+	ENSG00000160094	ZNF362	NA	NA	TSS_Ensembl	3.1666	2.06493	2.88836	3.24021	2.9299	major
chr1:33256559..33256566,chr1:33256263..33256626,+;peak:chr1:33256565..33256566,+;peakCounts:61.8	1	33256559	33256566	+	ENSG00000160094	ZNF362	NA	NA	TSS_Ensembl	0.935381	0.620894	0.834474	0.694406	0.613067	major
chr1:33299329..33299336,chr1:33299276..33299338,+;peak:chr1:33299334..33299335,+;peakCounts:87.3	1	33299329	33299336	+	ENSG00000160094	ZNF362	NA	NA	3UTR_Ensembl	0.206072	0.0336763	0.194813	0.239676	0.140906	minor
chr1:33332400..33332401,-	1	33332400	33332401	-	ENSG00000284154	MIR3605	NA	NA	TSS_Refseq	0.265222	0.493806	0.282743	0.192744	0.423314	major
chr1:33349770..33349780,chr1:33349636..33349954,-;peak:chr1:33349770..33349771,-;peakCounts:741.8	1	33349770	33349780	-	ENSG00000134686	PHC2	NA	NA	TSS_Ensembl	6.40655	6.41449	5.99621	7.96966	10.117	major
chr1:33349864..33349875,chr1:33349636..33349954,-;peak:chr1:33349869..33349870,-;peakCounts:133.8	1	33349864	33349875	-	ENSG00000134686	PHC2	NA	NA	TSS_Ensembl	2.21772	1.30638	2.13839	2.58062	3.20985	minor
chr1:33349887..33349908,chr1:33349636..33349954,-;peak:chr1:33349893..33349894,-;peakCounts:5338.8	1	33349887	33349908	-	ENSG00000134686	PHC2	NA	NA	TSS_Ensembl	27.6433	29.0902	33.4358	45.8353	43.0059	major
chr1:33472640..33472668,+	1	33472640	33472668	+	ENSG00000121903	ZSCAN20	NA	NA	TSS_Ensembl	1.1248	1.4568	1.33513	1.52041	2.38552	major
chr1:34187763..34187766,+	1	34187763	34187766	+	NA	NA	C1orf94	ENSG00000142698	intron_Ensembl	0.174711	0	0.254307	0.311627	0.24972	No
chr1:34792997..34793002,+	1	34792997	34793002	+	ENSG00000187513	GJA4	NA	NA	TSS_Ensembl	10.4978	11.7852	11.555	8.0204	8.19266	major
chr1:34859725..34859727,chr1:34859673..34859841,-;peak:chr1:34859725..34859726,-;peakCounts:667.6	1	34859725	34859727	-	ENSG00000163866	SMIM12	NA	NA	TSS_Ensembl	2.304	2.89071	2.0696	2.34015	3.1442	minor
chr1:34859730..34859754,chr1:34859673..34859841,-;peak:chr1:34859736..34859737,-;peakCounts:6402.6	1	34859730	34859754	-	ENSG00000163866	SMIM12	NA	NA	TSS_Ensembl	34.3979	38.7862	32.2339	36.229	42.247	major
chr1:34859774..34859781,chr1:34859673..34859841,-;peak:chr1:34859777..34859778,-;peakCounts:1110.6	1	34859774	34859781	-	ENSG00000163866	SMIM12	NA	NA	TSS_Ensembl	5.57695	4.7462	5.94857	6.13603	6.86469	major
chr1:34985304..34985344,-	1	34985304	34985344	-	ENSG00000284773	AC114490.3	NA	NA	TSS_Ensembl	6.10642	6.45701	5.42649	5.35526	5.54678	major
chr1:35031687..35031695,chr1:35031637..35031767,-;peak:chr1:35031689..35031690,-;peakCounts:300.5	1	35031687	35031695	-	ENSG00000163867	ZMYM6	NA	NA	TSS_Ensembl	0.370703	1.24242	0.335815	0.487291	0.641313	major
chr1:35031723..35031742,chr1:35031637..35031767,-;peak:chr1:35031729..35031730,-;peakCounts:355.5	1	35031723	35031742	-	ENSG00000271741	AC114490.2	NA	NA	TSS_Ensembl	1.51558	1.9086	1.51764	1.39066	1.6433	major
chr1:35031939..35031950,chr1:35031884..35031996,-;peak:chr1:35031944..35031945,-;peakCounts:466.2	1	35031939	35031950	-	ENSG00000163867	ZMYM6	NA	NA	TSS_Ensembl	0.893906	1.82092	0.928817	0.886838	1.00936	major
chr1:35079366..35079396,chr1:35079347..35079422,+;peak:chr1:35079386..35079387,+;peakCounts:417.6	1	35079366	35079396	+	ENSG00000197056	ZMYM1	NA	NA	TSS_Ensembl	3.13331	3.0866	2.96395	3.18637	2.90016	major
chr1:35189280..35189286,chr1:35189262..35189381,-;peak:chr1:35189280..35189281,-;peakCounts:133.2	1	35189280	35189286	-	ENSG00000116560	SFPQ	NA	NA	CDS_Ensembl	0.306902	0.0695282	0.237718	0.314619	0.447754	minor
chr1:35193143..35193145,-	1	35193143	35193145	-	ENSG00000116560	SFPQ	NA	NA	TSS_Ensembl	44.5152	62.6281	50.6793	59.5162	55.4022	major
chr1:35268670..35268698,chr1:35268627..35268870,+;peak:chr1:35268670..35268671,+;peakCounts:359.2	1	35268670	35268698	+	ENSG00000146463	ZMYM4	NA	NA	TSS_Ensembl	7.09107	4.47407	5.87888	6.86154	5.31818	major
chr1:35268703..35268720,chr1:35268627..35268870,+;peak:chr1:35268708..35268709,+;peakCounts:465.2	1	35268703	35268720	+	ENSG00000146463	ZMYM4	NA	NA	TSS_Ensembl	4.67586	3.71724	4.61708	4.3906	4.15684	major
chr1:35268731..35268740,chr1:35268627..35268870,+;peak:chr1:35268735..35268736,+;peakCounts:127.2	1	35268731	35268740	+	ENSG00000146463	ZMYM4	NA	NA	TSS_Ensembl	0.744775	0.447409	0.65235	0.738861	0.483059	major
chr1:35268748..35268759,chr1:35268627..35268870,+;peak:chr1:35268753..35268754,+;peakCounts:736.2	1	35268748	35268759	+	ENSG00000146463	ZMYM4	NA	NA	TSS_Ensembl	1.70763	1.70478	2.23142	1.72223	1.66027	major
chr1:35268817..35268823,chr1:35268627..35268870,+;peak:chr1:35268822..35268823,+;peakCounts:1285.2	1	35268817	35268823	+	ENSG00000146463	ZMYM4	NA	NA	5UTR_Ensembl	3.06363	2.33446	2.39632	2.62463	2.71112	major
chr1:35268966..35268967,chr1:35268897..35269063,+;peak:chr1:35268966..35268967,+;peakCounts:1324.8	1	35268966	35268967	+	ENSG00000146463	ZMYM4	NA	NA	TSS_Refseq	2.79647	2.17701	2.4705	2.93386	2.70861	major
chr1:35269119..35269126,chr1:35269108..35269172,+;peak:chr1:35269122..35269123,+;peakCounts:144.9	1	35269119	35269126	+	NA	NA	ZMYM4	ENSG00000146463	intron_Ensembl	0.342101	0.572064	0.386461	0.324178	0.351404	No
chr1:35557388..35557394,chr1:35557281..35557447,-;peak:chr1:35557392..35557393,-;peakCounts:2692.8	1	35557388	35557394	-	ENSG00000142687	KIAA0319L	NA	NA	TSS_Ensembl	10.6412	10.5335	8.96417	9.18462	9.56513	major
chr1:35557397..35557406,chr1:35557281..35557447,-;peak:chr1:35557402..35557403,-;peakCounts:6094.8	1	35557397	35557406	-	ENSG00000142687	KIAA0319L	NA	NA	TSS_Ensembl	23.1292	23.2113	20.4982	20.7275	21.088	major
chr1:35557788..35557792,chr1:35557759..35557852,+;peak:chr1:35557790..35557791,+;peakCounts:119.9	1	35557788	35557792	+	ENSG00000020129	NCDN	NA	NA	TSS_Ensembl	0.661286	0.964433	0.58838	0.685903	0.897778	major
chr1:35557793..35557804,chr1:35557759..35557852,+;peak:chr1:35557798..35557799,+;peakCounts:936.9	1	35557793	35557804	+	ENSG00000020129	NCDN	NA	NA	TSS_Ensembl	3.07767	3.38125	3.09085	2.95733	3.5588	major
chr1:35557815..35557820,chr1:35557759..35557852,+;peak:chr1:35557819..35557820,+;peakCounts:564.9	1	35557815	35557820	+	ENSG00000020129	NCDN	NA	NA	TSS_Ensembl	1.26847	0.833327	1.77887	1.75392	1.75498	major
chr1:35641509..35641522,chr1:35641443..35641583,-;peak:chr1:35641513..35641514,-;peakCounts:12538.8	1	35641509	35641522	-	ENSG00000126067	PSMB2	NA	NA	TSS_Ensembl	38.3401	39.9486	37.3221	39.2778	39.5069	major
chr1:35641536..35641538,chr1:35641443..35641583,-;peak:chr1:35641537..35641538,-;peakCounts:4839.8	1	35641536	35641538	-	ENSG00000126067	PSMB2	NA	NA	TSS_Ensembl	9.5991	11.7623	10.1122	10.2029	10.6905	major
chr1:35718857..35718868,chr1:35718766..35718931,-;peak:chr1:35718862..35718863,-;peakCounts:390	1	35718857	35718868	-	ENSG00000142686	C1orf216	NA	NA	TSS_Ensembl	1.06328	0.79019	0.910884	1.18668	1.1531	major
chr1:35718876..35718899,chr1:35718766..35718931,-;peak:chr1:35718881..35718882,-;peakCounts:819	1	35718876	35718899	-	ENSG00000142686	C1orf216	NA	NA	TSS_Ensembl	4.23245	4.37606	4.28077	4.81863	5.19493	major
chr1:35807996..35808031,chr1:35807976..35808273,+;peak:chr1:35808022..35808023,+;peakCounts:680.4	1	35807996	35808031	+	ENSG00000134698	AGO4	NA	NA	TSS_Ensembl	5.18987	3.69182	4.69352	4.54163	4.81841	major
chr1:35808144..35808161,chr1:35807976..35808273,+;peak:chr1:35808149..35808150,+;peakCounts:103.4	1	35808144	35808161	+	ENSG00000134698	AGO4	NA	NA	5UTR_Ensembl	1.26754	0.611807	1.40333	1.30104	1.16207	major
chr1:35808162..35808176,chr1:35807976..35808273,+;peak:chr1:35808167..35808168,+;peakCounts:129.4	1	35808162	35808176	+	ENSG00000134698	AGO4	NA	NA	5UTR_Ensembl	1.15116	0.59151	1.52565	1.31831	1.04015	major
chr1:35808189..35808218,chr1:35807976..35808273,+;peak:chr1:35808202..35808203,+;peakCounts:343.4	1	35808189	35808218	+	ENSG00000134698	AGO4	NA	NA	5UTR_Ensembl	5.11447	4.99235	4.18124	4.21635	4.59897	major
chr1:35883209..35883215,chr1:35883164..35883290,+;peak:chr1:35883211..35883212,+;peakCounts:748.7	1	35883209	35883215	+	ENSG00000092847	AGO1	NA	NA	TSS_Ensembl	4.03625	2.81462	3.29551	3.76242	3.58401	major
chr1:35883229..35883237,chr1:35883164..35883290,+;peak:chr1:35883232..35883233,+;peakCounts:1955.7	1	35883229	35883237	+	ENSG00000092847	AGO1	NA	NA	TSS_Ensembl	8.44728	6.95021	7.88003	7.76501	7.43389	major
chr1:35930714..35930731,chr1:35930692..35930777,+;peak:chr1:35930717..35930718,+;peakCounts:224.1	1	35930714	35930731	+	ENSG00000126070	AGO3	NA	NA	TSS_Ensembl	1.10207	1.00336	1.34366	1.65694	1.41519	major
chr1:35931081..35931118,chr1:35931075..35931311,+;peak:chr1:35931104..35931105,+;peakCounts:320.4	1	35931081	35931118	+	ENSG00000126070	AGO3	NA	NA	TSS_Ensembl	3.34327	3.04976	3.61103	3.39457	3.53686	major
chr1:36088883..36088897,chr1:36088843..36088951,+;peak:chr1:36088887..36088888,+;peakCounts:2425.5	1	36088883	36088897	+	ENSG00000116863	ADPRS	NA	NA	TSS_Ensembl	15.3415	12.7564	13.5181	13.6394	13.969	major
chr1:36149472..36149473,chr1:36149364..36149589,-;peak:chr1:36149472..36149473,-;peakCounts:554.4	1	36149472	36149473	-	ENSG00000054116	TRAPPC3	NA	NA	TSS_Ensembl	1.70974	1.49686	1.52046	1.56749	1.64876	minor
chr1:36149480..36149496,chr1:36149364..36149589,-;peak:chr1:36149489..36149490,-;peakCounts:3416.4	1	36149480	36149496	-	ENSG00000054116	TRAPPC3	NA	NA	TSS_Ensembl	18.8347	15.0527	22.4385	23.3168	22.2452	major
chr1:36156162..36156165,chr1:36156090..36156453,+;peak:chr1:36156162..36156163,+;peakCounts:11192.8	1	36156162	36156165	+	ENSG00000116871	MAP7D1	NA	NA	TSS_Ensembl	23.647	25.8958	19.3671	21.6515	22.1013	major
chr1:36156177..36156185,chr1:36156090..36156453,+;peak:chr1:36156181..36156182,+;peakCounts:18577.8	1	36156177	36156185	+	ENSG00000116871	MAP7D1	NA	NA	TSS_Ensembl	68.1848	56.8186	59.1056	60.1458	68.8705	major
chr1:36175697..36175709,chr1:36175673..36175773,+;peak:chr1:36175699..36175700,+;peakCounts:912.6	1	36175697	36175709	+	NA	NA	MAP7D1	ENSG00000116871	intron_Ensembl	6.45751	6.37777	5.41603	5.09635	4.75389	No
chr1:36175725..36175728,chr1:36175673..36175773,+;peak:chr1:36175727..36175728,+;peakCounts:445.6	1	36175725	36175728	+	NA	NA	MAP7D1	ENSG00000116871	intron_Ensembl	1.17411	1.33041	1.08207	1.11905	0.956935	No
chr1:36176540..36176541,chr1:36176516..36176574,+;peak:chr1:36176540..36176541,+;peakCounts:195.3	1	36176540	36176541	+	ENSG00000116871	MAP7D1	NA	NA	CDS_Ensembl	0.704276	0.336698	0.311426	0.497496	0.439887	minor
chr1:36178971..36178982,chr1:36178924..36179017,+;peak:chr1:36178976..36178977,+;peakCounts:227.7	1	36178971	36178982	+	ENSG00000116871	MAP7D1	NA	NA	TSS_Ensembl	0.833419	0.718924	0.661648	0.635364	0.549329	minor
chr1:36224428..36224457,chr1:36224366..36224516,+;peak:chr1:36224428..36224429,+;peakCounts:11888.1	1	36224428	36224457	+	ENSG00000054118	THRAP3	NA	NA	TSS_Ensembl	64.5712	169.645	55.8426	53.8632	59.6392	major
chr1:36224962..36224976,chr1:36224947..36225046,+;peak:chr1:36224968..36224969,+;peakCounts:366.3	1	36224962	36224976	+	ENSG00000054118	THRAP3	NA	NA	5UTR_Ensembl	0.68962	1.55786	0.842453	0.716009	0.799193	minor
chr1:36304298..36304329,chr1:36304249..36304472,+;peak:chr1:36304309..36304310,+;peakCounts:171.8	1	36304298	36304329	+	ENSG00000054118	THRAP3	NA	NA	3UTR_Ensembl	1.70361	0.164783	1.78475	1.18924	1.1623	minor
chr1:36304374..36304394,chr1:36304249..36304472,+;peak:chr1:36304381..36304382,+;peakCounts:190.8	1	36304374	36304394	+	ENSG00000054118	THRAP3	NA	NA	3UTR_Ensembl	0.976547	0.0600884	1.07591	0.767715	0.657694	minor
chr1:36304990..36304991,chr1:36304947..36305006,+;peak:chr1:36304990..36304991,+;peakCounts:202.5	1	36304990	36304991	+	ENSG00000054118	THRAP3	NA	NA	3UTR_Ensembl	0.56144	0.0577488	0.402991	0.428167	0.373142	minor
chr1:36323626..36323648,chr1:36323573..36323662,-;peak:chr1:36323641..36323642,-;peakCounts:137.7	1	36323626	36323648	-	ENSG00000142694	EVA1B	NA	NA	TSS_Ensembl	1.72431	1.36185	1.62714	1.56695	1.41496	major
chr1:36385745..36385748,-	1	36385745	36385748	-	ENSG00000196182	STK40	NA	NA	5UTR_Ensembl	0.669315	0.530505	0.55476	0.568415	0.676602	minor
chr1:36385894..36385899,chr1:36385826..36385964,-;peak:chr1:36385896..36385897,-;peakCounts:2977.2	1	36385894	36385899	-	ENSG00000196182	STK40	NA	NA	TSS_Ensembl	8.61409	8.681	7.53844	7.58823	8.81083	major
chr1:36385907..36385917,chr1:36385826..36385964,-;peak:chr1:36385911..36385912,-;peakCounts:6397.2	1	36385907	36385917	-	ENSG00000196182	STK40	NA	NA	TSS_Ensembl	21.9226	21.1557	20.6669	20.7839	24.2816	major
chr1:36385923..36385924,chr1:36385826..36385964,-;peak:chr1:36385923..36385924,-;peakCounts:2252.2	1	36385923	36385924	-	ENSG00000196182	STK40	NA	NA	TSS_Ensembl	4.88474	4.836	5.43005	4.98417	4.80279	major
chr1:36397887..36397889,chr1:36397775..36397963,-;peak:chr1:36397887..36397888,-;peakCounts:5336.8	1	36397887	36397889	-	ENSG00000181817	LSM10	NA	NA	TSS_Ensembl	13.4037	9.44261	17.6146	17.0641	15.0152	major
chr1:36397896..36397910,chr1:36397775..36397963,-;peak:chr1:36397905..36397906,-;peakCounts:16111.8	1	36397896	36397910	-	ENSG00000181817	LSM10	NA	NA	TSS_Ensembl	49.2897	42.0137	52.1056	55.3048	50.9481	major
chr1:36450444..36450450,chr1:36450419..36450488,-;peak:chr1:36450446..36450447,-;peakCounts:360	1	36450444	36450450	-	ENSG00000116885	OSCP1	NA	NA	TSS_Ensembl	1.28631	1.29268	1.01617	1.34242	1.14042	major
chr1:36464345..36464352,chr1:36464148..36464453,-;peak:chr1:36464348..36464349,-;peakCounts:2513.9	1	36464345	36464352	-	ENSG00000116898	MRPS15	NA	NA	TSS_Ensembl	11.7465	8.89462	11.0873	10.8584	11.2244	minor
chr1:36464356..36464384,chr1:36464148..36464453,-;peak:chr1:36464377..36464378,-;peakCounts:22806.9	1	36464356	36464384	-	ENSG00000116898	MRPS15	NA	NA	TSS_Ensembl	229.902	171.58	230.156	229.073	217.766	major
chr1:36482862..36482868,chr1:36482851..36482937,-;peak:chr1:36482862..36482863,-;peakCounts:97.2	1	36482862	36482868	-	ENSG00000119535	CSF3R	NA	NA	TSS_Ensembl	0.170653	0.353478	0.364795	0.281147	0.414637	major
chr1:36482907..36482913,chr1:36482851..36482937,-;peak:chr1:36482912..36482913,-;peakCounts:601.2	1	36482907	36482913	-	ENSG00000119535	CSF3R	NA	NA	TSS_Ensembl	0.706216	1.74358	1.4533	1.36025	1.3149	major
chr1:37103352..37103360,chr1:37103323..37103388,-;peak:chr1:37103352..37103353,-;peakCounts:132.3	1	37103352	37103360	-	NA	NA	NA	NA	intergenic	0.529332	0.054796	0.58992	0.280618	0.461034	No
chr1:37152668..37152682,chr1:37152639..37152713,-;peak:chr1:37152673..37152674,-;peakCounts:2240.1	1	37152668	37152682	-	NA	NA	NA	NA	intergenic	9.26549	7.70774	10.8656	10.8233	9.54709	No
chr1:37152687..37152691,chr1:37152639..37152713,-;peak:chr1:37152688..37152689,-;peakCounts:462.1	1	37152687	37152691	-	NA	NA	NA	NA	intergenic	1.6491	1.49422	1.83268	1.64334	1.60714	No
chr1:37474381..37474395,chr1:37474338..37474481,-;peak:chr1:37474385..37474386,-;peakCounts:233.1	1	37474381	37474395	-	ENSG00000233621	LINC01137	NA	NA	TSS_Ensembl	0.719716	0.669061	0.576702	0.719747	0.879173	major
chr1:37474400..37474413,chr1:37474338..37474481,-;peak:chr1:37474406..37474407,-;peakCounts:140.1	1	37474400	37474413	-	ENSG00000233621	LINC01137	NA	NA	TSS_Ensembl	0.830366	0.675841	0.864184	0.845501	1.35741	major
chr1:37474579..37474583,+	1	37474579	37474583	+	ENSG00000163874	ZC3H12A	NA	NA	TSS_Ensembl	2.07471	3.68354	6.25101	6.25395	5.18878	major
chr1:37514753..37514759,chr1:37514695..37514821,-;peak:chr1:37514753..37514754,-;peakCounts:6238.8	1	37514753	37514759	-	ENSG00000163875	MEAF6	NA	NA	TSS_Ensembl	13.9754	12.9258	13.2652	14.667	14.7639	major
chr1:37514761..37514764,chr1:37514695..37514821,-;peak:chr1:37514762..37514763,-;peakCounts:523.8	1	37514761	37514764	-	ENSG00000163875	MEAF6	NA	NA	TSS_Ensembl	2.46363	2.05686	2.5586	2.38657	2.31162	major
chr1:37554283..37554293,chr1:37554239..37554331,-;peak:chr1:37554292..37554293,-;peakCounts:774.9	1	37554283	37554293	-	ENSG00000163877	SNIP1	NA	NA	TSS_Ensembl	3.15228	3.51398	3.15423	2.85939	3.24099	major
chr1:37595934..37595935,chr1:37595833..37595963,-;peak:chr1:37595934..37595935,-;peakCounts:3375.9	1	37595934	37595935	-	ENSG00000134697	GNL2	NA	NA	TSS_Ensembl	7.29249	7.08928	6.84263	7.84363	8.2608	major
chr1:37690508..37690542,chr1:37690486..37690580,-;peak:chr1:37690522..37690523,-;peakCounts:516.6	1	37690508	37690542	-	ENSG00000116922	C1orf109	NA	NA	TSS_Ensembl	5.26104	3.86167	4.9655	6.73123	7.09205	major
chr1:37808171..37808188,chr1:37808140..37808215,-;peak:chr1:37808177..37808178,-;peakCounts:484.2	1	37808171	37808188	-	ENSG00000196449	YRDC	NA	NA	TSS_Ensembl	4.17443	4.15307	4.26308	4.40632	3.6377	major
chr1:37808203..37808211,chr1:37808140..37808215,-;peak:chr1:37808207..37808208,-;peakCounts:270.2	1	37808203	37808211	-	ENSG00000196449	YRDC	NA	NA	TSS_Ensembl	0.587472	1.012	0.720564	0.6585	0.798588	major
chr1:37808296..37808297,chr1:37808205..37808473,+;peak:chr1:37808296..37808297,+;peakCounts:8879.4	1	37808296	37808297	+	ENSG00000197982	C1orf122	NA	NA	5UTR_Ensembl	22.9987	15.8181	26.6737	24.1235	23.0962	major
chr1:37815178..37815179,-	1	37815178	37815179	-	ENSG00000188786	MTF1	NA	NA	CDS_Ensembl	1.41038	0	2.93275	1.97525	1.4873	major
chr1:37859587..37859610,chr1:37859564..37859624,-;peak:chr1:37859591..37859592,-;peakCounts:856.8	1	37859587	37859610	-	ENSG00000188786	MTF1	NA	NA	TSS_Ensembl	3.56225	4.85945	3.52351	3.62187	4.46874	major
chr1:37947041..37947063,chr1:37946982..37947079,-;peak:chr1:37947050..37947051,-;peakCounts:386.1	1	37947041	37947063	-	ENSG00000204084	INPP5B	NA	NA	TSS_Ensembl	1.92176	1.4168	2.23214	2.08959	2.46743	major
chr1:37989990..37989992,chr1:37989949..37990091,-;peak:chr1:37989991..37989992,-;peakCounts:166.7	1	37989990	37989992	-	ENSG00000183431	SF3A3	NA	NA	TSS_Ensembl	0.722223	1.16233	0.562773	0.932706	0.952142	major
chr1:37990007..37990027,chr1:37989949..37990091,-;peak:chr1:37990021..37990022,-;peakCounts:2315.7	1	37990007	37990027	-	ENSG00000183431	SF3A3	NA	NA	TSS_Ensembl	6.7794	8.96552	6.35567	7.05627	8.20181	major
chr1:37997294..37997305,chr1:37997167..37997558,-;peak:chr1:37997299..37997300,-;peakCounts:56.9	1	37997294	37997305	-	ENSG00000183386	FHL3	NA	NA	3UTR_Ensembl	0.529237	0.33834	0.346125	0.410816	0.365156	minor
chr1:37997323..37997334,chr1:37997167..37997558,-;peak:chr1:37997328..37997329,-;peakCounts:157.9	1	37997323	37997334	-	ENSG00000183386	FHL3	NA	NA	3UTR_Ensembl	0.734963	0.657571	0.805615	0.432932	0.635387	minor
chr1:37997346..37997359,chr1:37997167..37997558,-;peak:chr1:37997353..37997354,-;peakCounts:107.9	1	37997346	37997359	-	ENSG00000183386	FHL3	NA	NA	3UTR_Ensembl	1.64247	1.3044	1.52295	1.29146	1.36233	minor
chr1:37997375..37997389,chr1:37997167..37997558,-;peak:chr1:37997382..37997383,-;peakCounts:1161.9	1	37997375	37997389	-	ENSG00000183386	FHL3	NA	NA	3UTR_Ensembl	4.12184	2.57657	2.69848	3.50574	3.03133	minor
chr1:37997542..37997547,chr1:37997167..37997558,-;peak:chr1:37997546..37997547,-;peakCounts:29.9	1	37997542	37997547	-	ENSG00000183386	FHL3	NA	NA	CDS_Ensembl	0.335244	0.668458	0.345932	0.236547	0.240514	minor
chr1:37997755..37997766,chr1:37997685..37997872,-;peak:chr1:37997760..37997761,-;peakCounts:642.6	1	37997755	37997766	-	ENSG00000183386	FHL3	NA	NA	CDS_Ensembl	1.40382	2.5189	0.949783	0.927988	0.918703	minor
chr1:37998987..37998993,chr1:37998976..37999149,-;peak:chr1:37998987..37998988,-;peakCounts:990	1	37998987	37998993	-	ENSG00000183386	FHL3	NA	NA	CDS_Ensembl	2.94982	1.06303	2.63043	2.06072	1.79317	minor
chr1:37999107..37999119,chr1:37998976..37999149,-;peak:chr1:37999113..37999114,-;peakCounts:247	1	37999107	37999119	-	ENSG00000183386	FHL3	NA	NA	TSS_Refseq	1.79685	1.1498	1.7278	1.35356	1.1734	minor
chr1:37999141..37999147,chr1:37998976..37999149,-;peak:chr1:37999146..37999147,-;peakCounts:278	1	37999141	37999147	-	ENSG00000183386	FHL3	NA	NA	CDS_Ensembl	1.12279	0.813723	0.993315	1.058	1.06138	minor
chr1:37999404..37999410,chr1:37999263..37999434,-;peak:chr1:37999404..37999405,-;peakCounts:125.3	1	37999404	37999410	-	ENSG00000183386	FHL3	NA	NA	TSS_Ensembl	0.60722	0.694437	0.561446	0.610061	0.531114	minor
chr1:37999424..37999432,chr1:37999263..37999434,-;peak:chr1:37999430..37999431,-;peakCounts:1923.3	1	37999424	37999432	-	ENSG00000183386	FHL3	NA	NA	TSS_Ensembl	6.7757	8.08987	6.47258	4.92085	5.41898	minor
chr1:38005069..38005080,chr1:38005048..38005159,-;peak:chr1:38005074..38005075,-;peakCounts:177.3	1	38005069	38005080	-	NA	NA	FHL3	ENSG00000183386	intron_Ensembl	0.379197	0.377089	0.293246	0.770281	0.342198	No
chr1:38005490..38005507,chr1:38005350..38005712,-;peak:chr1:38005490..38005491,-;peakCounts:15598	1	38005490	38005507	-	ENSG00000183386	FHL3	NA	NA	TSS_Ensembl	169.808	117.859	161.534	153.263	141.368	major
chr1:38005508..38005520,chr1:38005350..38005712,-;peak:chr1:38005513..38005514,-;peakCounts:148374	1	38005508	38005520	-	ENSG00000183386	FHL3	NA	NA	TSS_Ensembl	407.085	362.542	413.594	385.969	348.273	major
chr1:38005653..38005660,chr1:38005350..38005712,-;peak:chr1:38005658..38005659,-;peakCounts:12745	1	38005653	38005660	-	ENSG00000183386	FHL3	NA	NA	TSS_Ensembl	113.868	55.4753	118.005	109.578	105.381	major
chr1:38005755..38005765,chr1:38005739..38005806,-;peak:chr1:38005756..38005757,-;peakCounts:221.4	1	38005755	38005765	-	NA	NA	NA	NA	intergenic	0.976639	0.545772	1.14481	0.987717	1.13708	No
chr1:38005761..38005785,+	1	38005761	38005785	+	NA	NA	NA	NA	intergenic	1.10408	0.711574	1.36999	1.58984	1.53394	No
chr1:38006095..38006109,chr1:38006080..38006153,-;peak:chr1:38006104..38006105,-;peakCounts:306.9	1	38006095	38006109	-	NA	NA	NA	NA	intergenic	1.58247	1.3115	1.27359	1.74926	2.26229	No
chr1:38006310..38006338,-	1	38006310	38006338	-	NA	NA	NA	NA	intergenic	0.908381	0.408593	0.665428	0.68292	0.683776	No
chr1:38006377..38006380,-	1	38006377	38006380	-	NA	NA	NA	NA	intergenic	3.52027	2.26303	2.552	2.8973	1.98735	No
chr1:38009256..38009275,chr1:38009179..38009341,+;peak:chr1:38009264..38009265,+;peakCounts:763.2	1	38009256	38009275	+	ENSG00000183520	UTP11	NA	NA	TSS_Ensembl	3.72377	3.72919	3.66279	2.92137	2.81273	major
chr1:38009282..38009299,chr1:38009179..38009341,+;peak:chr1:38009291..38009292,+;peakCounts:383.2	1	38009282	38009299	+	ENSG00000183520	UTP11	NA	NA	TSS_Ensembl	1.56078	2.78959	1.13563	1.17067	1.11069	minor
chr1:38012728..38012739,chr1:38012658..38012860,+;peak:chr1:38012733..38012734,+;peakCounts:8871.3	1	38012728	38012739	+	ENSG00000183520	UTP11	NA	NA	TSS_Ensembl	23.9054	34.1039	26.3067	24.8253	24.1971	major
chr1:38012743..38012753,chr1:38012658..38012860,+;peak:chr1:38012748..38012749,+;peakCounts:15837.3	1	38012743	38012753	+	ENSG00000183520	UTP11	NA	NA	TSS_Ensembl	30.8671	37.9012	35.7795	33.9448	33.9542	major
chr1:38012761..38012771,chr1:38012658..38012860,+;peak:chr1:38012765..38012766,+;peakCounts:8318.3	1	38012761	38012771	+	ENSG00000183520	UTP11	NA	NA	TSS_Ensembl	26.0991	21.7869	27.5323	25.9021	24.371	major
chr1:38012786..38012791,chr1:38012658..38012860,+;peak:chr1:38012788..38012789,+;peakCounts:3060.3	1	38012786	38012791	+	ENSG00000183520	UTP11	NA	NA	5UTR_Ensembl	9.29839	6.79079	9.27607	9.20095	8.64079	major
chr1:38016187..38016209,chr1:38016096..38016396,+;peak:chr1:38016194..38016195,+;peakCounts:425.7	1	38016187	38016209	+	NA	NA	UTP11	ENSG00000183520	intron_Ensembl	1.4861	2.20883	1.47683	1.36041	1.57378	No
chr1:38016254..38016292,chr1:38016096..38016396,+;peak:chr1:38016279..38016280,+;peakCounts:339.7	1	38016254	38016292	+	NA	NA	UTP11	ENSG00000183520	intron_Ensembl	1.10344	5.58259	1.18584	1.11365	0.965664	No
chr1:38046790..38046793,-	1	38046790	38046793	-	ENSG00000185668	POU3F1	NA	NA	TSS_Ensembl	0.857187	0.723539	0.734977	0.699464	0.56623	major
chr1:38859674..38859678,chr1:38859620..38859777,-;peak:chr1:38859674..38859675,-;peakCounts:175.7	1	38859674	38859678	-	ENSG00000116954	RRAGC	NA	NA	5UTR_Ensembl	0.0640566	0.174461	0.234612	1.02503	0.955281	major
chr1:38859725..38859754,chr1:38859620..38859777,-;peak:chr1:38859748..38859749,-;peakCounts:866.7	1	38859725	38859754	-	ENSG00000116954	RRAGC	NA	NA	TSS_Ensembl	7.4332	6.79038	7.69144	9.78293	7.89058	major
chr1:38859759..38859772,chr1:38859620..38859777,-;peak:chr1:38859769..38859770,-;peakCounts:169.7	1	38859759	38859772	-	ENSG00000116954	RRAGC	NA	NA	TSS_Ensembl	1.78023	1.1328	2.03829	2.54427	1.94271	major
chr1:38859972..38859984,chr1:38859892..38860025,+;peak:chr1:38859983..38859984,+;peakCounts:205.5	1	38859972	38859984	+	ENSG00000228436	AL139260.1	NA	NA	TSS_Ensembl	0.337725	0.579167	0.714696	0.673016	0.626566	major
chr1:38873342..38873359,chr1:38873266..38873384,-;peak:chr1:38873347..38873348,-;peakCounts:1060.2	1	38873342	38873359	-	ENSG00000214114	MYCBP	NA	NA	TSS_Ensembl	3.63032	3.4304	4.14663	3.71534	3.52271	major
chr1:38873363..38873378,chr1:38873266..38873384,-;peak:chr1:38873367..38873368,-;peakCounts:587.2	1	38873363	38873378	-	ENSG00000214114	MYCBP	NA	NA	TSS_Ensembl	2.5392	2.02428	2.98414	3.08869	2.7726	major
chr1:38991268..38991279,chr1:38991222..38991336,+;peak:chr1:38991271..38991272,+;peakCounts:3384	1	38991268	38991279	+	ENSG00000174574	AKIRIN1	NA	NA	TSS_Ensembl	15.8166	14.9732	18.4612	22.2605	22.6674	major
chr1:38991284..38991290,chr1:38991222..38991336,+;peak:chr1:38991287..38991288,+;peakCounts:2954	1	38991284	38991290	+	ENSG00000174574	AKIRIN1	NA	NA	TSS_Ensembl	6.25994	5.34055	9.36923	10.3211	10.8339	major
chr1:38991306..38991309,chr1:38991222..38991336,+;peak:chr1:38991308..38991309,+;peakCounts:1344	1	38991306	38991309	+	ENSG00000174574	AKIRIN1	NA	NA	TSS_Ensembl	2.08396	2.83825	3.05734	3.61634	4.7127	major
chr1:39026345..39026355,chr1:39026246..39026401,+;peak:chr1:39026349..39026350,+;peakCounts:177634.8	1	39026345	39026355	+	ENSG00000168653	NDUFS5	NA	NA	TSS_Ensembl	321.43	571.868	361.367	318.682	338.019	major
chr1:39026368..39026376,chr1:39026246..39026401,+;peak:chr1:39026370..39026371,+;peakCounts:25606.8	1	39026368	39026376	+	ENSG00000168653	NDUFS5	NA	NA	TSS_Ensembl	120.509	159.95	146.546	125.103	126.392	major
chr1:39105362..39105371,chr1:39105275..39105484,+;peak:chr1:39105364..39105365,+;peakCounts:610.7	1	39105362	39105371	+	ENSG00000127603	MACF1	NA	NA	TSS_Ensembl	2.90772	2.56189	2.59207	3.09951	3.84858	major
chr1:39105388..39105422,chr1:39105275..39105484,+;peak:chr1:39105418..39105419,+;peakCounts:875.7	1	39105388	39105422	+	ENSG00000127603	MACF1	NA	NA	TSS_Ensembl	9.31271	9.02968	9.17038	9.59484	12.3985	major
chr1:39105573..39105614,+	1	39105573	39105614	+	ENSG00000127603	MACF1	NA	NA	5UTR_Ensembl	1.04142	1.58722	1.10277	1.01423	1.01543	major
chr1:39204669..39204695,+	1	39204669	39204695	+	ENSG00000127603	MACF1	NA	NA	TSS_Ensembl	0.320068	0.461222	0.428635	0.602637	0.498957	minor
chr1:39408997..39409008,chr1:39408930..39409258,+;peak:chr1:39409002..39409003,+;peakCounts:141.5	1	39408997	39409008	+	NA	NA	MACF1	ENSG00000127603	intron_Ensembl	1.41003	1.02415	1.42004	1.31986	1.5592	No
chr1:39409067..39409074,chr1:39408930..39409258,+;peak:chr1:39409072..39409073,+;peakCounts:3073.5	1	39409067	39409074	+	NA	KIAA0754	NA	NA	TSS_Refseq	7.87387	5.2459	7.00009	7.14089	6.48025	major
chr1:39564694..39564722,-	1	39564694	39564722	-	ENSG00000090621	PABPC4	NA	NA	CDS_Ensembl	0.611709	0.378767	0.58084	0.477955	0.511168	minor
chr1:39565129..39565135,-	1	39565129	39565135	-	ENSG00000090621	PABPC4	NA	NA	TSS_Ensembl	0.876035	0.620421	0.838921	0.76876	0.831869	minor
chr1:39567841..39567848,-	1	39567841	39567848	-	ENSG00000090621	PABPC4	NA	NA	3UTR_Ensembl	0.671607	0.835665	0.690749	0.818279	0.668493	minor
chr1:39569631..39569642,chr1:39569601..39569689,-;peak:chr1:39569636..39569637,-;peakCounts:168.3	1	39569631	39569642	-	ENSG00000090621	PABPC4	NA	NA	3UTR_Ensembl	0.339215	0.544632	0.238223	0.332667	0.287086	minor
chr1:39569903..39569912,chr1:39569867..39569999,-;peak:chr1:39569906..39569907,-;peakCounts:160.2	1	39569903	39569912	-	ENSG00000090621	PABPC4	NA	NA	3UTR_Ensembl	0.594322	0.703716	0.606063	0.613745	0.574556	minor
chr1:39569963..39569969,chr1:39569867..39569999,-;peak:chr1:39569968..39569969,-;peakCounts:709.2	1	39569963	39569969	-	ENSG00000090621	PABPC4	NA	NA	TSS_Ensembl	2.18821	1.25356	1.34892	1.46243	1.45562	minor
chr1:39571314..39571325,chr1:39571238..39571351,-;peak:chr1:39571319..39571320,-;peakCounts:153.9	1	39571314	39571325	-	ENSG00000090621	PABPC4	NA	NA	CDS_Ensembl	0.53461	0.20238	0.383778	0.452893	0.44287	minor
chr1:39572571..39572578,chr1:39572395..39572586,-;peak:chr1:39572576..39572577,-;peakCounts:197.1	1	39572571	39572578	-	ENSG00000090621	PABPC4	NA	NA	CDS_Ensembl	0.515703	0.32529	0.481635	0.336394	0.445906	minor
chr1:39575758..39575784,chr1:39575758..39576073,+;peak:chr1:39575776..39575777,+;peakCounts:82.7	1	39575758	39575784	+	NA	NA	NA	NA	intergenic	1.22737	0.0170297	1.13253	0.867465	0.956638	No
chr1:39575814..39575851,chr1:39575734..39576233,-;peak:chr1:39575845..39575846,-;peakCounts:208.8	1	39575814	39575851	-	ENSG00000090621	PABPC4	NA	NA	TSS_Ensembl	1.658	0.989028	1.48678	1.30985	1.5955	minor
chr1:39575881..39575904,chr1:39575758..39576073,+;peak:chr1:39575886..39575887,+;peakCounts:95.7	1	39575881	39575904	+	NA	NA	NA	NA	intergenic	0.585468	0	1.10318	0.932547	0.98739	No
chr1:39575947..39575962,chr1:39575734..39576233,-;peak:chr1:39575952..39575953,-;peakCounts:167.8	1	39575947	39575962	-	ENSG00000090621	PABPC4	NA	NA	5UTR_Ensembl	1.3022	0.579421	0.633631	0.853255	0.845644	minor
chr1:39576270..39576276,chr1:39576261..39576495,-;peak:chr1:39576270..39576271,-;peakCounts:195.6	1	39576270	39576276	-	ENSG00000090621	PABPC4	NA	NA	TSS_Ensembl	1.19435	0.276886	0.94174	0.863195	0.93568	minor
chr1:39576314..39576331,chr1:39576261..39576495,-;peak:chr1:39576322..39576323,-;peakCounts:1011.6	1	39576314	39576331	-	ENSG00000090621	PABPC4	NA	NA	5UTR_Ensembl	3.07335	2.70086	4.01748	4.08099	4.237	minor
chr1:39576342..39576360,chr1:39576261..39576495,-;peak:chr1:39576348..39576349,-;peakCounts:374.6	1	39576342	39576360	-	ENSG00000090621	PABPC4	NA	NA	5UTR_Ensembl	3.12799	1.63399	3.32859	3.34788	3.48089	minor
chr1:39576401..39576419,chr1:39576261..39576495,-;peak:chr1:39576406..39576407,-;peakCounts:243.6	1	39576401	39576419	-	ENSG00000090621	PABPC4	NA	NA	5UTR_Ensembl	1.8997	1.217	1.93363	1.99249	2.22795	minor
chr1:39576787..39576795,chr1:39576516..39576934,-;peak:chr1:39576789..39576790,-;peakCounts:49587.3	1	39576787	39576795	-	ENSG00000090621	PABPC4	NA	NA	TSS_Ensembl	144.74	122.771	142.673	157.527	146.529	major
chr1:39576840..39576846,chr1:39576516..39576934,-;peak:chr1:39576845..39576846,-;peakCounts:5471.3	1	39576840	39576846	-	ENSG00000090621	PABPC4	NA	NA	TSS_Ensembl	16.9644	24.8908	14.6507	14.469	16.1497	major
chr1:39639632..39639638,chr1:39639588..39639696,-;peak:chr1:39639632..39639633,-;peakCounts:1358.1	1	39639632	39639638	-	ENSG00000163909	HEYL	NA	NA	TSS_Ensembl	3.42176	3.83482	6.56297	7.16243	5.54405	major
chr1:39651767..39651783,-	1	39651767	39651783	-	NA	NA	NA	NA	intergenic	1.28233	0.457634	1.29575	1.29923	1.10921	No
chr1:39672095..39672114,chr1:39671949..39672396,-;peak:chr1:39672106..39672107,-;peakCounts:5995.8	1	39672095	39672114	-	ENSG00000116981	NT5C1A	NA	NA	Verified_by_RNA-seq	28.2747	25.0322	26.8355	24.5956	25.8981	major
chr1:39672120..39672152,chr1:39671949..39672396,-;peak:chr1:39672129..39672130,-;peakCounts:2903.8	1	39672120	39672152	-	ENSG00000116981	NT5C1A	NA	NA	Verified_by_RNA-seq	31.9061	36.9103	27.3012	27.8533	30.5603	major
chr1:39672201..39672212,chr1:39672162..39672242,+;peak:chr1:39672206..39672207,+;peakCounts:261.9	1	39672201	39672212	+	NA	NA	NA	NA	intergenic	0.702118	0.586076	0.671646	0.798297	0.787859	No
chr1:39672262..39672268,chr1:39671949..39672396,-;peak:chr1:39672267..39672268,-;peakCounts:339.8	1	39672262	39672268	-	ENSG00000116981	NT5C1A	NA	NA	Verified_by_RNA-seq	1.94433	1.73954	1.66484	2.11013	1.81455	minor
chr1:39673327..39673329,-	1	39673327	39673329	-	ENSG00000116981	NT5C1A	NA	NA	Verified_by_RNA-seq	2.26184	1.6234	2.02796	2.15443	2.05558	minor
chr1:39691427..39691433,chr1:39691394..39691453,-;peak:chr1:39691431..39691432,-;peakCounts:126	1	39691427	39691433	-	ENSG00000116983	HPCAL4	NA	NA	TSS_Ensembl	0.4273	0.451403	0.366945	0.392821	0.49484	major
chr1:39738887..39738895,chr1:39738821..39738903,+;peak:chr1:39738891..39738892,+;peakCounts:4053.6	1	39738887	39738895	+	ENSG00000084072	PPIE	NA	NA	TSS_Ensembl	14.0335	33.8318	12.3528	12.6945	14.1862	major
chr1:39883503..39883504,-	1	39883503	39883504	-	ENSG00000043514	TRIT1	NA	NA	TSS_Ensembl	3.50583	2.94021	3.41599	4.14094	3.92164	major
chr1:40040727..40040731,chr1:40040592..40040804,+;peak:chr1:40040728..40040729,+;peakCounts:1000.6	1	40040727	40040731	+	ENSG00000131236	CAP1	NA	NA	TSS_Ensembl	5.3594	6.51845	5.11518	5.31756	5.4294	major
chr1:40040739..40040745,chr1:40040592..40040804,+;peak:chr1:40040741..40040742,+;peakCounts:1189.6	1	40040739	40040745	+	ENSG00000131236	CAP1	NA	NA	TSS_Ensembl	3.31839	7.36183	4.07852	4.8653	4.48283	major
chr1:40040749..40040763,chr1:40040592..40040804,+;peak:chr1:40040758..40040759,+;peakCounts:3198.6	1	40040749	40040763	+	ENSG00000131236	CAP1	NA	NA	TSS_Ensembl	13.5786	27.3039	15.6848	19.123	16.121	major
chr1:40060154..40060155,+	1	40060154	40060155	+	ENSG00000131236	CAP1	NA	NA	CDS_Ensembl	0.0230339	0.484897	0.100694	0.0384978	0.156672	minor
chr1:40097241..40097247,chr1:40097190..40097272,-;peak:chr1:40097244..40097245,-;peakCounts:2081.7	1	40097241	40097247	-	ENSG00000131238	PPT1	NA	NA	TSS_Ensembl	10.803	11.486	9.48308	11.0279	11.0608	major
chr1:40161383..40161391,chr1:40161336..40161417,+;peak:chr1:40161386..40161387,+;peakCounts:4401	1	40161383	40161391	+	ENSG00000117000	RLF	NA	NA	TSS_Ensembl	11.7741	14.0549	14.3144	15.7661	11.9688	major
chr1:40257915..40257920,chr1:40257904..40257996,-;peak:chr1:40257915..40257916,-;peakCounts:524.2	1	40257915	40257920	-	ENSG00000259943	AL050341.2	NA	NA	TSS_Ensembl	1.99055	1.35376	1.84253	2.0589	1.71729	major
chr1:40257925..40257934,chr1:40257904..40257996,-;peak:chr1:40257929..40257930,-;peakCounts:730.2	1	40257925	40257934	-	ENSG00000259943	AL050341.2	NA	NA	TSS_Ensembl	1.51661	1.71154	1.8647	1.76899	1.82735	major
chr1:40257942..40257953,chr1:40257904..40257996,-;peak:chr1:40257947..40257948,-;peakCounts:907.2	1	40257942	40257953	-	ENSG00000259943	AL050341.2	NA	NA	TSS_Ensembl	5.10082	4.00885	5.13914	4.87164	4.22219	major
chr1:40258053..40258075,chr1:40258014..40258297,+;peak:chr1:40258060..40258061,+;peakCounts:818.1	1	40258053	40258075	+	ENSG00000084073	ZMPSTE24	NA	NA	TSS_Ensembl	3.27146	2.66329	3.32078	3.71266	3.31076	major
chr1:40258079..40258084,chr1:40258014..40258297,+;peak:chr1:40258081..40258082,+;peakCounts:15.1	1	40258079	40258084	+	ENSG00000084073	ZMPSTE24	NA	NA	TSS_Ensembl	0.573747	0	0.575251	0.491927	0.562142	major
chr1:40258204..40258229,chr1:40258014..40258297,+;peak:chr1:40258209..40258210,+;peakCounts:327.1	1	40258204	40258229	+	ENSG00000084073	ZMPSTE24	NA	NA	TSS_Ensembl	2.30704	2.54808	2.19934	2.6328	2.88555	major
chr1:40258230..40258255,chr1:40258014..40258297,+;peak:chr1:40258235..40258236,+;peakCounts:457.1	1	40258230	40258255	+	ENSG00000084073	ZMPSTE24	NA	NA	TSS_Ensembl	4.19482	2.96588	4.87646	5.20805	5.57625	major
chr1:40373685..40373689,chr1:40373663..40373809,+;peak:chr1:40373685..40373686,+;peakCounts:199.4	1	40373685	40373689	+	ENSG00000084070	SMAP2	NA	NA	TSS_Ensembl	0.606859	0.581334	0.655532	0.64915	0.625991	major
chr1:40373702..40373732,chr1:40373663..40373809,+;peak:chr1:40373726..40373727,+;peakCounts:779.4	1	40373702	40373732	+	ENSG00000084070	SMAP2	NA	NA	TSS_Ensembl	5.67945	4.41066	6.3352	6.70763	6.15704	major
chr1:40373759..40373766,chr1:40373663..40373809,+;peak:chr1:40373761..40373762,+;peakCounts:109.4	1	40373759	40373766	+	ENSG00000084070	SMAP2	NA	NA	TSS_Ensembl	0.713644	0.791549	0.803819	1.00655	0.814431	major
chr1:40508761..40508773,chr1:40508701..40508812,+;peak:chr1:40508766..40508767,+;peakCounts:315.9	1	40508761	40508773	+	ENSG00000164002	EXO5	NA	NA	TSS_Ensembl	0.959626	0.789236	0.994875	1.06239	1.08111	major
chr1:40531632..40531678,chr1:40531551..40531746,+;peak:chr1:40531655..40531656,+;peakCounts:252	1	40531632	40531678	+	ENSG00000117010	ZNF684	NA	NA	TSS_Ensembl	2.02775	2.62061	2.02138	2.08969	4.1729	major
chr1:40691597..40691601,chr1:40691569..40691850,+;peak:chr1:40691597..40691598,+;peakCounts:263	1	40691597	40691601	+	ENSG00000066136	NFYC	NA	NA	TSS_Ensembl	1.03585	0.692797	0.79868	1.05983	1.13021	minor
chr1:40691611..40691623,chr1:40691569..40691850,+;peak:chr1:40691617..40691618,+;peakCounts:1125	1	40691611	40691623	+	ENSG00000066136	NFYC	NA	NA	TSS_Ensembl	4.71787	3.42548	4.53963	4.34743	4.70463	major
chr1:40691628..40691635,chr1:40691569..40691850,+;peak:chr1:40691631..40691632,+;peakCounts:253	1	40691628	40691635	+	ENSG00000066136	NFYC	NA	NA	TSS_Ensembl	1.19715	0.587727	1.48782	1.52706	1.74427	major
chr1:40691657..40691669,chr1:40691569..40691850,+;peak:chr1:40691665..40691666,+;peakCounts:449	1	40691657	40691669	+	ENSG00000066136	NFYC	NA	NA	TSS_Ensembl	2.19985	1.46794	2.13665	2.41595	2.29617	major
chr1:40691678..40691694,chr1:40691569..40691850,+;peak:chr1:40691688..40691689,+;peakCounts:728	1	40691678	40691694	+	ENSG00000066136	NFYC	NA	NA	TSS_Ensembl	4.41663	4.41834	4.26407	4.65252	4.95246	major
chr1:40691695..40691734,chr1:40691569..40691850,+;peak:chr1:40691705..40691706,+;peakCounts:1066	1	40691695	40691734	+	ENSG00000066136	NFYC	NA	NA	TSS_Ensembl	13.6956	11.7548	12.1029	13.5052	14.3145	major
chr1:40691765..40691772,chr1:40691569..40691850,+;peak:chr1:40691768..40691769,+;peakCounts:311	1	40691765	40691772	+	ENSG00000066136	NFYC	NA	NA	TSS_Ensembl	1.04265	0.947101	1.048	1.09222	1.20788	minor
chr1:40691796..40691801,chr1:40691569..40691850,+;peak:chr1:40691800..40691801,+;peakCounts:605	1	40691796	40691801	+	ENSG00000066136	NFYC	NA	NA	TSS_Ensembl	1.49539	1.65551	1.47436	1.56684	1.44173	major
chr1:40692059..40692078,chr1:40692019..40692111,-;peak:chr1:40692065..40692066,-;peakCounts:711.9	1	40692059	40692078	-	ENSG00000272145	NFYC-AS1	NA	NA	TSS_Ensembl	2.3109	1.44648	2.73132	2.89249	3.07224	major
chr1:40709351..40709369,chr1:40709322..40709430,+;peak:chr1:40709365..40709366,+;peakCounts:883.8	1	40709351	40709369	+	ENSG00000066136	NFYC	NA	NA	TSS_Ensembl	2.24789	2.9145	2.57701	3.79957	4.61228	major
chr1:40770977..40770985,chr1:40770928..40771004,+;peak:chr1:40770979..40770980,+;peakCounts:107.1	1	40770977	40770985	+	ENSG00000066136	NFYC	NA	NA	3UTR_Ensembl	0.341014	0.050182	0.254954	0.370419	0.386605	minor
chr1:40783764..40783900,chr1:40783764..40783900,+	1	40783764	40783900	+	ENSG00000117013	KCNQ4	NA	NA	TSS_Ensembl	1.26307	1.92845	2.7602	6.86802	7.65302	major
chr1:40862361..40862364,chr1:40862172..40862393,-;peak:chr1:40862362..40862363,-;peakCounts:14381.1	1	40862361	40862364	-	ENSG00000179862	CITED4	NA	NA	TSS_Ensembl	44.5369	40.5946	40.6769	47.0929	49.4954	major
chr1:40979699..40979723,chr1:40979633..40979803,+;peak:chr1:40979704..40979705,+;peakCounts:361.8	1	40979699	40979723	+	ENSG00000171793	CTPS1	NA	NA	TSS_Ensembl	3.22584	3.4118	3.08443	3.17426	3.58138	major
chr1:40979743..40979755,chr1:40979633..40979803,+;peak:chr1:40979754..40979755,+;peakCounts:559.8	1	40979743	40979755	+	ENSG00000171793	CTPS1	NA	NA	TSS_Ensembl	2.2394	2.75907	1.95539	1.88494	2.1477	major
chr1:41075289..41075345,chr1:41075289..41075345,-	1	41075289	41075345	-	ENSG00000010803	SCMH1	NA	NA	CDS_Ensembl	0.626194	0.38285	0.404038	0.432567	0.359023	major
chr1:41242111..41242123,chr1:41242085..41242229,-;peak:chr1:41242116..41242117,-;peakCounts:705.6	1	41242111	41242123	-	ENSG00000010803	SCMH1	NA	NA	TSS_Ensembl	2.18671	1.98375	1.80782	2.02939	2.24942	major
chr1:41242131..41242143,chr1:41242085..41242229,-;peak:chr1:41242137..41242138,-;peakCounts:151.6	1	41242131	41242143	-	ENSG00000010803	SCMH1	NA	NA	TSS_Ensembl	0.777441	1.02481	0.856377	1.07764	0.943137	major
chr1:41242211..41242217,chr1:41242085..41242229,-;peak:chr1:41242216..41242217,-;peakCounts:385.6	1	41242211	41242217	-	ENSG00000010803	SCMH1	NA	NA	5UTR_Refseq	0.780178	0.937163	0.747188	0.769474	0.826015	major
chr1:41242301..41242306,chr1:41242265..41242334,-;peak:chr1:41242303..41242304,-;peakCounts:532.8	1	41242301	41242306	-	ENSG00000010803	SCMH1	NA	NA	TSS_Refseq	3.51388	2.90965	3.21114	3.13008	2.90722	major
chr1:41361428..41361442,chr1:41361417..41361509,+;peak:chr1:41361433..41361434,+;peakCounts:194.4	1	41361428	41361442	+	ENSG00000204060	FOXO6	NA	NA	TSS_Refseq	0.751116	0.518623	0.958367	1.02813	1.2211	major
chr1:42035930..42035938,chr1:42035852..42035999,-;peak:chr1:42035933..42035934,-;peakCounts:468.9	1	42035930	42035938	-	ENSG00000127124	HIVEP3	NA	NA	TSS_Ensembl	1.51641	0.808936	1.13397	1.31808	1.31698	major
chr1:42035948..42035954,chr1:42035852..42035999,-;peak:chr1:42035953..42035954,-;peakCounts:195.9	1	42035948	42035954	-	ENSG00000127124	HIVEP3	NA	NA	TSS_Ensembl	0.892703	0.97482	0.875372	0.885813	0.89406	major
chr1:42194929..42194930,-	1	42194929	42194930	-	ENSG00000198815	FOXJ3	NA	NA	CDS_Ensembl	0.464297	0.182468	0.312073	0.263321	0.293551	minor
chr1:42335182..42335183,chr1:42335085..42335306,-;peak:chr1:42335182..42335183,-;peakCounts:1327.2	1	42335182	42335183	-	ENSG00000198815	FOXJ3	NA	NA	TSS_Ensembl	3.54403	2.11759	2.58684	3.26749	3.37366	major
chr1:42335197..42335216,chr1:42335085..42335306,-;peak:chr1:42335200..42335201,-;peakCounts:3086.2	1	42335197	42335216	-	ENSG00000198815	FOXJ3	NA	NA	TSS_Ensembl	23.8727	19.451	22.2502	23.9917	23.0523	major
chr1:42335229..42335236,chr1:42335085..42335306,-;peak:chr1:42335235..42335236,-;peakCounts:4075.2	1	42335229	42335236	-	ENSG00000198815	FOXJ3	NA	NA	TSS_Ensembl	15.6038	10.1877	15.3934	15.6118	15.6288	major
chr1:42456539..42456545,chr1:42456497..42456591,+;peak:chr1:42456542..42456543,+;peakCounts:5144.4	1	42456539	42456545	+	ENSG00000127125	PPCS	NA	NA	TSS_Ensembl	12.6254	10.6546	10.7841	11.5316	11.9424	major
chr1:42456554..42456564,chr1:42456497..42456591,+;peak:chr1:42456558..42456559,+;peakCounts:5136.4	1	42456554	42456564	+	ENSG00000127125	PPCS	NA	NA	TSS_Ensembl	25.8974	26.6089	21.6668	23.5557	26.072	major
chr1:42658422..42658437,+	1	42658422	42658437	+	ENSG00000171960	PPIH	NA	NA	TSS_Ensembl	7.22999	12.6816	6.14305	5.68415	6.62823	major
chr1:42682393..42682399,chr1:42682363..42682673,+;peak:chr1:42682393..42682394,+;peakCounts:384.2	1	42682393	42682399	+	ENSG00000065978	YBX1	NA	NA	TSS_Ensembl	5.98756	4.99012	4.76386	4.7757	5.05852	major
chr1:42682412..42682423,chr1:42682363..42682673,+;peak:chr1:42682417..42682418,+;peakCounts:13984.2	1	42682412	42682423	+	ENSG00000065978	YBX1	NA	NA	TSS_Ensembl	36.3933	29.2799	35.087	35.984	33.6147	major
chr1:42682443..42682454,chr1:42682363..42682673,+;peak:chr1:42682448..42682449,+;peakCounts:93.1999999999998	1	42682443	42682454	+	ENSG00000065978	YBX1	NA	NA	TSS_Ensembl	16.8972	5.75157	10.9414	12.3772	12.0884	major
chr1:42682456..42682478,chr1:42682363..42682673,+;peak:chr1:42682461..42682462,+;peakCounts:14650.2	1	42682456	42682478	+	ENSG00000065978	YBX1	NA	NA	TSS_Ensembl	57.6662	53.382	51.2756	55.9578	55.4914	major
chr1:42682490..42682501,chr1:42682363..42682673,+;peak:chr1:42682495..42682496,+;peakCounts:1959.2	1	42682490	42682501	+	ENSG00000065978	YBX1	NA	NA	TSS_Ensembl	9.83934	11.9253	6.99997	7.72973	9.27585	major
chr1:42682511..42682524,chr1:42682363..42682673,+;peak:chr1:42682516..42682517,+;peakCounts:306.2	1	42682511	42682524	+	ENSG00000065978	YBX1	NA	NA	5UTR_Ensembl	12.2635	8.70781	8.87529	9.19847	11.2487	major
chr1:42682573..42682579,chr1:42682363..42682673,+;peak:chr1:42682578..42682579,+;peakCounts:110.2	1	42682573	42682579	+	ENSG00000065978	YBX1	NA	NA	CDS_Ensembl	2.71426	4.80777	2.05165	2.23553	2.86706	minor
chr1:42682716..42682726,+	1	42682716	42682726	+	ENSG00000065978	YBX1	NA	NA	CDS_Ensembl	5.13659	6.36656	3.34053	3.42581	4.64713	major
chr1:42683447..42683449,+	1	42683447	42683449	+	ENSG00000065978	YBX1	NA	NA	CDS_Ensembl	0.535308	1.38055	0.300371	0.311144	0.345921	minor
chr1:42693503..42693510,+	1	42693503	42693510	+	ENSG00000065978	YBX1	NA	NA	CDS_Ensembl	2.86393	2.90959	1.91663	1.83126	2.38489	minor
chr1:42696250..42696270,chr1:42696198..42696285,+;peak:chr1:42696262..42696263,+;peakCounts:235	1	42696250	42696270	+	ENSG00000065978	YBX1	NA	NA	CDS_Ensembl	1.33084	1.10264	1.05241	0.95842	1.0791	minor
chr1:42696276..42696284,chr1:42696198..42696285,+;peak:chr1:42696281..42696282,+;peakCounts:405	1	42696276	42696284	+	ENSG00000065978	YBX1	NA	NA	CDS_Ensembl	1.03787	0.912601	0.930082	1.07656	0.932376	minor
chr1:42696671..42696680,chr1:42696640..42696738,+;peak:chr1:42696675..42696676,+;peakCounts:76.9	1	42696671	42696680	+	ENSG00000065978	YBX1	NA	NA	CDS_Ensembl	0.525591	0	0.486641	0.455704	0.437231	minor
chr1:42696686..42696697,chr1:42696640..42696738,+;peak:chr1:42696691..42696692,+;peakCounts:243.9	1	42696686	42696697	+	ENSG00000065978	YBX1	NA	NA	CDS_Ensembl	0.556869	1.18388	0.484271	0.502142	0.696354	minor
chr1:42696723..42696733,chr1:42696640..42696738,+;peak:chr1:42696727..42696728,+;peakCounts:165.9	1	42696723	42696733	+	ENSG00000065978	YBX1	NA	NA	CDS_Ensembl	0.562906	0.461756	0.326179	0.490824	0.425391	minor
chr1:42696926..42696932,chr1:42696881..42696942,+;peak:chr1:42696931..42696932,+;peakCounts:116.1	1	42696926	42696932	+	ENSG00000065978	YBX1	NA	NA	CDS_Ensembl	0.503805	0	0.355952	0.293437	0.265584	minor
chr1:42697237..42697242,chr1:42697198..42697254,+;peak:chr1:42697241..42697242,+;peakCounts:171.9	1	42697237	42697242	+	ENSG00000065978	YBX1	NA	NA	CDS_Ensembl	0.818268	0	0.527241	0.499807	0.502357	minor
chr1:42700874..42700885,chr1:42700836..42701025,+;peak:chr1:42700879..42700880,+;peakCounts:211.5	1	42700874	42700885	+	ENSG00000065978	YBX1	NA	NA	CDS_Ensembl	0.503528	0.551238	0.434043	0.376715	0.509757	minor
chr1:42700999..42701013,chr1:42700836..42701025,+;peak:chr1:42701007..42701008,+;peakCounts:127.5	1	42700999	42701013	+	ENSG00000065978	YBX1	NA	NA	CDS_Ensembl	0.613688	0	0.823615	0.596771	0.521479	minor
chr1:42709142..42709151,+	1	42709142	42709151	+	NA	NA	NA	NA	intergenic	1.66776	0.089804	1.47263	1.07889	1.30032	No
chr1:42767022..42767036,chr1:42766972..42767061,-;peak:chr1:42767027..42767028,-;peakCounts:289.8	1	42767022	42767036	-	ENSG00000117385	P3H1	NA	NA	TSS_Ensembl	1.75076	1.30673	1.71606	1.81661	1.93341	major
chr1:42767280..42767291,chr1:42767188..42767312,+;peak:chr1:42767284..42767285,+;peakCounts:2929.5	1	42767280	42767291	+	ENSG00000283580	AC098484.3	NA	NA	TSS_Ensembl	10.6963	10.1841	10.9142	10.9027	11.3351	major
chr1:42817241..42817245,chr1:42817194..42817420,-;peak:chr1:42817241..42817242,-;peakCounts:57.1	1	42817241	42817245	-	ENSG00000177868	SVBP	NA	NA	TSS_Ensembl	0.300928	0.724885	0.283941	0.136849	0.330954	minor
chr1:42817303..42817316,chr1:42817194..42817420,-;peak:chr1:42817308..42817309,-;peakCounts:338.1	1	42817303	42817316	-	ENSG00000177868	SVBP	NA	NA	TSS_Refseq	1.75762	1.77263	1.98478	1.86851	1.90023	major
chr1:42817318..42817342,chr1:42817194..42817420,-;peak:chr1:42817330..42817331,-;peakCounts:1286.1	1	42817318	42817342	-	ENSG00000177868	SVBP	NA	NA	TSS_Refseq	8.45839	6.53507	7.43298	7.43774	7.12665	major
chr1:42817350..42817351,chr1:42817194..42817420,-;peak:chr1:42817350..42817351,-;peakCounts:29.1	1	42817350	42817351	-	ENSG00000177868	SVBP	NA	NA	TSS_Ensembl	0.388666	0.216593	0.361263	0.330862	0.287927	minor
chr1:42817367..42817408,chr1:42817194..42817420,-;peak:chr1:42817394..42817395,-;peakCounts:953.1	1	42817367	42817408	-	ENSG00000177868	SVBP	NA	NA	TSS_Ensembl	9.65325	9.23499	8.74423	8.44961	7.93384	major
chr1:42846614..42846623,chr1:42846571..42846654,+;peak:chr1:42846619..42846620,+;peakCounts:1010.7	1	42846614	42846623	+	ENSG00000164011	ZNF691	NA	NA	TSS_Ensembl	3.96779	3.90937	2.99675	3.61749	4.03705	major
chr1:42958864..42958868,chr1:42958828..42958887,-;peak:chr1:42958867..42958868,-;peakCounts:581.4	1	42958864	42958868	-	ENSG00000117394	SLC2A1	NA	NA	TSS_Ensembl	1.69739	0.773159	2.10964	0.867921	0.520423	major
chr1:43172273..43172291,chr1:43172186..43172335,-;peak:chr1:43172278..43172279,-;peakCounts:1925.1	1	43172273	43172291	-	ENSG00000117395	EBNA1BP2	NA	NA	TSS_Ensembl	11.8561	8.95718	12.5248	13.1298	12.4684	major
chr1:43172294..43172305,chr1:43172186..43172335,-;peak:chr1:43172300..43172301,-;peakCounts:1608.1	1	43172294	43172305	-	ENSG00000117395	EBNA1BP2	NA	NA	TSS_Ensembl	6.67066	3.84015	5.34746	5.83121	5.76258	major
chr1:43172310..43172316,chr1:43172186..43172335,-;peak:chr1:43172313..43172314,-;peakCounts:962.1	1	43172310	43172316	-	ENSG00000117395	EBNA1BP2	NA	NA	TSS_Ensembl	3.19771	3.09294	2.88462	3.36678	2.86083	major
chr1:43300977..43300987,chr1:43300953..43301045,+;peak:chr1:43300981..43300982,+;peakCounts:517.5	1	43300977	43300987	+	ENSG00000066056	TIE1	NA	NA	TSS_Ensembl	1.44343	0.872944	1.52253	1.71183	1.63557	major
chr1:43301000..43301020,chr1:43300953..43301045,+;peak:chr1:43301004..43301005,+;peakCounts:589.5	1	43301000	43301020	+	ENSG00000066056	TIE1	NA	NA	TSS_Ensembl	3.7575	2.03651	3.7968	4.4236	3.55827	major
chr1:43367994..43368001,chr1:43367935..43368056,-;peak:chr1:43367995..43367996,-;peakCounts:64.5	1	43367994	43368001	-	ENSG00000066322	ELOVL1	NA	NA	TSS_Ensembl	0.654205	0.540099	0.653857	0.713248	0.627293	major
chr1:43368005..43368030,chr1:43367935..43368056,-;peak:chr1:43368010..43368011,-;peakCounts:454.5	1	43368005	43368030	-	ENSG00000066322	ELOVL1	NA	NA	TSS_Ensembl	3.30814	2.7598	3.41358	3.92639	3.80945	major
chr1:43389784..43389789,chr1:43389755..43389825,-;peak:chr1:43389786..43389787,-;peakCounts:518.6	1	43389784	43389789	-	ENSG00000159479	MED8	NA	NA	TSS_Ensembl	1.69289	3.10707	1.77815	1.66041	1.70787	major
chr1:43389794..43389800,chr1:43389755..43389825,-;peak:chr1:43389799..43389800,-;peakCounts:1596.6	1	43389794	43389800	-	ENSG00000159479	MED8	NA	NA	TSS_Ensembl	5.14427	7.05133	4.4333	4.94248	5.53772	major
chr1:43389895..43389917,chr1:43389875..43389967,+;peak:chr1:43389898..43389899,+;peakCounts:496.8	1	43389895	43389917	+	ENSG00000198198	SZT2	NA	NA	TSS_Ensembl	4.18157	5.52267	3.056	3.34713	4.15371	major
chr1:43453798..43453837,chr1:43453794..43454021,-;peak:chr1:43453805..43453806,-;peakCounts:249.4	1	43453798	43453837	-	ENSG00000178922	HYI	NA	NA	TSS_Ensembl	3.14725	3.3274	3.29346	3.54288	3.01156	major
chr1:43453993..43453999,chr1:43453794..43454021,-;peak:chr1:43453998..43453999,-;peakCounts:257.4	1	43453993	43453999	-	ENSG00000178922	HYI	NA	NA	TSS_Ensembl	0.894531	0.792782	1.09596	1.22214	1.07984	major
chr1:43650145..43650154,chr1:43650077..43650188,+;peak:chr1:43650148..43650149,+;peakCounts:1978.2	1	43650145	43650154	+	ENSG00000066135	KDM4A	NA	NA	TSS_Ensembl	4.48544	6.75093	3.64648	2.99698	4.07445	major
chr1:43650145..43650154,chr1:43650077..43650188,+;peak:chr1:43650148..43650149,+;peakCounts:1978.2	1	43650145	43650154	+	ENSG00000284989	AL451062.3	NA	NA	TSS_Ensembl	4.48544	6.75093	3.64648	2.99698	4.07445	major
chr1:43650156..43650159,chr1:43650077..43650188,+;peak:chr1:43650157..43650158,+;peakCounts:669.2	1	43650156	43650159	+	ENSG00000066135	KDM4A	NA	NA	TSS_Ensembl	2.24119	3.26633	1.61519	1.50354	1.66252	major
chr1:43650156..43650159,chr1:43650077..43650188,+;peak:chr1:43650157..43650158,+;peakCounts:669.2	1	43650156	43650159	+	ENSG00000284989	AL451062.3	NA	NA	TSS_Ensembl	2.24119	3.26633	1.61519	1.50354	1.66252	major
chr1:43707535..43707541,chr1:43707481..43707672,+;peak:chr1:43707536..43707537,+;peakCounts:12279.6	1	43707535	43707541	+	ENSG00000126091	ST3GAL3	NA	NA	TSS_Ensembl	55.2205	55.2843	52.6348	53.3608	53.346	major
chr1:43720589..43720590,chr1:43720520..43720637,-;peak:chr1:43720589..43720590,-;peakCounts:100644.3	1	43720589	43720590	-	NA	NA	AL451062.1	ENSG00000229444	intron_Ensembl	206.877	94.9391	214.188	193.992	187.605	No
chr1:43920780..43920782,+	1	43920780	43920782	+	NA	NA	AL451062.3	ENSG00000284989	intron_Ensembl	0.34345	0.153299	0.428584	0.298336	0.269708	No
chr1:43920780..43920782,+	1	43920780	43920782	+	NA	NA	ST3GAL3	ENSG00000126091	intron_Ensembl	0.34345	0.153299	0.428584	0.298336	0.269708	No
chr1:43946821..43946827,chr1:43946661..43947043,+;peak:chr1:43946821..43946822,+;peakCounts:497.9	1	43946821	43946827	+	ENSG00000117408	IPO13	NA	NA	TSS_Refseq	3.76758	2.05599	3.62433	3.2972	3.45055	minor
chr1:43946853..43946864,chr1:43946661..43947043,+;peak:chr1:43946858..43946859,+;peakCounts:148.9	1	43946853	43946864	+	ENSG00000117408	IPO13	NA	NA	TSS_Refseq	3.05637	2.84126	2.55939	2.02311	2.67703	minor
chr1:43946943..43946979,chr1:43946661..43947043,+;peak:chr1:43946965..43946966,+;peakCounts:8028.9	1	43946943	43946979	+	ENSG00000117408	IPO13	NA	NA	TSS_Ensembl	72.8604	55.4714	65.839	69.5664	75.2885	major
chr1:43946981..43946987,chr1:43946661..43947043,+;peak:chr1:43946986..43946987,+;peakCounts:526.9	1	43946981	43946987	+	ENSG00000117408	IPO13	NA	NA	TSS_Ensembl	3.82176	2.58093	3.1888	3.47504	4.22693	minor
chr1:43947201..43947213,chr1:43947069..43947275,+;peak:chr1:43947207..43947208,+;peakCounts:321.3	1	43947201	43947213	+	ENSG00000117408	IPO13	NA	NA	5UTR_Ensembl	1.28383	0.543219	1.0804	1.08365	1.33424	minor
chr1:43969996..43970001,chr1:43969961..43970060,+;peak:chr1:43969998..43969999,+;peakCounts:1599.6	1	43969996	43970001	+	ENSG00000132768	DPH2	NA	NA	TSS_Ensembl	4.26005	3.62266	3.07117	3.73249	4.59839	major
chr1:43970005..43970013,chr1:43969961..43970060,+;peak:chr1:43970009..43970010,+;peakCounts:3027.6	1	43970005	43970013	+	ENSG00000132768	DPH2	NA	NA	TSS_Ensembl	7.58017	5.51994	6.20723	7.63032	9.35919	major
chr1:43971891..43971916,chr1:43971845..43971943,+;peak:chr1:43971905..43971906,+;peakCounts:124.2	1	43971891	43971916	+	ENSG00000132768	DPH2	NA	NA	3UTR_Ensembl	0.874772	1.15577	0.763358	0.691268	0.749819	major
chr1:43974471..43974488,chr1:43974358..43974600,+;peak:chr1:43974481..43974482,+;peakCounts:223.2	1	43974471	43974488	+	ENSG00000117410	ATP6V0B	NA	NA	TSS_Ensembl	0.774365	0.591091	0.940028	0.776543	1.1294	minor
chr1:43974621..43974685,chr1:43974621..43974685,+	1	43974621	43974685	+	NA	NA	ATP6V0B	ENSG00000117410	intron_Ensembl	0.744517	0.343526	0.584234	0.601978	0.62135	No
chr1:43974929..43974938,chr1:43974888..43975082,+;peak:chr1:43974934..43974935,+;peakCounts:924.3	1	43974929	43974938	+	ENSG00000117410	ATP6V0B	NA	NA	TSS_Ensembl	12.736	7.92841	15.1181	15.6241	14.7304	major
chr1:43974954..43974960,chr1:43974888..43975082,+;peak:chr1:43974959..43974960,+;peakCounts:11598.3	1	43974954	43974960	+	ENSG00000117410	ATP6V0B	NA	NA	TSS_Ensembl	20.6011	16.3806	24.2409	26.6897	27.099	major
chr1:43979217..43979223,chr1:43979167..43979380,+;peak:chr1:43979217..43979218,+;peakCounts:4162.5	1	43979217	43979223	+	ENSG00000117411	B4GALT2	NA	NA	TSS_Ensembl	12.9987	8.03891	11.7691	12.129	12.3517	major
chr1:43979226..43979228,chr1:43979167..43979380,+;peak:chr1:43979227..43979228,+;peakCounts:644.5	1	43979226	43979228	+	ENSG00000117411	B4GALT2	NA	NA	TSS_Ensembl	2.37807	1.44668	2.11124	2.54055	2.20436	major
chr1:43979237..43979240,chr1:43979167..43979380,+;peak:chr1:43979239..43979240,+;peakCounts:818.5	1	43979237	43979240	+	ENSG00000117411	B4GALT2	NA	NA	TSS_Ensembl	3.59479	2.56149	3.67529	3.52417	3.59663	major
chr1:44213460..44213477,chr1:44213421..44213528,+;peak:chr1:44213470..44213471,+;peakCounts:2232.9	1	44213460	44213477	+	ENSG00000178028	DMAP1	NA	NA	TSS_Ensembl	18.5461	19.7495	16.6327	16.3751	18.0148	major
chr1:44213480..44213483,chr1:44213421..44213528,+;peak:chr1:44213481..44213482,+;peakCounts:840.9	1	44213480	44213483	+	ENSG00000178028	DMAP1	NA	NA	TSS_Ensembl	2.95961	3.33863	2.36086	2.27903	2.58325	major
chr1:44319745..44319746,-	1	44319745	44319746	-	ENSG00000117419	ERI3	NA	NA	TSS_Ensembl	1.2727	1.49387	1.23416	1.33021	1.43617	minor
chr1:44352851..44352852,-	1	44352851	44352852	-	ENSG00000117419	ERI3	NA	NA	CDS_Ensembl	1.07366	0.00301593	1.27278	1.09763	1.06868	minor
chr1:44352926..44352927,-	1	44352926	44352927	-	NA	NA	ERI3	ENSG00000117419	intron_Ensembl	1.4082	1.34836	1.37952	1.33286	1.15391	No
chr1:44355244..44355260,chr1:44355142..44355315,-;peak:chr1:44355255..44355256,-;peakCounts:6337.8	1	44355244	44355260	-	ENSG00000117419	ERI3	NA	NA	TSS_Ensembl	40.0953	33.5704	40.6232	40.8265	40.2657	major
chr1:44355274..44355281,chr1:44355142..44355315,-;peak:chr1:44355277..44355278,-;peakCounts:5416.8	1	44355274	44355281	-	ENSG00000117419	ERI3	NA	NA	TSS_Ensembl	10.9557	22.1719	10.8287	10.9537	10.5	major
chr1:44631963..44631968,chr1:44631945..44632206,+;peak:chr1:44631967..44631968,+;peakCounts:10251.9	1	44631963	44631968	+	ENSG00000187147	RNF220	NA	NA	TSS_Ensembl	28.2688	19.7307	23.6343	26.2092	24.7835	major
chr1:44674475..44674488,chr1:44674414..44674506,-;peak:chr1:44674480..44674481,-;peakCounts:240.3	1	44674475	44674488	-	ENSG00000126106	TMEM53	NA	NA	TSS_Ensembl	1.64477	1.23139	1.96426	1.87574	2.2689	major
chr1:44721902..44721903,-	1	44721902	44721903	-	ENSG00000199377	RNU5F-1	NA	NA	TSS_Ensembl	0.147926	0.128511	0.255718	0.292866	0.305465	major
chr1:44731169..44731170,-	1	44731169	44731170	-	ENSG00000200169	RNU5D-1	NA	NA	TSS_Ensembl	0.590729	0.150232	0.63047	0.96804	0.70696	major
chr1:44775573..44775574,chr1:44775507..44775610,+;peak:chr1:44775573..44775574,+;peakCounts:109294.2	1	44775573	44775574	+	ENSG00000142937	RPS8	NA	NA	TSS_Ensembl	196.96	135.262	185.308	185.445	193.653	major
chr1:44776034..44776051,chr1:44776032..44776152,+;peak:chr1:44776045..44776046,+;peakCounts:845.7	1	44776034	44776051	+	ENSG00000142937	RPS8	NA	NA	CDS_Ensembl	1.31862	5.38884	1.35712	1.00778	1.36445	minor
chr1:44776070..44776082,chr1:44776032..44776152,+;peak:chr1:44776075..44776076,+;peakCounts:1064.7	1	44776070	44776082	+	ENSG00000142937	RPS8	NA	NA	CDS_Ensembl	3.47878	6.88674	2.47007	2.14422	2.67057	minor
chr1:44776097..44776109,chr1:44776032..44776152,+;peak:chr1:44776103..44776104,+;peakCounts:545.7	1	44776097	44776109	+	ENSG00000142937	RPS8	NA	NA	CDS_Ensembl	1.48671	3.28156	1.47243	1.33151	1.48504	minor
chr1:44776118..44776119,chr1:44776032..44776152,+;peak:chr1:44776118..44776119,+;peakCounts:60.7	1	44776118	44776119	+	ENSG00000142937	RPS8	NA	NA	CDS_Ensembl	0.452066	0.0748949	0.643611	0.365883	0.30304	minor
chr1:44776685..44776690,chr1:44776672..44776772,+;peak:chr1:44776685..44776686,+;peakCounts:38.3	1	44776685	44776690	+	ENSG00000142937	RPS8	NA	NA	CDS_Ensembl	0.38092	0.524461	0.225571	0.258889	0.196371	minor
chr1:44776707..44776718,chr1:44776672..44776772,+;peak:chr1:44776712..44776713,+;peakCounts:1095.3	1	44776707	44776718	+	ENSG00000142937	RPS8	NA	NA	CDS_Ensembl	3.00156	2.50263	3.05327	2.62805	2.69867	minor
chr1:44776735..44776753,chr1:44776672..44776772,+;peak:chr1:44776744..44776745,+;peakCounts:692.3	1	44776735	44776753	+	ENSG00000142937	RPS8	NA	NA	CDS_Ensembl	3.72818	2.68109	3.33973	2.99114	3.79217	minor
chr1:44800373..44800378,+	1	44800373	44800378	+	ENSG00000173846	PLK3	NA	NA	TSS_Ensembl	1.11439	3.09592	2.57195	1.51544	1.35674	major
chr1:44819996..44819999,-	1	44819996	44819999	-	ENSG00000202444	RNU5E-6P	NA	NA	TSS_Ensembl	0.0519185	0.272411	0.158323	0.259203	0.277946	major
chr1:44986578..44986586,chr1:44986513..44986627,-;peak:chr1:44986582..44986583,-;peakCounts:7791.3	1	44986578	44986586	-	ENSG00000070785	EIF2B3	NA	NA	TSS_Ensembl	27.143	41.5087	25.2123	25.8397	26.3326	major
chr1:44986590..44986600,chr1:44986513..44986627,-;peak:chr1:44986594..44986595,-;peakCounts:12687.3	1	44986590	44986600	-	ENSG00000070785	EIF2B3	NA	NA	TSS_Ensembl	28.5642	41.7499	26.6801	25.9609	26.9323	major
chr1:45011291..45011297,chr1:45011264..45011371,-;peak:chr1:45011293..45011294,-;peakCounts:326.2	1	45011291	45011297	-	ENSG00000126107	HECTD3	NA	NA	TSS_Ensembl	2.62806	2.20637	2.33048	2.99122	2.89841	major
chr1:45011299..45011310,chr1:45011264..45011371,-;peak:chr1:45011304..45011305,-;peakCounts:2275.2	1	45011299	45011310	-	ENSG00000126107	HECTD3	NA	NA	TSS_Ensembl	4.95011	3.62651	4.40006	5.21792	5.56615	major
chr1:45011318..45011329,chr1:45011264..45011371,-;peak:chr1:45011323..45011324,-;peakCounts:1402.2	1	45011318	45011329	-	ENSG00000126107	HECTD3	NA	NA	TSS_Ensembl	4.9317	3.80561	4.96001	5.21309	5.16597	major
chr1:45011341..45011345,chr1:45011264..45011371,-;peak:chr1:45011344..45011345,-;peakCounts:582.2	1	45011341	45011345	-	ENSG00000126107	HECTD3	NA	NA	TSS_Ensembl	2.20964	1.76658	1.77274	2.21076	2.20539	major
chr1:45012206..45012215,chr1:45012096..45012279,+;peak:chr1:45012210..45012211,+;peakCounts:1656.1	1	45012206	45012215	+	ENSG00000126088	UROD	NA	NA	TSS_Ensembl	3.74628	4.44834	3.293	3.45515	4.23637	major
chr1:45012220..45012224,chr1:45012096..45012279,+;peak:chr1:45012222..45012223,+;peakCounts:406.1	1	45012220	45012224	+	ENSG00000126088	UROD	NA	NA	TSS_Ensembl	1.60924	1.68538	1.63319	1.58749	1.88818	minor
chr1:45012242..45012258,chr1:45012096..45012279,+;peak:chr1:45012253..45012254,+;peakCounts:4553.1	1	45012242	45012258	+	ENSG00000126088	UROD	NA	NA	TSS_Ensembl	26.1472	21.4507	26.5352	26.704	26.669	major
chr1:45340406..45340423,chr1:45340389..45340476,-;peak:chr1:45340417..45340418,-;peakCounts:343.8	1	45340406	45340423	-	ENSG00000132781	MUTYH	NA	NA	TSS_Ensembl	1.82673	2.04026	1.79497	1.61131	1.5544	major
chr1:45491134..45491147,chr1:45491031..45491187,-;peak:chr1:45491139..45491140,-;peakCounts:427.5	1	45491134	45491147	-	ENSG00000288208	AL451136.1	NA	NA	TSS_Ensembl	1.67435	0.821007	1.12142	0.742517	0.664731	major
chr1:45491151..45491166,chr1:45491031..45491187,-;peak:chr1:45491165..45491166,-;peakCounts:256.5	1	45491151	45491166	-	ENSG00000288208	AL451136.1	NA	NA	TSS_Ensembl	2.55838	1.50723	1.68399	1.5354	1.09704	major
chr1:45491151..45491166,chr1:45491031..45491187,-;peak:chr1:45491165..45491166,-;peakCounts:256.5	1	45491151	45491166	-	ENSG00000070759	TESK2	NA	NA	TSS_Ensembl	2.55838	1.50723	1.68399	1.5354	1.09704	major
chr1:45500299..45500303,chr1:45500281..45500400,+;peak:chr1:45500299..45500300,+;peakCounts:985.4	1	45500299	45500303	+	ENSG00000132763	MMACHC	NA	NA	TSS_Ensembl	1.6445	1.9462	1.09225	1.42894	2.71023	major
chr1:45500311..45500326,chr1:45500281..45500400,+;peak:chr1:45500319..45500320,+;peakCounts:1427.4	1	45500311	45500326	+	ENSG00000132763	MMACHC	NA	NA	TSS_Ensembl	6.49993	11.1295	5.78835	6.85131	9.80993	major
chr1:45514546..45514637,chr1:45514546..45514637,-	1	45514546	45514637	-	ENSG00000117450	PRDX1	NA	NA	CDS_Ensembl	0.443482	0.703911	0.509327	0.617732	0.433153	minor
chr1:45521882..45521884,chr1:45521824..45522035,-;peak:chr1:45521882..45521883,-;peakCounts:47687.4	1	45521882	45521884	-	ENSG00000117450	PRDX1	NA	NA	TSS_Ensembl	85.6828	326.702	78.4591	81.5493	85.9174	major
chr1:45550810..45550813,chr1:45550789..45550917,+;peak:chr1:45550810..45550811,+;peakCounts:147.5	1	45550810	45550813	+	ENSG00000117448	AKR1A1	NA	NA	TSS_Ensembl	0.601859	0.219034	0.605413	0.512396	0.517773	major
chr1:45550817..45550831,chr1:45550789..45550917,+;peak:chr1:45550825..45550826,+;peakCounts:724.5	1	45550817	45550831	+	ENSG00000117448	AKR1A1	NA	NA	TSS_Ensembl	3.00373	2.27771	3.26319	3.09383	3.21379	major
chr1:45550836..45550854,chr1:45550789..45550917,+;peak:chr1:45550843..45550844,+;peakCounts:586.5	1	45550836	45550854	+	ENSG00000117448	AKR1A1	NA	NA	TSS_Ensembl	2.88731	2.6288	4.01685	3.79505	3.77312	major
chr1:45550892..45550898,chr1:45550789..45550917,+;peak:chr1:45550897..45550898,+;peakCounts:509.5	1	45550892	45550898	+	ENSG00000117448	AKR1A1	NA	NA	TSS_Ensembl	1.2371	0.706354	1.3592	1.44336	1.45033	major
chr1:45551042..45551048,chr1:45551034..45551119,+;peak:chr1:45551042..45551043,+;peakCounts:231.4	1	45551042	45551048	+	ENSG00000117448	AKR1A1	NA	NA	TSS_Ensembl	1.25809	1.32904	1.26508	1.23895	1.15911	major
chr1:45551060..45551070,chr1:45551034..45551119,+;peak:chr1:45551064..45551065,+;peakCounts:617.4	1	45551060	45551070	+	ENSG00000117448	AKR1A1	NA	NA	TSS_Ensembl	1.20617	1.36699	1.15396	1.22998	1.14859	major
chr1:45551071..45551080,chr1:45551034..45551119,+;peak:chr1:45551075..45551076,+;peakCounts:464.4	1	45551071	45551080	+	ENSG00000117448	AKR1A1	NA	NA	TSS_Ensembl	1.27415	1.43223	1.20008	1.09951	1.00223	major
chr1:45551095..45551097,chr1:45551034..45551119,+;peak:chr1:45551096..45551097,+;peakCounts:114.4	1	45551095	45551097	+	ENSG00000117448	AKR1A1	NA	NA	TSS_Ensembl	0.27541	0.535767	0.186019	0.229801	0.317101	major
chr1:45584044..45584045,+	1	45584044	45584045	+	ENSG00000132780	NASP	NA	NA	TSS_Ensembl	6.08088	7.4316	6.51348	6.14505	6.76519	major
chr1:45627742..45627789,-	1	45627742	45627789	-	ENSG00000159592	GPBP1L1	NA	NA	3UTR_Ensembl	1.59737	0.177243	1.95089	1.68272	1.2563	minor
chr1:45660659..45660662,-	1	45660659	45660662	-	ENSG00000159592	GPBP1L1	NA	NA	5UTR_Ensembl	0.345627	0.159501	0.484518	0.413087	0.288834	minor
chr1:45660854..45660876,-	1	45660854	45660876	-	ENSG00000159592	GPBP1L1	NA	NA	5UTR_Ensembl	0.762194	0.0809849	0.645562	0.576983	0.640836	minor
chr1:45686516..45686534,chr1:45686414..45686630,-;peak:chr1:45686520..45686521,-;peakCounts:3265.2	1	45686516	45686534	-	ENSG00000159592	GPBP1L1	NA	NA	TSS_Ensembl	22.1811	35.606	21.8808	20.1091	20.6541	major
chr1:45686539..45686544,chr1:45686414..45686630,-;peak:chr1:45686541..45686542,-;peakCounts:1242.2	1	45686539	45686544	-	ENSG00000159592	GPBP1L1	NA	NA	TSS_Ensembl	3.047	5.46819	2.77443	2.35121	2.82175	major
chr1:45686559..45686563,chr1:45686414..45686630,-;peak:chr1:45686562..45686563,-;peakCounts:1198.2	1	45686559	45686563	-	ENSG00000159592	GPBP1L1	NA	NA	TSS_Ensembl	2.96779	4.98329	2.47364	2.65281	2.78302	major
chr1:45687062..45687077,chr1:45687017..45687158,-;peak:chr1:45687069..45687070,-;peakCounts:936.9	1	45687062	45687077	-	ENSG00000159592	GPBP1L1	NA	NA	TSS_Refseq	3.58889	6.34241	3.56348	3.19007	4.35903	major
chr1:45687086..45687093,chr1:45687017..45687158,-;peak:chr1:45687089..45687090,-;peakCounts:446.9	1	45687086	45687093	-	ENSG00000159592	GPBP1L1	NA	NA	TSS_Ensembl	1.06745	1.2378	1.06171	1.17496	1.03324	minor
chr1:45687096..45687103,chr1:45687017..45687158,-;peak:chr1:45687098..45687099,-;peakCounts:218.9	1	45687096	45687103	-	ENSG00000159592	GPBP1L1	NA	NA	TSS_Ensembl	0.891065	1.65984	0.847465	0.827104	0.978594	minor
chr1:45688056..45688066,chr1:45688031..45688148,-;peak:chr1:45688060..45688061,-;peakCounts:649.1	1	45688056	45688066	-	ENSG00000159592	GPBP1L1	NA	NA	TSS_Ensembl	0.996941	1.95421	1.35218	0.986816	1.0238	minor
chr1:45688104..45688110,chr1:45688031..45688148,-;peak:chr1:45688109..45688110,-;peakCounts:701.1	1	45688104	45688110	-	ENSG00000159592	GPBP1L1	NA	NA	TSS_Ensembl	1.52385	1.53736	1.54122	1.10339	1.29379	minor
chr1:45688188..45688202,chr1:45688155..45688234,+;peak:chr1:45688201..45688202,+;peakCounts:1376.1	1	45688188	45688202	+	ENSG00000159596	TMEM69	NA	NA	TSS_Ensembl	2.52042	11.2839	2.60351	3.3094	3.50829	major
chr1:45750619..45750674,chr1:45750611..45750830,-;peak:chr1:45750647..45750648,-;peakCounts:955.8	1	45750619	45750674	-	ENSG00000197429	IPP	NA	NA	TSS_Ensembl	14.6489	13.3544	14.0773	13.9593	14.1441	major
chr1:45750761..45750766,chr1:45750611..45750830,-;peak:chr1:45750763..45750764,-;peakCounts:35.8	1	45750761	45750766	-	ENSG00000197429	IPP	NA	NA	TSS_Refseq	0.386337	0.121148	0.366146	0.31379	0.367638	minor
chr1:45750778..45750789,chr1:45750611..45750830,-;peak:chr1:45750783..45750784,-;peakCounts:817.8	1	45750778	45750789	-	ENSG00000197429	IPP	NA	NA	TSS_Refseq	2.0101	1.35618	2.11361	2.17102	1.89302	major
chr1:45803584..45803593,chr1:45803502..45803688,+;peak:chr1:45803584..45803585,+;peakCounts:761.8	1	45803584	45803593	+	ENSG00000086015	MAST2	NA	NA	TSS_Ensembl	5.61426	5.16878	5.35381	6.26876	5.39641	major
chr1:45803606..45803618,chr1:45803502..45803688,+;peak:chr1:45803611..45803612,+;peakCounts:5095.8	1	45803606	45803618	+	ENSG00000086015	MAST2	NA	NA	TSS_Ensembl	14.2497	13.2792	16.1498	15.9506	15.6159	major
chr1:45803636..45803646,chr1:45803502..45803688,+;peak:chr1:45803640..45803641,+;peakCounts:1090.8	1	45803636	45803646	+	ENSG00000086015	MAST2	NA	NA	TSS_Ensembl	5.04378	5.72744	5.28697	5.23866	5.23713	major
chr1:45803649..45803653,chr1:45803502..45803688,+;peak:chr1:45803649..45803650,+;peakCounts:180.8	1	45803649	45803653	+	ENSG00000086015	MAST2	NA	NA	TSS_Ensembl	2.28382	2.31225	2.73337	2.21962	2.63793	major
chr1:45913586..45913597,chr1:45913527..45913670,+;peak:chr1:45913591..45913592,+;peakCounts:3046.5	1	45913586	45913597	+	ENSG00000086015	MAST2	NA	NA	TSS_Ensembl	9.90911	11.2785	8.68242	10.0687	13.2993	major
chr1:45913613..45913621,chr1:45913527..45913670,+;peak:chr1:45913615..45913616,+;peakCounts:534.5	1	45913613	45913621	+	ENSG00000086015	MAST2	NA	NA	TSS_Ensembl	3.42022	3.80048	3.13758	3.05457	4.55868	major
chr1:46132626..46132628,chr1:46132586..46132662,-;peak:chr1:46132627..46132628,-;peakCounts:117.4	1	46132626	46132628	-	ENSG00000117461	PIK3R3	NA	NA	TSS_Ensembl	3.95816	5.85097	12.8615	3.15779	2.71663	major
chr1:46198430..46198439,chr1:46198351..46198499,-;peak:chr1:46198433..46198434,-;peakCounts:10971.9	1	46198430	46198439	-	ENSG00000085998	POMGNT1	NA	NA	TSS_Ensembl	38.3305	35.2658	29.8392	31.5732	35.0727	major
chr1:46303180..46303185,chr1:46303128..46303392,-;peak:chr1:46303180..46303181,-;peakCounts:28.3	1	46303180	46303185	-	ENSG00000132128	LRRC41	NA	NA	CDS_Ensembl	2.32536	2.44252	2.2903	2.08905	2.46771	major
chr1:46303270..46303282,chr1:46303128..46303392,-;peak:chr1:46303276..46303277,-;peakCounts:6135.3	1	46303270	46303282	-	ENSG00000132128	LRRC41	NA	NA	TSS_Ensembl	13.9582	12.5446	13.2189	14.5218	14.5107	major
chr1:46303343..46303349,chr1:46303128..46303392,-;peak:chr1:46303348..46303349,-;peakCounts:574.3	1	46303343	46303349	-	ENSG00000132128	LRRC41	NA	NA	TSS_Ensembl	2.31568	1.6842	3.10172	3.23389	2.55744	major
chr1:46303686..46303708,chr1:46303611..46303816,+;peak:chr1:46303697..46303698,+;peakCounts:98208.9	1	46303686	46303708	+	ENSG00000173660	UQCRH	NA	NA	TSS_Ensembl	316.468	329.809	355.217	319.444	331.906	major
chr1:46303715..46303724,chr1:46303611..46303816,+;peak:chr1:46303719..46303720,+;peakCounts:29169.9	1	46303715	46303724	+	ENSG00000173660	UQCRH	NA	NA	TSS_Ensembl	73.4682	68.7452	84.3038	78.2474	83.0634	major
chr1:46340804..46340819,chr1:46340706..46340851,+;peak:chr1:46340811..46340812,+;peakCounts:848.7	1	46340804	46340819	+	ENSG00000117481	NSUN4	NA	NA	TSS_Ensembl	2.72591	3.29803	3.18091	3.51184	3.92538	major
chr1:46394320..46394328,chr1:46394263..46394364,+;peak:chr1:46394324..46394325,+;peakCounts:156.3	1	46394320	46394328	+	ENSG00000117480	FAAH	NA	NA	TSS_Ensembl	0.709275	0.78019	0.944659	0.579143	0.662231	major
chr1:46394331..46394342,chr1:46394263..46394364,+;peak:chr1:46394339..46394340,+;peakCounts:834.3	1	46394331	46394342	+	ENSG00000117480	FAAH	NA	NA	TSS_Ensembl	4.44164	3.7403	4.00909	3.61284	3.32117	major
chr1:46604241..46604257,chr1:46604217..46604321,-;peak:chr1:46604248..46604249,-;peakCounts:895.5	1	46604241	46604257	-	ENSG00000079277	MKNK1	NA	NA	TSS_Ensembl	4.87945	7.91982	4.31583	4.73873	5.85032	major
chr1:46604261..46604270,chr1:46604217..46604321,-;peak:chr1:46604265..46604266,-;peakCounts:786.5	1	46604261	46604270	-	ENSG00000079277	MKNK1	NA	NA	TSS_Ensembl	1.78276	2.31796	1.54052	1.68277	2.18227	major
chr1:46604286..46604291,chr1:46604217..46604321,-;peak:chr1:46604288..46604289,-;peakCounts:309.5	1	46604286	46604291	-	ENSG00000079277	MKNK1	NA	NA	TSS_Ensembl	0.523482	1.0091	0.482752	0.643495	0.538383	major
chr1:46616810..46616816,chr1:46616780..46616918,-;peak:chr1:46616810..46616811,-;peakCounts:4240.8	1	46616810	46616816	-	ENSG00000079277	MKNK1	NA	NA	TSS_Ensembl	4.83891	8.33103	9.37024	8.68913	11.6566	major
chr1:46616828..46616838,chr1:46616780..46616918,-;peak:chr1:46616832..46616833,-;peakCounts:457.8	1	46616828	46616838	-	ENSG00000079277	MKNK1	NA	NA	TSS_Ensembl	2.01142	1.94874	3.09051	2.15787	3.82308	major
chr1:46616846..46616850,chr1:46616780..46616918,-;peak:chr1:46616849..46616850,-;peakCounts:131.8	1	46616846	46616850	-	ENSG00000079277	MKNK1	NA	NA	TSS_Ensembl	1.07275	1.06667	1.26402	1.26116	1.6	major
chr1:46643290..46643293,-	1	46643290	46643293	-	ENSG00000123472	ATPAF1	NA	NA	3UTR_Ensembl	0.856291	0.491577	0.725506	0.693882	0.698235	minor
chr1:46668332..46668342,chr1:46668211..46668610,-;peak:chr1:46668336..46668337,-;peakCounts:16743.6	1	46668332	46668342	-	ENSG00000123472	ATPAF1	NA	NA	TSS_Ensembl	138.732	99.2968	128.877	135.99	132.059	major
chr1:46668356..46668364,chr1:46668211..46668610,-;peak:chr1:46668357..46668358,-;peakCounts:15378.6	1	46668356	46668364	-	ENSG00000123472	ATPAF1	NA	NA	TSS_Ensembl	96.7473	57.2474	94.037	93.7275	91.0781	major
chr1:46676880..46676884,-	1	46676880	46676884	-	ENSG00000159658	EFCAB14	NA	NA	3UTR_Ensembl	0.766175	0.282653	0.654768	0.559571	0.618428	minor
chr1:46719090..46719098,chr1:46719018..46719159,-;peak:chr1:46719092..46719093,-;peakCounts:2193.3	1	46719090	46719098	-	ENSG00000159658	EFCAB14	NA	NA	TSS_Ensembl	9.58096	6.66026	8.66717	9.80219	9.25704	major
chr1:46719100..46719107,chr1:46719018..46719159,-;peak:chr1:46719103..46719104,-;peakCounts:1446.3	1	46719100	46719107	-	ENSG00000159658	EFCAB14	NA	NA	TSS_Ensembl	6.52788	5.67178	6.24798	6.19354	6.16214	major
chr1:46719108..46719122,chr1:46719018..46719159,-;peak:chr1:46719119..46719120,-;peakCounts:1921.3	1	46719108	46719122	-	ENSG00000159658	EFCAB14	NA	NA	TSS_Ensembl	14.9554	8.52521	12.9668	13.8835	13.6898	major
chr1:46798994..46799067,chr1:46798994..46799067,+	1	46798994	46799067	+	ENSG00000142973	CYP4B1	NA	NA	TSS_Ensembl	2.59843	1.96161	3.29631	2.73378	2.0686	major
chr1:47333781..47333813,chr1:47333738..47333987,+;peak:chr1:47333790..47333791,+;peakCounts:4206.6	1	47333781	47333813	+	ENSG00000162368	CMPK1	NA	NA	TSS_Ensembl	50.5105	44.8255	48.2432	48.5921	47.5067	major
chr1:47333870..47333889,chr1:47333738..47333987,+;peak:chr1:47333876..47333877,+;peakCounts:1949.6	1	47333870	47333889	+	ENSG00000162368	CMPK1	NA	NA	TSS_Ensembl	15.4093	15.4673	13.4228	14.4502	13.0921	major
chr1:47333898..47333927,chr1:47333738..47333987,+;peak:chr1:47333907..47333908,+;peakCounts:1625.6	1	47333898	47333927	+	ENSG00000162368	CMPK1	NA	NA	TSS_Ensembl	12.0411	10.9939	11.8841	11.3399	11.1146	major
chr1:47333943..47333944,chr1:47333738..47333987,+;peak:chr1:47333943..47333944,+;peakCounts:32.6	1	47333943	47333944	+	ENSG00000162368	CMPK1	NA	NA	TSS_Ensembl	0.66343	1.04945	0.876959	0.821804	0.746813	minor
chr1:47377598..47377599,+	1	47377598	47377599	+	ENSG00000162368	CMPK1	NA	NA	3UTR_Ensembl	0.247702	0.152505	0.291583	0.331592	0.268324	minor
chr1:50960110..50960121,chr1:50959870..50960299,-;peak:chr1:50960114..50960115,-;peakCounts:794.5	1	50960110	50960121	-	ENSG00000185104	FAF1	NA	NA	5UTR_Ensembl	5.04341	4.01985	5.09479	4.77506	4.96898	major
chr1:50960127..50960138,chr1:50959870..50960299,-;peak:chr1:50960133..50960134,-;peakCounts:1141.5	1	50960127	50960138	-	ENSG00000185104	FAF1	NA	NA	5UTR_Ensembl	4.74181	3.83037	5.25104	5.65914	4.98462	major
chr1:50960150..50960168,chr1:50959870..50960299,-;peak:chr1:50960154..50960155,-;peakCounts:288.5	1	50960150	50960168	-	ENSG00000185104	FAF1	NA	NA	5UTR_Ensembl	5.76422	3.92753	5.65387	6.20285	5.466	major
chr1:50960178..50960188,chr1:50959870..50960299,-;peak:chr1:50960183..50960184,-;peakCounts:952.5	1	50960178	50960188	-	ENSG00000185104	FAF1	NA	NA	5UTR_Ensembl	5.5467	4.72015	6.11883	6.72861	6.14634	major
chr1:50960207..50960210,chr1:50959870..50960299,-;peak:chr1:50960208..50960209,-;peakCounts:208.5	1	50960207	50960210	-	ENSG00000185104	FAF1	NA	NA	5UTR_Ensembl	1.15444	0.96482	1.17239	1.46519	1.13007	minor
chr1:50960212..50960223,chr1:50959870..50960299,-;peak:chr1:50960217..50960218,-;peakCounts:1502.5	1	50960212	50960223	-	ENSG00000185104	FAF1	NA	NA	TSS_Ensembl	4.44126	3.64047	4.16186	4.87307	4.10174	major
chr1:50960231..50960249,chr1:50959870..50960299,-;peak:chr1:50960243..50960244,-;peakCounts:3424.5	1	50960231	50960249	-	ENSG00000185104	FAF1	NA	NA	TSS_Ensembl	20.8586	15.5005	19.7979	20.8792	20.7683	major
chr1:50960251..50960267,chr1:50959870..50960299,-;peak:chr1:50960266..50960267,-;peakCounts:2680.5	1	50960251	50960267	-	ENSG00000185104	FAF1	NA	NA	TSS_Ensembl	16.6425	10.2496	15.5388	15.9816	14.7889	major
chr1:50970098..50970104,chr1:50970095..50970187,-;peak:chr1:50970098..50970099,-;peakCounts:288	1	50970098	50970104	-	NA	NA	NA	NA	intergenic	0.491668	0.572274	0.552167	0.521689	0.453116	No
chr1:50970251..50970260,chr1:50970194..50970278,+;peak:chr1:50970253..50970254,+;peakCounts:835.2	1	50970251	50970260	+	ENSG00000123080	CDKN2C	NA	NA	TSS_Ensembl	3.69504	3.53508	3.35752	3.31554	3.20452	major
chr1:50970267..50970271,chr1:50970194..50970278,+;peak:chr1:50970270..50970271,+;peakCounts:533.2	1	50970267	50970271	+	ENSG00000123080	CDKN2C	NA	NA	TSS_Ensembl	1.97923	1.61609	1.94441	1.81228	1.71245	major
chr1:51236272..51236278,chr1:51236247..51236718,+;peak:chr1:51236272..51236273,+;peakCounts:9583.3	1	51236272	51236278	+	ENSG00000123091	RNF11	NA	NA	TSS_Ensembl	20.5418	17.2931	19.8053	22.5506	20.4942	major
chr1:51236279..51236306,chr1:51236247..51236718,+;peak:chr1:51236293..51236294,+;peakCounts:2432.3	1	51236279	51236306	+	ENSG00000123091	RNF11	NA	NA	TSS_Ensembl	38.7428	36.9212	37.0881	39.626	36.9727	major
chr1:51236313..51236329,chr1:51236247..51236718,+;peak:chr1:51236318..51236319,+;peakCounts:10419.3	1	51236313	51236329	+	ENSG00000123091	RNF11	NA	NA	TSS_Ensembl	37.2782	32.3631	37.2613	41.5438	38.2236	major
chr1:51236507..51236512,chr1:51236247..51236718,+;peak:chr1:51236511..51236512,+;peakCounts:44.3	1	51236507	51236512	+	ENSG00000123091	RNF11	NA	NA	5UTR_Ensembl	3.63941	2.96969	3.79611	3.9659	3.85403	major
chr1:51236759..51236762,+	1	51236759	51236762	+	ENSG00000123091	RNF11	NA	NA	CDS_Ensembl	0.576918	0.41917	0.518275	0.455807	0.509687	minor
chr1:51271743..51271750,+	1	51271743	51271750	+	ENSG00000123091	RNF11	NA	NA	3UTR_Ensembl	0.423731	0.196703	0.479795	0.504488	0.426278	minor
chr1:51272066..51272069,+	1	51272066	51272069	+	ENSG00000123091	RNF11	NA	NA	3UTR_Ensembl	0.919387	0.216067	1.04077	0.933924	0.850036	minor
chr1:51355796..51355804,chr1:51355725..51355871,-;peak:chr1:51355801..51355802,-;peakCounts:99	1	51355796	51355804	-	ENSG00000085832	EPS15	NA	NA	3UTR_Ensembl	0.31809	0.0232679	0.597309	0.267704	0.307861	minor
chr1:51518267..51518286,chr1:51518244..51518318,+;peak:chr1:51518271..51518272,+;peakCounts:384.3	1	51518267	51518286	+	ENSG00000227070	EPS15-AS1	NA	NA	TSS_Ensembl	2.70105	2.97552	2.80844	2.16397	2.41543	major
chr1:51519244..51519250,chr1:51519210..51519445,-;peak:chr1:51519244..51519245,-;peakCounts:1505	1	51519244	51519250	-	ENSG00000085832	EPS15	NA	NA	TSS_Ensembl	2.92298	10.2826	3.34262	3.34371	2.9715	major
chr1:51519251..51519277,chr1:51519210..51519445,-;peak:chr1:51519264..51519265,-;peakCounts:3627	1	51519251	51519277	-	ENSG00000085832	EPS15	NA	NA	TSS_Ensembl	8.93155	45.0973	7.94627	8.27057	8.97425	major
chr1:51519319..51519328,chr1:51519210..51519445,-;peak:chr1:51519322..51519323,-;peakCounts:702	1	51519319	51519328	-	ENSG00000085832	EPS15	NA	NA	TSS_Refseq	4.04189	4.5123	3.28233	3.40285	4.00219	major
chr1:51519331..51519336,chr1:51519210..51519445,-;peak:chr1:51519335..51519336,-;peakCounts:734	1	51519331	51519336	-	NA	NA	NA	NA	intergenic	3.28344	2.73555	2.74199	2.76285	3.12661	No
chr1:51617091..51617093,chr1:51617049..51617203,+;peak:chr1:51617091..51617092,+;peakCounts:13335.3	1	51617091	51617093	+	ENSG00000117859	OSBPL9	NA	NA	TSS_Ensembl	25.1576	34.6285	24.6898	23.4257	21.8705	major
chr1:51729873..51729878,chr1:51729814..51729886,+;peak:chr1:51729877..51729878,+;peakCounts:137.7	1	51729873	51729878	+	ENSG00000117859	OSBPL9	NA	NA	TSS_Ensembl	0.365668	0.330557	0.323057	0.280349	0.255936	minor
chr1:51790580..51790588,chr1:51790569..51790624,-;peak:chr1:51790582..51790583,-;peakCounts:94.5	1	51790580	51790588	-	ENSG00000078618	NRDC	NA	NA	3UTR_Ensembl	0.198982	0.582061	0.244849	0.269398	0.165882	minor
chr1:51810310..51810331,-	1	51810310	51810331	-	ENSG00000078618	NRDC	NA	NA	CDS_Ensembl	1.20312	1.07126	1.22204	0.887029	1.31924	minor
chr1:51814710..51814713,-	1	51814710	51814713	-	ENSG00000078618	NRDC	NA	NA	CDS_Ensembl	0.312202	0.645512	0.346901	0.422972	0.467451	minor
chr1:51823708..51823709,-	1	51823708	51823709	-	ENSG00000078618	NRDC	NA	NA	CDS_Ensembl	0.4387	0.553231	0.421528	0.482974	0.517988	minor
chr1:51878719..51878730,chr1:51878291..51878811,-;peak:chr1:51878726..51878727,-;peakCounts:27802.8	1	51878719	51878730	-	ENSG00000078618	NRDC	NA	NA	TSS_Ensembl	112.505	97.4562	102.648	107.1	109.071	major
chr1:51878735..51878736,chr1:51878291..51878811,-;peak:chr1:51878735..51878736,-;peakCounts:4285.8	1	51878735	51878736	-	ENSG00000078618	NRDC	NA	NA	TSS_Ensembl	17.8901	17.4871	16.0482	17.0459	17.4865	major
chr1:51878747..51878750,chr1:51878291..51878811,-;peak:chr1:51878749..51878750,-;peakCounts:17652.8	1	51878747	51878750	-	ENSG00000078618	NRDC	NA	NA	TSS_Ensembl	55.7396	52.4774	45.9819	48.2128	51.7891	major
chr1:52033780..52033822,-	1	52033780	52033822	-	ENSG00000198841	KTI12	NA	NA	TSS_Ensembl	2.60547	1.86397	2.53012	3.52578	3.20555	major
chr1:52055187..52055206,chr1:52055157..52055249,-;peak:chr1:52055190..52055191,-;peakCounts:1000.8	1	52055187	52055206	-	ENSG00000117862	TXNDC12	NA	NA	TSS_Ensembl	8.05846	7.24304	7.32959	8.04512	8.04404	major
chr1:52055216..52055226,chr1:52055157..52055249,-;peak:chr1:52055225..52055226,-;peakCounts:608.8	1	52055216	52055226	-	ENSG00000117862	TXNDC12	NA	NA	TSS_Ensembl	3.61791	3.50685	3.94594	4.14599	4.39714	major
chr1:52056292..52056309,chr1:52056237..52056340,+;peak:chr1:52056300..52056301,+;peakCounts:5207.4	1	52056292	52056309	+	ENSG00000134717	BTF3L4	NA	NA	TSS_Ensembl	24.7564	39.7758	22.308	25.0391	25.1042	major
chr1:52056311..52056317,chr1:52056237..52056340,+;peak:chr1:52056314..52056315,+;peakCounts:1153.4	1	52056311	52056317	+	ENSG00000134717	BTF3L4	NA	NA	TSS_Ensembl	5.86662	7.05595	5.67632	6.08639	6.54968	major
chr1:52056319..52056326,chr1:52056237..52056340,+;peak:chr1:52056322..52056323,+;peakCounts:2424.4	1	52056319	52056326	+	ENSG00000134717	BTF3L4	NA	NA	TSS_Ensembl	7.01456	8.5798	6.65671	6.91693	7.4785	major
chr1:52142056..52142060,chr1:52141860..52142262,+;peak:chr1:52142056..52142057,+;peakCounts:688.1	1	52142056	52142060	+	ENSG00000157077	ZFYVE9	NA	NA	TSS_Ensembl	1.82912	1.5642	1.88615	2.02745	1.88091	major
chr1:52142066..52142073,chr1:52141860..52142262,+;peak:chr1:52142069..52142070,+;peakCounts:631.1	1	52142066	52142073	+	ENSG00000157077	ZFYVE9	NA	NA	TSS_Ensembl	2.58516	2.23051	2.20087	2.40719	2.47673	major
chr1:52142083..52142094,chr1:52141860..52142262,+;peak:chr1:52142088..52142089,+;peakCounts:2175.1	1	52142083	52142094	+	ENSG00000157077	ZFYVE9	NA	NA	TSS_Ensembl	6.28478	4.097	5.75801	5.63839	5.77425	major
chr1:52142096..52142114,chr1:52141860..52142262,+;peak:chr1:52142107..52142108,+;peakCounts:2348.1	1	52142096	52142114	+	ENSG00000157077	ZFYVE9	NA	NA	TSS_Ensembl	14.9189	10.7864	13.5513	14.1221	14.3861	major
chr1:52142132..52142141,chr1:52141860..52142262,+;peak:chr1:52142138..52142139,+;peakCounts:397.1	1	52142132	52142141	+	ENSG00000157077	ZFYVE9	NA	NA	TSS_Ensembl	3.35842	3.12263	2.73282	2.87855	2.86916	major
chr1:52142145..52142153,chr1:52141860..52142262,+;peak:chr1:52142148..52142149,+;peakCounts:859.1	1	52142145	52142153	+	ENSG00000157077	ZFYVE9	NA	NA	5UTR_Ensembl	3.41442	3.16943	2.94974	2.94493	3.24563	major
chr1:52142175..52142179,chr1:52141860..52142262,+;peak:chr1:52142178..52142179,+;peakCounts:759.1	1	52142175	52142179	+	ENSG00000157077	ZFYVE9	NA	NA	5UTR_Ensembl	2.58545	2.14425	2.30269	2.49288	2.36953	major
chr1:52366141..52366159,chr1:52366089..52366234,-;peak:chr1:52366155..52366156,-;peakCounts:732.2	1	52366141	52366159	-	ENSG00000154222	CC2D1B	NA	NA	TSS_Ensembl	6.18486	6.45331	6.31203	6.6404	6.8905	major
chr1:52366164..52366173,chr1:52366089..52366234,-;peak:chr1:52366168..52366169,-;peakCounts:1042.2	1	52366164	52366173	-	ENSG00000154222	CC2D1B	NA	NA	TSS_Ensembl	3.75679	3.58548	3.36674	3.64286	4.03537	major
chr1:52366194..52366205,chr1:52366089..52366234,-;peak:chr1:52366204..52366205,-;peakCounts:2140.2	1	52366194	52366205	-	ENSG00000154222	CC2D1B	NA	NA	TSS_Ensembl	5.79213	7.32445	5.05119	5.46745	6.06279	major
chr1:52404563..52404568,chr1:52404505..52404643,+;peak:chr1:52404563..52404564,+;peakCounts:47.3	1	52404563	52404568	+	ENSG00000134748	PRPF38A	NA	NA	TSS_Ensembl	0.320355	0.737826	0.565581	0.50331	0.447196	major
chr1:52404596..52404615,chr1:52404505..52404643,+;peak:chr1:52404601..52404602,+;peakCounts:1572.3	1	52404596	52404615	+	ENSG00000134748	PRPF38A	NA	NA	TSS_Ensembl	2.10285	10.3918	2.37145	2.29166	2.36544	major
chr1:52526245..52526273,-	1	52526245	52526273	-	ENSG00000134744	TUT4	NA	NA	CDS_Ensembl	0.837061	0.339984	0.550531	0.493725	0.655136	minor
chr1:52553080..52553083,chr1:52552975..52553113,-;peak:chr1:52553081..52553082,-;peakCounts:3130.8	1	52553080	52553083	-	ENSG00000134744	TUT4	NA	NA	TSS_Ensembl	8.26683	10.2413	7.48835	7.2746	7.26874	major
chr1:52553088..52553095,chr1:52552975..52553113,-;peak:chr1:52553091..52553092,-;peakCounts:7597.8	1	52553088	52553095	-	ENSG00000134744	TUT4	NA	NA	TSS_Ensembl	16.0582	11.5123	16.9132	17.1265	14.6699	major
chr1:52602371..52602386,chr1:52602317..52602436,+;peak:chr1:52602376..52602377,+;peakCounts:413.3	1	52602371	52602386	+	ENSG00000116157	GPX7	NA	NA	TSS_Ensembl	2.97005	1.72558	2.60535	2.78662	2.83854	major
chr1:52602397..52602406,chr1:52602317..52602436,+;peak:chr1:52602401..52602402,+;peakCounts:546.3	1	52602397	52602406	+	ENSG00000116157	GPX7	NA	NA	TSS_Ensembl	2.45934	1.38587	2.27001	2.85009	2.54531	major
chr1:52698059..52698083,chr1:52698029..52698138,-;peak:chr1:52698075..52698076,-;peakCounts:305.1	1	52698059	52698083	-	ENSG00000162377	COA7	NA	NA	TSS_Ensembl	1.74332	2.79285	1.67682	3.4984	5.38647	major
chr1:52698336..52698349,chr1:52698261..52698384,-;peak:chr1:52698340..52698341,-;peakCounts:3204.9	1	52698336	52698349	-	ENSG00000162377	COA7	NA	NA	TSS_Ensembl	8.86208	10.4122	9.96284	12.9865	15.3292	major
chr1:52726452..52726477,chr1:52726377..52726673,+;peak:chr1:52726471..52726472,+;peakCounts:23168.7	1	52726452	52726477	+	ENSG00000162378	ZYG11B	NA	NA	TSS_Ensembl	152.144	111.593	153.969	157.59	146.343	major
chr1:52726493..52726496,chr1:52726377..52726673,+;peak:chr1:52726494..52726495,+;peakCounts:2046.7	1	52726493	52726496	+	ENSG00000162378	ZYG11B	NA	NA	TSS_Ensembl	18.5059	16.2864	19.5932	20.0609	17.1316	major
chr1:52726503..52726504,chr1:52726377..52726673,+;peak:chr1:52726503..52726504,+;peakCounts:2386.7	1	52726503	52726504	+	ENSG00000162378	ZYG11B	NA	NA	TSS_Ensembl	8.29579	4.77145	11.0466	11.0013	9.3525	minor
chr1:52772673..52772674,-	1	52772673	52772674	-	ENSG00000228929	RPS13P2	NA	NA	TSS_Ensembl	0.0419033	1.05822	0.0574785	0.0399107	0.0231563	major
chr1:52821716..52821719,+	1	52821716	52821719	+	ENSG00000162378	ZYG11B	NA	NA	3UTR_Ensembl	1.0682	0.347082	1.21514	1.0527	0.939751	minor
chr1:52822287..52822298,chr1:52822221..52822299,+;peak:chr1:52822292..52822293,+;peakCounts:214.2	1	52822287	52822298	+	ENSG00000162378	ZYG11B	NA	NA	3UTR_Ensembl	0.53655	0.627972	0.516538	0.639023	0.589552	minor
chr1:52823224..52823236,chr1:52823147..52823361,+;peak:chr1:52823229..52823230,+;peakCounts:181.8	1	52823224	52823236	+	ENSG00000162378	ZYG11B	NA	NA	3UTR_Ensembl	0.616312	0.0175386	0.850779	0.940847	0.619543	minor
chr1:52823418..52823425,chr1:52823409..52823520,+;peak:chr1:52823419..52823420,+;peakCounts:242.1	1	52823418	52823425	+	ENSG00000162378	ZYG11B	NA	NA	3UTR_Ensembl	0.98261	0.0805376	0.799331	0.67634	0.554196	minor
chr1:52823453..52823464,chr1:52823409..52823520,+;peak:chr1:52823459..52823460,+;peakCounts:75.1	1	52823453	52823464	+	ENSG00000162378	ZYG11B	NA	NA	3UTR_Ensembl	0.440945	0.0416323	0.628984	0.392838	0.2458	minor
chr1:52823472..52823483,chr1:52823409..52823520,+;peak:chr1:52823477..52823478,+;peakCounts:121.1	1	52823472	52823483	+	ENSG00000162378	ZYG11B	NA	NA	3UTR_Ensembl	0.497541	0.0169706	0.440117	0.331912	0.383736	minor
chr1:52823498..52823509,chr1:52823409..52823520,+;peak:chr1:52823504..52823505,+;peakCounts:63.1	1	52823498	52823509	+	ENSG00000162378	ZYG11B	NA	NA	3UTR_Ensembl	0.575036	0.0385836	0.420894	0.282977	0.407687	minor
chr1:52825294..52825295,+	1	52825294	52825295	+	ENSG00000162378	ZYG11B	NA	NA	3UTR_Ensembl	0.885336	0.603061	0.976422	0.80301	0.882262	minor
chr1:52826206..52826224,+	1	52826206	52826224	+	ENSG00000162378	ZYG11B	NA	NA	3UTR_Ensembl	1.14276	0.229349	1.08592	1.05571	0.774583	minor
chr1:52826295..52826330,+	1	52826295	52826330	+	ENSG00000162378	ZYG11B	NA	NA	3UTR_Ensembl	0.788113	0.470052	0.871895	0.872204	0.688968	minor
chr1:52904696..52904697,-	1	52904696	52904697	-	ENSG00000121310	ECHDC2	NA	NA	3UTR_Ensembl	0.462382	0.847465	0.304159	0.250837	0.353989	minor
chr1:52905391..52905415,chr1:52905374..52905470,-;peak:chr1:52905394..52905395,-;peakCounts:553.5	1	52905391	52905415	-	ENSG00000121310	ECHDC2	NA	NA	exon_non_cod_Ensembl	6.20878	5.2191	5.49656	4.78527	4.71394	major
chr1:52905422..52905427,chr1:52905374..52905470,-;peak:chr1:52905424..52905425,-;peakCounts:308.5	1	52905422	52905427	-	ENSG00000121310	ECHDC2	NA	NA	exon_non_cod_Ensembl	0.794497	0.789507	0.708569	0.647398	0.534592	minor
chr1:52905428..52905436,chr1:52905374..52905470,-;peak:chr1:52905433..52905434,-;peakCounts:258.5	1	52905428	52905436	-	ENSG00000121310	ECHDC2	NA	NA	exon_non_cod_Ensembl	1.34924	0.949921	1.57946	1.49843	1.12892	minor
chr1:52905457..52905462,chr1:52905374..52905470,-;peak:chr1:52905461..52905462,-;peakCounts:406.5	1	52905457	52905462	-	ENSG00000121310	ECHDC2	NA	NA	exon_non_cod_Ensembl	1.60075	0.758924	1.48963	1.57487	1.39484	minor
chr1:52907905..52907906,-	1	52907905	52907906	-	ENSG00000121310	ECHDC2	NA	NA	3UTR_Ensembl	0.311322	0.202157	0.307213	0.352223	0.254896	minor
chr1:52921691..52921696,chr1:52921508..52921840,-;peak:chr1:52921691..52921692,-;peakCounts:2018.7	1	52921691	52921696	-	ENSG00000121310	ECHDC2	NA	NA	TSS_Ensembl	4.845	4.42609	4.92794	5.57229	4.62025	major
chr1:52921699..52921711,chr1:52921508..52921840,-;peak:chr1:52921705..52921706,-;peakCounts:2645.7	1	52921699	52921711	-	ENSG00000121310	ECHDC2	NA	NA	TSS_Ensembl	10.9853	9.78473	12.6386	13.5465	11.1066	major
chr1:52921720..52921744,chr1:52921508..52921840,-;peak:chr1:52921725..52921726,-;peakCounts:4601.7	1	52921720	52921744	-	ENSG00000121310	ECHDC2	NA	NA	TSS_Ensembl	31.0046	28.6079	31.2909	32.0575	29.5659	major
chr1:52927275..52927294,chr1:52927228..52927389,+;peak:chr1:52927285..52927286,+;peakCounts:22079.7	1	52927275	52927294	+	ENSG00000116171	SCP2	NA	NA	TSS_Ensembl	84.5836	76.6034	84.4522	80.6815	79.0082	major
chr1:52927326..52927337,chr1:52927228..52927389,+;peak:chr1:52927331..52927332,+;peakCounts:3086.7	1	52927326	52927337	+	ENSG00000116171	SCP2	NA	NA	TSS_Ensembl	12.6557	9.00443	12.9154	13.37	11.5048	major
chr1:52927349..52927355,chr1:52927228..52927389,+;peak:chr1:52927354..52927355,+;peakCounts:721.7	1	52927349	52927355	+	ENSG00000116171	SCP2	NA	NA	TSS_Ensembl	6.46624	5.00577	5.75707	5.86875	5.5979	minor
chr1:52927449..52927451,+	1	52927449	52927451	+	ENSG00000116171	SCP2	NA	NA	5UTR_Ensembl	0.625438	1.21116	0.556091	0.572087	0.715615	minor
chr1:52950777..52950779,+	1	52950777	52950779	+	ENSG00000116171	SCP2	NA	NA	5UTR_Ensembl	0.9347	0.235652	0.517887	0.463716	0.496261	minor
chr1:53014903..53014907,chr1:53014873..53015034,+;peak:chr1:53014905..53014906,+;peakCounts:465	1	53014903	53014907	+	ENSG00000116171	SCP2	NA	NA	TSS_Ensembl	2.03176	1.86014	1.96601	1.73671	2.00653	minor
chr1:53014912..53014915,chr1:53014873..53015034,+;peak:chr1:53014913..53014914,+;peakCounts:618	1	53014912	53014915	+	ENSG00000116171	SCP2	NA	NA	TSS_Ensembl	0.943109	1.59415	1.11662	1.15574	1.08545	minor
chr1:53014933..53014959,chr1:53014873..53015034,+;peak:chr1:53014954..53014955,+;peakCounts:1584	1	53014933	53014959	+	ENSG00000116171	SCP2	NA	NA	TSS_Ensembl	13.2188	18.8153	12.2695	13.0955	12.6626	major
chr1:53014972..53014974,chr1:53014873..53015034,+;peak:chr1:53014973..53014974,+;peakCounts:553	1	53014972	53014974	+	ENSG00000116171	SCP2	NA	NA	TSS_Ensembl	1.11015	0.956023	1.24286	1.23886	0.974319	minor
chr1:53038918..53038923,+	1	53038918	53038923	+	ENSG00000116171	SCP2	NA	NA	3UTR_Ensembl	0.892835	1.51706	0.47083	0.539308	0.579898	minor
chr1:53038982..53038989,chr1:53038947..53039002,+;peak:chr1:53038983..53038984,+;peakCounts:162.9	1	53038982	53038989	+	ENSG00000116171	SCP2	NA	NA	3UTR_Ensembl	0.66553	0.171123	0.637011	0.611654	0.599394	minor
chr1:53062211..53062214,chr1:53062143..53062267,+;peak:chr1:53062212..53062213,+;peakCounts:3951	1	53062211	53062214	+	ENSG00000174348	PODN	NA	NA	TSS_Ensembl	14.9757	16.0847	13.2333	12.9975	13.7308	major
chr1:53090976..53090990,chr1:53090917..53090996,-;peak:chr1:53090982..53090983,-;peakCounts:311.4	1	53090976	53090990	-	ENSG00000162383	SLC1A7	NA	NA	TSS_Ensembl	3.56463	2.59889	2.98934	2.04463	1.21212	major
chr1:53196799..53196803,chr1:53196744..53196941,+;peak:chr1:53196799..53196800,+;peakCounts:4248	1	53196799	53196803	+	ENSG00000157184	CPT2	NA	NA	TSS_Ensembl	8.10951	11.4071	6.32631	7.17273	7.3649	major
chr1:53196818..53196828,chr1:53196744..53196941,+;peak:chr1:53196826..53196827,+;peakCounts:1525	1	53196818	53196828	+	ENSG00000157184	CPT2	NA	NA	TSS_Ensembl	14.6458	12.0573	11.6188	13.6686	13.5596	major
chr1:53220599..53220607,chr1:53220536..53220675,-;peak:chr1:53220603..53220604,-;peakCounts:3302	1	53220599	53220607	-	ENSG00000162384	CZIB	NA	NA	TSS_Ensembl	11.7777	12.244	11.6997	11.4931	11.4194	major
chr1:53220610..53220612,chr1:53220536..53220675,-;peak:chr1:53220610..53220611,-;peakCounts:2550	1	53220610	53220612	-	ENSG00000162384	CZIB	NA	NA	TSS_Ensembl	5.48937	3.77269	5.94178	5.64429	5.78912	major
chr1:53220620..53220627,chr1:53220536..53220675,-;peak:chr1:53220623..53220624,-;peakCounts:1612	1	53220620	53220627	-	ENSG00000162384	CZIB	NA	NA	TSS_Ensembl	10.7225	9.19994	11.082	10.9918	10.8062	major
chr1:53220631..53220634,chr1:53220536..53220675,-;peak:chr1:53220633..53220634,-;peakCounts:3393	1	53220631	53220634	-	ENSG00000162384	CZIB	NA	NA	TSS_Ensembl	8.12733	6.62727	8.81326	8.36649	8.28114	major
chr1:53238492..53238498,chr1:53238441..53238562,-;peak:chr1:53238495..53238496,-;peakCounts:1025.8	1	53238492	53238498	-	ENSG00000162385	MAGOH	NA	NA	TSS_Ensembl	3.84324	4.37236	4.55182	4.27955	3.98087	major
chr1:53238510..53238525,chr1:53238441..53238562,-;peak:chr1:53238515..53238516,-;peakCounts:3304.8	1	53238510	53238525	-	ENSG00000162385	MAGOH	NA	NA	TSS_Ensembl	11.9465	21.6014	11.8746	11.7978	12.2367	major
chr1:53328038..53328051,-	1	53328038	53328051	-	ENSG00000157193	LRP8	NA	NA	TSS_Ensembl	0.148332	0.0234109	0.233457	1.0176	0.560436	major
chr1:53838281..53838286,chr1:53838254..53838341,-;peak:chr1:53838281..53838282,-;peakCounts:248.5	1	53838281	53838286	-	ENSG00000058804	NDC1	NA	NA	TSS_Ensembl	0.544747	0.610381	0.469977	0.64946	0.757582	major
chr1:53838290..53838301,chr1:53838254..53838341,-;peak:chr1:53838295..53838296,-;peakCounts:607.5	1	53838290	53838301	-	ENSG00000058804	NDC1	NA	NA	TSS_Ensembl	1.51772	1.25496	1.48148	1.74847	1.94777	major
chr1:53889725..53889731,chr1:53889725..53889849,-;peak:chr1:53889725..53889726,-;peakCounts:110.5	1	53889725	53889731	-	ENSG00000058799	YIPF1	NA	NA	TSS_Ensembl	0.463399	0.546514	0.431153	0.393968	0.465156	minor
chr1:53889778..53889814,chr1:53889725..53889849,-;peak:chr1:53889798..53889799,-;peakCounts:589.5	1	53889778	53889814	-	ENSG00000058799	YIPF1	NA	NA	TSS_Ensembl	5.44665	5.5494	4.3595	4.96708	5.55292	major
chr1:53945573..53945579,chr1:53945567..53945841,-;peak:chr1:53945573..53945574,-;peakCounts:834.3	1	53945573	53945579	-	ENSG00000081870	HSPB11	NA	NA	TSS_Ensembl	1.08337	1.67134	1.34135	1.07864	1.22057	major
chr1:53945590..53945601,chr1:53945567..53945841,-;peak:chr1:53945595..53945596,-;peakCounts:505.3	1	53945590	53945601	-	ENSG00000081870	HSPB11	NA	NA	TSS_Ensembl	0.869685	1.50052	1.03489	0.962509	0.781636	major
chr1:53945602..53945613,chr1:53945567..53945841,-;peak:chr1:53945607..53945608,-;peakCounts:65.3	1	53945602	53945613	-	ENSG00000081870	HSPB11	NA	NA	TSS_Ensembl	0.637811	0.646077	0.596126	0.750989	0.702827	major
chr1:53945693..53945699,chr1:53945567..53945841,-;peak:chr1:53945698..53945699,-;peakCounts:391.3	1	53945693	53945699	-	ENSG00000081870	HSPB11	NA	NA	TSS_Refseq	0.961814	1.11311	0.847242	0.925619	0.974966	major
chr1:53946281..53946295,chr1:53946251..53946319,-;peak:chr1:53946286..53946287,-;peakCounts:216.9	1	53946281	53946295	-	ENSG00000081870	HSPB11	NA	NA	TSS_Refseq	1.66648	1.49971	1.58445	1.1681	1.41903	major
chr1:53946338..53946341,chr1:53946287..53946508,+;peak:chr1:53946338..53946339,+;peakCounts:264.2	1	53946338	53946341	+	ENSG00000116212	LRRC42	NA	NA	TSS_Ensembl	1.34587	1.02323	1.41386	1.46477	1.24432	major
chr1:53946350..53946360,chr1:53946287..53946508,+;peak:chr1:53946355..53946356,+;peakCounts:1267.2	1	53946350	53946360	+	ENSG00000116212	LRRC42	NA	NA	TSS_Ensembl	3.11369	3.16088	3.5463	3.79522	3.2624	major
chr1:53946365..53946371,chr1:53946287..53946508,+;peak:chr1:53946367..53946368,+;peakCounts:283.2	1	53946365	53946371	+	ENSG00000116212	LRRC42	NA	NA	TSS_Ensembl	1.23249	1.14663	1.14821	1.35946	1.426	major
chr1:54053200..54053209,chr1:54053143..54053481,-;peak:chr1:54053200..54053201,-;peakCounts:31474.8	1	54053200	54053209	-	ENSG00000116209	TMEM59	NA	NA	TSS_Ensembl	74.2904	67.3254	75.7575	75.6667	73.7454	major
chr1:54053406..54053426,chr1:54053143..54053481,-;peak:chr1:54053420..54053421,-;peakCounts:5260.8	1	54053406	54053426	-	ENSG00000116209	TMEM59	NA	NA	TSS_Ensembl	32.7272	39.4035	35.0697	33.9038	33.1668	major
chr1:54053435..54053441,chr1:54053143..54053481,-;peak:chr1:54053440..54053441,-;peakCounts:2495.8	1	54053435	54053441	-	ENSG00000116209	TMEM59	NA	NA	TSS_Ensembl	11.0063	17.4641	10.8002	10.4817	10.1776	major
chr1:54053593..54053613,chr1:54053561..54053683,+;peak:chr1:54053607..54053608,+;peakCounts:1277.1	1	54053593	54053613	+	ENSG00000116205	TCEANC2	NA	NA	TSS_Ensembl	3.05614	5.07768	2.83	2.65761	2.9947	major
chr1:54200014..54200034,chr1:54199979..54200091,-;peak:chr1:54200029..54200030,-;peakCounts:452.7	1	54200014	54200034	-	ENSG00000215883	CYB5RL	NA	NA	TSS_Ensembl	2.82459	3.28479	2.49582	2.68507	2.69978	major
chr1:54200179..54200186,chr1:54200132..54200284,+;peak:chr1:54200182..54200183,+;peakCounts:16484.4	1	54200179	54200186	+	ENSG00000116221	MRPL37	NA	NA	TSS_Ensembl	46.0192	31.2325	40.6653	45.4647	44.6228	major
chr1:54200190..54200199,chr1:54200132..54200284,+;peak:chr1:54200193..54200194,+;peakCounts:13777.4	1	54200190	54200199	+	ENSG00000116221	MRPL37	NA	NA	TSS_Ensembl	67.6793	59.3975	64.2599	69.0621	66.5895	major
chr1:54205018..54205021,+	1	54205018	54205021	+	ENSG00000116221	MRPL37	NA	NA	CDS_Ensembl	0.277912	0.372584	0.232755	0.25023	0.258268	minor
chr1:54406357..54406455,chr1:54406357..54406455,-	1	54406357	54406455	-	ENSG00000157216	SSBP3	NA	NA	TSS_Ensembl	17.0124	12.5078	16.1323	18.4804	14.894	major
chr1:54548190..54548195,chr1:54548166..54548319,+;peak:chr1:54548190..54548191,+;peakCounts:42.4	1	54548190	54548195	+	ENSG00000162390	ACOT11	NA	NA	TSS_Ensembl	0.184494	0.228677	0.20399	0.430362	0.539254	minor
chr1:54548219..54548234,chr1:54548166..54548319,+;peak:chr1:54548227..54548228,+;peakCounts:1130.4	1	54548219	54548234	+	ENSG00000162390	ACOT11	NA	NA	TSS_Ensembl	3.38066	2.66982	3.92687	4.50728	6.89838	major
chr1:54548249..54548255,chr1:54548166..54548319,+;peak:chr1:54548254..54548255,+;peakCounts:1061.4	1	54548249	54548255	+	ENSG00000162390	ACOT11	NA	NA	TSS_Ensembl	1.58269	1.30435	1.78269	2.2464	3.16086	major
chr1:54715821..54715827,chr1:54715780..54715897,+;peak:chr1:54715821..54715822,+;peakCounts:163.7	1	54715821	54715827	+	ENSG00000243725	TTC4	NA	NA	TSS_Ensembl	1.62884	1.68121	1.63865	1.94488	2.18349	major
chr1:54715849..54715871,chr1:54715780..54715897,+;peak:chr1:54715865..54715866,+;peakCounts:1208.7	1	54715849	54715871	+	ENSG00000243725	TTC4	NA	NA	TSS_Ensembl	8.82933	11.3129	8.06408	9.15102	10.0234	major
chr1:54715881..54715885,chr1:54715780..54715897,+;peak:chr1:54715884..54715885,+;peakCounts:439.7	1	54715881	54715885	+	ENSG00000243725	TTC4	NA	NA	TSS_Ensembl	0.789101	1.93737	0.695747	0.712285	0.906142	major
chr1:54764518..54764527,chr1:54764476..54764562,-;peak:chr1:54764522..54764523,-;peakCounts:975.6	1	54764518	54764527	-	ENSG00000162396	PARS2	NA	NA	TSS_Ensembl	1.84681	1.99428	1.80257	1.97372	2.5089	major
chr1:54764531..54764546,chr1:54764476..54764562,-;peak:chr1:54764538..54764539,-;peakCounts:315.6	1	54764531	54764546	-	ENSG00000162396	PARS2	NA	NA	TSS_Ensembl	2.27135	2.04545	2.00571	2.67962	3.27666	major
chr1:54887194..54887195,chr1:54887128..54887271,-;peak:chr1:54887194..54887195,-;peakCounts:17217	1	54887194	54887195	-	ENSG00000116133	DHCR24	NA	NA	TSS_Ensembl	32.0541	33.8732	28.4359	29.5267	30.2256	major
chr1:55067825..55067833,-	1	55067825	55067833	-	ENSG00000162402	USP24	NA	NA	3UTR_Ensembl	0.610273	0.218638	0.66883	0.712368	0.731947	minor
chr1:55214670..55214676,chr1:55214612..55214692,-;peak:chr1:55214675..55214676,-;peakCounts:279.9	1	55214670	55214676	-	ENSG00000162402	USP24	NA	NA	TSS_Refseq	0.568693	0.703708	0.562429	0.536335	0.626474	minor
chr1:55214831..55214838,chr1:55214831..55214939,-;peak:chr1:55214832..55214833,-;peakCounts:202.5	1	55214831	55214838	-	ENSG00000162402	USP24	NA	NA	CDS_Ensembl	0.666997	0.732013	0.352036	0.447654	0.475112	minor
chr1:55215361..55215363,chr1:55214968..55215496,-;peak:chr1:55215361..55215362,-;peakCounts:6872.3	1	55215361	55215363	-	ENSG00000162402	USP24	NA	NA	TSS_Ensembl	27.2446	24.5797	24.3384	25.7203	26.3249	major
chr1:55215368..55215372,chr1:55214968..55215496,-;peak:chr1:55215370..55215371,-;peakCounts:11238.3	1	55215368	55215372	-	ENSG00000162402	USP24	NA	NA	TSS_Ensembl	47.8885	42.1828	42.1856	44.5055	47.4974	major
chr1:55215595..55215608,chr1:55215570..55215642,-;peak:chr1:55215602..55215603,-;peakCounts:121.5	1	55215595	55215608	-	NA	NA	NA	NA	intergenic	0.710983	0.396346	0.73438	0.625425	0.475667	No
chr1:56375350..56375370,chr1:56375235..56375435,-;peak:chr1:56375364..56375365,-;peakCounts:546.3	1	56375350	56375370	-	ENSG00000260971	AC119674.1	NA	NA	TSS_Ensembl	2.32733	4.18778	2.75962	3.09926	2.52084	major
chr1:56579223..56579229,chr1:56579121..56579671,-;peak:chr1:56579223..56579224,-;peakCounts:369	1	56579223	56579229	-	ENSG00000162407	PLPP3	NA	NA	5UTR_Ensembl	0.905906	0.919078	0.931012	1.29716	1.72718	major
chr1:56579247..56579258,chr1:56579121..56579671,-;peak:chr1:56579252..56579253,-;peakCounts:685	1	56579247	56579258	-	ENSG00000162407	PLPP3	NA	NA	5UTR_Ensembl	1.36477	1.16698	1.58054	2.2743	2.97723	major
chr1:56579327..56579343,chr1:56579121..56579671,-;peak:chr1:56579338..56579339,-;peakCounts:49	1	56579327	56579343	-	ENSG00000162407	PLPP3	NA	NA	5UTR_Ensembl	1.12625	0.787094	0.848901	1.91659	2.46533	major
chr1:56579355..56579362,chr1:56579121..56579671,-;peak:chr1:56579358..56579359,-;peakCounts:17	1	56579355	56579362	-	ENSG00000162407	PLPP3	NA	NA	5UTR_Ensembl	0.391945	0.309665	0.399422	0.867127	0.789278	major
chr1:56579398..56579416,chr1:56579121..56579671,-;peak:chr1:56579403..56579404,-;peakCounts:802	1	56579398	56579416	-	ENSG00000162407	PLPP3	NA	NA	5UTR_Ensembl	4.04681	2.03254	3.2912	5.70008	5.97284	major
chr1:56579536..56579551,chr1:56579121..56579671,-;peak:chr1:56579545..56579546,-;peakCounts:1312	1	56579536	56579551	-	ENSG00000162407	PLPP3	NA	NA	TSS_Ensembl	5.96448	2.85416	5.76079	5.71947	6.55125	major
chr1:56579555..56579563,chr1:56579121..56579671,-;peak:chr1:56579562..56579563,-;peakCounts:2142	1	56579555	56579563	-	ENSG00000162407	PLPP3	NA	NA	TSS_Ensembl	4.80666	2.43903	5.5022	5.16771	5.72333	major
chr1:56645309..56645336,chr1:56645074..56645513,+;peak:chr1:56645313..56645314,+;peakCounts:11140.2	1	56645309	56645336	+	ENSG00000162409	PRKAA2	NA	NA	TSS_Ensembl	85.8029	86.9427	77.5356	79.2452	77.7123	major
chr1:56645366..56645375,chr1:56645074..56645513,+;peak:chr1:56645374..56645375,+;peakCounts:5300.2	1	56645366	56645375	+	ENSG00000162409	PRKAA2	NA	NA	TSS_Ensembl	27.8637	34.7694	25.3662	24.2535	24.5856	major
chr1:56696055..56696065,chr1:56696054..56696141,+;peak:chr1:56696057..56696058,+;peakCounts:219.6	1	56696055	56696065	+	ENSG00000162409	PRKAA2	NA	NA	CDS_Ensembl	1.10468	0.882557	1.08886	1.15732	1.01155	minor
chr1:56706174..56706176,chr1:56706141..56706201,+;peak:chr1:56706175..56706176,+;peakCounts:83.7	1	56706174	56706176	+	ENSG00000162409	PRKAA2	NA	NA	CDS_Ensembl	0.0055748	0.36611	0.104249	0.104293	0.0341547	minor
chr1:56708039..56708043,+	1	56708039	56708043	+	ENSG00000162409	PRKAA2	NA	NA	3UTR_Ensembl	0.95051	0.299009	0.916832	0.763939	0.785348	minor
chr1:56709426..56709454,+	1	56709426	56709454	+	ENSG00000162409	PRKAA2	NA	NA	3UTR_Ensembl	0.707522	0.310268	0.596272	0.671539	0.62122	minor
chr1:56711011..56711017,chr1:56710985..56711046,+;peak:chr1:56711016..56711017,+;peakCounts:153	1	56711011	56711017	+	ENSG00000162409	PRKAA2	NA	NA	3UTR_Ensembl	0.347368	0.40217	0.266097	0.347051	0.267827	minor
chr1:56713650..56713653,+	1	56713650	56713653	+	ENSG00000162409	PRKAA2	NA	NA	3UTR_Ensembl	0.541659	0.239042	0.613394	0.397166	0.530235	minor
chr1:58546712..58546719,chr1:58546660..58546845,-;peak:chr1:58546713..58546714,-;peakCounts:860.9	1	58546712	58546719	-	ENSG00000162600	OMA1	NA	NA	TSS_Ensembl	2.32142	3.42046	2.43416	2.59941	2.60709	major
chr1:58546730..58546753,chr1:58546660..58546845,-;peak:chr1:58546741..58546742,-;peakCounts:1179.9	1	58546730	58546753	-	ENSG00000173406	DAB1	NA	NA	TSS_Ensembl	3.50709	10.5088	4.18545	4.05385	4.28515	major
chr1:58546730..58546753,chr1:58546660..58546845,-;peak:chr1:58546741..58546742,-;peakCounts:1179.9	1	58546730	58546753	-	ENSG00000162600	OMA1	NA	NA	TSS_Ensembl	3.50709	10.5088	4.18545	4.05385	4.28515	major
chr1:58546790..58546808,chr1:58546660..58546845,-;peak:chr1:58546795..58546796,-;peakCounts:1368.9	1	58546790	58546808	-	ENSG00000162600	OMA1	NA	NA	TSS_Ensembl	5.01575	3.97426	5.71769	5.73916	5.6636	major
chr1:58700068..58700074,chr1:58699994..58700103,-;peak:chr1:58700071..58700072,-;peakCounts:1506.6	1	58700068	58700074	-	ENSG00000162601	MYSM1	NA	NA	TSS_Ensembl	4.35129	6.50799	4.21108	4.01827	5.10186	major
chr1:58781618..58781630,chr1:58781603..58781655,-;peak:chr1:58781624..58781625,-;peakCounts:94.5	1	58781618	58781630	-	ENSG00000177606	JUN	NA	NA	3UTR_Ensembl	0.45942	0.205453	0.439677	0.508247	0.503392	minor
chr1:58782357..58782363,chr1:58782337..58782391,-;peak:chr1:58782357..58782358,-;peakCounts:149.4	1	58782357	58782363	-	ENSG00000177606	JUN	NA	NA	CDS_Ensembl	0.39518	0.559065	0.189576	0.186778	0.230152	minor
chr1:58783630..58783633,-	1	58783630	58783633	-	ENSG00000177606	JUN	NA	NA	5UTR_Ensembl	0.906769	1.00659	0.817236	1.04526	1.00897	minor
chr1:58783767..58783783,chr1:58783669..58783785,-;peak:chr1:58783772..58783773,-;peakCounts:457.2	1	58783767	58783783	-	ENSG00000177606	JUN	NA	NA	5UTR_Ensembl	0.783515	2.621	0.6618	0.537231	0.76204	minor
chr1:58783819..58783821,chr1:58783815..58783895,-;peak:chr1:58783820..58783821,-;peakCounts:324	1	58783819	58783821	-	ENSG00000177606	JUN	NA	NA	5UTR_Ensembl	0.432402	1.16638	0.394069	0.33918	0.566625	minor
chr1:58784041..58784044,chr1:58783948..58784083,-;peak:chr1:58784042..58784043,-;peakCounts:99020.7	1	58784041	58784044	-	ENSG00000177606	JUN	NA	NA	TSS_Ensembl	172.786	259.856	173.168	194.948	176.442	major
chr1:58784308..58784310,-	1	58784308	58784310	-	NA	NA	NA	NA	intergenic	1.80021	1.83194	1.96588	1.61411	1.5501	No
chr1:59006402..59006424,chr1:59006382..59006505,+;peak:chr1:59006418..59006419,+;peakCounts:143.1	1	59006402	59006424	+	NA	NA	LINC01358	ENSG00000237352	intron_Ensembl	0.760178	1.28713	0.860598	0.892757	1.13175	No
chr1:59008943..59008954,chr1:59008921..59008975,+;peak:chr1:59008948..59008949,+;peakCounts:97.2	1	59008943	59008954	+	NA	NA	LINC01358	ENSG00000237352	intron_Ensembl	0.205901	0.126132	0.22056	0.222556	0.179295	No
chr1:59008964..59008974,chr1:59008921..59008975,+;peak:chr1:59008973..59008974,+;peakCounts:86.2	1	59008964	59008974	+	NA	NA	LINC01358	ENSG00000237352	intron_Ensembl	0.318312	0.266142	0.287791	0.396957	0.249975	No
chr1:59198513..59198516,-	1	59198513	59198516	-	ENSG00000224609	HSD52	NA	NA	exon_non_cod_Ensembl	0.363658	1.46565	0.306023	0.348814	0.429896	major
chr1:59296755..59296759,chr1:59296705..59296892,+;peak:chr1:59296755..59296756,+;peakCounts:83.8	1	59296755	59296759	+	ENSG00000172456	FGGY	NA	NA	TSS_Ensembl	0.686562	0.75894	0.660121	0.712538	0.695831	major
chr1:59296784..59296794,chr1:59296705..59296892,+;peak:chr1:59296789..59296790,+;peakCounts:424.8	1	59296784	59296794	+	ENSG00000172456	FGGY	NA	NA	TSS_Ensembl	1.59563	1.59512	1.48739	1.65848	1.78214	major
chr1:59296808..59296818,chr1:59296705..59296892,+;peak:chr1:59296812..59296813,+;peakCounts:507.8	1	59296808	59296818	+	ENSG00000172456	FGGY	NA	NA	TSS_Ensembl	1.53543	1.66654	1.63827	1.4129	1.39614	major
chr1:59296820..59296837,chr1:59296705..59296892,+;peak:chr1:59296832..59296833,+;peakCounts:1207.8	1	59296820	59296837	+	ENSG00000172456	FGGY	NA	NA	TSS_Ensembl	3.62862	4.13434	3.40405	3.43623	3.57285	major
chr1:59393213..59393221,chr1:59393201..59393263,+;peak:chr1:59393215..59393216,+;peakCounts:110.7	1	59393213	59393221	+	ENSG00000172456	FGGY	NA	NA	TSS_Ensembl	0.154638	0.196924	0.177683	0.265834	0.570125	minor
chr1:59397456..59397479,chr1:59397370..59397486,+;peak:chr1:59397461..59397462,+;peakCounts:266.4	1	59397456	59397479	+	NA	NA	FGGY	ENSG00000172456	intron_Ensembl	1.16124	1.35038	1.03542	0.940282	1.07867	No
chr1:59514737..59514746,chr1:59514609..59514747,+;peak:chr1:59514742..59514743,+;peakCounts:330.3	1	59514737	59514746	+	NA	NA	FGGY	ENSG00000172456	intron_Ensembl	1.50363	1.19714	1.18296	1.40693	1.63861	No
chr1:59515629..59515656,+	1	59515629	59515656	+	ENSG00000172456	FGGY	NA	NA	TSS_Refseq	0.221028	0.406579	0.346601	0.330196	0.619387	minor
chr1:59674036..59674039,chr1:59674010..59674089,+;peak:chr1:59674036..59674037,+;peakCounts:55.8	1	59674036	59674039	+	NA	NA	FGGY	ENSG00000172456	intron_Ensembl	0.0342425	0.0567967	0.0780276	0.158669	0.105871	No
chr1:59674047..59674058,chr1:59674010..59674089,+;peak:chr1:59674054..59674055,+;peakCounts:100.8	1	59674047	59674058	+	ENSG00000172456	FGGY	NA	NA	3UTR_Ensembl	0.194779	0.638223	0.312968	0.528697	0.333917	minor
chr1:59674068..59674080,chr1:59674010..59674089,+;peak:chr1:59674073..59674074,+;peakCounts:92.8	1	59674068	59674080	+	ENSG00000172456	FGGY	NA	NA	3UTR_Ensembl	0.114504	0.639373	0.262121	0.493939	0.337919	minor
chr1:59697666..59697668,chr1:59697615..59697714,+;peak:chr1:59697666..59697667,+;peakCounts:5326.2	1	59697666	59697668	+	ENSG00000172456	FGGY	NA	NA	3UTR_Ensembl	5.62717	15.0011	6.14582	7.14763	7.13687	major
chr1:59926649..59926658,chr1:59926637..59926851,-;peak:chr1:59926652..59926653,-;peakCounts:372.6	1	59926649	59926658	-	ENSG00000134716	CYP2J2	NA	NA	CDS_Ensembl	1.82193	2.3484	1.51561	1.60403	1.80775	major
chr1:59926661..59926672,chr1:59926637..59926851,-;peak:chr1:59926666..59926667,-;peakCounts:204.6	1	59926661	59926672	-	ENSG00000134716	CYP2J2	NA	NA	CDS_Ensembl	1.09964	1.71191	0.665911	0.896395	0.929107	major
chr1:59926757..59926795,chr1:59926637..59926851,-;peak:chr1:59926770..59926771,-;peakCounts:1722.6	1	59926757	59926795	-	ENSG00000134716	CYP2J2	NA	NA	TSS_Ensembl	10.4632	8.67797	8.20844	9.83038	9.88438	major
chr1:61082121..61082131,chr1:61082096..61082315,+;peak:chr1:61082126..61082127,+;peakCounts:207.8	1	61082121	61082131	+	NA	NA	NFIA	ENSG00000162599	intron_Ensembl	0.801745	0.680961	0.735818	0.774012	0.665003	No
chr1:61082222..61082284,chr1:61082096..61082315,+;peak:chr1:61082277..61082278,+;peakCounts:460.8	1	61082222	61082284	+	NA	NA	NFIA	ENSG00000162599	intron_Ensembl	9.26564	7.22333	8.81357	8.24748	7.53079	No
chr1:61082285..61082291,chr1:61082096..61082315,+;peak:chr1:61082290..61082291,+;peakCounts:145.8	1	61082285	61082291	+	NA	NA	NFIA	ENSG00000162599	intron_Ensembl	0.579584	0.44058	0.6568	0.544889	0.514599	No
chr1:61082401..61082407,chr1:61082357..61082809,+;peak:chr1:61082401..61082402,+;peakCounts:64	1	61082401	61082407	+	ENSG00000162599	NFIA	NA	NA	TSS_Ensembl	0.987212	0.844069	0.778952	0.892545	0.886649	major
chr1:61082415..61082428,chr1:61082357..61082809,+;peak:chr1:61082422..61082423,+;peakCounts:1413	1	61082415	61082428	+	ENSG00000162599	NFIA	NA	NA	TSS_Ensembl	6.33258	5.34978	5.87162	5.3255	5.03735	major
chr1:61082555..61082566,chr1:61082357..61082809,+;peak:chr1:61082560..61082561,+;peakCounts:2349	1	61082555	61082566	+	ENSG00000162599	NFIA	NA	NA	TSS_Ensembl	4.45967	7.9511	3.74971	4.01784	4.4068	major
chr1:61082568..61082584,chr1:61082357..61082809,+;peak:chr1:61082578..61082579,+;peakCounts:520	1	61082568	61082584	+	ENSG00000162599	NFIA	NA	NA	TSS_Ensembl	1.93139	2.80266	1.73311	2.31478	1.86374	major
chr1:61082589..61082600,chr1:61082357..61082809,+;peak:chr1:61082594..61082595,+;peakCounts:76	1	61082589	61082600	+	ENSG00000162599	NFIA	NA	NA	TSS_Ensembl	0.686321	0.955501	0.685746	0.693551	0.543012	major
chr1:61082604..61082627,chr1:61082357..61082809,+;peak:chr1:61082620..61082621,+;peakCounts:1625	1	61082604	61082627	+	ENSG00000162599	NFIA	NA	NA	TSS_Ensembl	8.97448	8.44839	9.65152	8.99448	8.4557	major
chr1:61082734..61082738,chr1:61082357..61082809,+;peak:chr1:61082737..61082738,+;peakCounts:20	1	61082734	61082738	+	ENSG00000162599	NFIA	NA	NA	TSS_Ensembl	0.437036	1.46791	0.198714	0.285984	0.381884	major
chr1:61404168..61404169,+	1	61404168	61404169	+	ENSG00000162599	NFIA	NA	NA	3UTR_Ensembl	0.452382	0.179162	0.209447	0.158104	0.29349	minor
chr1:61455497..61455514,+	1	61455497	61455514	+	ENSG00000162599	NFIA	NA	NA	3UTR_Ensembl	0.630944	0.0831122	0.559536	0.497115	0.336458	minor
chr1:61457322..61457324,+	1	61457322	61457324	+	ENSG00000162599	NFIA	NA	NA	3UTR_Ensembl	0.739319	0.263276	0.632222	0.562105	0.574325	minor
chr1:61457539..61457550,chr1:61457466..61457635,+;peak:chr1:61457544..61457545,+;peakCounts:85.5	1	61457539	61457550	+	ENSG00000162599	NFIA	NA	NA	3UTR_Ensembl	0.195443	0.0460967	0.261338	0.227485	0.191616	minor
chr1:61459908..61459914,+	1	61459908	61459914	+	ENSG00000162599	NFIA	NA	NA	3UTR_Ensembl	1.3093	0.383004	1.28493	0.966794	1.15935	major
chr1:61461416..61461420,+	1	61461416	61461420	+	ENSG00000162599	NFIA	NA	NA	3UTR_Ensembl	0.357586	0.0857277	0.272421	0.365497	0.308785	minor
chr1:61725131..61725134,chr1:61725039..61725179,-;peak:chr1:61725132..61725133,-;peakCounts:6473.7	1	61725131	61725134	-	ENSG00000162604	TM2D1	NA	NA	TSS_Ensembl	15.1105	14.3884	13.2914	13.2572	13.5699	major
chr1:61725137..61725141,chr1:61725039..61725179,-;peak:chr1:61725140..61725141,-;peakCounts:5062.7	1	61725137	61725141	-	ENSG00000162604	TM2D1	NA	NA	TSS_Ensembl	17.4498	23.4255	16.183	16.5987	16.5225	major
chr1:61742397..61742411,chr1:61742266..61742521,+;peak:chr1:61742405..61742406,+;peakCounts:216.4	1	61742397	61742411	+	NA	NA	NA	NA	intergenic	2.05744	1.35234	1.95269	1.8566	1.78472	No
chr1:61742417..61742471,chr1:61742266..61742521,+;peak:chr1:61742429..61742430,+;peakCounts:1058.4	1	61742417	61742471	+	ENSG00000132849	PATJ	NA	NA	TSS_Ensembl	12.9489	15.0733	13.0045	11.9885	12.8218	major
chr1:61742474..61742480,chr1:61742266..61742521,+;peak:chr1:61742479..61742480,+;peakCounts:590.4	1	61742474	61742480	+	ENSG00000132849	PATJ	NA	NA	TSS_Ensembl	1.71697	1.03594	2.14102	1.57786	1.62509	major
chr1:61952253..61952258,chr1:61952218..61952423,+;peak:chr1:61952253..61952254,+;peakCounts:183.5	1	61952253	61952258	+	ENSG00000132849	PATJ	NA	NA	5UTR_Ensembl	0.72105	1.74682	0.855464	0.731193	0.792562	major
chr1:61952285..61952316,chr1:61952218..61952423,+;peak:chr1:61952299..61952300,+;peakCounts:958.5	1	61952285	61952316	+	ENSG00000132849	PATJ	NA	NA	TSS_Ensembl	3.97403	8.28519	3.63938	3.8543	3.93923	major
chr1:61952350..61952358,chr1:61952218..61952423,+;peak:chr1:61952357..61952358,+;peakCounts:361.5	1	61952350	61952358	+	ENSG00000132849	PATJ	NA	NA	TSS_Ensembl	1.83163	1.65765	1.69098	1.54276	1.36874	major
chr1:61973279..61973298,chr1:61973196..61973394,+;peak:chr1:61973287..61973288,+;peakCounts:168.3	1	61973279	61973298	+	NA	NA	PATJ	ENSG00000132849	intron_Ensembl	0.470462	0.781871	0.360404	0.503437	0.825579	No
chr1:61973364..61973380,chr1:61973196..61973394,+;peak:chr1:61973369..61973370,+;peakCounts:147.3	1	61973364	61973380	+	NA	NA	PATJ	ENSG00000132849	intron_Ensembl	0.355868	0.828079	0.294156	0.397566	1.33749	No
chr1:62436389..62436401,chr1:62436291..62436435,+;peak:chr1:62436394..62436395,+;peakCounts:190.8	1	62436389	62436401	+	ENSG00000162607	USP1	NA	NA	TSS_Refseq	0.536568	0.645326	0.776928	0.461875	0.502254	major
chr1:62436987..62437000,chr1:62436973..62437102,+;peak:chr1:62436989..62436990,+;peakCounts:223.7	1	62436987	62437000	+	ENSG00000162607	USP1	NA	NA	TSS_Ensembl	1.35968	0.749901	1.20975	1.40866	1.46923	major
chr1:62437020..62437037,chr1:62436973..62437102,+;peak:chr1:62437028..62437029,+;peakCounts:362.7	1	62437020	62437037	+	ENSG00000162607	USP1	NA	NA	TSS_Ensembl	1.78273	1.35373	1.90568	2.13091	2.28799	major
chr1:62437044..62437054,chr1:62436973..62437102,+;peak:chr1:62437049..62437050,+;peakCounts:187.7	1	62437044	62437054	+	ENSG00000162607	USP1	NA	NA	TSS_Ensembl	0.847923	0.530908	0.939134	0.946463	1.02441	major
chr1:62688338..62688378,chr1:62688272..62688434,-;peak:chr1:62688372..62688373,-;peakCounts:362.7	1	62688338	62688378	-	ENSG00000116641	DOCK7	NA	NA	TSS_Ensembl	3.3085	2.51576	3.17299	3.08224	3.19713	major
chr1:63322441..63322459,chr1:63322413..63322489,-;peak:chr1:63322446..63322447,-;peakCounts:229.5	1	63322441	63322459	-	ENSG00000230798	FOXD3-AS1	NA	NA	TSS_Ensembl	0.918583	0.757756	1.24271	1.22423	1.19565	major
chr1:63322464..63322472,chr1:63322413..63322489,-;peak:chr1:63322467..63322468,-;peakCounts:88.5	1	63322464	63322472	-	ENSG00000230798	FOXD3-AS1	NA	NA	TSS_Ensembl	0.241358	0.131963	0.275941	0.241805	0.313675	major
chr1:63367622..63367647,chr1:63367606..63367670,+;peak:chr1:63367626..63367627,+;peakCounts:542.7	1	63367622	63367647	+	ENSG00000088035	ALG6	NA	NA	TSS_Ensembl	3.58055	1.42946	3.4594	4.13548	3.80129	major
chr1:63367664..63367668,chr1:63367606..63367670,+;peak:chr1:63367667..63367668,+;peakCounts:257.7	1	63367664	63367668	+	ENSG00000088035	ALG6	NA	NA	TSS_Ensembl	0.787949	0.382213	0.529681	0.797634	0.982542	major
chr1:63523212..63523229,chr1:63523180..63523305,-;peak:chr1:63523224..63523225,-;peakCounts:156.6	1	63523212	63523229	-	ENSG00000142856	ITGB3BP	NA	NA	TSS_Ensembl	0.297508	0.87034	0.414042	0.367826	0.460895	major
chr1:63547937..63547943,chr1:63547925..63548006,+;peak:chr1:63547937..63547938,+;peakCounts:96.3	1	63547937	63547943	+	ENSG00000116652	DLEU2L	NA	NA	exon_non_cod_Ensembl	0.0706464	0.147539	0.175251	0.276728	0.55116	major
chr1:63548036..63548050,+	1	63548036	63548050	+	ENSG00000203965	EFCAB7	NA	NA	TSS_Ensembl	0.00832741	0.0276625	0.00959876	0.0598462	0.260875	major
chr1:63593371..63593379,chr1:63593079..63593736,+;peak:chr1:63593371..63593372,+;peakCounts:75416.4	1	63593371	63593379	+	ENSG00000079739	PGM1	NA	NA	TSS_Ensembl	264.147	178.281	257.933	243.952	247.963	major
chr1:63593394..63593404,chr1:63593079..63593736,+;peak:chr1:63593399..63593400,+;peakCounts:10626.4	1	63593394	63593404	+	ENSG00000079739	PGM1	NA	NA	TSS_Ensembl	66.7566	55.3282	60.2358	58.3145	62.9395	major
chr1:63593405..63593423,chr1:63593079..63593736,+;peak:chr1:63593410..63593411,+;peakCounts:67462.4	1	63593405	63593423	+	ENSG00000079739	PGM1	NA	NA	TSS_Ensembl	195.786	155.269	175.722	180.359	181.591	major
chr1:63593445..63593449,chr1:63593079..63593736,+;peak:chr1:63593446..63593447,+;peakCounts:2130.4	1	63593445	63593449	+	ENSG00000079739	PGM1	NA	NA	TSS_Ensembl	21.2925	16.7169	19.9084	19.5873	19.6722	minor
chr1:63593986..63594001,chr1:63593842..63594074,-;peak:chr1:63593994..63593995,-;peakCounts:92.7	1	63593986	63594001	-	NA	NA	NA	NA	intergenic	0.642996	0.374296	0.521531	0.579175	0.64144	No
chr1:63594004..63594019,chr1:63593842..63594074,-;peak:chr1:63594009..63594010,-;peakCounts:254.7	1	63594004	63594019	-	NA	NA	NA	NA	intergenic	0.948942	0.671816	0.904928	0.956645	0.933954	No
chr1:63594149..63594157,chr1:63594096..63594247,-;peak:chr1:63594151..63594152,-;peakCounts:194.6	1	63594149	63594157	-	NA	NA	NA	NA	intergenic	0.518634	0.529349	0.723364	0.598607	0.50433	No
chr1:63594210..63594216,chr1:63594096..63594247,-;peak:chr1:63594215..63594216,-;peakCounts:435.6	1	63594210	63594216	-	NA	NA	NA	NA	intergenic	1.00882	0.872188	0.877386	0.763272	0.737908	No
chr1:63622944..63622947,chr1:63622884..63623514,+;peak:chr1:63622944..63622945,+;peakCounts:12.9	1	63622944	63622947	+	NA	NA	PGM1	ENSG00000079739	intron_Ensembl	0.578344	0.585945	0.358969	0.353128	0.336047	No
chr1:63622953..63622964,chr1:63622884..63623514,+;peak:chr1:63622958..63622959,+;peakCounts:223.9	1	63622953	63622964	+	NA	NA	PGM1	ENSG00000079739	intron_Ensembl	1.16358	1.2718	0.940561	0.649563	0.650742	No
chr1:63622969..63622979,chr1:63622884..63623514,+;peak:chr1:63622974..63622975,+;peakCounts:49.9	1	63622969	63622979	+	NA	NA	PGM1	ENSG00000079739	intron_Ensembl	1.1028	1.49107	0.716317	0.728208	0.626266	No
chr1:63623036..63623055,chr1:63622884..63623514,+;peak:chr1:63623049..63623050,+;peakCounts:147.9	1	63623036	63623055	+	ENSG00000079739	PGM1	NA	NA	TSS_Ensembl	1.52586	2.62587	1.16066	1.00572	1.22669	minor
chr1:63623187..63623206,chr1:63622884..63623514,+;peak:chr1:63623192..63623193,+;peakCounts:693.9	1	63623187	63623206	+	ENSG00000079739	PGM1	NA	NA	TSS_Refseq	2.70064	4.77497	2.37143	2.23018	2.47694	minor
chr1:63623210..63623258,chr1:63622884..63623514,+;peak:chr1:63623243..63623244,+;peakCounts:1647.9	1	63623210	63623258	+	ENSG00000079739	PGM1	NA	NA	TSS_Refseq	14.2882	38.7078	12.5586	10.8427	11.9694	major
chr1:63623292..63623303,chr1:63622884..63623514,+;peak:chr1:63623297..63623298,+;peakCounts:158.9	1	63623292	63623303	+	ENSG00000079739	PGM1	NA	NA	5UTR_Ensembl	0.616445	1.44788	0.622432	0.447959	0.562432	minor
chr1:63623353..63623364,chr1:63622884..63623514,+;peak:chr1:63623358..63623359,+;peakCounts:188.9	1	63623353	63623364	+	ENSG00000079739	PGM1	NA	NA	5UTR_Ensembl	0.819324	1.43338	0.772264	0.636934	0.689736	minor
chr1:63623388..63623397,chr1:63622884..63623514,+;peak:chr1:63623392..63623393,+;peakCounts:54.9	1	63623388	63623397	+	ENSG00000079739	PGM1	NA	NA	5UTR_Ensembl	0.62326	1.17058	0.339639	0.400267	0.381464	minor
chr1:63623437..63623443,chr1:63622884..63623514,+;peak:chr1:63623442..63623443,+;peakCounts:398.9	1	63623437	63623443	+	ENSG00000079739	PGM1	NA	NA	5UTR_Ensembl	0.754555	2.70167	0.586954	0.519392	0.455602	minor
chr1:63629484..63629495,chr1:63629414..63629563,+;peak:chr1:63629489..63629490,+;peakCounts:575.1	1	63629484	63629495	+	ENSG00000079739	PGM1	NA	NA	5UTR_Ensembl	1.3163	0.919827	0.932557	1.13732	1.18929	minor
chr1:63629504..63629512,chr1:63629414..63629563,+;peak:chr1:63629509..63629510,+;peakCounts:147.1	1	63629504	63629512	+	ENSG00000079739	PGM1	NA	NA	5UTR_Ensembl	0.809924	0.699074	0.680988	0.689405	0.597597	minor
chr1:63629975..63629976,chr1:63629948..63630059,-;peak:chr1:63629975..63629976,-;peakCounts:133.2	1	63629975	63629976	-	NA	NA	NA	NA	intergenic	0.182145	0	0.374588	0.293103	0.230999	No
chr1:63634907..63634918,chr1:63634826..63635015,+;peak:chr1:63634912..63634913,+;peakCounts:249.3	1	63634907	63634918	+	ENSG00000079739	PGM1	NA	NA	CDS_Ensembl	0.400845	0.99374	0.42723	0.286969	0.394386	minor
chr1:63636339..63636376,+	1	63636339	63636376	+	ENSG00000079739	PGM1	NA	NA	CDS_Ensembl	1.06664	0.628536	0.745378	0.63032	0.830487	minor
chr1:63638688..63638694,chr1:63638688..63638798,+;peak:chr1:63638688..63638689,+;peakCounts:378	1	63638688	63638694	+	ENSG00000079739	PGM1	NA	NA	CDS_Ensembl	1.23901	0.487447	0.88325	0.884836	0.754094	minor
chr1:63638712..63638721,chr1:63638688..63638798,+;peak:chr1:63638716..63638717,+;peakCounts:47	1	63638712	63638721	+	ENSG00000079739	PGM1	NA	NA	CDS_Ensembl	0.155063	0.33186	0.131541	0.139715	0.182325	minor
chr1:63648515..63648522,chr1:63648515..63648639,+;peak:chr1:63648516..63648517,+;peakCounts:239.4	1	63648515	63648522	+	ENSG00000079739	PGM1	NA	NA	CDS_Ensembl	0.616791	1.10411	0.459975	0.39094	0.5052	minor
chr1:63648543..63648561,chr1:63648515..63648639,+;peak:chr1:63648555..63648556,+;peakCounts:192.4	1	63648543	63648561	+	ENSG00000079739	PGM1	NA	NA	CDS_Ensembl	1.28247	2.2054	1.09547	0.884594	1.06593	minor
chr1:63651750..63651762,chr1:63651666..63651849,+;peak:chr1:63651756..63651757,+;peakCounts:144	1	63651750	63651762	+	ENSG00000079739	PGM1	NA	NA	CDS_Ensembl	0.587022	0.509783	0.388351	0.331716	0.416297	minor
chr1:63659680..63659694,chr1:63659583..63659757,+;peak:chr1:63659693..63659694,+;peakCounts:664.2	1	63659680	63659694	+	ENSG00000079739	PGM1	NA	NA	3UTR_Ensembl	1.92773	1.71019	1.7816	1.55827	1.6344	minor
chr1:63659778..63659882,chr1:63659778..63659882,+	1	63659778	63659882	+	ENSG00000079739	PGM1	NA	NA	3UTR_Ensembl	2.27207	0.925922	2.5164	2.31021	2.42598	minor
chr1:63774011..63774031,chr1:63773972..63774072,+;peak:chr1:63774016..63774017,+;peakCounts:172.8	1	63774011	63774031	+	ENSG00000185483	ROR1	NA	NA	TSS_Ensembl	1.02356	0.765417	1.10005	1.0249	1.16812	major
chr1:64470128..64470134,chr1:64470101..64470265,+;peak:chr1:64470128..64470129,+;peakCounts:281.7	1	64470128	64470134	+	ENSG00000158966	CACHD1	NA	NA	TSS_Ensembl	0.677432	0.4849	0.470916	0.771113	0.758676	major
chr1:64744972..64744980,chr1:64744835..64745211,+;peak:chr1:64744972..64744973,+;peakCounts:420.3	1	64744972	64744980	+	ENSG00000162437	RAVER2	NA	NA	TSS_Refseq	2.31311	2.79707	2.09903	2.03719	2.19445	major
chr1:64745043..64745080,chr1:64744835..64745211,+;peak:chr1:64745074..64745075,+;peakCounts:1914.3	1	64745043	64745080	+	ENSG00000162437	RAVER2	NA	NA	TSS_Ensembl	11.147	10.8957	10.818	11.7735	10.2903	major
chr1:64745135..64745142,chr1:64744835..64745211,+;peak:chr1:64745140..64745141,+;peakCounts:127.3	1	64745135	64745142	+	ENSG00000162437	RAVER2	NA	NA	TSS_Ensembl	1.35611	0.852206	1.10685	1.48829	1.43014	major
chr1:64833904..64833905,chr1:64833873..64833971,-;peak:chr1:64833904..64833905,-;peakCounts:134.1	1	64833904	64833905	-	ENSG00000162434	JAK1	NA	NA	3UTR_Ensembl	0.280566	0.191301	0.413418	0.291464	0.327894	minor
chr1:64945825..64945926,chr1:64945825..64945926,-	1	64945825	64945926	-	NA	NA	JAK1	ENSG00000162434	intron_Ensembl	5.27047	5.94978	4.36296	4.40414	5.45074	No
chr1:64966496..64966498,chr1:64966351..64966620,-;peak:chr1:64966496..64966497,-;peakCounts:891.3	1	64966496	64966498	-	ENSG00000162434	JAK1	NA	NA	TSS_Ensembl	2.90395	2.01848	2.64384	3.35766	2.78004	major
chr1:64966510..64966524,chr1:64966351..64966620,-;peak:chr1:64966518..64966519,-;peakCounts:5757.3	1	64966510	64966524	-	ENSG00000162434	JAK1	NA	NA	TSS_Ensembl	24.6836	24.7757	20.2449	24.2501	24.5158	major
chr1:64966525..64966531,chr1:64966351..64966620,-;peak:chr1:64966529..64966530,-;peakCounts:882.3	1	64966525	64966531	-	ENSG00000162434	JAK1	NA	NA	TSS_Ensembl	6.4885	6.38235	6.24494	6.3577	6.52513	major
chr1:64966545..64966551,chr1:64966351..64966620,-;peak:chr1:64966547..64966548,-;peakCounts:1653.3	1	64966545	64966551	-	ENSG00000162434	JAK1	NA	NA	TSS_Ensembl	7.6093	8.95528	6.06352	7.2658	7.2286	major
chr1:65067714..65067737,-	1	65067714	65067737	-	ENSG00000162434	JAK1	NA	NA	TSS_Ensembl	3.53051	3.42466	4.18108	4.16874	2.85071	major
chr1:65254461..65254462,+	1	65254461	65254462	+	ENSG00000116675	DNAJC6	NA	NA	TSS_Ensembl	0.386648	0.280374	0.330402	0.480886	0.411028	major
chr1:65420697..65420703,chr1:65420509..65420733,+;peak:chr1:65420700..65420701,+;peakCounts:1123.5	1	65420697	65420703	+	ENSG00000213625	LEPROT	NA	NA	TSS_Ensembl	2.69296	3.18551	2.66367	2.36318	2.83409	major
chr1:65420709..65420719,chr1:65420509..65420733,+;peak:chr1:65420717..65420718,+;peakCounts:4504.5	1	65420709	65420719	+	ENSG00000213625	LEPROT	NA	NA	TSS_Ensembl	13.9644	17.2539	11.6107	11.2361	12.7219	major
chr1:66332244..66332250,chr1:66332129..66332506,+;peak:chr1:66332244..66332245,+;peakCounts:1351.1	1	66332244	66332250	+	ENSG00000184588	PDE4B	NA	NA	5UTR_Ensembl	1.83862	4.20976	1.75059	2.35838	2.18655	major
chr1:66332408..66332414,chr1:66332129..66332506,+;peak:chr1:66332413..66332414,+;peakCounts:2501.1	1	66332408	66332414	+	ENSG00000184588	PDE4B	NA	NA	CDS_Ensembl	3.73798	5.77783	3.147	3.83483	4.30831	major
chr1:66924946..66924961,chr1:66924897..66925038,+;peak:chr1:66924956..66924957,+;peakCounts:113.4	1	66924946	66924961	+	ENSG00000198160	MIER1	NA	NA	TSS_Ensembl	0.723938	0.731176	0.71223	0.76265	1.43332	major
chr1:66924984..66925014,chr1:66924897..66925038,+;peak:chr1:66924989..66924990,+;peakCounts:500.4	1	66924984	66925014	+	ENSG00000198160	MIER1	NA	NA	TSS_Ensembl	3.40636	3.47312	2.67708	2.59589	3.50602	major
chr1:66925327..66925342,chr1:66925270..66925352,+;peak:chr1:66925333..66925334,+;peakCounts:206.1	1	66925327	66925342	+	ENSG00000198160	MIER1	NA	NA	TSS_Refseq	0.782856	1.2589	0.670958	0.734163	0.932618	major
chr1:66930183..66930189,chr1:66930115..66930398,+;peak:chr1:66930183..66930184,+;peakCounts:188.2	1	66930183	66930189	+	NA	NA	MIER1	ENSG00000198160	intron_Ensembl	0.601245	0.657757	0.551369	0.603665	0.799958	No
chr1:66930246..66930281,chr1:66930115..66930398,+;peak:chr1:66930269..66930270,+;peakCounts:844.2	1	66930246	66930281	+	ENSG00000198160	MIER1	NA	NA	TSS_Ensembl	6.14757	5.56321	6.18977	5.82871	6.09872	major
chr1:66930374..66930380,chr1:66930115..66930398,+;peak:chr1:66930379..66930380,+;peakCounts:428.2	1	66930374	66930380	+	ENSG00000198160	MIER1	NA	NA	5UTR_Ensembl	0.650273	1.58705	0.705694	0.75207	0.79259	major
chr1:67054110..67054116,chr1:67054016..67054181,-;peak:chr1:67054110..67054111,-;peakCounts:301.2	1	67054110	67054116	-	ENSG00000116704	SLC35D1	NA	NA	TSS_Ensembl	0.616687	0.660314	0.983417	0.87819	0.832466	major
chr1:67054139..67054153,chr1:67054016..67054181,-;peak:chr1:67054147..67054148,-;peakCounts:313.2	1	67054139	67054153	-	ENSG00000116704	SLC35D1	NA	NA	TSS_Ensembl	0.891166	0.962582	1.38833	1.13587	0.978059	major
chr1:67307862..67307865,chr1:67307832..67307994,+;peak:chr1:67307862..67307863,+;peakCounts:200.4	1	67307862	67307865	+	ENSG00000081985	IL12RB2	NA	NA	TSS_Ensembl	0.331143	0.538181	0.257237	0.363718	0.587754	major
chr1:67307868..67307877,chr1:67307832..67307994,+;peak:chr1:67307872..67307873,+;peakCounts:500.4	1	67307868	67307877	+	ENSG00000081985	IL12RB2	NA	NA	TSS_Ensembl	1.31749	1.56333	1.06288	1.44157	1.55716	major
chr1:67307880..67307886,chr1:67307832..67307994,+;peak:chr1:67307882..67307883,+;peakCounts:183.4	1	67307880	67307886	+	ENSG00000081985	IL12RB2	NA	NA	TSS_Ensembl	0.686358	0.775386	0.517025	0.935089	1.02406	major
chr1:67307902..67307905,chr1:67307832..67307994,+;peak:chr1:67307904..67307905,+;peakCounts:265.4	1	67307902	67307905	+	ENSG00000081985	IL12RB2	NA	NA	TSS_Ensembl	0.609727	0.437859	0.574501	0.637596	0.825196	major
chr1:67412125..67412131,chr1:67412076..67412161,-;peak:chr1:67412130..67412131,-;peakCounts:288	1	67412125	67412131	-	ENSG00000142864	SERBP1	NA	NA	3UTR_Ensembl	0.855623	0	0.740623	0.629448	0.682018	minor
chr1:67415211..67415226,chr1:67415201..67415254,-;peak:chr1:67415216..67415217,-;peakCounts:133.2	1	67415211	67415226	-	ENSG00000142864	SERBP1	NA	NA	CDS_Ensembl	0.666761	0.554944	0.425478	0.500169	0.439565	minor
chr1:67424938..67424945,chr1:67424891..67424959,-;peak:chr1:67424941..67424942,-;peakCounts:84.7	1	67424938	67424945	-	ENSG00000142864	SERBP1	NA	NA	CDS_Ensembl	0.280787	0.0127793	0.192059	0.205225	0.168629	minor
chr1:67425135..67425153,chr1:67425084..67425154,-;peak:chr1:67425141..67425142,-;peakCounts:326.7	1	67425135	67425153	-	ENSG00000142864	SERBP1	NA	NA	TSS_Ensembl	1.37028	0	1.11694	1.11241	1.47595	minor
chr1:67426149..67426166,chr1:67426149..67426285,-;peak:chr1:67426151..67426152,-;peakCounts:217.8	1	67426149	67426166	-	ENSG00000142864	SERBP1	NA	NA	CDS_Ensembl	1.4161	0.986085	1.16261	0.925117	1.07207	minor
chr1:67426229..67426247,chr1:67426149..67426285,-;peak:chr1:67426234..67426235,-;peakCounts:235.8	1	67426229	67426247	-	ENSG00000142864	SERBP1	NA	NA	CDS_Ensembl	1.50514	1.12973	1.29295	1.22443	1.3789	minor
chr1:67429999..67430000,-	1	67429999	67430000	-	ENSG00000142864	SERBP1	NA	NA	CDS_Ensembl	0.47531	0	0.294605	0.249941	0.265802	minor
chr1:67430381..67430390,chr1:67430053..67430496,-;peak:chr1:67430385..67430386,-;peakCounts:24452.1	1	67430381	67430390	-	ENSG00000142864	SERBP1	NA	NA	TSS_Ensembl	60.688	29.5657	59.6072	61.3185	61.9475	major
chr1:67430400..67430403,chr1:67430053..67430496,-;peak:chr1:67430401..67430402,-;peakCounts:4184.1	1	67430400	67430403	-	ENSG00000142864	SERBP1	NA	NA	TSS_Ensembl	15.2081	10.8339	12.7468	14.6272	14.4728	major
chr1:67430407..67430409,chr1:67430053..67430496,-;peak:chr1:67430408..67430409,-;peakCounts:4108.1	1	67430407	67430409	-	ENSG00000142864	SERBP1	NA	NA	TSS_Ensembl	16.2346	15.2461	15.103	16.5367	16.8382	major
chr1:67685156..67685445,chr1:67685156..67685445,+	1	67685156	67685445	+	ENSG00000116717	GADD45A	NA	NA	TSS_Ensembl	14.3268	17.9151	23.1518	34.5787	39.0728	major
chr1:67833425..67833472,chr1:67833343..67833481,-;peak:chr1:67833437..67833438,-;peakCounts:697.5	1	67833425	67833472	-	ENSG00000172380	GNG12	NA	NA	TSS_Ensembl	8.82556	11.6743	7.73019	8.02375	8.51068	major
chr1:68232515..68232528,chr1:68232445..68232577,-;peak:chr1:68232522..68232523,-;peakCounts:559.8	1	68232515	68232528	-	ENSG00000116729	WLS	NA	NA	TSS_Ensembl	2.55033	2.09514	2.60875	2.54687	2.36739	major
chr1:68232542..68232557,chr1:68232445..68232577,-;peak:chr1:68232548..68232549,-;peakCounts:255.8	1	68232542	68232557	-	ENSG00000116729	WLS	NA	NA	TSS_Ensembl	1.14566	1.14795	1.03456	1.16068	0.995241	major
chr1:70205551..70205555,chr1:70205543..70205692,-;peak:chr1:70205551..70205552,-;peakCounts:523.9	1	70205551	70205555	-	ENSG00000066557	LRRC40	NA	NA	TSS_Ensembl	1.19637	1.33294	1.38938	1.15393	1.09343	major
chr1:70205556..70205561,chr1:70205543..70205692,-;peak:chr1:70205559..70205560,-;peakCounts:266.9	1	70205556	70205561	-	ENSG00000066557	LRRC40	NA	NA	TSS_Ensembl	2.4157	3.25098	2.55218	2.50142	2.56954	major
chr1:70205574..70205579,chr1:70205543..70205692,-;peak:chr1:70205578..70205579,-;peakCounts:1944.9	1	70205574	70205579	-	ENSG00000066557	LRRC40	NA	NA	TSS_Ensembl	3.21013	5.28842	3.48112	3.23088	3.17004	major
chr1:70205690..70205698,chr1:70205669..70205762,+;peak:chr1:70205695..70205696,+;peakCounts:605.8	1	70205690	70205698	+	ENSG00000116754	SRSF11	NA	NA	TSS_Ensembl	3.31309	3.4494	3.97896	3.86819	3.86605	major
chr1:70205713..70205730,chr1:70205669..70205762,+;peak:chr1:70205723..70205724,+;peakCounts:2197.8	1	70205713	70205730	+	ENSG00000116754	SRSF11	NA	NA	TSS_Ensembl	16.5614	18.7668	18.0108	18.4237	18.9081	major
chr1:70221374..70221391,chr1:70221350..70221530,+;peak:chr1:70221379..70221380,+;peakCounts:615.7	1	70221374	70221391	+	ENSG00000116754	SRSF11	NA	NA	TSS_Ensembl	1.84627	3.49265	2.00092	2.04433	2.12399	major
chr1:70221442..70221453,chr1:70221350..70221530,+;peak:chr1:70221447..70221448,+;peakCounts:251.7	1	70221442	70221453	+	ENSG00000116754	SRSF11	NA	NA	TSS_Ensembl	0.628674	0.680578	1.02664	0.944224	0.847697	minor
chr1:70221454..70221486,chr1:70221350..70221530,+;peak:chr1:70221476..70221477,+;peakCounts:830.7	1	70221454	70221486	+	ENSG00000116754	SRSF11	NA	NA	TSS_Ensembl	4.81039	6.64966	6.74022	7.10162	6.31959	major
chr1:70239490..70239495,+	1	70239490	70239495	+	ENSG00000116754	SRSF11	NA	NA	CDS_Ensembl	0.789846	0.163057	0.475923	0.333284	0.457288	minor
chr1:70244753..70244766,chr1:70244684..70244802,+;peak:chr1:70244758..70244759,+;peakCounts:265.5	1	70244753	70244766	+	ENSG00000116754	SRSF11	NA	NA	CDS_Ensembl	0.99176	0.446322	1.04777	0.843799	0.94211	minor
chr1:70244779..70244798,chr1:70244684..70244802,+;peak:chr1:70244792..70244793,+;peakCounts:242.5	1	70244779	70244798	+	ENSG00000116754	SRSF11	NA	NA	CDS_Ensembl	0.912504	0.187547	0.961741	0.681623	0.733134	minor
chr1:70354715..70354725,chr1:70354656..70354747,-;peak:chr1:70354721..70354722,-;peakCounts:2162.7	1	70354715	70354725	-	ENSG00000118454	ANKRD13C	NA	NA	TSS_Ensembl	12.4809	11.2126	13.7682	14.0245	13.1796	major
chr1:70411262..70411269,chr1:70411210..70411276,+;peak:chr1:70411267..70411268,+;peakCounts:621	1	70411262	70411269	+	ENSG00000116761	CTH	NA	NA	TSS_Ensembl	1.30085	2.0591	1.61118	1.52105	1.37925	major
chr1:71047809..71047816,-	1	71047809	71047816	-	ENSG00000050628	PTGER3	NA	NA	TSS_Ensembl	0.681806	0.351132	0.773469	1.42409	1.02754	major
chr1:71063874..71063890,-	1	71063874	71063890	-	ENSG00000132485	ZRANB2	NA	NA	3UTR_Ensembl	0.383097	0.1451	0.459701	0.505124	0.419792	minor
chr1:71081026..71081035,chr1:71080996..71081088,-;peak:chr1:71081034..71081035,-;peakCounts:10373.4	1	71081026	71081035	-	ENSG00000132485	ZRANB2	NA	NA	TSS_Ensembl	26.2388	51.9532	25.1582	27.2606	30.0952	major
chr1:72282492..72282505,chr1:72282422..72282577,-;peak:chr1:72282497..72282498,-;peakCounts:669.6	1	72282492	72282505	-	ENSG00000172260	NEGR1	NA	NA	TSS_Ensembl	2.01719	2.27494	2.11779	2.32489	2.08233	major
chr1:74198238..74198249,chr1:74198205..74198319,+;peak:chr1:74198243..74198244,+;peakCounts:1161.9	1	74198238	74198249	+	ENSG00000254685	FPGT	NA	NA	TSS_Ensembl	4.48456	7.30045	4.08667	4.69973	4.60472	major
chr1:74198238..74198249,chr1:74198205..74198319,+;peak:chr1:74198243..74198244,+;peakCounts:1161.9	1	74198238	74198249	+	ENSG00000259030	FPGT-TNNI3K	NA	NA	TSS_Ensembl	4.48456	7.30045	4.08667	4.69973	4.60472	major
chr1:74198254..74198257,chr1:74198205..74198319,+;peak:chr1:74198255..74198256,+;peakCounts:586.9	1	74198254	74198257	+	ENSG00000259030	FPGT-TNNI3K	NA	NA	TSS_Ensembl	0.908092	2.18003	1.12554	0.859824	1.16917	major
chr1:74198265..74198267,chr1:74198205..74198319,+;peak:chr1:74198265..74198266,+;peakCounts:182.9	1	74198265	74198267	+	ENSG00000254685	FPGT	NA	NA	TSS_Ensembl	0.962932	1.84163	0.785929	0.961025	0.90609	major
chr1:74733046..74733066,chr1:74732978..74733120,-;peak:chr1:74733047..74733048,-;peakCounts:2730.6	1	74733046	74733066	-	ENSG00000116791	CRYZ	NA	NA	TSS_Ensembl	6.90221	18.9019	6.21168	6.35495	6.637	major
chr1:74733091..74733092,chr1:74732978..74733120,-;peak:chr1:74733091..74733092,-;peakCounts:17.6	1	74733091	74733092	-	ENSG00000116791	CRYZ	NA	NA	TSS_Ensembl	0.756261	0.842635	0.548183	0.797868	0.940642	major
chr1:74733094..74733100,chr1:74732978..74733120,-;peak:chr1:74733099..74733100,-;peakCounts:112.6	1	74733094	74733100	-	ENSG00000116791	CRYZ	NA	NA	TSS_Ensembl	0.795201	0.946367	0.764412	0.812753	0.636196	major
chr1:74733149..74733156,chr1:74733137..74733266,+;peak:chr1:74733151..74733152,+;peakCounts:270.1	1	74733149	74733156	+	ENSG00000162623	TYW3	NA	NA	TSS_Ensembl	1.04692	0.647034	0.973595	1.04276	1.00536	major
chr1:74733164..74733180,chr1:74733137..74733266,+;peak:chr1:74733173..74733174,+;peakCounts:566.1	1	74733164	74733180	+	ENSG00000162623	TYW3	NA	NA	TSS_Ensembl	3.19003	2.96709	3.39848	3.43547	3.75892	major
chr1:74733219..74733230,chr1:74733137..74733266,+;peak:chr1:74733224..74733225,+;peakCounts:291.1	1	74733219	74733230	+	ENSG00000162623	TYW3	NA	NA	TSS_Ensembl	0.736909	1.14784	0.793998	0.955472	0.90402	major
chr1:75724688..75724694,chr1:75724568..75724815,+;peak:chr1:75724688..75724689,+;peakCounts:1479	1	75724688	75724694	+	ENSG00000117054	ACADM	NA	NA	TSS_Ensembl	13.4399	11.8983	13.0746	12.8383	13.1253	minor
chr1:75724703..75724714,chr1:75724568..75724815,+;peak:chr1:75724708..75724709,+;peakCounts:9100	1	75724703	75724714	+	ENSG00000117054	ACADM	NA	NA	TSS_Ensembl	54.3297	46.6289	56.0333	55.3112	54.018	major
chr1:75724749..75724766,chr1:75724568..75724815,+;peak:chr1:75724760..75724761,+;peakCounts:49068	1	75724749	75724766	+	ENSG00000117054	ACADM	NA	NA	TSS_Ensembl	260.972	200.326	271.422	267.793	266.11	major
chr1:75732697..75732705,chr1:75732653..75732738,+;peak:chr1:75732697..75732698,+;peakCounts:186.3	1	75732697	75732705	+	ENSG00000117054	ACADM	NA	NA	CDS_Ensembl	0.568608	0.86023	0.465462	0.549258	0.491095	minor
chr1:75733590..75733602,chr1:75733526..75733629,+;peak:chr1:75733595..75733596,+;peakCounts:219.6	1	75733590	75733602	+	ENSG00000117054	ACADM	NA	NA	3UTR_Ensembl	0.897447	0.968801	0.779438	0.705694	0.708949	minor
chr1:75745908..75745911,+	1	75745908	75745911	+	ENSG00000117054	ACADM	NA	NA	3UTR_Ensembl	0.487475	0.0600495	0.453684	0.30284	0.265535	minor
chr1:75762832..75762842,+	1	75762832	75762842	+	ENSG00000117054	ACADM	NA	NA	3UTR_Ensembl	0.653251	0.240416	0.751122	0.612841	0.549072	minor
chr1:75786255..75786256,chr1:75786160..75786314,+;peak:chr1:75786255..75786256,+;peakCounts:7390.8	1	75786255	75786256	+	ENSG00000137955	RABGGTB	NA	NA	TSS_Ensembl	9.72615	21.6495	10.4145	10.2508	11.4334	major
chr1:76074740..76074759,chr1:76074689..76074837,+;peak:chr1:76074745..76074746,+;peakCounts:276.3	1	76074740	76074759	+	ENSG00000184005	ST6GALNAC3	NA	NA	TSS_Ensembl	1.32351	2.11999	2.13465	2.63136	2.04413	major
chr1:76699752..76699756,+	1	76699752	76699756	+	ENSG00000226415	TPI1P1	NA	NA	TSS_Ensembl	0.293347	0.063121	0.550239	0.340606	0.470882	major
chr1:77219405..77219407,chr1:77219401..77219463,-;peak:chr1:77219405..77219406,-;peakCounts:424.5	1	77219405	77219407	-	ENSG00000142892	PIGK	NA	NA	TSS_Ensembl	1.00014	1.45314	0.855266	0.759503	0.907354	major
chr1:77219420..77219430,chr1:77219401..77219463,-;peak:chr1:77219425..77219426,-;peakCounts:1939.5	1	77219420	77219430	-	ENSG00000142892	PIGK	NA	NA	TSS_Ensembl	7.07541	12.0359	6.77422	6.7818	7.25788	major
chr1:77682651..77682659,chr1:77682620..77682680,-;peak:chr1:77682654..77682655,-;peakCounts:517.5	1	77682651	77682659	-	ENSG00000036549	ZZZ3	NA	NA	TSS_Ensembl	1.29938	1.2186	1.27572	1.32127	1.50147	major
chr1:77682662..77682670,chr1:77682620..77682680,-;peak:chr1:77682665..77682666,-;peakCounts:265.5	1	77682662	77682670	-	ENSG00000036549	ZZZ3	NA	NA	TSS_Ensembl	1.26132	1.6433	1.27029	1.2994	1.19309	major
chr1:77683366..77683377,chr1:77683293..77683552,-;peak:chr1:77683370..77683371,-;peakCounts:85.7	1	77683366	77683377	-	ENSG00000036549	ZZZ3	NA	NA	TSS_Ensembl	0.625826	0.775888	0.624529	0.719131	0.67959	minor
chr1:77683390..77683445,chr1:77683293..77683552,-;peak:chr1:77683418..77683419,-;peakCounts:551.7	1	77683390	77683445	-	ENSG00000036549	ZZZ3	NA	NA	TSS_Ensembl	8.13045	9.3462	7.05428	7.85849	7.55201	major
chr1:77759805..77759826,chr1:77759709..77759894,-;peak:chr1:77759810..77759811,-;peakCounts:1808.1	1	77759805	77759826	-	ENSG00000077254	USP33	NA	NA	TSS_Ensembl	8.4076	7.39563	8.84857	8.74337	8.38753	major
chr1:77759837..77759852,chr1:77759709..77759894,-;peak:chr1:77759851..77759852,-;peakCounts:1188.1	1	77759837	77759852	-	ENSG00000077254	USP33	NA	NA	TSS_Ensembl	9.09253	8.4764	8.82963	9.44972	9.62685	major
chr1:77779636..77779639,chr1:77779609..77779712,+;peak:chr1:77779638..77779639,+;peakCounts:271.6	1	77779636	77779639	+	ENSG00000180488	MIGA1	NA	NA	TSS_Ensembl	1.77668	1.85683	1.4547	1.57926	1.78787	major
chr1:77779645..77779652,chr1:77779609..77779712,+;peak:chr1:77779648..77779649,+;peakCounts:1155.6	1	77779645	77779652	+	ENSG00000180488	MIGA1	NA	NA	TSS_Ensembl	3.2368	4.91821	3.1335	2.74537	2.96951	major
chr1:77779655..77779661,chr1:77779609..77779712,+;peak:chr1:77779657..77779658,+;peakCounts:580.6	1	77779655	77779661	+	ENSG00000180488	MIGA1	NA	NA	TSS_Ensembl	3.29348	4.94216	3.44877	3.71369	3.44256	major
chr1:77888213..77888224,chr1:77888173..77888359,+;peak:chr1:77888218..77888219,+;peakCounts:236.7	1	77888213	77888224	+	NA	NA	NA	NA	intergenic	0.565019	0.432638	0.613175	0.679866	0.333192	No
chr1:77888581..77888585,chr1:77888458..77888775,+;peak:chr1:77888581..77888582,+;peakCounts:934.3	1	77888581	77888585	+	ENSG00000162614	NEXN	NA	NA	TSS_Ensembl	9.17182	4.41269	11.5489	13.2517	12.8903	minor
chr1:77888597..77888608,chr1:77888458..77888775,+;peak:chr1:77888602..77888603,+;peakCounts:12435.3	1	77888597	77888608	+	ENSG00000162614	NEXN	NA	NA	TSS_Ensembl	40.1031	40.9113	40.9823	51.0766	49.257	major
chr1:77888618..77888633,chr1:77888458..77888775,+;peak:chr1:77888627..77888628,+;peakCounts:41685.3	1	77888618	77888633	+	ENSG00000162614	NEXN	NA	NA	TSS_Ensembl	135.709	65.1944	164.575	185.667	154.821	major
chr1:77888649..77888651,chr1:77888458..77888775,+;peak:chr1:77888650..77888651,+;peakCounts:349.3	1	77888649	77888651	+	ENSG00000162614	NEXN	NA	NA	TSS_Ensembl	7.50315	4.36207	9.76058	9.79858	8.75731	minor
chr1:77888661..77888676,chr1:77888458..77888775,+;peak:chr1:77888675..77888676,+;peakCounts:4962.3	1	77888661	77888676	+	ENSG00000162614	NEXN	NA	NA	TSS_Ensembl	33.2521	15.9129	37.9977	43.1219	38.4784	major
chr1:77916055..77916063,chr1:77916051..77916130,+;peak:chr1:77916055..77916056,+;peakCounts:1253.7	1	77916055	77916063	+	ENSG00000162614	NEXN	NA	NA	5UTR_Ensembl	3.71332	1.65954	3.24438	3.16042	4.22274	minor
chr1:77916123..77916129,chr1:77916051..77916130,+;peak:chr1:77916128..77916129,+;peakCounts:940.7	1	77916123	77916129	+	ENSG00000162614	NEXN	NA	NA	CDS_Ensembl	1.98975	0.838751	1.61655	1.79788	2.25863	minor
chr1:77917563..77917569,chr1:77917563..77917759,+;peak:chr1:77917563..77917564,+;peakCounts:116.9	1	77917563	77917569	+	ENSG00000162614	NEXN	NA	NA	CDS_Ensembl	0.688403	0.476802	0.669086	0.817833	0.769413	minor
chr1:77917619..77917641,chr1:77917563..77917759,+;peak:chr1:77917624..77917625,+;peakCounts:2277.9	1	77917619	77917641	+	ENSG00000162614	NEXN	NA	NA	CDS_Ensembl	7.86155	1.52239	7.77519	7.62708	8.78586	minor
chr1:77917660..77917666,chr1:77917563..77917759,+;peak:chr1:77917665..77917666,+;peakCounts:811.9	1	77917660	77917666	+	ENSG00000162614	NEXN	NA	NA	CDS_Ensembl	2.58425	0.790858	2.44592	2.24997	2.89371	minor
chr1:77917957..77917965,chr1:77917957..77918054,+;peak:chr1:77917959..77917960,+;peakCounts:147	1	77917957	77917965	+	ENSG00000162614	NEXN	NA	NA	CDS_Ensembl	0.577051	0.247812	0.53914	0.605186	0.617172	minor
chr1:77917983..77917998,chr1:77917957..77918054,+;peak:chr1:77917990..77917991,+;peakCounts:206	1	77917983	77917998	+	ENSG00000162614	NEXN	NA	NA	CDS_Ensembl	0.871724	0.389652	0.720284	0.945081	1.03363	minor
chr1:77918012..77918018,chr1:77917957..77918054,+;peak:chr1:77918017..77918018,+;peakCounts:234	1	77918012	77918018	+	ENSG00000162614	NEXN	NA	NA	CDS_Ensembl	0.499062	0.141715	0.459551	0.620864	0.569125	minor
chr1:77918135..77918143,chr1:77918122..77918271,+;peak:chr1:77918135..77918136,+;peakCounts:1622.7	1	77918135	77918143	+	ENSG00000162614	NEXN	NA	NA	TSS_Ensembl	6.40339	1.26063	6.36647	6.45509	6.8995	minor
chr1:77918153..77918155,chr1:77918122..77918271,+;peak:chr1:77918154..77918155,+;peakCounts:52.7	1	77918153	77918155	+	ENSG00000162614	NEXN	NA	NA	TSS_Ensembl	0.470993	0.0584041	0.464811	0.456626	0.553302	minor
chr1:77918186..77918201,chr1:77918122..77918271,+;peak:chr1:77918195..77918196,+;peakCounts:781.7	1	77918186	77918201	+	ENSG00000162614	NEXN	NA	NA	CDS_Ensembl	3.97264	1.10925	3.72779	4.00664	4.15995	minor
chr1:77918215..77918225,chr1:77918122..77918271,+;peak:chr1:77918220..77918221,+;peakCounts:260.7	1	77918215	77918225	+	ENSG00000162614	NEXN	NA	NA	CDS_Ensembl	2.31915	0.483179	2.41641	2.14738	2.16466	minor
chr1:77918231..77918254,chr1:77918122..77918271,+;peak:chr1:77918248..77918249,+;peakCounts:984.7	1	77918231	77918254	+	ENSG00000162614	NEXN	NA	NA	CDS_Ensembl	4.96479	1.40691	5.19852	5.40745	5.49702	minor
chr1:77918260..77918269,chr1:77918122..77918271,+;peak:chr1:77918265..77918266,+;peakCounts:301.7	1	77918260	77918269	+	ENSG00000162614	NEXN	NA	NA	CDS_Ensembl	2.0513	0.704869	1.80651	2.07564	2.09691	minor
chr1:77926411..77926426,chr1:77926408..77926607,+;peak:chr1:77926418..77926419,+;peakCounts:1479.6	1	77926411	77926426	+	ENSG00000162614	NEXN	NA	NA	CDS_Ensembl	6.44947	2.76399	6.90833	7.33279	7.86167	minor
chr1:77926445..77926456,chr1:77926408..77926607,+;peak:chr1:77926450..77926451,+;peakCounts:213.6	1	77926445	77926456	+	ENSG00000162614	NEXN	NA	NA	CDS_Ensembl	0.853182	0.13424	1.14821	0.61918	1.03318	minor
chr1:77926492..77926499,chr1:77926408..77926607,+;peak:chr1:77926495..77926496,+;peakCounts:27.6	1	77926492	77926499	+	ENSG00000162614	NEXN	NA	NA	CDS_Ensembl	0.699749	0.265608	0.626923	0.492899	0.781717	minor
chr1:77926507..77926533,chr1:77926408..77926607,+;peak:chr1:77926527..77926528,+;peakCounts:167.6	1	77926507	77926533	+	ENSG00000162614	NEXN	NA	NA	TSS_Ensembl	1.95858	0.650588	2.15214	2.23771	2.58123	minor
chr1:77926536..77926541,chr1:77926408..77926607,+;peak:chr1:77926540..77926541,+;peakCounts:40.6	1	77926536	77926541	+	ENSG00000162614	NEXN	NA	NA	TSS_Ensembl	0.568684	0.268797	0.504988	0.634478	0.735261	minor
chr1:77926761..77926767,chr1:77926715..77926889,+;peak:chr1:77926761..77926762,+;peakCounts:265.2	1	77926761	77926767	+	ENSG00000162614	NEXN	NA	NA	CDS_Ensembl	0.750358	0.339642	0.816305	0.779924	1.07802	minor
chr1:77926790..77926801,chr1:77926715..77926889,+;peak:chr1:77926795..77926796,+;peakCounts:302.2	1	77926790	77926801	+	ENSG00000162614	NEXN	NA	NA	CDS_Ensembl	1.18781	0.344089	1.21037	1.06602	1.09335	minor
chr1:77926880..77926886,chr1:77926715..77926889,+;peak:chr1:77926885..77926886,+;peakCounts:1519.2	1	77926880	77926886	+	ENSG00000162614	NEXN	NA	NA	CDS_Ensembl	3.03191	2.09458	2.65008	2.78126	3.02662	minor
chr1:77929330..77929336,chr1:77929313..77929502,+;peak:chr1:77929330..77929331,+;peakCounts:96.2	1	77929330	77929336	+	ENSG00000162614	NEXN	NA	NA	CDS_Ensembl	0.970651	0.371576	0.705651	0.710104	0.824	minor
chr1:77929369..77929378,chr1:77929313..77929502,+;peak:chr1:77929373..77929374,+;peakCounts:49.2	1	77929369	77929378	+	ENSG00000162614	NEXN	NA	NA	CDS_Ensembl	0.623317	0.114439	0.653913	0.533644	0.625926	minor
chr1:77929455..77929462,chr1:77929313..77929502,+;peak:chr1:77929458..77929459,+;peakCounts:19.2	1	77929455	77929462	+	ENSG00000162614	NEXN	NA	NA	CDS_Ensembl	0.858593	0.0273329	0.600268	0.586802	0.788057	minor
chr1:77929473..77929484,chr1:77929313..77929502,+;peak:chr1:77929478..77929479,+;peakCounts:1564.2	1	77929473	77929484	+	ENSG00000162614	NEXN	NA	NA	CDS_Ensembl	3.09043	0.372022	3.27058	3.60004	4.10956	minor
chr1:77929490..77929498,chr1:77929313..77929502,+;peak:chr1:77929495..77929496,+;peakCounts:431.2	1	77929490	77929498	+	ENSG00000162614	NEXN	NA	NA	CDS_Ensembl	1.67572	0.329594	1.51019	1.49131	1.88594	minor
chr1:77933282..77933288,chr1:77933280..77933477,+;peak:chr1:77933282..77933283,+;peakCounts:542.1	1	77933282	77933288	+	ENSG00000162614	NEXN	NA	NA	CDS_Ensembl	1.47764	0.759385	2.10487	2.09076	2.19376	minor
chr1:77933337..77933348,chr1:77933280..77933477,+;peak:chr1:77933342..77933343,+;peakCounts:202.1	1	77933337	77933348	+	ENSG00000162614	NEXN	NA	NA	CDS_Ensembl	1.46339	0.940206	1.7247	1.47133	1.48214	minor
chr1:77933406..77933423,chr1:77933280..77933477,+;peak:chr1:77933413..77933414,+;peakCounts:2123.1	1	77933406	77933423	+	ENSG00000162614	NEXN	NA	NA	CDS_Ensembl	7.85086	0.902786	7.27287	8.09903	8.12557	minor
chr1:77935820..77935835,chr1:77935820..77936042,+;peak:chr1:77935829..77935830,+;peakCounts:369.6	1	77935820	77935835	+	ENSG00000162614	NEXN	NA	NA	CDS_Ensembl	2.82089	1.3408	3.53453	3.20904	3.70334	minor
chr1:77935849..77935860,chr1:77935820..77936042,+;peak:chr1:77935854..77935855,+;peakCounts:1074.6	1	77935849	77935860	+	ENSG00000162614	NEXN	NA	NA	CDS_Ensembl	2.63791	0.419599	2.99704	2.51865	2.86744	minor
chr1:77935883..77935894,chr1:77935820..77936042,+;peak:chr1:77935888..77935889,+;peakCounts:381.6	1	77935883	77935894	+	ENSG00000162614	NEXN	NA	NA	CDS_Ensembl	1.29254	0.590429	1.1893	1.03246	1.06091	minor
chr1:77936017..77936031,chr1:77935820..77936042,+;peak:chr1:77936022..77936023,+;peakCounts:176.6	1	77936017	77936031	+	ENSG00000162614	NEXN	NA	NA	CDS_Ensembl	0.766968	1.12791	0.896862	0.941346	1.06626	minor
chr1:77942020..77942041,chr1:77942020..77942198,+;peak:chr1:77942026..77942027,+;peakCounts:177.3	1	77942020	77942041	+	ENSG00000162614	NEXN	NA	NA	CDS_Ensembl	0.840378	0.968617	1.10343	0.9248	0.97788	minor
chr1:77942701..77942708,chr1:77942515..77942874,+;peak:chr1:77942702..77942703,+;peakCounts:702	1	77942701	77942708	+	ENSG00000162614	NEXN	NA	NA	CDS_Ensembl	1.49255	0.339851	1.532	2.28136	2.04403	minor
chr1:77942747..77942753,chr1:77942515..77942874,+;peak:chr1:77942752..77942753,+;peakCounts:249	1	77942747	77942753	+	ENSG00000162614	NEXN	NA	NA	CDS_Ensembl	0.60901	0.22656	0.773792	0.999327	0.793489	minor
chr1:77943148..77943152,+	1	77943148	77943152	+	ENSG00000162614	NEXN	NA	NA	3UTR_Ensembl	1.79365	2.25135	1.31868	1.80492	1.81848	minor
chr1:77943453..77943461,chr1:77943397..77943499,+;peak:chr1:77943455..77943456,+;peakCounts:194.4	1	77943453	77943461	+	ENSG00000162614	NEXN	NA	NA	3UTR_Ensembl	0.780607	0.313925	0.895341	1.01117	0.954658	minor
chr1:77965089..77965090,chr1:77965072..77965123,-;peak:chr1:77965089..77965090,-;peakCounts:231.3	1	77965089	77965090	-	ENSG00000162613	FUBP1	NA	NA	CDS_Ensembl	0.435438	0.157278	0.603866	0.433311	0.549395	minor
chr1:77979062..77979090,chr1:77979014..77979143,-;peak:chr1:77979067..77979068,-;peakCounts:952.2	1	77979062	77979090	-	ENSG00000162613	FUBP1	NA	NA	TSS_Ensembl	8.93204	10.835	10.4318	11.1714	10.7025	major
chr1:77979103..77979111,chr1:77979014..77979143,-;peak:chr1:77979109..77979110,-;peakCounts:238.2	1	77979103	77979111	-	ENSG00000162613	FUBP1	NA	NA	TSS_Ensembl	1.18423	2.20765	1.15329	1.49312	1.5201	major
chr1:77979169..77979184,chr1:77979147..77979340,+;peak:chr1:77979176..77979177,+;peakCounts:2954.7	1	77979169	77979184	+	ENSG00000162616	DNAJB4	NA	NA	TSS_Ensembl	16.9941	23.4321	16.1967	15.8077	14.7607	major
chr1:77979197..77979200,chr1:77979147..77979340,+;peak:chr1:77979198..77979199,+;peakCounts:72.7	1	77979197	77979200	+	ENSG00000162616	DNAJB4	NA	NA	TSS_Ensembl	1.00706	0.724442	1.12337	0.978943	1.14062	minor
chr1:77979209..77979215,chr1:77979147..77979340,+;peak:chr1:77979214..77979215,+;peakCounts:523.7	1	77979209	77979215	+	ENSG00000162616	DNAJB4	NA	NA	TSS_Ensembl	1.66656	2.58582	1.89499	1.75043	1.61482	minor
chr1:78004553..78004554,-	1	78004553	78004554	-	ENSG00000273338	AC103591.3	NA	NA	TSS_Ensembl	0.273734	0.176533	0.250391	0.416619	0.378617	major
chr1:78004932..78004942,chr1:78004778..78005082,+;peak:chr1:78004938..78004939,+;peakCounts:9539.1	1	78004932	78004942	+	ENSG00000162616	DNAJB4	NA	NA	TSS_Ensembl	28.4816	43.2011	47.5261	51.5324	32.4796	major
chr1:78005114..78005122,+	1	78005114	78005122	+	ENSG00000162616	DNAJB4	NA	NA	CDS_Ensembl	0.0909477	1.68072	0.258616	0.205525	0.141647	minor
chr1:78045960..78045971,chr1:78045913..78046068,+;peak:chr1:78045965..78045966,+;peakCounts:298.8	1	78045960	78045971	+	ENSG00000137960	GIPC2	NA	NA	TSS_Ensembl	0.928649	0.503413	0.87698	0.76214	0.874905	major
chr1:78491010..78491024,chr1:78490927..78491091,+;peak:chr1:78491018..78491019,+;peakCounts:143.2	1	78491010	78491024	+	ENSG00000122420	PTGFR	NA	NA	TSS_Ensembl	0.317119	0.38419	0.478767	0.777724	0.904944	major
chr1:78620442..78620455,chr1:78620405..78620492,+;peak:chr1:78620447..78620448,+;peakCounts:288.9	1	78620442	78620455	+	ENSG00000137959	IFI44L	NA	NA	TSS_Ensembl	0.934937	1.9358	0.727569	0.489668	0.525101	major
chr1:79006688..79006714,chr1:79006655..79006832,-;peak:chr1:79006704..79006705,-;peakCounts:1704.6	1	79006688	79006714	-	ENSG00000162618	ADGRL4	NA	NA	TSS_Ensembl	5.31831	12.4199	4.9376	7.01448	9.87696	major
chr1:79006717..79006735,chr1:79006655..79006832,-;peak:chr1:79006729..79006730,-;peakCounts:1645.6	1	79006717	79006735	-	ENSG00000162618	ADGRL4	NA	NA	TSS_Ensembl	4.77637	5.32266	4.27552	5.82802	6.29409	major
chr1:79006796..79006798,chr1:79006655..79006832,-;peak:chr1:79006797..79006798,-;peakCounts:8.59999999999999	1	79006796	79006798	-	ENSG00000162618	ADGRL4	NA	NA	TSS_Ensembl	0.333918	0.214016	0.370474	0.482886	0.622635	minor
chr1:83999103..83999108,chr1:83999094..83999180,-;peak:chr1:83999103..83999104,-;peakCounts:198.4	1	83999103	83999108	-	ENSG00000137941	TTLL7	NA	NA	TSS_Ensembl	0.680558	0.503765	0.502857	0.624494	0.584481	major
chr1:83999112..83999136,chr1:83999094..83999180,-;peak:chr1:83999122..83999123,-;peakCounts:446.4	1	83999112	83999136	-	ENSG00000137941	TTLL7	NA	NA	TSS_Ensembl	2.21148	2.67186	2.48107	2.2272	2.62527	major
chr1:84077945..84077961,chr1:84077890..84078018,-;peak:chr1:84077955..84077956,-;peakCounts:172.8	1	84077945	84077961	-	ENSG00000271576	AL359504.1	NA	NA	TSS_Ensembl	1.40575	0.67247	1.15945	1.14403	1.09126	major
chr1:84078032..84078036,chr1:84078008..84078179,+;peak:chr1:84078032..84078033,+;peakCounts:332.9	1	84078032	84078036	+	ENSG00000142875	PRKACB	NA	NA	TSS_Ensembl	0.930758	0.551494	0.900352	1.03708	0.724684	major
chr1:84078055..84078066,chr1:84078008..84078179,+;peak:chr1:84078061..84078062,+;peakCounts:295.9	1	84078055	84078066	+	ENSG00000142875	PRKACB	NA	NA	TSS_Ensembl	1.97411	1.34672	1.94568	2.19862	1.81818	major
chr1:84078075..84078090,chr1:84078008..84078179,+;peak:chr1:84078078..84078079,+;peakCounts:351.9	1	84078075	84078090	+	ENSG00000142875	PRKACB	NA	NA	TSS_Ensembl	2.21396	1.28713	2.46358	2.23051	2.36429	major
chr1:84078103..84078116,chr1:84078008..84078179,+;peak:chr1:84078106..84078107,+;peakCounts:120.9	1	84078103	84078116	+	ENSG00000142875	PRKACB	NA	NA	TSS_Ensembl	1.65814	1.43728	1.48284	1.44248	1.5068	major
chr1:84298482..84298491,chr1:84298471..84298570,+;peak:chr1:84298482..84298483,+;peakCounts:363.6	1	84298482	84298491	+	ENSG00000203943	SAMD13	NA	NA	TSS_Refseq	1.01569	0.818277	1.15521	0.90393	0.796913	major
chr1:84479263..84479272,chr1:84479233..84479316,+;peak:chr1:84479266..84479267,+;peakCounts:5191.2	1	84479263	84479272	+	ENSG00000117133	RPF1	NA	NA	TSS_Ensembl	15.1066	15.367	17.2873	17.4457	17.9105	major
chr1:84506164..84506171,chr1:84506014..84506314,-;peak:chr1:84506169..84506170,-;peakCounts:9651.5	1	84506164	84506171	-	ENSG00000174021	GNG5	NA	NA	5UTR_Ensembl	59.2395	64.373	54.6344	56.6911	58.6492	major
chr1:84506178..84506187,chr1:84506014..84506314,-;peak:chr1:84506182..84506183,-;peakCounts:39307.5	1	84506178	84506187	-	ENSG00000174021	GNG5	NA	NA	5UTR_Ensembl	96.7495	84.2447	94.9581	95.5195	96.2634	major
chr1:84506199..84506204,chr1:84506014..84506314,-;peak:chr1:84506203..84506204,-;peakCounts:36865.5	1	84506199	84506204	-	ENSG00000174021	GNG5	NA	NA	5UTR_Ensembl	85.3348	66.2702	87.4541	89.5969	87.4836	major
chr1:84506577..84506579,chr1:84506551..84506630,-;peak:chr1:84506577..84506578,-;peakCounts:309.6	1	84506577	84506579	-	ENSG00000174021	GNG5	NA	NA	TSS_Ensembl	0.27256	0.225705	0.624221	1.17422	1.36473	minor
chr1:84574416..84574423,chr1:84574302..84574485,-;peak:chr1:84574417..84574418,-;peakCounts:349.2	1	84574416	84574423	-	ENSG00000117151	CTBS	NA	NA	TSS_Ensembl	1.39026	1.30297	1.5233	1.84101	1.93299	major
chr1:84574427..84574431,chr1:84574302..84574485,-;peak:chr1:84574429..84574430,-;peakCounts:142.2	1	84574427	84574431	-	ENSG00000117151	CTBS	NA	NA	TSS_Ensembl	0.498673	0.357917	0.501316	0.482481	0.60219	major
chr1:84574441..84574456,chr1:84574302..84574485,-;peak:chr1:84574444..84574445,-;peakCounts:283.2	1	84574441	84574456	-	ENSG00000117151	CTBS	NA	NA	TSS_Ensembl	2.87759	2.18572	2.40239	2.73779	2.58721	major
chr1:84574468..84574474,chr1:84574302..84574485,-;peak:chr1:84574472..84574473,-;peakCounts:164.2	1	84574468	84574474	-	ENSG00000117151	CTBS	NA	NA	TSS_Ensembl	0.997592	0.343997	0.887035	0.875156	1.01979	major
chr1:84690448..84690490,chr1:84690399..84690596,-;peak:chr1:84690460..84690461,-;peakCounts:243.9	1	84690448	84690490	-	ENSG00000117155	SSX2IP	NA	NA	TSS_Ensembl	2.33469	2.67204	2.09026	2.31504	3.13332	major
chr1:84690498..84690513,chr1:84690399..84690596,-;peak:chr1:84690503..84690504,-;peakCounts:70.9	1	84690498	84690513	-	ENSG00000117155	SSX2IP	NA	NA	TSS_Ensembl	0.542042	0.349455	0.464113	0.632033	0.865644	major
chr1:85201701..85201745,chr1:85201593..85201751,-;peak:chr1:85201726..85201727,-;peakCounts:218.7	1	85201701	85201745	-	ENSG00000097096	SYDE2	NA	NA	TSS_Refseq	2.58887	2.14192	2.6503	2.91113	3.15532	major
chr1:85259639..85259643,chr1:85259619..85259712,-;peak:chr1:85259641..85259642,-;peakCounts:1732.3	1	85259639	85259643	-	ENSG00000162642	C1orf52	NA	NA	TSS_Ensembl	4.70682	4.34837	5.50822	5.27068	4.96047	major
chr1:85259649..85259655,chr1:85259619..85259712,-;peak:chr1:85259652..85259653,-;peakCounts:1557.3	1	85259649	85259655	-	ENSG00000162642	C1orf52	NA	NA	TSS_Ensembl	5.96369	6.23879	6.69696	6.71889	6.41549	major
chr1:85259658..85259664,chr1:85259619..85259712,-;peak:chr1:85259661..85259662,-;peakCounts:2193.3	1	85259658	85259664	-	ENSG00000162642	C1orf52	NA	NA	TSS_Ensembl	6.25516	7.0238	7.69205	7.43918	7.43131	major
chr1:85276470..85276528,chr1:85276347..85276638,-;peak:chr1:85276516..85276517,-;peakCounts:327.6	1	85276470	85276528	-	ENSG00000142867	BCL10	NA	NA	TSS_Ensembl	4.56064	4.27376	3.908	6.24577	7.8289	major
chr1:85276541..85276549,chr1:85276347..85276638,-;peak:chr1:85276544..85276545,-;peakCounts:121.6	1	85276541	85276549	-	ENSG00000142867	BCL10	NA	NA	5UTR_Ensembl	0.364974	0.153141	0.24403	0.397771	0.380379	minor
chr1:85379907..85379926,chr1:85379845..85379981,-;peak:chr1:85379919..85379920,-;peakCounts:180.7	1	85379907	85379926	-	ENSG00000153904	DDAH1	NA	NA	TSS_Refseq	0.5108	1.54383	0.524303	0.484819	0.424738	major
chr1:85379928..85379945,chr1:85379845..85379981,-;peak:chr1:85379939..85379940,-;peakCounts:497.7	1	85379928	85379945	-	ENSG00000153904	DDAH1	NA	NA	TSS_Refseq	1.1437	2.36343	0.994278	0.893612	1.33524	major
chr1:85465156..85465159,chr1:85465049..85465231,-;peak:chr1:85465158..85465159,-;peakCounts:3272.4	1	85465156	85465159	-	ENSG00000153904	DDAH1	NA	NA	TSS_Ensembl	10.8069	7.04247	10.8928	11.0273	10.2624	major
chr1:85580760..85580761,+	1	85580760	85580761	+	ENSG00000142871	CCN1	NA	NA	TSS_Ensembl	11.4442	129.614	30.9098	10.6792	22.171	major
chr1:85581421..85581432,chr1:85581364..85581503,+;peak:chr1:85581426..85581427,+;peakCounts:90	1	85581421	85581432	+	ENSG00000142871	CCN1	NA	NA	TSS_Ensembl	0.0579708	0.746397	0.0855966	0.033018	0.0642956	minor
chr1:85708328..85708334,chr1:85708288..85708463,-;peak:chr1:85708328..85708329,-;peakCounts:186.3	1	85708328	85708334	-	ENSG00000117174	ZNHIT6	NA	NA	5UTR_Ensembl	0.77339	0.840894	0.572396	0.504518	0.659476	major
chr1:85708409..85708442,chr1:85708288..85708463,-;peak:chr1:85708432..85708433,-;peakCounts:1383.3	1	85708409	85708442	-	ENSG00000117174	ZNHIT6	NA	NA	TSS_Ensembl	5.77252	9.52001	6.29534	6.03656	6.24316	major
chr1:86396317..86396327,chr1:86396270..86396347,-;peak:chr1:86396322..86396323,-;peakCounts:114.2	1	86396317	86396327	-	ENSG00000122417	ODF2L	NA	NA	TSS_Ensembl	0.391998	0.265749	0.395335	0.315344	0.493249	major
chr1:86704576..86704582,chr1:86704510..86704964,+;peak:chr1:86704576..86704577,+;peakCounts:418.6	1	86704576	86704582	+	ENSG00000097033	SH3GLB1	NA	NA	TSS_Ensembl	4.47492	5.3106	3.1901	3.8066	4.02856	minor
chr1:86704778..86704789,chr1:86704510..86704964,+;peak:chr1:86704783..86704784,+;peakCounts:826.6	1	86704778	86704789	+	ENSG00000097033	SH3GLB1	NA	NA	5UTR_Ensembl	11.55	12.5773	10.0082	10.8154	11.1877	major
chr1:86704800..86704828,chr1:86704510..86704964,+;peak:chr1:86704827..86704828,+;peakCounts:17220.6	1	86704800	86704828	+	ENSG00000097033	SH3GLB1	NA	NA	5UTR_Ensembl	71.8019	74.9474	66.2161	68.0744	69.3082	major
chr1:86719018..86719031,chr1:86718998..86719080,+;peak:chr1:86719018..86719019,+;peakCounts:243.9	1	86719018	86719031	+	NA	NA	SH3GLB1	ENSG00000097033	intron_Ensembl	0.384547	1.70467	0.244511	0.241888	0.185521	No
chr1:86914111..86914118,chr1:86914041..86914151,-;peak:chr1:86914113..86914114,-;peakCounts:3265.2	1	86914111	86914118	-	ENSG00000183291	SELENOF	NA	NA	TSS_Ensembl	15.9584	16.9217	17.7057	16.485	16.7643	major
chr1:86914123..86914127,chr1:86914041..86914151,-;peak:chr1:86914125..86914126,-;peakCounts:2702.2	1	86914123	86914127	-	ENSG00000183291	SELENOF	NA	NA	TSS_Ensembl	7.29059	5.54311	8.34476	7.87991	8.6411	major
chr1:86914646..86914664,chr1:86914601..86914758,+;peak:chr1:86914652..86914653,+;peakCounts:245.6	1	86914646	86914664	+	ENSG00000153936	HS2ST1	NA	NA	TSS_Ensembl	2.10544	1.51515	1.87252	2.18875	1.79811	major
chr1:86914668..86914687,chr1:86914601..86914758,+;peak:chr1:86914673..86914674,+;peakCounts:579.6	1	86914668	86914687	+	ENSG00000153936	HS2ST1	NA	NA	TSS_Ensembl	3.37844	2.16691	3.55025	3.46133	3.43221	major
chr1:87328478..87328489,chr1:87328451..87328599,+;peak:chr1:87328481..87328482,+;peakCounts:1449.9	1	87328478	87328489	+	NA	NA	NA	NA	intergenic	6.8553	5.57501	8.24495	8.93816	7.47688	No
chr1:87328517..87328524,chr1:87328451..87328599,+;peak:chr1:87328520..87328521,+;peakCounts:160.9	1	87328517	87328524	+	NA	NA	NA	NA	intergenic	1.27472	0.46465	1.24872	1.41635	1.3191	No
chr1:87328528..87328539,chr1:87328451..87328599,+;peak:chr1:87328533..87328534,+;peakCounts:190.9	1	87328528	87328539	+	NA	NA	NA	NA	intergenic	2.16921	1.50693	2.30085	3.04168	2.51442	No
chr1:87328541..87328546,chr1:87328451..87328599,+;peak:chr1:87328545..87328546,+;peakCounts:226.9	1	87328541	87328546	+	NA	NA	NA	NA	intergenic	0.924416	0.427028	1.32164	1.61199	1.14707	No
chr1:87328876..87328886,chr1:87328854..87329039,+;peak:chr1:87328881..87328882,+;peakCounts:685.8	1	87328876	87328886	+	ENSG00000143013	LMO4	NA	NA	TSS_Ensembl	2.36632	2.20737	2.30401	2.68599	2.58712	major
chr1:87328891..87328897,chr1:87328854..87329039,+;peak:chr1:87328893..87328894,+;peakCounts:259.8	1	87328891	87328897	+	ENSG00000143013	LMO4	NA	NA	TSS_Ensembl	1.3128	0.796528	1.28711	1.38377	1.18278	major
chr1:87905555..87905561,chr1:87905524..87905593,-;peak:chr1:87905560..87905561,-;peakCounts:263.7	1	87905555	87905561	-	ENSG00000237505	PKN2-AS1	NA	NA	exon_non_cod_Ensembl	0.386174	0.592981	0.369918	0.242389	0.36595	major
chr1:88684237..88684259,chr1:88684215..88684448,+;peak:chr1:88684240..88684241,+;peakCounts:735.8	1	88684237	88684259	+	ENSG00000065243	PKN2	NA	NA	TSS_Ensembl	6.56279	4.11192	6.7273	6.85908	6.29876	major
chr1:88684263..88684279,chr1:88684215..88684448,+;peak:chr1:88684272..88684273,+;peakCounts:1630.8	1	88684263	88684279	+	ENSG00000065243	PKN2	NA	NA	TSS_Ensembl	8.57045	4.38274	8.67035	8.43138	7.97679	major
chr1:88684291..88684298,chr1:88684215..88684448,+;peak:chr1:88684294..88684295,+;peakCounts:148.8	1	88684291	88684298	+	ENSG00000065243	PKN2	NA	NA	TSS_Ensembl	1.70513	1.10568	1.80669	2.05406	1.73967	major
chr1:88684332..88684337,chr1:88684215..88684448,+;peak:chr1:88684336..88684337,+;peakCounts:364.8	1	88684332	88684337	+	ENSG00000065243	PKN2	NA	NA	5UTR_Ensembl	1.29203	0.822578	1.14224	1.24126	1.18386	major
chr1:88740989..88740992,+	1	88740989	88740992	+	ENSG00000065243	PKN2	NA	NA	CDS_Ensembl	0.462933	0.223642	0.334854	0.417151	0.308023	minor
chr1:88891563..88891565,chr1:88891503..88891657,-;peak:chr1:88891563..88891564,-;peakCounts:1449.9	1	88891563	88891565	-	ENSG00000137947	GTF2B	NA	NA	TSS_Ensembl	2.68135	5.70104	3.17487	2.97279	2.86467	major
chr1:88992618..88992629,chr1:88992589..88992666,-;peak:chr1:88992628..88992629,-;peakCounts:1534.5	1	88992618	88992629	-	ENSG00000137944	KYAT3	NA	NA	TSS_Ensembl	3.8322	3.95585	2.83798	3.10212	3.34055	major
chr1:88992618..88992629,chr1:88992589..88992666,-;peak:chr1:88992628..88992629,-;peakCounts:1534.5	1	88992618	88992629	-	ENSG00000213516	RBMXL1	NA	NA	TSS_Ensembl	3.8322	3.95585	2.83798	3.10212	3.34055	major
chr1:88992735..88992764,chr1:88992714..88992837,-;peak:chr1:88992759..88992760,-;peakCounts:216.6	1	88992735	88992764	-	ENSG00000213516	RBMXL1	NA	NA	TSS_Ensembl	2.23106	1.96169	2.45457	2.51116	2.34844	major
chr1:88992766..88992776,chr1:88992714..88992837,-;peak:chr1:88992770..88992771,-;peakCounts:237.6	1	88992766	88992776	-	ENSG00000213516	RBMXL1	NA	NA	TSS_Ensembl	0.719748	0.660253	0.898881	0.7952	0.809512	major
chr1:88992766..88992776,chr1:88992714..88992837,-;peak:chr1:88992770..88992771,-;peakCounts:237.6	1	88992766	88992776	-	ENSG00000137944	KYAT3	NA	NA	TSS_Ensembl	0.719748	0.660253	0.898881	0.7952	0.809512	major
chr1:89065205..89065220,chr1:89065186..89065363,-;peak:chr1:89065207..89065208,-;peakCounts:125	1	89065205	89065220	-	ENSG00000117228	GBP1	NA	NA	TSS_Ensembl	0.461841	1.55654	1.67428	0.287555	0.398358	major
chr1:89065222..89065240,chr1:89065186..89065363,-;peak:chr1:89065230..89065231,-;peakCounts:297	1	89065222	89065240	-	ENSG00000117228	GBP1	NA	NA	TSS_Ensembl	0.375599	2.08515	1.3262	0.239283	0.250634	major
chr1:89065315..89065324,chr1:89065186..89065363,-;peak:chr1:89065319..89065320,-;peakCounts:159	1	89065315	89065324	-	NA	NA	NA	NA	intergenic	0.207129	0.665173	0.371537	0.202817	0.265379	No
chr1:89126092..89126096,chr1:89125975..89126186,-;peak:chr1:89126093..89126094,-;peakCounts:90.2	1	89126092	89126096	-	ENSG00000162645	GBP2	NA	NA	TSS_Ensembl	0.639433	0.495337	0.511963	0.710813	0.797149	major
chr1:89126100..89126133,chr1:89125975..89126186,-;peak:chr1:89126113..89126114,-;peakCounts:853.2	1	89126100	89126133	-	ENSG00000162645	GBP2	NA	NA	TSS_Ensembl	4.88859	4.07094	5.24308	5.67332	5.64929	major
chr1:89198869..89198897,chr1:89198824..89198966,-;peak:chr1:89198877..89198878,-;peakCounts:636.3	1	89198869	89198897	-	ENSG00000162654	GBP4	NA	NA	TSS_Ensembl	4.06747	5.20763	3.25522	4.36962	4.74139	major
chr1:89198921..89198931,chr1:89198824..89198966,-;peak:chr1:89198926..89198927,-;peakCounts:515.3	1	89198921	89198931	-	ENSG00000162654	GBP4	NA	NA	TSS_Ensembl	1.96	1.79263	1.25995	1.73948	2.37537	major
chr1:89198939..89198942,chr1:89198824..89198966,-;peak:chr1:89198941..89198942,-;peakCounts:185.3	1	89198939	89198942	-	ENSG00000162654	GBP4	NA	NA	TSS_Ensembl	0.613855	0.481777	0.540046	0.522332	0.730651	major
chr1:89524848..89524861,chr1:89524824..89524952,+;peak:chr1:89524855..89524856,+;peakCounts:238.5	1	89524848	89524861	+	ENSG00000197147	LRRC8B	NA	NA	TSS_Ensembl	0.816536	0.842587	1.08933	1.0871	1.35444	major
chr1:89524880..89524910,chr1:89524824..89524952,+;peak:chr1:89524905..89524906,+;peakCounts:202.5	1	89524880	89524910	+	ENSG00000197147	LRRC8B	NA	NA	TSS_Ensembl	1.4335	1.7725	2.31025	2.32619	2.58988	major
chr1:89524921..89524927,chr1:89524824..89524952,+;peak:chr1:89524923..89524924,+;peakCounts:101.5	1	89524921	89524927	+	ENSG00000197147	LRRC8B	NA	NA	TSS_Ensembl	0.191033	0.165329	0.378251	0.220664	0.459043	major
chr1:89633116..89633161,chr1:89632976..89633240,+;peak:chr1:89633147..89633148,+;peakCounts:846	1	89633116	89633161	+	ENSG00000171488	LRRC8C	NA	NA	TSS_Ensembl	9.28993	6.46297	11.8785	11.3819	9.97881	major
chr1:89633116..89633161,chr1:89632976..89633240,+;peak:chr1:89633147..89633148,+;peakCounts:846	1	89633116	89633161	+	ENSG00000271949	AC093423.3	NA	NA	TSS_Ensembl	9.28993	6.46297	11.8785	11.3819	9.97881	major
chr1:89821038..89821056,chr1:89820960..89821108,+;peak:chr1:89821044..89821045,+;peakCounts:186.3	1	89821038	89821056	+	ENSG00000171492	LRRC8D	NA	NA	TSS_Ensembl	1.00291	0.560059	0.906123	1.03688	0.980858	major
chr1:89994982..89994984,chr1:89994958..89995015,-;peak:chr1:89994982..89994983,-;peakCounts:668.7	1	89994982	89994984	-	ENSG00000228175	GEMIN8P4	NA	NA	TSS_Refseq	1.29346	1.57805	0.961506	1.22129	1.26437	major
chr1:89995109..89995123,chr1:89995098..89995226,+;peak:chr1:89995118..89995119,+;peakCounts:551.7	1	89995109	89995123	+	ENSG00000162664	ZNF326	NA	NA	TSS_Ensembl	3.51638	2.17411	2.87532	3.66913	3.44841	major
chr1:89995126..89995131,chr1:89995098..89995226,+;peak:chr1:89995127..89995128,+;peakCounts:200.7	1	89995126	89995131	+	ENSG00000162664	ZNF326	NA	NA	TSS_Ensembl	0.874983	0.969588	0.818474	0.821535	0.952416	major
chr1:89995140..89995154,chr1:89995098..89995226,+;peak:chr1:89995150..89995151,+;peakCounts:548.7	1	89995140	89995154	+	ENSG00000162664	ZNF326	NA	NA	TSS_Ensembl	2.13765	2.28674	2.28103	2.86378	2.69417	major
chr1:89995167..89995169,chr1:89995098..89995226,+;peak:chr1:89995168..89995169,+;peakCounts:84.7	1	89995167	89995169	+	ENSG00000162664	ZNF326	NA	NA	TSS_Ensembl	0.751004	0.670433	0.698353	0.68348	0.598586	major
chr1:90497030..90497034,+	1	90497030	90497034	+	NA	NA	NA	NA	intergenic	0.246791	0.0238556	0.377949	0.325324	0.510356	No
chr1:90851604..90851610,chr1:90851566..90851698,-;peak:chr1:90851606..90851607,-;peakCounts:421.7	1	90851604	90851610	-	ENSG00000233593	LINC02609	NA	NA	TSS_Ensembl	1.98018	1.87771	1.6863	1.6805	1.84176	major
chr1:90851613..90851621,chr1:90851566..90851698,-;peak:chr1:90851617..90851618,-;peakCounts:722.7	1	90851613	90851621	-	ENSG00000233593	LINC02609	NA	NA	TSS_Ensembl	2.18208	1.4943	3.23381	2.32718	2.36257	major
chr1:90851632..90851637,chr1:90851566..90851698,-;peak:chr1:90851634..90851635,-;peakCounts:415.7	1	90851632	90851637	-	ENSG00000233593	LINC02609	NA	NA	TSS_Ensembl	1.47519	1.09248	1.43345	1.02731	1.44856	major
chr1:90851640..90851655,chr1:90851566..90851698,-;peak:chr1:90851645..90851646,-;peakCounts:586.7	1	90851640	90851655	-	ENSG00000233593	LINC02609	NA	NA	TSS_Ensembl	5.45114	4.73103	5.9136	5.27436	5.70428	major
chr1:91021964..91021970,chr1:91021943..91022321,-;peak:chr1:91021964..91021965,-;peakCounts:771	1	91021964	91021970	-	ENSG00000122482	ZNF644	NA	NA	TSS_Ensembl	1.22697	0.533519	1.81043	2.83896	2.30207	major
chr1:91021996..91022017,chr1:91021943..91022321,-;peak:chr1:91022003..91022004,-;peakCounts:882	1	91021996	91022017	-	ENSG00000122482	ZNF644	NA	NA	TSS_Ensembl	4.6982	4.83464	4.73355	5.35576	5.02606	major
chr1:91022019..91022041,chr1:91021943..91022321,-;peak:chr1:91022034..91022035,-;peakCounts:796	1	91022019	91022041	-	ENSG00000122482	ZNF644	NA	NA	TSS_Ensembl	2.70029	5.32468	2.95769	2.93718	2.77312	major
chr1:91022112..91022132,chr1:91021943..91022321,-;peak:chr1:91022126..91022127,-;peakCounts:351	1	91022112	91022132	-	ENSG00000122482	ZNF644	NA	NA	TSS_Ensembl	1.61963	1.84611	2.06759	1.81508	2.07565	major
chr1:91022217..91022245,chr1:91021943..91022321,-;peak:chr1:91022222..91022223,-;peakCounts:88	1	91022217	91022245	-	ENSG00000122482	ZNF644	NA	NA	TSS_Ensembl	0.808268	1.2734	2.58227	1.13194	1.24167	major
chr1:91022283..91022290,chr1:91021943..91022321,-;peak:chr1:91022288..91022289,-;peakCounts:295	1	91022283	91022290	-	ENSG00000122482	ZNF644	NA	NA	TSS_Ensembl	1.01554	1.30325	1.8026	0.987757	1.07982	major
chr1:91886121..91886130,chr1:91885998..91886253,-;peak:chr1:91886121..91886122,-;peakCounts:484.7	1	91886121	91886130	-	ENSG00000069702	TGFBR3	NA	NA	TSS_Ensembl	2.7069	2.0895	3.01794	3.21327	2.4712	major
chr1:91886145..91886164,chr1:91885998..91886253,-;peak:chr1:91886150..91886151,-;peakCounts:830.7	1	91886145	91886164	-	ENSG00000069702	TGFBR3	NA	NA	TSS_Ensembl	2.73361	2.1868	2.67008	2.63079	2.38045	major
chr1:92080336..92080346,chr1:92080310..92080376,+;peak:chr1:92080344..92080345,+;peakCounts:169.2	1	92080336	92080346	+	ENSG00000189195	BTBD8	NA	NA	TSS_Ensembl	0.824515	0.704641	0.74416	0.706695	0.573789	major
chr1:92298968..92298992,chr1:92298847..92299017,-;peak:chr1:92298986..92298987,-;peakCounts:612.9	1	92298968	92298992	-	ENSG00000174842	GLMN	NA	NA	TSS_Ensembl	1.94356	2.39219	2.49845	2.27495	2.02038	major
chr1:92299050..92299063,chr1:92298998..92299074,+;peak:chr1:92299058..92299059,+;peakCounts:2374.2	1	92299050	92299063	+	ENSG00000122484	RPAP2	NA	NA	TSS_Ensembl	6.82832	5.91215	7.45273	7.58776	8.12608	major
chr1:92785089..92785108,chr1:92784976..92785180,-;peak:chr1:92785107..92785108,-;peakCounts:1005.3	1	92785089	92785108	-	ENSG00000067208	EVI5	NA	NA	TSS_Ensembl	6.10881	5.9414	5.85048	6.20146	5.99074	major
chr1:92832039..92832040,chr1:92831975..92832115,+;peak:chr1:92832039..92832040,+;peakCounts:90053.1	1	92832039	92832040	+	ENSG00000122406	RPL5	NA	NA	TSS_Ensembl	193.694	136.555	181.946	185.777	187.347	major
chr1:92833389..92833396,chr1:92833387..92833456,+;peak:chr1:92833390..92833391,+;peakCounts:195.3	1	92833389	92833396	+	ENSG00000122406	RPL5	NA	NA	5UTR_Ensembl	0.805104	0	0.638667	0.447971	0.625963	minor
chr1:92833546..92833549,chr1:92833542..92833657,+;peak:chr1:92833548..92833549,+;peakCounts:462.6	1	92833546	92833549	+	ENSG00000122406	RPL5	NA	NA	5UTR_Ensembl	2.37699	1.80826	2.14184	1.50824	1.91858	minor
chr1:92834801..92834809,chr1:92834776..92834908,+;peak:chr1:92834802..92834803,+;peakCounts:1051.2	1	92834801	92834809	+	ENSG00000122406	RPL5	NA	NA	TSS_Ensembl	3.90739	2.06169	2.87557	2.88508	3.34565	minor
chr1:92836364..92836369,chr1:92836331..92836388,+;peak:chr1:92836367..92836368,+;peakCounts:228.6	1	92836364	92836369	+	ENSG00000122406	RPL5	NA	NA	CDS_Ensembl	0.619049	1.20503	0.381405	0.663953	0.642646	minor
chr1:92836372..92836376,chr1:92836331..92836388,+;peak:chr1:92836374..92836375,+;peakCounts:182.6	1	92836372	92836376	+	ENSG00000122406	RPL5	NA	NA	CDS_Ensembl	0.600028	1.06312	0.377703	0.378149	0.410057	minor
chr1:92961447..92961467,chr1:92961403..92961547,-;peak:chr1:92961461..92961462,-;peakCounts:1728.9	1	92961447	92961467	-	ENSG00000154511	DIPK1A	NA	NA	TSS_Ensembl	6.92145	7.7664	6.40766	5.74111	6.90501	major
chr1:92961470..92961477,chr1:92961403..92961547,-;peak:chr1:92961473..92961474,-;peakCounts:67.9	1	92961470	92961477	-	ENSG00000154511	DIPK1A	NA	NA	TSS_Ensembl	0.824254	0.996273	0.844927	0.880718	0.953459	major
chr1:92961481..92961486,chr1:92961403..92961547,-;peak:chr1:92961483..92961484,-;peakCounts:36.9	1	92961481	92961486	-	ENSG00000154511	DIPK1A	NA	NA	TSS_Ensembl	0.469864	0.401489	0.444429	0.469855	0.537512	minor
chr1:92961513..92961515,chr1:92961403..92961547,-;peak:chr1:92961514..92961515,-;peakCounts:27.9	1	92961513	92961515	-	ENSG00000154511	DIPK1A	NA	NA	TSS_Ensembl	0.714807	0.834525	0.579463	0.474429	0.452025	major
chr1:93079281..93079283,chr1:93079240..93079299,+;peak:chr1:93079282..93079283,+;peakCounts:5599.8	1	93079281	93079283	+	ENSG00000143033	MTF2	NA	NA	TSS_Ensembl	11.2816	10.2548	10.6676	11.2497	10.1203	major
chr1:93180385..93180395,chr1:93180258..93180569,-;peak:chr1:93180387..93180388,-;peakCounts:1117.5	1	93180385	93180395	-	ENSG00000117500	TMED5	NA	NA	TSS_Ensembl	15.2253	10.4343	15.2071	15.9709	14.8859	major
chr1:93180407..93180424,chr1:93180258..93180569,-;peak:chr1:93180412..93180413,-;peakCounts:4648.5	1	93180407	93180424	-	ENSG00000117500	TMED5	NA	NA	TSS_Ensembl	20.8812	10.821	21.2269	23.1752	21.3686	major
chr1:93345903..93345914,chr1:93345876..93346004,+;peak:chr1:93345908..93345909,+;peakCounts:3890.7	1	93345903	93345914	+	ENSG00000117505	DR1	NA	NA	TSS_Ensembl	15.8482	9.9179	15.9916	17.45	16.5947	major
chr1:93345915..93345916,chr1:93345876..93346004,+;peak:chr1:93345915..93345916,+;peakCounts:750.7	1	93345915	93345916	+	ENSG00000117505	DR1	NA	NA	TSS_Ensembl	2.00439	1.82913	2.07016	2.41875	2.52571	major
chr1:93345922..93345928,chr1:93345876..93346004,+;peak:chr1:93345925..93345926,+;peakCounts:611.7	1	93345922	93345928	+	ENSG00000117505	DR1	NA	NA	TSS_Ensembl	5.7715	4.54308	5.92907	6.67083	6.30387	major
chr1:93345932..93345937,chr1:93345876..93346004,+;peak:chr1:93345934..93345935,+;peakCounts:1264.7	1	93345932	93345937	+	ENSG00000117505	DR1	NA	NA	TSS_Ensembl	3.82064	2.2194	4.14171	5.13002	4.07363	major
chr1:93361248..93361255,+	1	93361248	93361255	+	ENSG00000117505	DR1	NA	NA	3UTR_Ensembl	0.498557	0.209532	0.503792	0.498895	0.430434	minor
chr1:93448054..93448058,chr1:93448009..93448221,+;peak:chr1:93448054..93448055,+;peakCounts:1512.6	1	93448054	93448058	+	ENSG00000137942	FNBP1L	NA	NA	TSS_Refseq	3.11027	2.82495	3.02876	3.49703	2.99295	major
chr1:93448072..93448082,chr1:93448009..93448221,+;peak:chr1:93448075..93448076,+;peakCounts:1533.6	1	93448072	93448082	+	ENSG00000137942	FNBP1L	NA	NA	TSS_Ensembl	5.32101	5.854	5.01755	6.42442	5.67881	major
chr1:93448089..93448097,chr1:93448009..93448221,+;peak:chr1:93448091..93448092,+;peakCounts:677.6	1	93448089	93448097	+	ENSG00000137942	FNBP1L	NA	NA	TSS_Ensembl	3.52371	3.49153	3.49346	4.31607	4.28166	major
chr1:93448115..93448127,chr1:93448009..93448221,+;peak:chr1:93448117..93448118,+;peakCounts:878.6	1	93448115	93448127	+	ENSG00000137942	FNBP1L	NA	NA	TSS_Ensembl	4.21288	3.78121	3.58376	5.62374	5.62126	major
chr1:93448133..93448143,chr1:93448009..93448221,+;peak:chr1:93448136..93448137,+;peakCounts:1210.6	1	93448133	93448143	+	ENSG00000137942	FNBP1L	NA	NA	TSS_Ensembl	3.76114	4.30211	3.52734	5.53777	6.3806	major
chr1:93585075..93585077,-	1	93585075	93585077	-	ENSG00000137936	BCAR3	NA	NA	TSS_Ensembl	0.0809055	0.0690018	0.138289	0.235218	0.154411	minor
chr1:93614096..93614102,chr1:93614043..93614180,-;peak:chr1:93614096..93614097,-;peakCounts:2350.8	1	93614096	93614102	-	ENSG00000137936	BCAR3	NA	NA	TSS_Ensembl	2.79932	3.74257	2.7448	6.84354	4.22721	major
chr1:93614104..93614108,chr1:93614043..93614180,-;peak:chr1:93614105..93614106,-;peakCounts:174.8	1	93614104	93614108	-	ENSG00000137936	BCAR3	NA	NA	TSS_Ensembl	0.817823	1.37168	0.732308	1.67592	0.951755	major
chr1:93681831..93681837,chr1:93681790..93681881,-;peak:chr1:93681836..93681837,-;peakCounts:568.8	1	93681831	93681837	-	ENSG00000137936	BCAR3	NA	NA	TSS_Ensembl	0.939565	1.03508	1.17406	1.42771	1.37833	major
chr1:93847209..93847227,chr1:93847159..93847253,-;peak:chr1:93847218..93847219,-;peakCounts:474.3	1	93847209	93847227	-	ENSG00000137936	BCAR3	NA	NA	TSS_Refseq	2.19291	1.19661	2.10659	1.90272	1.66519	major
chr1:93879169..93879189,chr1:93879081..93879217,-;peak:chr1:93879185..93879186,-;peakCounts:2736.9	1	93879169	93879189	-	ENSG00000067334	DNTTIP2	NA	NA	TSS_Ensembl	16.5645	28.8749	16.3085	16.1866	18.1306	major
chr1:93879202..93879206,chr1:93879081..93879217,-;peak:chr1:93879205..93879206,-;peakCounts:1811.9	1	93879202	93879206	-	ENSG00000067334	DNTTIP2	NA	NA	TSS_Ensembl	5.25607	6.05379	5.01831	5.22204	6.31319	major
chr1:93909395..93909406,chr1:93909333..93909692,-;peak:chr1:93909398..93909399,-;peakCounts:1062.9	1	93909395	93909406	-	ENSG00000023909	GCLM	NA	NA	TSS_Ensembl	5.33924	3.45535	6.04435	6.41671	5.57084	major
chr1:93909423..93909435,chr1:93909333..93909692,-;peak:chr1:93909429..93909430,-;peakCounts:1989.9	1	93909423	93909435	-	ENSG00000023909	GCLM	NA	NA	TSS_Ensembl	5.00678	3.61786	5.20648	5.80464	5.26084	major
chr1:93909450..93909466,chr1:93909333..93909692,-;peak:chr1:93909455..93909456,-;peakCounts:724.9	1	93909450	93909466	-	ENSG00000023909	GCLM	NA	NA	TSS_Ensembl	4.99177	3.10634	4.86126	5.04481	4.99394	major
chr1:93909467..93909477,chr1:93909333..93909692,-;peak:chr1:93909472..93909473,-;peakCounts:51.9	1	93909467	93909477	-	ENSG00000023909	GCLM	NA	NA	TSS_Ensembl	1.25341	0.64403	0.950519	1.23631	1.18254	major
chr1:93909512..93909523,chr1:93909333..93909692,-;peak:chr1:93909517..93909518,-;peakCounts:480.9	1	93909512	93909523	-	ENSG00000023909	GCLM	NA	NA	5UTR_Refseq	2.20734	1.21911	2.31582	1.94317	1.78751	major
chr1:93909529..93909540,chr1:93909333..93909692,-;peak:chr1:93909534..93909535,-;peakCounts:278.9	1	93909529	93909540	-	ENSG00000023909	GCLM	NA	NA	5UTR_Refseq	1.59732	0.943567	1.76262	2.03824	1.64498	major
chr1:93909559..93909570,chr1:93909333..93909692,-;peak:chr1:93909564..93909565,-;peakCounts:335.9	1	93909559	93909570	-	ENSG00000023909	GCLM	NA	NA	5UTR_Refseq	1.2351	0.835931	1.58927	1.79409	1.28019	major
chr1:93909588..93909599,chr1:93909333..93909692,-;peak:chr1:93909593..93909594,-;peakCounts:133.9	1	93909588	93909599	-	ENSG00000023909	GCLM	NA	NA	5UTR_Refseq	1.65179	1.24632	1.50582	1.73714	1.51626	major
chr1:93909615..93909621,chr1:93909333..93909692,-;peak:chr1:93909620..93909621,-;peakCounts:102.9	1	93909615	93909621	-	ENSG00000023909	GCLM	NA	NA	5UTR_Refseq	0.672122	0.722828	0.9839	0.997072	0.71069	major
chr1:94237577..94237589,chr1:94237447..94237664,-;peak:chr1:94237583..94237584,-;peakCounts:4368.6	1	94237577	94237589	-	ENSG00000137962	ARHGAP29	NA	NA	TSS_Ensembl	16.7965	19.8233	21.0744	23.7748	18.6168	major
chr1:94247684..94247688,chr1:94247613..94247776,-;peak:chr1:94247684..94247685,-;peakCounts:319.3	1	94247684	94247688	-	ENSG00000137962	ARHGAP29	NA	NA	5UTR_Refseq	0.68682	0.532157	0.818911	1.13408	1.11351	minor
chr1:94247709..94247748,chr1:94247613..94247776,-;peak:chr1:94247726..94247727,-;peakCounts:771.3	1	94247709	94247748	-	ENSG00000137962	ARHGAP29	NA	NA	TSS_Refseq	8.38979	9.73777	7.47999	10.8158	9.56848	major
chr1:94418391..94418424,chr1:94418361..94418474,+;peak:chr1:94418415..94418416,+;peakCounts:2530.8	1	94418391	94418424	+	ENSG00000117528	ABCD3	NA	NA	TSS_Ensembl	18.7105	13.6143	21.7335	19.1433	19.8419	major
chr1:94418441..94418446,chr1:94418361..94418474,+;peak:chr1:94418443..94418444,+;peakCounts:86.8	1	94418441	94418446	+	ENSG00000117528	ABCD3	NA	NA	TSS_Ensembl	1.36311	1.47015	1.70434	1.53908	1.6238	major
chr1:94418470..94418473,chr1:94418361..94418474,+;peak:chr1:94418472..94418473,+;peakCounts:83.8	1	94418470	94418473	+	ENSG00000117528	ABCD3	NA	NA	TSS_Ensembl	0.514657	0.584254	0.604613	0.590429	0.588268	minor
chr1:94418508..94418509,+	1	94418508	94418509	+	ENSG00000117528	ABCD3	NA	NA	TSS_Ensembl	0.337843	0.47659	0.212449	0.154972	0.279702	minor
chr1:94897482..94897483,-	1	94897482	94897483	-	ENSG00000117519	CNN3	NA	NA	3UTR_Ensembl	0.210217	0	0.423175	0.293047	0.138883	minor
chr1:94927095..94927098,chr1:94926917..94927186,-;peak:chr1:94927096..94927097,-;peakCounts:427.8	1	94927095	94927098	-	ENSG00000117519	CNN3	NA	NA	TSS_Ensembl	1.31828	0.653648	1.2815	1.55657	1.30777	major
chr1:94927100..94927121,chr1:94926917..94927186,-;peak:chr1:94927109..94927110,-;peakCounts:1540.8	1	94927100	94927121	-	ENSG00000117519	CNN3	NA	NA	TSS_Ensembl	8.30786	5.41617	12.1489	14.0208	10.5177	major
chr1:94927129..94927143,chr1:94926917..94927186,-;peak:chr1:94927132..94927133,-;peakCounts:797.8	1	94927129	94927143	-	ENSG00000117519	CNN3	NA	NA	TSS_Ensembl	6.55248	5.0736	7.8811	7.98703	7.02369	major
chr1:95072909..95072928,chr1:95072877..95072980,-;peak:chr1:95072916..95072917,-;peakCounts:285.3	1	95072909	95072928	-	ENSG00000172339	ALG14	NA	NA	TSS_Ensembl	1.59533	1.97645	1.37321	1.29346	1.63826	major
chr1:95117377..95117389,chr1:95117300..95117526,+;peak:chr1:95117383..95117384,+;peakCounts:3078	1	95117377	95117389	+	ENSG00000152078	TLCD4	NA	NA	TSS_Ensembl	9.4726	8.58657	9.67033	8.9055	9.37275	major
chr1:95117394..95117403,chr1:95117300..95117526,+;peak:chr1:95117399..95117400,+;peakCounts:328	1	95117394	95117403	+	ENSG00000152078	TLCD4	NA	NA	TSS_Ensembl	3.30047	3.7308	3.58174	3.18499	3.2093	major
chr1:95117425..95117430,chr1:95117300..95117526,+;peak:chr1:95117429..95117430,+;peakCounts:496	1	95117425	95117430	+	ENSG00000152078	TLCD4	NA	NA	TSS_Ensembl	2.54252	2.47649	2.35277	2.24149	2.18747	major
chr1:95234154..95234159,chr1:95234106..95234271,+;peak:chr1:95234154..95234155,+;peakCounts:1437.4	1	95234154	95234159	+	ENSG00000122481	RWDD3	NA	NA	TSS_Refseq	3.27637	2.62143	3.40393	3.5683	3.09546	major
chr1:95234166..95234170,chr1:95234106..95234271,+;peak:chr1:95234167..95234168,+;peakCounts:542.4	1	95234166	95234170	+	ENSG00000122481	RWDD3	NA	NA	TSS_Ensembl	1.7656	1.87122	1.80549	1.83574	1.64134	major
chr1:95234191..95234192,chr1:95234106..95234271,+;peak:chr1:95234191..95234192,+;peakCounts:418.4	1	95234191	95234192	+	ENSG00000122481	RWDD3	NA	NA	TSS_Ensembl	0.817652	1.26063	0.826466	0.847459	0.920237	major
chr1:95234201..95234227,chr1:95234106..95234271,+;peak:chr1:95234209..95234210,+;peakCounts:1571.4	1	95234201	95234227	+	ENSG00000122481	RWDD3	NA	NA	TSS_Ensembl	10.2926	11.02	10.5111	10.3069	9.8812	major
chr1:96584786..96584787,-	1	96584786	96584787	-	ENSG00000234226	NDUFS5P2	NA	NA	TSS_Refseq	0.0174508	0	0.0287963	0.247549	0.200698	major
chr1:96721781..96721792,chr1:96721740..96721852,+;peak:chr1:96721783..96721784,+;peakCounts:815.4	1	96721781	96721792	+	ENSG00000117569	PTBP2	NA	NA	TSS_Ensembl	3.46489	5.39636	4.01513	3.32917	2.70759	major
chr1:97920987..97921012,chr1:97920927..97921065,-;peak:chr1:97920999..97921000,-;peakCounts:409.5	1	97920987	97921012	-	ENSG00000188641	DPYD	NA	NA	TSS_Ensembl	2.21862	2.32566	2.64132	2.36485	2.36447	major
chr1:97921018..97921034,chr1:97920927..97921065,-;peak:chr1:97921023..97921024,-;peakCounts:249.5	1	97921018	97921034	-	ENSG00000188641	DPYD	NA	NA	TSS_Ensembl	1.59264	2.05229	1.79696	1.62879	1.78874	major
chr1:98661714..98661728,chr1:98661592..98661737,+;peak:chr1:98661722..98661723,+;peakCounts:426.6	1	98661714	98661728	+	ENSG00000162627	SNX7	NA	NA	TSS_Ensembl	1.86456	1.53667	1.52447	1.82658	2.04084	major
chr1:99645923..99645932,chr1:99645819..99645932,+;peak:chr1:99645928..99645929,+;peakCounts:384.3	1	99645923	99645932	+	NA	NA	NA	NA	intergenic	0.697387	1.57457	0.408903	1.37799	1.43604	No
chr1:99646060..99646069,chr1:99645994..99646355,+;peak:chr1:99646063..99646064,+;peakCounts:1099	1	99646060	99646069	+	ENSG00000099260	PALMD	NA	NA	TSS_Ensembl	2.61888	5.48626	2.38574	4.73657	4.45692	major
chr1:99646075..99646086,chr1:99645994..99646355,+;peak:chr1:99646080..99646081,+;peakCounts:62	1	99646075	99646086	+	ENSG00000099260	PALMD	NA	NA	TSS_Ensembl	0.714332	1.77711	0.60798	1.20352	1.22076	minor
chr1:99646107..99646128,chr1:99645994..99646355,+;peak:chr1:99646112..99646113,+;peakCounts:2612	1	99646107	99646128	+	ENSG00000099260	PALMD	NA	NA	TSS_Ensembl	8.8373	20.686	9.28544	13.6228	14.9385	major
chr1:99646134..99646145,chr1:99645994..99646355,+;peak:chr1:99646139..99646140,+;peakCounts:426	1	99646134	99646145	+	ENSG00000099260	PALMD	NA	NA	TSS_Ensembl	2.3265	4.97334	2.2593	3.17142	3.75612	major
chr1:99646309..99646317,chr1:99645994..99646355,+;peak:chr1:99646314..99646315,+;peakCounts:4383	1	99646309	99646317	+	ENSG00000099260	PALMD	NA	NA	TSS_Ensembl	5.6673	11.034	6.13177	6.71951	8.2526	major
chr1:99667657..99667663,chr1:99667641..99667714,+;peak:chr1:99667657..99667658,+;peakCounts:563.4	1	99667657	99667663	+	ENSG00000099260	PALMD	NA	NA	5UTR_Ensembl	0.862731	1.11419	0.700088	0.964142	1.04695	minor
chr1:99766626..99766636,-	1	99766626	99766636	-	ENSG00000156869	FRRS1	NA	NA	TSS_Ensembl	0.540693	2.07046	0.935761	0.974055	1.26448	major
chr1:99850125..99850131,chr1:99849778..99850731,+;peak:chr1:99850125..99850126,+;peakCounts:5239.5	1	99850125	99850131	+	ENSG00000162688	AGL	NA	NA	TSS_Refseq	23.8585	11.2922	22.9814	21.3084	21.5386	major
chr1:99850383..99850394,chr1:99849778..99850731,+;peak:chr1:99850388..99850389,+;peakCounts:427.5	1	99850383	99850394	+	ENSG00000162688	AGL	NA	NA	TSS_Ensembl	6.65842	26.9582	6.12801	6.64282	6.71541	major
chr1:99850485..99850496,chr1:99849778..99850731,+;peak:chr1:99850490..99850491,+;peakCounts:1817.5	1	99850485	99850496	+	ENSG00000162688	AGL	NA	NA	TSS_Ensembl	11.9624	20.5784	10.1714	9.74106	10.3653	major
chr1:99850503..99850514,chr1:99849778..99850731,+;peak:chr1:99850508..99850509,+;peakCounts:1341.5	1	99850503	99850514	+	ENSG00000162688	AGL	NA	NA	TSS_Ensembl	10.6176	16.0997	8.70581	8.01622	8.63603	major
chr1:99850596..99850607,chr1:99849778..99850731,+;peak:chr1:99850601..99850602,+;peakCounts:291.5	1	99850596	99850607	+	ENSG00000162688	AGL	NA	NA	5UTR_Ensembl	12.4325	12.3218	11.6847	9.85043	11.2641	major
chr1:99850619..99850655,chr1:99849778..99850731,+;peak:chr1:99850646..99850647,+;peakCounts:33889.5	1	99850619	99850655	+	ENSG00000162688	AGL	NA	NA	5UTR_Ensembl	103.901	115.221	108.784	91.1535	94.185	major
chr1:99850975..99850982,chr1:99850974..99851114,+;peak:chr1:99850975..99850976,+;peakCounts:387	1	99850975	99850982	+	ENSG00000162688	AGL	NA	NA	TSS_Ensembl	1.45781	0.377987	1.10158	1.03021	1.0536	minor
chr1:99851083..99851094,chr1:99850974..99851114,+;peak:chr1:99851088..99851089,+;peakCounts:152	1	99851083	99851094	+	ENSG00000162688	AGL	NA	NA	CDS_Ensembl	0.453957	0.494438	0.459692	0.346042	0.260943	minor
chr1:99861502..99861515,chr1:99861502..99861697,+;peak:chr1:99861503..99861504,+;peakCounts:125.1	1	99861502	99861515	+	ENSG00000162688	AGL	NA	NA	3UTR_Ensembl	0.686339	0.461408	1.04035	0.678205	0.704271	minor
chr1:99862271..99862283,chr1:99862255..99862409,+;peak:chr1:99862274..99862275,+;peakCounts:355.5	1	99862271	99862283	+	ENSG00000162688	AGL	NA	NA	3UTR_Ensembl	2.77682	0.96763	2.16454	2.32254	2.20859	minor
chr1:99862367..99862382,chr1:99862255..99862409,+;peak:chr1:99862376..99862377,+;peakCounts:116.5	1	99862367	99862382	+	ENSG00000162688	AGL	NA	NA	3UTR_Ensembl	0.356913	0.714789	0.365891	0.317781	0.357508	minor
chr1:99870779..99870787,chr1:99870777..99870871,+;peak:chr1:99870781..99870782,+;peakCounts:335.7	1	99870779	99870787	+	ENSG00000162688	AGL	NA	NA	3UTR_Ensembl	1.6313	0.875267	1.4552	1.46375	1.44483	minor
chr1:99874696..99874697,+	1	99874696	99874697	+	ENSG00000162688	AGL	NA	NA	3UTR_Ensembl	0.499307	0.50754	0.414525	0.63213	0.551953	minor
chr1:99874730..99874794,chr1:99874730..99874794,+	1	99874730	99874794	+	ENSG00000162688	AGL	NA	NA	3UTR_Ensembl	1.90059	1.47375	1.83433	1.63614	1.55165	minor
chr1:99875183..99875195,chr1:99875153..99875252,+;peak:chr1:99875187..99875188,+;peakCounts:105.3	1	99875183	99875195	+	ENSG00000162688	AGL	NA	NA	3UTR_Ensembl	0.183094	0.890278	0.38251	0.227683	0.104609	minor
chr1:99876556..99876568,+	1	99876556	99876568	+	ENSG00000162688	AGL	NA	NA	3UTR_Ensembl	0.828243	0.679793	0.876413	0.659622	0.582591	minor
chr1:99877675..99877686,chr1:99877639..99877723,+;peak:chr1:99877680..99877681,+;peakCounts:205.2	1	99877675	99877686	+	ENSG00000162688	AGL	NA	NA	3UTR_Ensembl	0.406241	0.437784	0.478337	0.567222	0.439359	minor
chr1:99877782..99877783,+	1	99877782	99877783	+	ENSG00000162688	AGL	NA	NA	TSS_Refseq	0.669167	0.265491	0.760837	0.629121	0.612556	minor
chr1:99880021..99880027,chr1:99879965..99880028,+;peak:chr1:99880026..99880027,+;peakCounts:151.2	1	99880021	99880027	+	ENSG00000162688	AGL	NA	NA	3UTR_Ensembl	0.420765	0.122722	0.521701	0.329595	0.270127	minor
chr1:99881425..99881438,chr1:99881359..99881440,+;peak:chr1:99881437..99881438,+;peakCounts:212.4	1	99881425	99881438	+	ENSG00000162688	AGL	NA	NA	3UTR_Ensembl	0.791197	0.585	0.87814	0.654205	0.679253	minor
chr1:99892471..99892482,chr1:99892429..99892593,+;peak:chr1:99892476..99892477,+;peakCounts:67.6	1	99892471	99892482	+	ENSG00000162688	AGL	NA	NA	3UTR_Ensembl	0.395219	0.143342	0.399818	0.325179	0.279352	minor
chr1:99892489..99892506,chr1:99892429..99892593,+;peak:chr1:99892494..99892495,+;peakCounts:192.6	1	99892489	99892506	+	ENSG00000162688	AGL	NA	NA	3UTR_Ensembl	1.40397	0.547243	1.50629	1.22746	1.02859	minor
chr1:99896285..99896292,chr1:99896285..99896374,+;peak:chr1:99896286..99896287,+;peakCounts:58.1	1	99896285	99896292	+	ENSG00000162688	AGL	NA	NA	3UTR_Ensembl	0.426197	0.151379	0.254221	0.285176	0.231455	minor
chr1:99896319..99896336,chr1:99896285..99896374,+;peak:chr1:99896324..99896325,+;peakCounts:341.1	1	99896319	99896336	+	ENSG00000162688	AGL	NA	NA	3UTR_Ensembl	2.90531	1.03352	3.5228	2.43569	2.73936	minor
chr1:99900657..99900664,chr1:99900633..99900863,+;peak:chr1:99900658..99900659,+;peakCounts:88.3	1	99900657	99900664	+	ENSG00000162688	AGL	NA	NA	3UTR_Ensembl	0.445133	0.477225	0.356325	0.386935	0.292382	minor
chr1:99900690..99900703,chr1:99900633..99900863,+;peak:chr1:99900695..99900696,+;peakCounts:339.3	1	99900690	99900703	+	ENSG00000162688	AGL	NA	NA	3UTR_Ensembl	0.980106	0.89091	1.09046	0.74257	0.912465	minor
chr1:99902783..99902792,chr1:99902681..99902792,+;peak:chr1:99902788..99902789,+;peakCounts:355.5	1	99902783	99902792	+	ENSG00000162688	AGL	NA	NA	3UTR_Ensembl	1.0614	0.587017	0.755426	0.874471	0.880674	minor
chr1:99910711..99910718,chr1:99910709..99910844,+;peak:chr1:99910712..99910713,+;peakCounts:495.9	1	99910711	99910718	+	ENSG00000162688	AGL	NA	NA	3UTR_Ensembl	1.44669	1.16133	1.33111	0.927305	1.15965	minor
chr1:99910797..99910808,chr1:99910709..99910844,+;peak:chr1:99910802..99910803,+;peakCounts:76.9	1	99910797	99910808	+	ENSG00000162688	AGL	NA	NA	3UTR_Ensembl	0.311571	0.459423	0.299085	0.265691	0.334408	minor
chr1:99912405..99912422,chr1:99912404..99912464,+;peak:chr1:99912409..99912410,+;peakCounts:167.4	1	99912405	99912422	+	ENSG00000162688	AGL	NA	NA	3UTR_Ensembl	1.0077	1.22383	0.797094	0.612347	0.677047	minor
chr1:99912427..99912439,chr1:99912404..99912464,+;peak:chr1:99912431..99912432,+;peakCounts:154.4	1	99912427	99912439	+	ENSG00000162688	AGL	NA	NA	3UTR_Ensembl	0.643882	0.613294	0.472666	0.371778	0.426393	minor
chr1:99913706..99913717,chr1:99913640..99913734,+;peak:chr1:99913711..99913712,+;peakCounts:240.3	1	99913706	99913717	+	ENSG00000162688	AGL	NA	NA	3UTR_Ensembl	0.588802	0.159945	0.614365	0.583539	0.561249	minor
chr1:99916474..99916494,+	1	99916474	99916494	+	ENSG00000162688	AGL	NA	NA	3UTR_Ensembl	0.713321	0.509332	0.616203	0.497248	0.597826	minor
chr1:99916598..99916619,+	1	99916598	99916619	+	ENSG00000162688	AGL	NA	NA	3UTR_Ensembl	1.08902	1.09409	0.889443	0.89602	0.970982	minor
chr1:99921726..99921738,chr1:99921531..99921798,+;peak:chr1:99921731..99921732,+;peakCounts:158.4	1	99921726	99921738	+	ENSG00000162688	AGL	NA	NA	3UTR_Ensembl	0.480864	0.677983	0.427103	0.478842	0.294733	minor
chr1:99922658..99922685,+	1	99922658	99922685	+	ENSG00000162688	AGL	NA	NA	3UTR_Ensembl	0.41648	0.382732	0.670575	0.431263	0.509007	minor
chr1:99922794..99922801,chr1:99922756..99922833,+;peak:chr1:99922794..99922795,+;peakCounts:106.4	1	99922794	99922801	+	ENSG00000162688	AGL	NA	NA	3UTR_Ensembl	0.742139	0.248607	0.835366	0.640839	0.508152	minor
chr1:99922824..99922831,chr1:99922756..99922833,+;peak:chr1:99922829..99922830,+;peakCounts:329.4	1	99922824	99922831	+	ENSG00000162688	AGL	NA	NA	3UTR_Ensembl	1.16593	0.413253	1.27364	1.0584	0.978177	minor
chr1:99923480..99923481,chr1:99923404..99923513,+;peak:chr1:99923480..99923481,+;peakCounts:343.8	1	99923480	99923481	+	ENSG00000162688	AGL	NA	NA	3UTR_Ensembl	0.878239	0.472769	1.01549	0.819882	0.971924	minor
chr1:99970004..99970008,chr1:99969968..99970109,+;peak:chr1:99970005..99970006,+;peakCounts:292.9	1	99970004	99970008	+	ENSG00000117620	SLC35A3	NA	NA	TSS_Ensembl	0.994962	0.687857	0.751432	0.898449	0.632446	major
chr1:99970012..99970038,chr1:99969968..99970109,+;peak:chr1:99970020..99970021,+;peakCounts:729.9	1	99970012	99970038	+	ENSG00000117620	SLC35A3	NA	NA	TSS_Ensembl	6.31991	6.40195	6.2169	6.81942	6.23802	major
chr1:99970012..99970038,chr1:99969968..99970109,+;peak:chr1:99970020..99970021,+;peakCounts:729.9	1	99970012	99970038	+	ENSG00000283761	AC118553.2	NA	NA	TSS_Ensembl	6.31991	6.40195	6.2169	6.81942	6.23802	major
chr1:99970059..99970062,chr1:99969968..99970109,+;peak:chr1:99970061..99970062,+;peakCounts:341.9	1	99970059	99970062	+	ENSG00000117620	SLC35A3	NA	NA	TSS_Ensembl	0.732848	0.607475	0.765772	0.902267	0.644361	major
chr1:100038094..100038106,+	1	100038094	100038106	+	ENSG00000156875	MFSD14A	NA	NA	TSS_Ensembl	11.8305	9.77323	14.8424	15.0471	11.8629	major
chr1:100133157..100133168,chr1:100133132..100133220,+;peak:chr1:100133162..100133163,+;peakCounts:436.5	1	100133157	100133168	+	ENSG00000122435	TRMT13	NA	NA	TSS_Ensembl	1.10144	1.03827	1.2952	1.39639	1.80484	major
chr1:100160467..100160474,-	1	100160467	100160474	-	ENSG00000122477	LRRC39	NA	NA	CDS_Ensembl	0.554853	0.498328	0.404963	0.346102	0.334003	minor
chr1:100160541..100160556,chr1:100160498..100160564,-;peak:chr1:100160546..100160547,-;peakCounts:257.4	1	100160541	100160556	-	ENSG00000122477	LRRC39	NA	NA	CDS_Ensembl	0.801332	0.648796	0.691362	0.709864	0.539673	minor
chr1:100168479..100168493,chr1:100168459..100168547,-;peak:chr1:100168484..100168485,-;peakCounts:223.2	1	100168479	100168493	-	ENSG00000122477	LRRC39	NA	NA	CDS_Ensembl	0.753786	1.21202	0.617135	0.498844	0.643964	minor
chr1:100178181..100178185,chr1:100178131..100178310,-;peak:chr1:100178183..100178184,-;peakCounts:2035.2	1	100178181	100178185	-	ENSG00000122477	LRRC39	NA	NA	TSS_Ensembl	2.23098	16.0101	1.8656	1.79168	2.57762	major
chr1:100178198..100178205,chr1:100178131..100178310,-;peak:chr1:100178201..100178202,-;peakCounts:3491.2	1	100178198	100178205	-	ENSG00000122477	LRRC39	NA	NA	TSS_Ensembl	4.01872	17.5071	3.18624	3.14767	3.92947	major
chr1:100178210..100178232,chr1:100178131..100178310,-;peak:chr1:100178215..100178216,-;peakCounts:2996.2	1	100178210	100178232	-	ENSG00000122477	LRRC39	NA	NA	TSS_Ensembl	18.372	67.6748	17.3597	16.8685	20.0656	major
chr1:100178238..100178260,chr1:100178131..100178310,-;peak:chr1:100178242..100178243,-;peakCounts:5371.2	1	100178238	100178260	-	ENSG00000122477	LRRC39	NA	NA	TSS_Ensembl	16.4204	52.6149	15.8239	16.4216	17.5805	major
chr1:100249822..100249825,chr1:100249810..100249918,-;peak:chr1:100249822..100249823,-;peakCounts:230.9	1	100249822	100249825	-	ENSG00000137992	DBT	NA	NA	TSS_Ensembl	0.698721	2.03957	0.783596	0.680339	0.973976	major
chr1:100249827..100249839,chr1:100249810..100249918,-;peak:chr1:100249833..100249834,-;peakCounts:3429.9	1	100249827	100249839	-	ENSG00000137992	DBT	NA	NA	TSS_Ensembl	6.65275	17.8379	5.42287	5.72819	7.80686	major
chr1:100266114..100266124,chr1:100266106..100266182,-;peak:chr1:100266115..100266116,-;peakCounts:438.3	1	100266114	100266124	-	ENSG00000224616	RTCA-AS1	NA	NA	TSS_Ensembl	1.75143	2.31461	1.32968	1.39285	1.69146	major
chr1:100266215..100266221,chr1:100266155..100266398,+;peak:chr1:100266215..100266216,+;peakCounts:6123.6	1	100266215	100266221	+	ENSG00000137996	RTCA	NA	NA	TSS_Ensembl	11.7937	10.3882	12.8374	12.9181	11.9367	major
chr1:100266232..100266247,chr1:100266155..100266398,+;peak:chr1:100266237..100266238,+;peakCounts:1999.6	1	100266232	100266247	+	ENSG00000137996	RTCA	NA	NA	TSS_Ensembl	16.1374	14.7365	16.7525	16.2187	16.4248	major
chr1:100266261..100266265,chr1:100266155..100266398,+;peak:chr1:100266264..100266265,+;peakCounts:2097.6	1	100266261	100266265	+	ENSG00000137996	RTCA	NA	NA	TSS_Ensembl	5.26085	2.23353	5.37926	5.65606	5.20766	major
chr1:100719740..100719743,+	1	100719740	100719743	+	ENSG00000162692	VCAM1	NA	NA	TSS_Ensembl	0.518356	1.517	0.648948	1.16979	0.9962	major
chr1:100894826..100894835,chr1:100894779..100894862,-;peak:chr1:100894830..100894831,-;peakCounts:400.5	1	100894826	100894835	-	ENSG00000162694	EXTL2	NA	NA	TSS_Ensembl	0.751633	0.79347	0.647177	0.661793	0.623519	major
chr1:100894837..100894847,chr1:100894779..100894862,-;peak:chr1:100894841..100894842,-;peakCounts:265.5	1	100894837	100894847	-	ENSG00000162694	EXTL2	NA	NA	TSS_Ensembl	0.746846	0.965078	0.553814	0.455144	0.514419	major
chr1:101025771..101025776,chr1:101025734..101025824,-;peak:chr1:101025772..101025773,-;peakCounts:311.4	1	101025771	101025776	-	ENSG00000117543	DPH5	NA	NA	TSS_Ensembl	1.1922	1.81556	1.04151	1.06354	1.19161	major
chr1:101025778..101025797,chr1:101025734..101025824,-;peak:chr1:101025792..101025793,-;peakCounts:1580.4	1	101025778	101025797	-	ENSG00000117543	DPH5	NA	NA	TSS_Ensembl	6.04464	12.9284	6.40866	6.36988	7.38695	major
chr1:101025802..101025809,chr1:101025734..101025824,-;peak:chr1:101025805..101025806,-;peakCounts:664.4	1	101025802	101025809	-	ENSG00000117543	DPH5	NA	NA	TSS_Ensembl	1.42097	2.06687	1.31215	1.11974	1.35769	major
chr1:101025852..101025863,chr1:101025836..101025951,+;peak:chr1:101025856..101025857,+;peakCounts:294.4	1	101025852	101025863	+	ENSG00000233184	AC093157.1	NA	NA	TSS_Ensembl	2.1215	2.87893	1.87293	1.69526	2.16132	major
chr1:101025889..101025898,chr1:101025836..101025951,+;peak:chr1:101025893..101025894,+;peakCounts:464.4	1	101025889	101025898	+	ENSG00000233184	AC093157.1	NA	NA	TSS_Ensembl	0.968064	0.637527	1.1409	1.25842	1.29337	major
chr1:101025902..101025911,chr1:101025836..101025951,+;peak:chr1:101025906..101025907,+;peakCounts:304.4	1	101025902	101025911	+	ENSG00000233184	AC093157.1	NA	NA	TSS_Ensembl	0.900786	0.738594	1.49771	1.07055	1.4943	major
chr1:101236612..101236624,-	1	101236612	101236624	-	NA	NA	NA	NA	intergenic	1.17585	0.808649	1.60142	2.31036	1.145	No
chr1:101236789..101236800,chr1:101236755..101236807,+;peak:chr1:101236794..101236795,+;peakCounts:167.4	1	101236789	101236800	+	NA	NA	NA	NA	intergenic	0.421277	0.416481	0.813325	0.624305	0.393449	No
chr1:101236898..101236921,chr1:101236857..101237072,+;peak:chr1:101236912..101236913,+;peakCounts:1000.4	1	101236898	101236921	+	ENSG00000170989	S1PR1	NA	NA	TSS_Ensembl	12.4574	9.87481	17.1154	16.1643	10.4413	major
chr1:101237009..101237023,chr1:101236857..101237072,+;peak:chr1:101237018..101237019,+;peakCounts:4568.4	1	101237009	101237023	+	ENSG00000170989	S1PR1	NA	NA	TSS_Ensembl	14.6377	14.0786	11.8374	11.2552	11.982	major
chr1:103525698..103525704,chr1:103525674..103525798,+;peak:chr1:103525700..103525701,+;peakCounts:744.7	1	103525698	103525704	+	ENSG00000185946	RNPC3	NA	NA	TSS_Ensembl	2.03963	3.86116	1.6308	1.61775	1.68571	major
[truncated: 43,189 more rows]

## Sheet: Firstly annotated CAGE TSS cl. 
CAGE_TSS_cluster_(DPI_name)	Chromosome	Start	End	Strand	Ensembl_Id	Gene_Name	Gene_Name_Intron	Ensembl_Id_Intron	Annotation	Mean expression baseline, TPM	Mean expression 0h, TPM	Mean expression 1h, TPM	Mean expression 3h, TPM	Mean expression 6h, TPM	10% Cutoff
[truncated: 290 more rows]
