# Supplementary material for: Alternative transcription start sites contribute to acute-stress-induced transcriptome response in human skeletal muscle
Source: Hum Genomics. 2022 Jul 22;16:24. doi: 10.1186/s40246-022-00399-8 (PMC9308330; doi:10.1186/s40246-022-00399-8)
Supplement: Supplementary file 3 — Additional file 3. Table S2. DEGs induced in the vastus lateralis muscle by acute exercise and GO enrichment analysis for biological processes. [file 40246_2022_399_MOESM3_ESM.xlsx]

## Sheet: All genes
Gene_name	Ensembl_id	Ensembl_id_2	Gene_biotype	Gene_biotype_2	Mean baseline expression, TPM	1h_log2FC	1h_Padj	3h_log2FC	3h_Padj	6h_log2FC	6h_Padj	1h_Diff. TSS usage	3h_Diff. TSS usage	6h_Diff. TSS usage
A1BG	ENSG00000121410		protein_coding		0.83363	0.320511	0.722854	0.242241	0.731825	0.272322	0.739426
A2M	ENSG00000175899		protein_coding		61.2186	-0.322716	0.00745301	-0.450335	0.00340935	-0.219729	0.281897
A4GALT	ENSG00000128274		protein_coding		3.79886	0.285978	0.391937	0.0840035	0.854513	-0.269757	0.567902
AAAS	ENSG00000094914		protein_coding		7.27342	-0.171549	0.581029	-0.274809	0.138095	-0.0897895	0.797073
AACS	ENSG00000081760		protein_coding		5.38154	-0.074816	0.86402	-0.0629898	0.859974	0.194518	0.386563
AAGAB	ENSG00000103591		protein_coding		11.2804	-0.0681575	0.833223	0.000835594	0.998121	0.106075	0.69948
AAK1	ENSG00000115977		protein_coding		4.24831	0.0402462	0.936558	0.534322	0.00425028	0.67081	7.36e-05
AAMDC	ENSG00000087884		protein_coding		167.679	0.0673481	0.760403	-0.306424	0.00013483	-0.226961	0.118087
AAMP	ENSG00000127837		protein_coding		27.9746	-0.0366789	0.862904	-0.112724	0.46529	-0.154727	0.181356
AAR2	ENSG00000131043		protein_coding		5.00358	-0.226411	0.45456	-0.202408	0.430972	-0.100654	0.770762
AARS1	ENSG00000090861		protein_coding		25.8552	-0.110358	0.543469	0.0382585	0.820067	-0.0080094	0.977591
AARS2	ENSG00000124608		protein_coding		2.83774	-0.306167	0.453225	-0.211	0.529216	0.0796204	0.869483
AARSD1	ENSG00000266967		protein_coding		20.738	0.0462039	0.870925	-0.132944	0.325167	-0.0361286	0.870967
AASDHPPT	ENSG00000149313		protein_coding		33.0578	0.081913	0.598397	0.0498276	0.737134	-0.00905326	0.97035
AASS	ENSG00000008311		protein_coding		4.44069	0.101316	0.793671	-0.100304	0.798688	-0.0791591	0.837364
AATF	ENSG00000275700		protein_coding		10.3807	-0.10911	0.683914	-0.113757	0.558802	0.00968907	0.977843
ABCA1	ENSG00000165029		protein_coding		14.511	0.053756	0.854489	-0.0790725	0.72509	-0.0982256	0.726074
ABCA11P	ENSG00000251595		transcribed_processed_pseudogene		0.477121	0.155839	0.919966	-0.0379657	0.981949	0.379342	0.696321
ABCA2	ENSG00000107331		protein_coding		5.55213	-0.146557	0.703662	-0.0951405	0.75178	-0.0221867	0.964069
ABCA3	ENSG00000167972		protein_coding		1.86281	-0.27739	0.646265	-0.191034	0.648157	-0.107821	0.846495
ABCA5	ENSG00000154265		protein_coding		16.7383	0.37802	0.00733152	0.329162	0.00616196	0.423561	0.000202998
ABCA8	ENSG00000141338		protein_coding		3.06211	0.120365	0.86181	-0.229883	0.602808	-0.07233	0.904546
ABCA9	ENSG00000154258		protein_coding		0.390408	0.0889711	0.96045	-0.260182	0.824854	-0.381426	0.746576
ABCB10	ENSG00000135776		protein_coding		7.81507	-0.0398508	0.923315	0.0420173	0.884881	-0.197181	0.490062
ABCB4	ENSG00000005471		protein_coding		10.7467	-0.0792206	0.789868	-0.00175279	0.995914	0.0433844	0.901795
ABCB6	ENSG00000115657		protein_coding		6.16993	0.115714	0.73083	0.00432909	0.990962	-0.00785954	0.98509
ABCB7	ENSG00000131269		protein_coding		7.59496	-0.0626229	0.851588	-0.162853	0.423631	-0.141029	0.537216
ABCB8	ENSG00000197150		protein_coding		4.60866	-0.323273	0.226416	-0.164556	0.559967	-0.0732227	0.834032
ABCC1	ENSG00000103222		protein_coding		7.90966	0.0267787	0.948622	0.0261758	0.938672	0.232413	0.274013
ABCC12	ENSG00000140798		protein_coding		0.686622	-0.357015	0.740952	-0.227559	0.766287	-0.489732	0.503109
ABCC4	ENSG00000125257		protein_coding		2.50485	0.207731	0.635939	0.426703	0.105238	0.439488	0.100934
ABCC5	ENSG00000114770		protein_coding		8.35925	0.250607	0.239937	0.147934	0.504448	0.265144	0.217537
ABCC9	ENSG00000069431		protein_coding		26.4212	-0.354469	0.0409081	-0.469278	0.0119508	-0.219196	0.561892
ABCD1	ENSG00000101986		protein_coding		8.41827	-0.0690504	0.842704	0.146074	0.455114	0.197828	0.370988
ABCD3	ENSG00000117528		protein_coding		20.0736	0.222812	0.22124	-0.0168418	0.952191	0.0265371	0.921623
ABCD4	ENSG00000119688		protein_coding		3.80137	-0.145985	0.719069	-0.194767	0.494991	-0.148803	0.645997
ABCE1	ENSG00000164163		protein_coding		8.1519	0.00444937	0.995426	-0.0623654	0.88694	0.173587	0.610314
ABCF1	ENSG00000204574		protein_coding		28.5263	0.121438	0.444556	0.0493095	0.80151	0.0745254	0.633629
ABCF1-DT	-		lncRNA		0.639928	0.174486	0.875958	-0.0265466	0.981955	0.220943	0.804071
ABCF2	ENSG00000033050		protein_coding		18.4029	-0.0997871	0.646145	-0.0209734	0.930747	-0.0748913	0.715924
ABCF3	ENSG00000161204		protein_coding		41.8211	-0.118398	0.512873	-0.0936711	0.59229	0.130872	0.537455
ABCG1	ENSG00000160179		protein_coding		18.151	0.305297	0.0365028	0.418464	0.000149043	0.33742	0.0352391
ABHD1	ENSG00000143994		protein_coding		1.66232	0.073321	0.923118	0.0951111	0.880944	0.135623	0.7965
ABHD10	ENSG00000144827		protein_coding		22.4997	-0.105925	0.576198	-0.0780152	0.619142	-0.0895331	0.681048
ABHD11	ENSG00000106077		protein_coding		12.4766	-0.118311	0.646317	-0.0317309	0.915063	0.236412	0.11711
ABHD12	ENSG00000100997		protein_coding		7.39231	0.0714831	0.860867	0.175372	0.404889	0.223909	0.379741
ABHD13	ENSG00000139826		protein_coding		11.6741	0.257974	0.125754	0.351575	0.0209799	0.10654	0.708123
ABHD14A	ENSG00000248487		protein_coding		2.52259	0.0871779	0.874429	-0.0357555	0.94105	0.118738	0.787396
ABHD14A-ACY1	ENSG00000114786		protein_coding		22.527	0.149989	0.426432	-0.0120029	0.96702	-0.0584093	0.824691
ABHD14B	ENSG00000114779		protein_coding		9.32823	-0.150506	0.551239	-0.156755	0.401724	0.00796271	0.98074
ABHD16A	ENSG00000204427		protein_coding		17.1104	-0.183545	0.226485	-0.176738	0.194515	-0.343864	0.00107863
ABHD17A	ENSG00000129968		protein_coding		20.7817	0.171497	0.427887	0.159365	0.430703	-0.149756	0.503878
ABHD17B	ENSG00000107362		protein_coding		8.78421	0.0445192	0.885348	0.19451	0.351723	-0.0450179	0.891641
ABHD18	ENSG00000164074		protein_coding		17.5333	0.125263	0.451822	-0.0145887	0.951507	0.144194	0.227346
ABHD2	ENSG00000140526		protein_coding		7.03871	0.539906	0.000384423	1.59881	6.53e-32	1.57099	1.25e-21		+	+
ABHD3	ENSG00000158201		protein_coding		3.56951	0.563596	0.016281	0.556371	0.00627889	0.553178	0.0184967
ABHD4	ENSG00000100439		protein_coding		5.31396	0.566698	0.000643499	0.765565	3.94e-07	0.495363	0.00489172
ABHD5	ENSG00000011198		protein_coding		10.9394	0.0237981	0.948618	-0.00952579	0.975183	-0.0539838	0.818691
ABHD6	ENSG00000163686		protein_coding		2.28852	0.316966	0.411447	-0.163152	0.707519	-0.559985	0.0866006	+
ABHD8	ENSG00000127220		protein_coding		5.25108	0.0734036	0.846605	0.163843	0.464785	0.311866	0.104191
ABI1	ENSG00000136754		protein_coding		7.49718	-0.0625007	0.857205	-0.117315	0.597723	-0.0398417	0.898434
ABI2	ENSG00000138443		protein_coding		14.958	-0.0279075	0.931313	-0.0245484	0.911494	-0.0396745	0.87977
ABI3	ENSG00000108798		protein_coding		2.184	0.177617	0.781628	0.211012	0.550976	-0.258313	0.579313
ABI3BP	ENSG00000154175		protein_coding		1.67721	-0.26526	0.741572	-0.339361	0.544871	0.303077	0.633629
ABITRAM	ENSG00000119328		protein_coding		9.15863	-0.0893619	0.763291	-0.0298898	0.921959	-0.0412178	0.902777
ABL1	ENSG00000097007		protein_coding		15.6524	0.318977	0.0551204	0.0462379	0.845035	0.0265738	0.935608
ABL2	ENSG00000143322		protein_coding		2.88264	0.170821	0.738196	0.0170165	0.975331	0.00159488	0.997724
ABLIM1	ENSG00000099204		protein_coding		15.7468	0.0314476	0.929846	-0.195485	0.372077	0.0305222	0.919797
ABLIM2	ENSG00000163995		protein_coding		56.7154	0.184372	0.206938	0.370622	5.9e-06	0.575129	0.000191696
ABLIM3	ENSG00000173210		protein_coding		20.2381	-0.177364	0.321929	-0.843087	4.06e-13	-0.715847	9.27e-09
ABR	ENSG00000159842		protein_coding		3.98915	-0.181642	0.646145	-0.201234	0.511312	-0.452448	0.042852
ABRA	ENSG00000174429		protein_coding		78.9781	1.3477	2.68e-24	1.54117	4.89e-41	1.00415	4.26e-07
ABRAXAS1	ENSG00000163322		protein_coding		6.80254	0.250972	0.320634	0.111425	0.728002	-0.0617385	0.87977
ABRAXAS2	ENSG00000165660		protein_coding		9.87476	-0.0507799	0.89025	0.119989	0.640735	0.293089	0.153414
ABT1	ENSG00000146109		protein_coding		18.3469	0.169099	0.340841	0.187268	0.203182	0.15096	0.26797
ABTB1	ENSG00000114626		protein_coding		13.2426	-0.116434	0.623586	-0.0246787	0.93274	-0.212678	0.224282
ABTB2	ENSG00000166016		protein_coding		5.43294	0.0340513	0.942667	0.183494	0.451255	0.170846	0.572598
AC000120.4	ENSG00000285953		protein_coding		7.06945	0.00500046	0.994921	0.0348429	0.906162	-0.108879	0.72127
AC001226.2	ENSG00000283208		protein_coding		8.6898	0.080301	0.767364	0.163212	0.331171	0.224667	0.217691
AC002094.1	ENSG00000258924		lncRNA		1.98421	0.202767	0.710675	0.42546	0.194704	0.261086	0.572998
AC002310.1	ENSG00000235560		lncRNA		1.1375	0.329902	0.619706	0.601416	0.170763	0.602833	0.107083
AC002310.4	ENSG00000261459		protein_coding		5.73926	0.0516295	0.897769	0.251504	0.179401	0.564432	0.000275176
AC002398.2	ENSG00000267328		lncRNA		1.56456	1.12151	0.416856	1.39245	0.0934891	0.528699	0.563738
AC002401.2	ENSG00000250282		lncRNA		1.34667	-0.263864	0.706068	-0.387824	0.458421	-0.263321	0.65494
AC002456.1	ENSG00000223969		lncRNA		0.368339	0.271133	0.870925	0.438099	0.693324	0.101761	0.954009
AC003002.1	ENSG00000268133		protein_coding		2.25758	0.494425	0.109727	0.350072	0.230653	0.403602	0.158355
AC003002.3	ENSG00000269533		protein_coding		1.98479	0.429918	0.319542	0.109038	0.828775	0.181528	0.670718
AC003005.1	ENSG00000268107		protein_coding		6.93984	0.1117	0.737689	0.186845	0.408071	0.0443812	0.888773
AC003072.1	ENSG00000250318		unprocessed_pseudogene		3.59038	0.361364	0.975167	-0.107002	0.990435	-0.379551	0.967868
AC004076.1	ENSG00000268163		protein_coding		8.68933	-0.00593986	0.992085	0.00517872	0.987904	0.0836525	0.760284
AC004080.7	ENSG00000273961		misc_RNA		2.85367	-0.139855	0.784619	-0.330404	0.268491	-0.570997	0.0346199
AC004224.2	ENSG00000263212		lncRNA		4.10351	0.376916	0.104117	0.0973878	0.741233	0.0685763	0.871636
AC004453.1	ENSG00000146677		processed_pseudogene		1.79527	0.561625	0.264609	0.0225159	0.989484	0.585535	0.402634
AC004691.2	ENSG00000250424		protein_coding		1.76901	0.194546	0.762227	-0.517471	0.207961	-0.665839	0.0812127
AC004803.1	ENSG00000250132		lncRNA		1.16501	0.0519547	0.957719	0.0272247	0.975183	0.504065	0.214799
AC004890.2	ENSG00000244560		transcribed_unprocessed_pseudogene		0.813813	-0.898968	0.182404	-0.360313	0.582234	-0.168833	0.849841
AC004922.1	ENSG00000284292		protein_coding		6.29325	-0.13027	0.691532	-0.194363	0.511596	-0.00775514	0.986746
AC004951.4	ENSG00000273432		lncRNA		0.560838	0.42861	0.632976	0.542136	0.373758	0.661181	0.263297
AC004980.1	ENSG00000205485		transcribed_unprocessed_pseudogene		2.0081	0.267351	0.537531	0.305464	0.402017	0.613094	0.0096579
AC004982.2	ENSG00000272894		lncRNA		1.04688	-0.556025	0.42963	-0.724291	0.187175	-0.949308	0.0603688
AC005020.2	ENSG00000272647		protein_coding		0.774277	0.0329093	0.984938	0.128334	0.888933	0.0087019	0.994561
AC005153.1	ENSG00000286658		lncRNA		2.01881	-0.600909	0.169783	-0.709893	0.0650231	-1.57264	0.000818549
AC005192.1	ENSG00000288640		protein_coding		25.2417	0.902948	4.52e-08	0.986988	3.12e-23	0.0383952	0.926686
AC005225.2	ENSG00000258603		lncRNA		4.63809	-0.0236751	0.965747	-0.136757	0.652971	-0.168617	0.533396
AC005229.1	ENSG00000213209		processed_pseudogene		0.0349017	0.259214	NA	0.231087	0.979346	0.115293	0.991771
AC005258.1	ENSG00000273734		protein_coding		566.037	0.0847025	0.551239	0.129013	0.0989154	-0.0339063	0.810186
AC005323.1	ENSG00000214970		lncRNA		25.1944	0.267211	0.0776275	-0.233874	0.416194	-0.0586829	0.846145
AC005323.2	ENSG00000272736		lncRNA		0.420522	0.782191	0.800127	-0.124661	0.943717	-0.0380523	0.986218
AC005324.3	ENSG00000251537		protein_coding		3.47735	0.0992956	0.855115	0.298176	0.221008	-0.00755844	0.990527
AC005332.4	ENSG00000274712		transcribed_unprocessed_pseudogene		0.363227	0.271881	0.841484	0.486389	0.609891	0.100056	0.94218
AC005355.1	ENSG00000250994		lncRNA		1.88981	0.312898	0.571228	0.488465	0.0853932	0.354569	0.319928
AC005520.2	ENSG00000259065		lncRNA		5.59868	0.135613	0.689017	0.0544297	0.858371	0.0230354	0.954369
AC005523.1	ENSG00000268536		lncRNA		0.92434	0.0980968	0.916937	-0.0758043	0.925046	-0.310171	0.633629
AC005562.1	ENSG00000214719		lncRNA		3.06008	-0.0535749	0.928363	-0.0670227	0.878846	-0.247396	0.413439
AC005614.2	ENSG00000269749		lncRNA		0.246542	0.0461634	NA	-0.603191	0.677253	0.493108	0.696454
AC005616.1	ENSG00000267423		lncRNA		5.40187	-0.880383	3.45e-05	-0.814373	0.0032883	-0.0274279	0.972721
AC005670.2	ENSG00000262633		protein_coding		15.3967	0.110333	0.579309	0.0966594	0.544871	0.146387	0.395446
AC005670.3	ENSG00000262879		lncRNA		4.33679	0.0464134	0.92581	-0.0640747	0.870432	-0.0669593	0.868228
AC005697.1	ENSG00000266202		protein_coding		12.1604	-0.157297	0.484007	-0.295308	0.0376637	-0.152179	0.338063
AC005829.1	ENSG00000261575		transcribed_unprocessed_pseudogene		0.622041	-0.484696	0.67312	0.0336688	0.979518	0.0198571	0.991096
AC005832.4	ENSG00000272921		protein_coding		0.547983	-0.259894	0.846559	-0.581877	0.427522	-0.723321	0.361318
AC005840.1	ENSG00000213942		processed_pseudogene		0.116154	1.04809	NA	0.520367	0.784776	0.621598	0.759039
AC005912.1	ENSG00000227081		processed_pseudogene		0.373302	-0.121159	0.954007	-0.356838	0.761515	-0.0592255	0.973726
AC006001.2	ENSG00000226824		lncRNA		3.41028	-0.474008	0.148708	-0.293165	0.287804	-0.18882	0.615703
AC006001.3	ENSG00000229180		transcribed_unprocessed_pseudogene		9.8142	0.0237137	0.953308	-0.0920128	0.650396	0.149882	0.47457
AC006059.1	ENSG00000230084		lncRNA		1.94025	-0.109798	0.896578	0.314993	0.484649	0.290469	0.578621
AC006059.2	ENSG00000280571		protein_coding		36.2458	0.0554984	0.811955	-0.13492	0.414846	0.0585622	0.764746
AC006064.4	ENSG00000269968		lncRNA		2.07752	1.53995	0.106277	0.408501	0.430675	0.622475	0.286811
AC006213.2	ENSG00000267058		lncRNA		1.38559	-0.478833	0.445923	-0.174277	0.766675	-0.146907	0.830528
AC006254.1	ENSG00000243696		protein_coding		1.94491	-0.161797	0.855047	-0.257587	0.632353	-0.0395987	0.975965
AC006449.6	ENSG00000277969		lncRNA		3.28967	-0.196872	0.661667	-0.100025	0.796032	-0.0545511	0.914538
AC006538.2	ENSG00000267001		protein_coding		9.14481	-0.324466	0.0871594	-0.250126	0.204655	-0.228327	0.251763
AC006942.1	ENSG00000269194		lncRNA		3.1346	0.115967	0.812109	0.0192065	0.968985	-0.038893	0.94706
AC007114.1	ENSG00000263004		lncRNA		5.80935	-0.0749819	0.855779	-0.148983	0.540516	-0.146557	0.590904
AC007161.3	ENSG00000283549		lncRNA		2.78745	0.0665853	0.902148	0.0618587	0.885193	0.146809	0.688864
AC007191.1	ENSG00000279407		TEC		3.2936	-0.313016	0.373661	-0.111643	0.736427	-0.0243304	0.964069
AC007192.1	ENSG00000268173		protein_coding		6.87877	-0.558518	0.00745301	-0.428164	0.042914	-0.328055	0.258506
AC007375.2	ENSG00000259164		protein_coding		18.4306	-0.011795	0.968053	-0.00425775	0.986676	-0.0183912	0.935679
AC007383.1	ENSG00000227946		lncRNA		3.26472	-0.167252	0.690915	-0.228912	0.46008	-0.511995	0.104478
AC007613.1	ENSG00000262420		lncRNA		1.80598	0.176714	0.78508	0.157051	0.794596	0.10886	0.891641
AC007998.2	ENSG00000267140		protein_coding		1.08681	0.158746	0.846559	-0.0227887	0.977458	-0.256957	0.705849
AC008012.1	ENSG00000285901		protein_coding		2.09283	0.1492	0.828837	0.161073	0.754988	-0.00803479	0.99302
AC008014.1	ENSG00000257261		lncRNA		19.3294	0.012608	0.978019	-0.275066	0.0455344	-0.268356	0.0507064
AC008026.1	ENSG00000239246		processed_pseudogene		0.116522	1.18826	NA	1.23622	0.449312	1.12424	0.569033
AC008038.1	ENSG00000283041		processed_pseudogene		2.13774	0.0878481	0.898426	-0.170023	0.691613	0.0502323	0.937224
AC008124.1	ENSG00000273015		lncRNA		16.1587	-0.0376438	0.898472	-0.132666	0.405986	-0.0808055	0.665169
AC008438.1	ENSG00000249637		lncRNA		3.75985	0.145635	0.751934	-0.0863068	0.827304	-0.024681	0.959656
AC008443.3	ENSG00000248514		lncRNA		4.96824	0.0962241	0.872425	-0.344061	0.165407	-0.345502	0.17347
AC008443.4	ENSG00000250222		lncRNA		7.00363	-0.0292398	0.956368	-0.0860576	0.731566	-0.0865624	0.75234
AC008453.2	ENSG00000286657		lncRNA		0.879056	0.0559582	0.964726	0.187944	0.753902	-0.0359113	0.974385
AC008474.1	ENSG00000267557		lncRNA		7.00739	-0.16175	0.607971	-0.3503	0.146063	-0.179827	0.640808
AC008687.8	ENSG00000283663		protein_coding		0.22715	-1.09411	NA	1.65746	0.0138772	1.53495	0.0143627
AC008695.1	ENSG00000273217		protein_coding		11.9928	0.0715806	0.783992	0.25797	0.126403	0.0601258	0.866807
AC008750.7	ENSG00000269403		protein_coding		3.74632	-0.423953	0.512873	-0.490291	0.304077	-0.182706	0.735812
AC008758.1	ENSG00000196826		protein_coding		5.17665	-0.0431347	0.923473	0.366065	0.0413651	1.13322	9.2e-13
AC008758.6	ENSG00000269755		protein_coding		1.91398	-0.279084	0.607971	-0.348025	0.362968	-0.115168	0.834032
AC008763.2	ENSG00000268400		protein_coding		10.2165	-0.252245	0.760121	-0.212788	0.713191	0.0959152	0.838113
AC008763.3	ENSG00000269711		protein_coding		0.261375	-0.230458	NA	0.290922	0.823332	0.156422	0.921961
AC008764.1	ENSG00000141979		protein_coding		5.43442	0.647962	0.000112354	0.554065	0.00263536	-0.015093	0.979496
AC008770.2	ENSG00000267179		protein_coding		0.789221	-0.0569581	0.964568	-0.0784995	0.93587	0.260284	0.748031
AC008770.4	ENSG00000286098		protein_coding		1.47444	0.223653	0.723397	0.101148	0.859672	0.373956	0.352796
AC008878.2	ENSG00000268614		protein_coding		1.63433	0.00178949	0.999224	-0.24887	0.60356	-0.0153958	0.984776
AC009053.1	ENSG00000214331		transcribed_unprocessed_pseudogene		6.11959	-0.120328	0.73506	0.0300878	0.93274	0.0788338	0.810906
AC009070.1	ENSG00000286221		protein_coding		66.7664	0.0552348	0.783175	0.0193204	0.921417	0.198134	0.0684702
AC009086.2	ENSG00000279583		TEC		1.27857	0.0653731	0.941775	0.496567	0.201716	-0.0676253	0.929378
AC009113.1	ENSG00000259877		lncRNA		1.13156	0.24164	0.712411	0.124191	0.845035	0.0995834	0.886752
AC009245.1	ENSG00000230383		processed_pseudogene		0.389198	0.437118	0.71246	0.233352	0.844559	0.115043	0.931009
AC009403.1	ENSG00000216895		lncRNA		0.791328	0.381554	0.592114	0.40217	0.430455	0.61592	0.177412
AC009403.2	ENSG00000283128		lncRNA		0.791328	0.381554	0.592114	0.40217	0.430455	0.61592	0.177412
AC009412.1	ENSG00000286075		protein_coding		47.6607	-0.19506	0.0508997	-0.164265	0.124186	-0.371225	0.000175713
AC009506.1	ENSG00000224152		lncRNA		6.91586	0.0286189	0.945735	-0.0417979	0.892869	-0.180244	0.44292
AC009570.2	ENSG00000286848		lncRNA		1.64468	-0.577066	0.365615	-0.529379	0.261909	-0.784499	0.286451
AC009690.1	ENSG00000260729		protein_coding		10.7644	-0.198873	0.38239	-0.359356	0.0297497	-0.27805	0.100901
AC009779.2	ENSG00000258056		lncRNA		5.52563	0.018745	0.972485	-0.0283292	0.941115	0.144465	0.64829
AC009779.3	ENSG00000258311		protein_coding		27.2235	-0.0197511	0.952915	-0.152009	0.278157	-0.101162	0.607796
AC009812.1	ENSG00000251867		lncRNA		1.54563	-0.215046	0.781628	-0.361056	0.414191	-0.426817	0.42537
AC010132.3	ENSG00000256646		protein_coding		52.4988	-0.29926	0.188957	-0.326958	0.504545	-0.109647	0.902596
AC010175.1	ENSG00000256427		lncRNA		0.712587	-1.01249	0.22758	-0.559406	0.410639	-0.166891	0.857703
AC010197.2	ENSG00000285854		protein_coding		23.3843	-0.134737	0.607495	0.0299919	0.925046	0.0810851	0.842478
AC010226.1	ENSG00000249249		lncRNA		32.4754	0.0775119	0.752486	-0.0218025	0.933126	-0.120964	0.652383
AC010323.1	ENSG00000167774		protein_coding		230.737	0.0830583	0.561774	-0.0292666	0.845035	-0.0817108	0.631119
AC010326.2	ENSG00000269476		protein_coding		1.96502	-0.0531951	0.945279	0.269148	0.439431	0.287839	0.469969
AC010422.5	ENSG00000269590		protein_coding		10.592	0.296903	0.126037	0.212884	0.20348	0.0824699	0.734808
AC010442.3	ENSG00000288622		protein_coding		17.017	0.0724204	0.766267	0.0310862	0.870414	0.162597	0.213347
AC010457.1	ENSG00000251257		lncRNA		2.40051	0.065768	0.92581	0.0578825	0.906941	0.13962	0.796358
AC010469.1	ENSG00000224282		processed_pseudogene		3.38715	0.0965844	0.995426	-0.685388	0.93274	-0.367864	0.968749
AC010522.1	ENSG00000268750		protein_coding		8.9869	-0.0402155	0.914839	0.212511	0.170763	0.338985	0.0123765
AC010547.4	ENSG00000261611		protein_coding		1.70802	0.0974407	0.897769	-0.0144305	0.983775	0.266844	0.606254
AC010636.2	ENSG00000269110		lncRNA		1.95309	-0.339346	0.485039	-0.615765	0.0607189	-0.180358	0.700648
AC010642.2	ENSG00000283103		lncRNA		11.5746	0.190078	0.399865	0.00987814	0.977452	0.0306961	0.924809
AC010655.4	ENSG00000273184		lncRNA		0.866087	-0.0996666	0.920266	0.425646	0.412823	0.737982	0.0804605
AC010680.1	ENSG00000267784		lncRNA		0.68354	0.641431	0.91585	0.136198	0.980426	0.0357427	0.995287
AC010735.2	ENSG00000272622		lncRNA		2.6243	-0.15012	0.769924	-0.296819	0.359994	-0.391579	0.187757
AC010894.1	ENSG00000226853		lncRNA		0.598652	0.423999	0.741817	0.203469	0.849717	0.0287782	0.985173
AC011239.1	ENSG00000224361		lncRNA		0.255156	-0.209088	NA	0.336031	0.769093	-0.140961	0.940188
AC011448.1	ENSG00000258674		protein_coding		558.281	0.0928255	0.665785	-0.10206	0.414846	-0.0887326	0.359779
AC011477.3	ENSG00000267581		lncRNA		2.12692	0.0323297	0.969121	-0.086141	0.860729	-0.0290247	0.963412
AC011498.4	ENSG00000267385		protein_coding		0.394163	-0.604922	NA	-0.853892	0.488531	-0.214114	0.904314
AC011511.1	ENSG00000167807		protein_coding		13.7069	-0.123128	0.574848	-0.0792853	0.691313	-0.17613	0.246289
AC011530.1	ENSG00000268434		protein_coding		1.08205	-0.438755	0.607971	-0.406509	0.51665	-0.488213	0.503109
AC011825.3	ENSG00000263917		lncRNA		2.81043	-0.443231	0.241286	1.08332	3.95e-08	0.69865	0.00107863
AC012063.1	ENSG00000227252		lncRNA		0.765348	-0.496751	0.606091	-0.65025	0.351723	-0.805569	0.226416
AC012146.1	ENSG00000234327		lncRNA		5.51655	0.130717	0.724781	0.00453992	0.990787	-0.119407	0.678315
AC012184.2	ENSG00000260537		protein_coding		15.8925	-0.290917	0.0655219	-0.253478	0.0744318	-0.237042	0.0533346
AC012254.2	ENSG00000267228		protein_coding		27.9322	0.129815	0.526424	-0.0842983	0.51561	-0.0659185	0.662947
AC012313.1	ENSG00000232098		lncRNA		1.23577	0.0196959	0.986836	0.375069	0.372063	0.713961	0.081559
AC012358.3	ENSG00000240401		lncRNA		2.19253	-0.348452	0.458263	-0.0568334	0.911934	-0.145856	0.759369
AC012555.1	ENSG00000257327		lncRNA		0.628565	-0.456332	0.639824	0.0707324	0.945658	-0.366286	0.662091
AC012615.1	ENSG00000261526		lncRNA		1.05109	0.781056	0.0449931	0.830604	0.0294732	0.584555	0.193672
AC012640.2	ENSG00000259802		lncRNA		1.18455	-0.224425	0.779298	-0.0743327	0.916699	0.186791	0.75234
AC012651.1	ENSG00000258461		protein_coding		7.08222	-0.205615	0.688546	-0.212297	0.556848	-0.193874	0.620829
AC015802.4	ENSG00000267546		lncRNA		0.509464	0.269375	0.812269	-0.016853	0.989076	0.250288	0.794307
AC015813.2	ENSG00000266086		protein_coding		25.5319	0.172307	0.245738	0.214648	0.0308285	0.0819557	0.598154
AC015878.1	ENSG00000265751		lncRNA		104.366	-0.33434	0.173651	-0.540977	0.00289279	-0.252887	0.64839
AC015912.3	ENSG00000274213		lncRNA		0.626185	0.330352	0.705032	0.661861	0.177436	0.381766	0.597224
AC015982.2	ENSG00000272606		lncRNA		0.624251	0.127398	0.930623	0.354958	0.644487	0.343431	0.701621
AC016245.2	ENSG00000287403		lncRNA		0	4.30349	NA	3.11114	0.0537033	0.604467	0.94218
AC016596.2	ENSG00000264281		processed_pseudogene		2.33931	0.0973535	0.895822	-0.350875	0.40204	0.0207668	0.977603
AC016629.3	ENSG00000286104		lncRNA		1.98325	0.00287381	0.998711	0.240526	0.525961	0.0999601	0.834934
AC016727.1	ENSG00000270820		lncRNA		1.57339	-0.00767207	0.995426	0.150098	0.755797	0.0108146	0.988999
AC016876.2	ENSG00000233223		lncRNA		3.16994	0.127341	0.80196	0.0969448	0.802077	0.120445	0.762684
AC017050.1	ENSG00000286415		lncRNA		1.04778	0.685534	0.178	0.140302	0.845934	-0.0741619	0.935679
AC017116.1	ENSG00000239775		lncRNA		0.115926	1.32016	NA	0.404888	0.909136	0.0738264	0.994561
AC018362.3	ENSG00000285942		protein_coding		3.10178	0.155095	0.710675	0.219737	0.448102	0.126881	0.734707
AC018521.5	ENSG00000264920		lncRNA		60.1161	0.0216309	0.945441	-0.151354	0.365161	-0.182918	0.327091
AC018529.1	ENSG00000275178		lncRNA		4.87233	1.35264	3.34e-09	1.46473	8.11e-05	0.679815	0.082565
AC018553.3	ENSG00000287885		lncRNA		0.271431	-0.874786	NA	-0.385775	0.794414	-0.132604	0.941658
AC018647.2	ENSG00000271122		lncRNA		3.8632	0.197494	0.574848	-0.00685677	0.988409	0.0221913	0.963508
AC020765.2	ENSG00000275441		lncRNA		2.39412	0.131435	0.808074	-0.0390144	0.942542	-0.192146	0.645897
AC020907.2	ENSG00000221857		lncRNA		272.488	0.062803	0.705419	-0.109783	0.260372	-0.170224	0.0659112
AC020907.5	ENSG00000279619		TEC		1.60715	0.473966	0.346233	0.100023	0.859141	0.0570672	0.935608
AC020909.2	ENSG00000268518		lncRNA		16.9344	0.0848747	0.777352	0.00193065	0.995492	-0.0313802	0.926708
AC020910.5	ENSG00000274104		lncRNA		2.16153	-0.247834	0.714893	-0.290941	0.472115	0.0329994	0.955909
AC020915.2	ENSG00000268516		lncRNA		0.875702	-0.0685681	0.954338	0.155334	0.816862	0.199125	0.782278
AC020916.1	ENSG00000267519		lncRNA		10.2058	0.217917	0.507865	0.443681	0.025175	0.0132276	0.982034
AC021087.5	ENSG00000286001		protein_coding		1.35698	-0.245932	0.776343	-0.0786374	0.909136	-0.515122	0.244596
AC022137.3	ENSG00000286261		protein_coding		2.36162	-0.14039	0.784929	0.0916137	0.833905	-0.0813954	0.871636
AC022400.6	ENSG00000279088		TEC		0.906175	-0.252827	0.825134	-0.23886	0.778825	0.129292	0.891641
AC022706.1	ENSG00000267364		lncRNA		4.94865	-0.0167382	0.978875	-0.254975	0.402017	-0.28374	0.374355
AC022784.1	ENSG00000248538		lncRNA		0.222174	0.652006	NA	0.263361	0.976501	-0.326068	0.904314
AC022826.2	ENSG00000258677		protein_coding		2.41189	0.149817	0.788083	0.198174	0.624567	0.175888	0.683239
AC022916.1	ENSG00000266947		lncRNA		2.35421	-0.268022	0.615712	-0.357142	0.344726	-0.448636	0.231447
AC023157.2	ENSG00000276900		lncRNA		0.236584	-0.35525	NA	0.228836	0.870432	-0.0502765	0.980395
AC023509.1	ENSG00000257379		lncRNA		8.00973	-0.125341	0.674925	0.0166191	0.964143	-0.0442547	0.896602
AC024257.3	ENSG00000269514		lncRNA		1.39387	0.589545	0.188054	0.548255	0.145046	0.709743	0.0302805
AC024592.3	ENSG00000267740		protein_coding		190.684	0.0409572	0.836052	-0.0373013	0.660486	-0.0946851	0.26399
AC025181.1	ENSG00000230829		processed_pseudogene		0.677306	-0.0504363	0.978295	-0.211297	0.841349	-0.122941	0.922338
AC025449.2	ENSG00000286193		lncRNA		0.502117	-0.30929	0.784929	0.177683	0.839997	0.0686802	0.952506
AC025588.1	ENSG00000268379		processed_pseudogene		0.0436271	0.283261	NA	0.140813	0.987389	-0.0912303	0.993976
AC026191.1	ENSG00000254485		lncRNA		0.637813	0.264611	0.780837	-0.117392	0.904855	-0.0778969	0.936443
AC026273.1	ENSG00000286156		transcribed_unprocessed_pseudogene		0.747585	-0.44495	0.673108	-0.338887	0.660486	-0.563116	0.460482
AC026304.1	ENSG00000268129		lncRNA		2.44372	0.0510006	0.948713	0.00448625	0.994256	0.0774915	0.882375
AC026412.1	ENSG00000188002		transcribed_unprocessed_pseudogene		11.9435	0.067932	0.825325	-0.0303455	0.916859	0.0376974	0.898688
AC026461.1	ENSG00000259827		lncRNA		158.83	0.811969	7.19e-11	0.972148	5.43e-12	0.991108	4.07e-29
AC026471.1	ENSG00000260267		lncRNA		1.28602	0.0189306	0.987488	0.273598	0.53842	0.388643	0.37412
AC026748.3	ENSG00000286388		lncRNA		4.68626	-0.346814	0.303365	-0.0539075	0.89687	-0.14695	0.677198
AC027088.1	ENSG00000137808		lncRNA		2.16663	-0.325756	0.52135	-0.26417	0.56334	-0.369012	0.326963
AC027682.6	ENSG00000276075		lncRNA		2.60022	-0.0995649	0.861968	-0.0908128	0.863623	0.0173926	0.978706
AC027796.3	ENSG00000262304		protein_coding		3.03042	-0.0275524	0.969564	-0.124285	0.732866	0.0695499	0.875429
AC034187.1	ENSG00000224884		lncRNA		0.747266	-0.314237	0.778675	0.0186713	0.98803	-0.0557073	0.969446
AC036108.1	ENSG00000259475		lncRNA		0.20191	0.797881	NA	1.16368	0.265899	0.196622	0.924171
AC036176.1	ENSG00000267390		lncRNA		3.38636	0.201832	0.63966	0.202268	0.539235	-0.19105	0.57595
AC036214.1	ENSG00000249328		lncRNA		3.50912	0.0541905	0.933193	0.478225	0.036268	0.201937	0.630773
AC037459.1	ENSG00000248235		protein_coding		73.3765	-0.0326236	0.873596	-0.0404163	0.83958	-0.281221	0.0100833
AC040162.1	ENSG00000261884		protein_coding		3.73362	0.0471537	0.942112	-0.0190379	0.970302	-0.00222608	0.99703
AC040169.1	ENSG00000260018		lncRNA		10.3215	-0.0291759	0.943324	-0.148798	0.458907	-0.215828	0.323984
AC046134.2	ENSG00000248932		lncRNA		1.68944	0.162054	0.784621	-0.21326	0.639636	-0.434299	0.326423
AC048382.5	ENSG00000275120		lncRNA		2.91153	0.0629741	0.909142	-0.104123	0.804896	-0.0436023	0.926472
AC053503.3	ENSG00000234638		lncRNA		2.63272	0.813495	0.73175	0.454238	0.700691	0.217234	0.937378
AC055807.1	ENSG00000287191		lncRNA		0.173755	-0.204076	NA	0.197043	0.948811	0.653561	0.803584
AC063943.3	ENSG00000288623		protein_coding		1.03311	0.00194541	0.999224	-0.142368	0.834374	-0.125176	0.87212
AC064807.1	ENSG00000228801		lncRNA		19.3502	-0.1223	0.523913	-0.357817	0.000563995	-0.400639	0.00034669
AC064847.1	ENSG00000218682		processed_pseudogene		0.147268	0.824633	NA	-0.158355	0.952577	-0.00341227	0.998649
AC067852.2	ENSG00000266962		lncRNA		8.11014	-0.277131	0.178721	-0.2548	0.180379	0.0025361	0.99464
AC067852.5	ENSG00000287710		lncRNA		2.70743	0.196101	0.645065	0.380861	0.149878	0.263781	0.421901
AC067930.5	ENSG00000279605		TEC		0.79982	0.497201	0.624522	0.179089	0.866787	0.040588	0.979605
AC068473.5	ENSG00000274828		lncRNA		2.54402	0.228049	0.599373	0.176369	0.598875	-0.146925	0.766972
AC068580.4	ENSG00000250644		protein_coding		39.6815	0.166487	0.41152	0.180566	0.21652	0.0461006	0.853302
AC068733.3	ENSG00000282556		lncRNA		0.830837	0.386206	0.660792	0.553493	0.363789	0.450929	0.480942
AC068790.8	ENSG00000274874		lncRNA		7.76692	0.0352831	0.923286	0.0144905	0.968985	-0.0946197	0.748031
AC068888.1	ENSG00000257337		lncRNA		2.67846	0.14947	0.767305	0.0621315	0.898558	-0.11707	0.807562
AC069360.1	ENSG00000250041		lncRNA		53.1609	0.202177	0.323311	-0.0535421	0.755019	-0.0296547	0.904441
AC073283.3	ENSG00000273269		protein_coding		127.327	0.0110013	0.98188	-0.123253	0.837539	0.215877	0.671153
AC073349.4	ENSG00000287580		lncRNA		0.568249	-0.208717	0.898423	-0.165091	0.899102	-0.224015	0.886752
AC073389.2	ENSG00000271848		lncRNA		2.61364	-0.102104	0.851621	-0.737651	0.0203647	-0.481229	0.0893398
AC073475.1	ENSG00000250938		lncRNA		2.5247	-0.105507	0.849108	0.00230205	0.996567	-0.000879758	0.998375
AC073896.1	ENSG00000144785		protein_coding		6.81674	0.228271	0.346211	-0.000504793	0.998407	-0.0028507	0.99464
AC073896.2	ENSG00000257303		lncRNA		24.4839	0.0206698	0.959646	-0.043788	0.866787	-0.0834361	0.5879
AC074032.1	ENSG00000272368		lncRNA		56.6631	0.0282214	0.932473	0.0119742	0.942542	-0.106766	0.572073
AC074091.2	ENSG00000259080		lncRNA		6.97458	-0.148329	0.705931	-0.0933237	0.731735	-0.108492	0.70475
AC074143.1	ENSG00000265690		protein_coding		0.452945	-0.101472	0.948677	0.182854	0.860729	-0.365871	0.729472
AC074387.1	ENSG00000282033		lncRNA		0.476228	-0.128943	0.956858	0.0911095	0.954887	0.22111	0.903911
AC078846.1	ENSG00000273329		lncRNA		5.78433	0.0417383	0.921151	-0.0820395	0.749511	-0.187922	0.474842
AC078927.1	ENSG00000228144		protein_coding		29.1753	-0.021888	0.943324	-0.100188	0.446206	-0.119751	0.366501
AC079250.1	ENSG00000230979		processed_pseudogene		0.130184	1.14388	NA	1.24969	0.354869	1.02656	0.531855
AC079336.5	ENSG00000266718		lncRNA		1.38966	0.21713	0.750469	-0.283701	0.569333	-0.491002	0.298725
AC079467.1	ENSG00000250978		lncRNA		3.87584	-0.610766	0.362191	-0.24774	0.538029	-0.121093	0.858418
AC079781.5	ENSG00000284707		lncRNA		15.4231	-0.127281	0.539666	-0.190308	0.261871	-0.191584	0.273475
AC079848.1	ENSG00000250012		lncRNA		4.18055	0.0740808	0.878266	-0.136882	0.694641	-0.221161	0.554285
AC079922.2	ENSG00000237753		lncRNA		2.34901	0.237356	0.618745	0.25891	0.420801	0.257528	0.448997
AC083798.2	ENSG00000272758		lncRNA		1.64026	0.32224	0.588907	0.166588	0.746116	0.430656	0.330652
AC084018.2	ENSG00000274292		lncRNA		0.333108	-0.696193	NA	0.124713	0.93001	-0.325735	0.802089
AC084337.2	ENSG00000283977		protein_coding		10.2493	0.327844	0.0776848	0.225005	0.294841	0.173541	0.343782
AC084756.2	ENSG00000288645		protein_coding		0.85858	0.836641	0.0619496	1.73228	3.5e-10	1.47035	7.47e-05
AC087239.1	ENSG00000278743		lncRNA		0.930844	-0.279331	0.738196	0.0346549	0.967385	-0.112682	0.888773
AC087633.2	ENSG00000277654		transcribed_processed_pseudogene		0.328957	-1.36993	NA	-0.52635	0.743356	-0.739567	0.652445
AC087672.1	ENSG00000253115		lncRNA		5.35391	0.101531	0.811682	-0.0177962	0.963268	0.0443826	0.916701
AC087721.2	ENSG00000285920		protein_coding		149.704	-0.0347497	0.812957	-0.0916325	0.253197	-0.046321	0.683161
AC089985.1	ENSG00000286410		lncRNA		1.05276	-0.00752615	0.996587	-0.172688	0.830072	-0.230801	0.766972
AC090114.2	ENSG00000273270		lncRNA		1.49448	0.0623762	0.937932	0.231016	0.588734	0.228464	0.666076
AC090115.1	ENSG00000257735		lncRNA		0.935123	-0.0724224	0.951015	-0.499697	0.433315	-0.374225	0.58612
AC090204.1	ENSG00000247134		lncRNA		1.03123	-0.0390953	0.973757	-0.392155	0.511322	-0.234045	0.74504
AC090241.2	ENSG00000270112		lncRNA		9.56809	-0.0878857	0.786276	-0.20964	0.330071	0.351521	0.108819
AC090403.1	ENSG00000264151		lncRNA		3.65697	0.180681	0.729915	-0.421462	0.261871	-0.087012	0.913108
AC090498.1	ENSG00000279483		processed_pseudogene		63.3928	0.0217135	0.989576	0.197805	0.724021	0.124683	0.692836
AC090517.4	ENSG00000285253		protein_coding		0.75228	-0.127737	0.904858	-0.519715	0.408016	-0.685139	0.276875
AC090517.5	ENSG00000285331		lncRNA		1.67212	0.37931	0.514192	0.277706	0.59229	0.305741	0.480115
AC090527.3	ENSG00000260170		protein_coding		2.9121	0.139636	0.767364	0.0418324	0.93274	0.112481	0.805119
AC090643.1	ENSG00000279134		TEC		0.868024	-0.176882	0.870488	-0.82297	0.185431	-0.847206	0.196757
AC090819.1	ENSG00000253107		processed_pseudogene		0.891344	-0.350538	0.775014	-0.454708	0.568162	-0.347306	0.746135
AC091271.1	ENSG00000273702		lncRNA		6.00156	0.237822	0.359275	0.210072	0.351783	0.0677594	0.819048
AC091551.1	ENSG00000267699		protein_coding		0.384293	0.494173	0.654038	0.381774	0.6598	0.184289	0.893294
AC091729.3	ENSG00000229043		lncRNA		4.47102	-0.250358	0.505719	-0.21709	0.447216	-0.309747	0.300129
AC091959.3	ENSG00000275740		protein_coding		4.04525	-0.269863	0.37543	-0.235908	0.393928	-0.0171551	0.972756
AC091982.3	ENSG00000275765		lncRNA		8.29691	-0.0233946	0.95966	0.0310526	0.933126	-0.065525	0.853302
AC092073.1	ENSG00000266953		protein_coding		0.420962	-0.265213	0.862876	-0.292017	0.781536	-0.132389	0.932181
AC092117.1	ENSG00000276791		lncRNA		3.07654	0.0356049	0.958858	-0.125969	0.72947	-0.0405236	0.935006
AC092153.1	ENSG00000285155		lncRNA		11.6074	0.00482537	0.995426	-0.129298	0.575923	-0.171976	0.561957
AC092164.1	ENSG00000226833		lncRNA		5.66814	0.129284	0.713233	-0.15127	0.571162	-0.330193	0.199321
AC092171.4	ENSG00000272953		lncRNA		0.883428	-0.131422	0.895252	0.239603	0.682224	0.225342	0.729472
AC092295.2	ENSG00000267309		lncRNA		1.23768	-0.387186	0.535939	-0.539165	0.21043	-0.448893	0.38803
AC092384.2	ENSG00000259881		lncRNA		0.952326	0.471932	0.47663	0.536722	0.198267	0.327262	0.574413
AC092587.1	ENSG00000273155		protein_coding		3.685	0.255753	0.504388	0.208381	0.539235	0.443438	0.0638967
AC092803.1	ENSG00000260805		lncRNA		1.5484	-0.112551	0.890426	0.11446	0.854918	-0.0659472	0.926493
AC092868.1	ENSG00000259674		processed_pseudogene		0.146776	0.119499	NA	-0.682388	0.93274	-0.674035	0.935679
AC092944.1	ENSG00000243176		lncRNA		0.424509	-0.128289	0.945601	0.141393	0.914934	-0.229379	0.872688
AC093157.1	ENSG00000233184		lncRNA		3.99035	0.199812	0.606899	-0.0280632	0.948531	0.262127	0.38803
AC093249.6	ENSG00000261840		lncRNA		2.57775	-0.25873	0.670187	-0.391559	0.245386	-0.243964	0.59988
AC093323.1	ENSG00000170846		protein_coding		8.32628	0.0604731	0.873744	0.121848	0.552333	0.153646	0.454509
AC093423.3	ENSG00000271949		protein_coding		9.28993	0.380716	0.0206888	0.247499	0.184871	0.070047	0.811398
AC093512.2	ENSG00000285043		protein_coding		228.227	-0.00746953	0.989576	-0.281221	0.0204255	-0.182829	0.382992
AC093525.2	ENSG00000260272		protein_coding		1.43165	-0.517787	0.460105	-0.339223	0.613344	-0.32069	0.630054
AC093627.4	ENSG00000240859		lncRNA		1.79955	-0.0860374	0.921478	0.0431723	0.948531	-0.134555	0.834032
AC093627.5	ENSG00000242474		lncRNA		1.23495	0.124677	0.878266	0.0493133	0.942626	0.278664	0.579858
AC093752.1	ENSG00000245958		transcribed_unprocessed_pseudogene		8.84116	-0.203384	0.354079	-0.17044	0.387131	-0.181978	0.361318
AC093827.5	ENSG00000285458		protein_coding		2.96486	-0.0654395	0.931236	-0.0982446	0.844559	-0.0155815	0.981611
AC093884.1	ENSG00000286239		protein_coding		10.1265	0.161285	0.430881	0.293993	0.0289238	0.154809	0.353768
AC093899.2	ENSG00000251569		protein_coding		57.067	-0.0441304	0.926209	-0.141821	0.613602	-0.248659	0.284519
AC093928.1	ENSG00000286952		lncRNA		1.70208	-0.0926252	0.918097	-0.0901333	0.875341	0.325869	0.56923
AC097359.2	ENSG00000270194		lncRNA		0.289254	1.31712	0.122532	0.563728	0.545529	-0.0312931	0.987821
AC097382.3	ENSG00000287104		lncRNA		6.1334	0.107686	0.793766	0.13086	0.624846	-0.216052	0.344836
AC097658.1	ENSG00000228981		processed_pseudogene		0.397967	-0.219026	0.923574	-0.677915	0.93274	-0.913719	0.910923
AC098484.3	ENSG00000283580		protein_coding		10.6963	-0.00167132	0.998711	-0.0421839	0.85022	-0.00144452	0.996881
AC098650.1	ENSG00000283563		protein_coding		4.58399	-0.0331223	0.947779	-0.160209	0.534399	-0.28527	0.407517
AC098935.1	ENSG00000226945		processed_pseudogene		1.35082	-0.304649	0.78508	-0.162995	0.916699	-0.69717	0.556806
AC099066.2	ENSG00000227496		lncRNA		8.59575	0.0776611	0.949457	0.522507	0.400677	0.829925	0.267941
AC099518.3	ENSG00000261427		lncRNA		1.90161	-0.107217	0.878448	-0.189682	0.68848	-0.0745422	0.910976
AC099654.7	ENSG00000283547		unprocessed_pseudogene		0.0523525	0.0181726	NA	0.0809999	0.992369	-0.177852	0.985173
AC099850.1	ENSG00000224738		lncRNA		1.29886	0.307648	0.585196	0.220525	0.648074	0.198727	0.741468
AC100803.2	ENSG00000244998		lncRNA		7.63024	-0.114561	0.805719	-0.430601	0.0608787	-0.321664	0.330572
AC100810.1	ENSG00000253982		lncRNA		25.2747	-0.269527	0.245738	-0.260739	0.127342	-0.400148	0.0359576
AC103591.3	ENSG00000273338		lncRNA		0.273734	0.129855	NA	0.292007	0.861966	0.0904345	0.967962
AC104109.3	ENSG00000272772		protein_coding		88.2213	0.324487	0.00201212	0.475522	2.81e-07	0.373565	1e-05
AC104109.4	ENSG00000273345		lncRNA		1.26068	0.174407	0.850539	-0.12398	0.872985	-0.0528847	0.955909
AC104187.1	ENSG00000271937		lncRNA		0.568305	0.110413	0.933193	0.131391	0.888933	0.188331	0.825623
AC104452.1	ENSG00000283189		protein_coding		5.75014	0.156093	0.627962	0.230971	0.313999	0.314749	0.0725483
AC104472.3	ENSG00000284952		protein_coding		1.31018	0.0692042	0.935288	0.0554801	0.933713	0.175286	0.762684
AC104564.1	ENSG00000263370		lncRNA		1.72048	0.417585	0.32134	-0.223784	0.657069	-0.185134	0.727524
AC104596.1	ENSG00000250326		lncRNA		0.705343	-0.145994	0.895252	-0.0621607	0.957219	0.246651	0.777405
AC104692.2	ENSG00000270405		processed_pseudogene		0.333663	0.338489	0.893771	-0.386071	0.886097	-0.394171	0.914538		+
AC105052.1	ENSG00000205236		protein_coding		0.3825	-0.000230291	0.999849	-0.0489164	0.973958	0.267531	0.81828
AC106706.1	ENSG00000233987		lncRNA		1.94087	0.518575	0.330305	0.378548	0.377926	0.767095	0.0462502		+
AC106897.1	ENSG00000249679		lncRNA		7.66494	0.234335	0.393845	-0.211677	0.403055	-0.211388	0.391808
AC107223.1	ENSG00000251600		lncRNA		1.14378	0.190753	0.789304	0.155136	0.806133	0.150057	0.820151
AC107871.1	ENSG00000260007		protein_coding		13.6254	-0.0696294	0.791506	-0.0779622	0.689697	-0.0857732	0.708242
AC108488.1	ENSG00000242282		lncRNA		2.3436	0.0861046	0.88506	-0.16366	0.679799	0.289494	0.438385
AC108488.2	ENSG00000286905		protein_coding		23.2097	-0.289696	0.0628012	-0.238736	0.0880853	-0.121139	0.535144
AC109326.1	ENSG00000279602		TEC		0.96045	0.847883	0.0898702	0.624004	0.245284	0.540855	0.36426
AC113133.1	ENSG00000253389		lncRNA		7.17557	0.102837	0.776343	-0.15254	0.652883	-0.478651	0.0788439
AC113167.1	ENSG00000214942		lncRNA		1.54633	0.0271719	0.986318	-0.159778	0.857692	-0.185751	0.857703
AC114490.2	ENSG00000271741		protein_coding		1.51558	-0.0487755	0.954704	-0.181702	0.705563	0.0565164	0.933534
AC114490.3	ENSG00000284773		protein_coding		6.10642	-0.146372	0.69182	-0.234745	0.383682	-0.176993	0.489133
AC114744.2	ENSG00000288606		lncRNA		17.8935	0.0171894	0.958498	-0.0451462	0.836439	-0.0124869	0.963227
AC114982.3	ENSG00000288643		protein_coding		1.71152	0.0513376	0.953942	0.0154227	0.982167	-0.0750717	0.910976
AC115284.1	ENSG00000272762		lncRNA		5.55909	-0.218183	0.473394	-0.171231	0.493756	-0.0259169	0.94081
AC116366.2	ENSG00000283782		protein_coding		5.07834	-0.371778	0.154723	-0.253705	0.303367	-0.00377255	0.994477
AC116407.1	ENSG00000214708		lncRNA		5.0985	-0.250055	0.422057	-0.366428	0.188897	-0.361783	0.217507
AC116533.1	ENSG00000244398		processed_pseudogene		4.60224	0.314296	0.541299	0.0317444	0.960506	0.110209	0.825226
AC117386.2	ENSG00000243944		lncRNA		0.219132	1.1437	0.350865	0.781948	0.485242	0.194414	0.926493
AC118553.2	ENSG00000283761		protein_coding		6.31991	-0.0207482	0.966383	0.0341902	0.915526	-0.0952671	0.741584
AC119673.2	ENSG00000286619		lncRNA		3.18287	-0.160669	0.776332	-0.237287	0.454426	-0.172006	0.672185
AC119674.1	ENSG00000260971		lncRNA		2.32733	0.205008	0.676618	0.170744	0.675393	-0.00787905	0.991771
AC120057.2	ENSG00000262526		protein_coding		2.78528	-0.0483982	0.951015	-0.0644642	0.890662	-0.166256	0.721271
AC123768.2	ENSG00000262728		lncRNA		0.53163	0.472111	0.569606	0.548194	0.373067	0.404181	0.573799
AC123912.4	ENSG00000268555		lncRNA		0.622336	0.473579	0.562302	0.449215	0.502321	0.298039	0.718562
AC124242.1	ENSG00000245281		lncRNA		0.209611	1.707	0.026588	1.77686	0.00720707	1.80728	0.010739
AC124947.1	ENSG00000257252		lncRNA		1.13375	0.068219	0.946303	-0.26911	0.6598	-0.146452	0.856295
AC127029.2	ENSG00000263489		lncRNA		65.2525	-0.0630384	0.786652	-0.0524314	0.694954	-0.135412	0.239968
AC127496.4	ENSG00000262662		lncRNA		0.0055748	2.89824	NA	3.25594	0.00974218	2.99579	0.476307
AC129492.3	ENSG00000263620		protein_coding		18.0344	0.0108478	0.978295	-0.178614	0.15399	-0.147849	0.290226
AC129507.1	ENSG00000262061		lncRNA		1.21279	0.266978	0.727942	0.184703	0.731785	0.110879	0.872484
AC132008.2	ENSG00000214135		transcribed_unprocessed_pseudogene		28.1944	-0.12818	0.343444	-0.145399	0.324911	0.153816	0.220025
AC132192.2	ENSG00000268403		lncRNA		1.34271	0.512947	0.226485	0.243545	0.592413	0.358348	0.452223
AC132217.2	ENSG00000284779		protein_coding		26.7547	-0.228622	0.367355	-0.35591	0.0402841	-0.408507	0.0233443
AC132938.4	ENSG00000265458		lncRNA		0.600134	-0.335184	0.747111	-0.336793	0.644816	0.121918	0.904239
AC133552.5	ENSG00000275494		lncRNA		15.1723	0.152211	0.56569	-0.0874309	0.640714	-0.0947043	0.661416
AC135050.2	ENSG00000255439		protein_coding		7.04764	0.253068	0.298627	0.431827	0.00210762	0.21928	0.397356
AC137834.1	ENSG00000258830		protein_coding		1.97664	-0.295213	0.673108	-0.656804	0.102827	-0.239585	0.755044
AC137932.2	ENSG00000261253		lncRNA		2.30423	0.00759536	0.995083	-0.392225	0.242409	-0.551285	0.0907375
AC138150.1	ENSG00000224505		lncRNA		0.807468	-0.0191759	0.992085	-0.295621	0.708616	0.022167	0.984215
AC138393.1	ENSG00000185495		transcribed_unprocessed_pseudogene		9.01838	0.0826351	0.780349	0.199498	0.236823	0.175421	0.363298
AC138474.1	ENSG00000267417		lncRNA		4.66337	0.0326646	0.958498	0.100596	0.82071	-0.0342923	0.95017
AC138811.2	ENSG00000260342		protein_coding		1.33199	0.170223	0.822807	-0.22237	0.682363	-0.562652	0.291336
AC138894.1	ENSG00000261832		protein_coding		2.78941	0.0306339	0.966141	0.06135	0.893045	0.0353949	0.944807
AC138904.3	ENSG00000283662		lncRNA		17.5599	-0.364154	0.00245405	-0.298503	0.00929415	-0.0970244	0.750278
AC139530.1	ENSG00000262049		lncRNA		1.43966	-0.107727	0.902088	-0.443761	0.34715	-0.126683	0.860306
AC139530.2	ENSG00000262660		protein_coding		212.976	-0.00918086	0.966622	-0.0408862	0.724571	0.0188408	0.908177
AC140504.1	ENSG00000261130		protein_coding		6.20523	0.182816	0.488479	0.277703	0.126566	0.0815628	0.78015
AC141586.1	ENSG00000215154		transcribed_unprocessed_pseudogene		2.0953	-0.157018	0.796446	-0.243995	0.551367	0.37664	0.217022
AC142391.1	ENSG00000279686		protein_coding		0.392089	-0.308026	0.828495	0.815786	0.205265	0.565782	0.550881
AC145285.6	ENSG00000275807		lncRNA		0.426305	0.574271	0.91386	-0.251614	0.857834	-0.140661	0.936997
AC231657.3	ENSG00000288053		protein_coding		16.712	-0.106942	0.573286	-0.13315	0.375786	0.0305452	0.890169
AC233723.1	ENSG00000262165		protein_coding		0.469661	-0.109123	0.953942	-0.041779	0.976911	0.15352	0.900951
AC234782.4	ENSG00000288597		lncRNA		8.33851	-0.05624	0.872963	-0.112525	0.584161	-0.248604	0.16452
AC243547.3	ENSG00000280778		protein_coding		0.724413	0.445739	0.716251	0.165313	0.86796	0.189447	0.875429
AC244033.2	ENSG00000285184		lncRNA		3.25124	-0.116299	0.816335	-0.24593	0.417982	-0.109746	0.785432
AC245014.3	ENSG00000276216		lncRNA		0.309048	0.513702	0.665705	0.0505363	0.975183	0.486577	0.638628
AC245033.4	ENSG00000284803		lncRNA		1.00979	-0.0086628	0.99695	-0.640451	0.373067	-0.183739	0.828541
AC245060.7	ENSG00000286129		lncRNA		10.3143	-0.000604752	0.999224	-0.0849857	0.671104	-0.0442352	0.8658
AC245297.1	ENSG00000215861		transcribed_unprocessed_pseudogene		7.82424	-0.446134	0.205713	-0.698358	0.0162551	-0.268679	0.485639
AC245407.2	ENSG00000287978		lncRNA		1.31269	0.367502	0.490046	0.193456	0.702286	0.345575	0.443865
AC245748.1	ENSG00000267173		protein_coding		0.647082	0.223681	0.823939	-0.30547	0.683027	0.101975	0.923141
AC254633.1	ENSG00000272482		lncRNA		1.46234	-0.10417	0.895252	0.406355	0.386171	0.696309	0.0193341
ACAA1	ENSG00000060971		protein_coding		48.0449	-0.0527945	0.734271	-0.0748315	0.58338	-0.092618	0.446261
ACAA2	ENSG00000167315		protein_coding		61.6304	-0.00167538	0.99695	0.00704466	0.9721	-0.0306051	0.894108
ACACA	ENSG00000278540		protein_coding		0.87879	0.0459564	0.967855	0.507082	0.319023	0.523911	0.277486
ACACB	ENSG00000076555		protein_coding		21.6075	0.05475	0.86402	-0.0287323	0.918586	0.13227	0.572073
ACAD10	ENSG00000111271		protein_coding		7.15458	0.10077	0.752486	-0.0102547	0.976501	0.138851	0.595224
ACAD8	ENSG00000151498		protein_coding		18.7769	0.000566975	0.999224	-0.0591804	0.714125	0.00145616	0.99533
ACAD9	ENSG00000177646		protein_coding		19.0689	-0.050214	0.843239	-0.104325	0.524353	-0.00289719	0.993105
ACADL	ENSG00000115361		protein_coding		6.60518	0.104581	0.778675	0.184256	0.474946	0.0529736	0.880475
ACADM	ENSG00000117054		protein_coding		315.302	0.0583306	0.686122	-0.0495597	0.684924	-0.0612414	0.743763
ACADS	ENSG00000122971		protein_coding		60.2337	-0.101354	0.52135	-0.108632	0.383918	-0.097991	0.625362
ACADSB	ENSG00000196177		protein_coding		67.6866	-0.127558	0.223486	-0.17344	0.0141327	-0.131931	0.214205
ACADVL	ENSG00000072778		protein_coding		612.035	-0.125522	0.269983	-0.100859	0.366534	-0.130404	0.22383
ACAP1	ENSG00000072818		protein_coding		8.80385	0.101891	0.83112	-0.111416	0.679211	-0.134743	0.705333
ACAP2	ENSG00000114331		protein_coding		10.1913	-0.120053	0.661354	0.00654177	0.983026	-0.162857	0.401992	+	+	+
ACAP3	ENSG00000131584		protein_coding		8.19471	-0.136705	0.672551	0.0995676	0.638762	0.0947969	0.705849
ACAT1	ENSG00000075239		protein_coding		549.128	0.0429079	0.736662	0.0299434	0.785124	-0.0376081	0.849171	+	+	+
ACAT2	ENSG00000120437		protein_coding		2.6574	0.0856154	0.870925	0.0334816	0.951543	0.14985	0.726736
ACBD3	ENSG00000182827		protein_coding		38.2243	-0.137484	0.395012	-0.0215181	0.905334	0.0188105	0.941733
ACBD4	ENSG00000181513		protein_coding		3.74762	-0.225025	0.524853	-0.256167	0.392528	-0.294551	0.342365
ACBD5	ENSG00000107897		protein_coding		27.7794	-0.182775	0.19518	-0.101086	0.42252	-0.0648802	0.717491
ACBD6	ENSG00000230124		protein_coding		6.70447	0.120947	0.66479	-0.0893821	0.714596	-0.0820412	0.786357
ACD	ENSG00000102977		protein_coding		4.31965	-0.0798702	0.860867	-0.229417	0.38328	-0.272563	0.256532
ACE	ENSG00000159640		protein_coding		23.5764	-0.724687	3.77e-06	-0.842208	2.31e-12	-0.835976	1.97e-15
ACER3	ENSG00000078124		protein_coding		1.47999	0.832445	0.00910286	0.596629	0.0730773	0.304713	0.492473
ACHE	ENSG00000087085		protein_coding		33.1649	0.0837274	0.744107	-0.000541626	0.998401	-0.231535	0.300687
ACIN1	ENSG00000100813		protein_coding		15.5292	-0.0778268	0.766267	-0.196928	0.25845	-0.0713445	0.796078
ACKR1	ENSG00000213088		protein_coding		1.85076	-0.227968	0.753877	-0.120129	0.813562	-0.418788	0.467976
ACKR3	ENSG00000144476		protein_coding		10.9012	0.697332	3.15e-05	1.14262	1.2e-13	0.0585923	0.944468
ACLY	ENSG00000131473		protein_coding		5.39368	-0.124251	0.762053	0.0191205	0.96484	-0.0489028	0.897653
ACO1	ENSG00000122729		protein_coding		24.1317	-0.14211	0.402405	-0.0794961	0.570788	0.0984283	0.570834
ACO2	ENSG00000100412		protein_coding		93.8018	-0.00363121	0.995184	-0.0694067	0.625824	-0.116659	0.47606
ACOT1	ENSG00000184227		protein_coding		1.17093	0.0797706	0.937096	-0.17883	0.804406	0.197784	0.755044
ACOT11	ENSG00000162390		protein_coding		4.96335	0.190973	0.589064	0.44669	0.0319246	0.936378	2.92e-06
ACOT13	ENSG00000112304		protein_coding		34.1127	0.0681868	0.781628	0.104671	0.534458	0.0423717	0.854307
ACOT2	ENSG00000119673		protein_coding		88.6487	-0.0132126	0.968089	-0.06976	0.624041	-0.167512	0.125031
ACOT8	ENSG00000101473		protein_coding		21.1434	-0.0222498	0.946303	0.0568131	0.71403	0.0224629	0.933278
ACOT9	ENSG00000123130		protein_coding		14.093	-0.0680096	0.81356	-0.029912	0.917157	0.186142	0.427824
ACOX1	ENSG00000161533		protein_coding		33.1796	-0.0481868	0.816335	-0.0910774	0.500862	-0.107935	0.534926
ACOX2	ENSG00000168306		protein_coding		5.84872	-0.343296	0.16767	-0.202378	0.525186	-0.207716	0.549954
ACOX3	ENSG00000087008		protein_coding		3.98528	-0.050516	0.930053	-0.0760056	0.83369	-0.0213256	0.965479
ACP1	ENSG00000143727		protein_coding		41.3422	-0.0728681	0.709379	-0.163213	0.0717379	-0.125887	0.304119
ACP2	ENSG00000134575		protein_coding		9.28966	-0.0887108	0.789304	-0.109277	0.597459	0.482114	0.000438951
ACP6	ENSG00000162836		protein_coding		1.74448	-0.121399	0.862466	-0.433672	0.302541	-0.528892	0.199526
ACSF2	ENSG00000167107		protein_coding		9.98034	0.158433	0.6047	0.0409506	0.884141	-0.0178431	0.963579
ACSF3	ENSG00000176715		protein_coding		5.63699	-0.0160162	0.980644	0.0177426	0.964194	-0.0864244	0.799547
ACSL1	ENSG00000151726		protein_coding		227.004	-0.0391209	0.816335	0.371919	2.39e-08	0.425364	2.62e-06
ACSL3	ENSG00000123983		protein_coding		54.4994	0.128942	0.336566	0.0878768	0.440854	0.0716757	0.685093
ACSL4	ENSG00000068366		protein_coding		8.34938	0.028861	0.945624	0.0488524	0.870432	0.106353	0.747632
ACSL5	ENSG00000197142		protein_coding		2.46985	-0.0983927	0.866307	-0.0413249	0.934417	0.036352	0.947243
ACSM5	ENSG00000183549		protein_coding		5.42796	-0.0779406	0.853101	-0.138369	0.558252	-0.251215	0.290038
ACSS1	ENSG00000154930		protein_coding		24.308	-0.286098	0.249232	0.226611	0.212997	0.134241	0.543062
ACSS2	ENSG00000131069		protein_coding		35.4316	0.000852505	0.998711	-0.0610646	0.692963	-0.0741991	0.712885
ACSS3	ENSG00000111058		protein_coding		5.82327	0.354307	0.0744474	0.467255	0.0032883	0.483185	0.00461229
ACTA1	ENSG00000143632		protein_coding		41054.6	-0.0228832	0.924702	-0.0684366	0.646326	-0.180439	0.0998004
ACTA2	ENSG00000107796		protein_coding		38.7766	1.35002	5.18e-08	1.12832	3.46e-05	0.914627	0.0108833
ACTB	ENSG00000075624		protein_coding		220.978	0.645702	6.71e-10	0.625147	1.45e-10	0.0438016	0.894532
ACTC1	ENSG00000159251		protein_coding		48.6697	0.0185111	0.986836	0.471854	0.0127383	0.360519	0.722886
ACTG1	ENSG00000184009		protein_coding		97.0448	1.26254	3.66e-23	0.531016	0.000672196	-0.130311	0.716007
ACTG2	ENSG00000163017		protein_coding		1.42695	0.502135	0.495946	0.998088	0.0228248	0.713091	0.278708
ACTL6A	ENSG00000136518		protein_coding		9.4975	0.00870919	0.987488	0.0736409	0.740813	0.0459592	0.880475
ACTN1	ENSG00000072110		protein_coding		7.01646	0.87459	3.74e-05	1.39682	2.17e-12	0.705496	0.0100461
ACTN2	ENSG00000077522		protein_coding		2542.85	-0.496361	0.141974	-0.531467	0.00135972	-0.312076	0.0784991
ACTN3	ENSG00000248746		protein_coding		285.854	0.146253	0.791071	-0.222008	0.604282	-0.241498	0.661821
ACTN4	ENSG00000130402		protein_coding		80.4097	0.405324	0.0117641	0.532708	1.01e-07	0.164799	0.290074
ACTR10	ENSG00000131966		protein_coding		55.4815	0.000472349	0.999224	-0.0889546	0.348575	-0.0240886	0.870595
ACTR1A	ENSG00000138107		protein_coding		38.9845	-0.0450419	0.854704	-0.00538188	0.982157	0.111016	0.480507
ACTR1B	ENSG00000115073		protein_coding		35.7524	-0.151295	0.27974	-0.122581	0.307302	-0.103946	0.425652	+
ACTR2	ENSG00000138071		protein_coding		88.6443	-0.0874314	0.450136	-0.0344885	0.770481	-0.0330886	0.821038
ACTR3	ENSG00000115091		protein_coding		45.7777	0.42579	1.75e-07	0.261116	0.00464133	0.00221548	0.994561	+
ACTR3B	ENSG00000133627		protein_coding		10.6745	-0.232263	0.270419	-0.0520813	0.833095	0.0717785	0.841704
ACTR5	ENSG00000101442		protein_coding		3.44555	-0.176398	0.678244	0.0487018	0.90814	-0.147919	0.694282
ACTR6	ENSG00000075089		protein_coding		2.6358	-0.203486	0.775419	-0.281779	0.616081	-0.307347	0.686762
ACTR8	ENSG00000113812		protein_coding		15.2026	-0.234929	0.133426	-0.088985	0.570769	0.218587	0.0965314
ACVR1	ENSG00000115170		protein_coding		4.89204	-0.0382636	0.934986	-0.0752312	0.828198	0.172179	0.585474
ACVR1B	ENSG00000135503		protein_coding		6.40483	0.144412	0.649035	-0.061572	0.824854	-0.263868	0.224282
ACVR2A	ENSG00000121989		protein_coding		6.05724	0.184897	0.522143	0.200002	0.463831	0.0523431	0.895839
ACVR2B	ENSG00000114739		protein_coding		2.54888	0.142011	0.772891	-0.449051	0.165728	-0.372865	0.340402
ACVR2B-AS1	ENSG00000229589		lncRNA		2.54223	-0.108726	0.848188	-0.296683	0.39438	-0.271756	0.454034
ACVRL1	ENSG00000139567		protein_coding		5.4238	0.22692	0.415365	0.239748	0.301944	0.0369757	0.92261
ACY1	ENSG00000243989		protein_coding		14.886	0.064183	0.820487	0.0181471	0.943711	-0.0360371	0.890783
ACYP1	ENSG00000119640		protein_coding		22.7093	0.00453201	0.993636	-0.0403059	0.848652	0.0177803	0.951248
ACYP2	ENSG00000170634		protein_coding		160.411	0.162843	0.223486	-0.0491476	0.712094	-0.0620028	0.644381
ADA	ENSG00000196839		protein_coding		3.2598	-0.0526139	0.922093	-0.398681	0.135041	-0.872777	0.000237476
ADA2	ENSG00000093072		protein_coding		0.38804	0.298196	0.817692	0.307343	0.713191	0.202466	0.867914
ADAL	ENSG00000168803		protein_coding		8.35086	-0.0094087	0.986928	-0.154584	0.491986	0.136076	0.527342
ADAM10	ENSG00000137845		protein_coding		14.6099	-0.0346849	0.908638	0.13583	0.370358	0.17554	0.214546
ADAM15	ENSG00000143537		protein_coding		19.9669	-0.073952	0.77039	0.215051	0.117655	0.169448	0.354155
ADAM17	ENSG00000151694		protein_coding		8.69246	0.0249181	0.953942	-0.107294	0.594336	-0.191911	0.317076
ADAM19	ENSG00000135074		protein_coding		9.93013	-0.191582	0.424751	-0.293	0.0505392	-0.21011	0.299281
ADAM23	ENSG00000114948		protein_coding		2.78713	0.124287	0.80069	-0.26126	0.503507	-0.302201	0.493425
ADAM8	ENSG00000151651		protein_coding		0.510287	0.34578	0.744773	0.761583	0.200042	0.771027	0.225024
ADAM9	ENSG00000168615		protein_coding		38.1245	-0.0338867	0.890312	0.00999153	0.960506	-0.00602696	0.978706
ADAMTS1	ENSG00000154734		protein_coding		18.3179	1.28504	2.94e-12	0.353162	0.0715589	0.237564	0.54684
ADAMTS15	ENSG00000166106		protein_coding		1.96436	-0.222721	0.696839	-0.00393101	0.995492	-0.213037	0.638705
ADAMTS4	ENSG00000158859		protein_coding		0.519236	3.28844	5.72e-08	1.58947	5.24e-05	1.32635	0.0192338
ADAMTS7	ENSG00000136378		protein_coding		1.26549	0.178816	0.847058	-0.304165	0.586998	-0.563038	0.331961
ADAMTS7P1	ENSG00000274376		transcribed_unprocessed_pseudogene		3.05658	-0.191605	0.663573	-0.250021	0.464504	-0.509083	0.0597719
ADAMTS7P4	ENSG00000218052		transcribed_unprocessed_pseudogene		4.20276	-0.132653	0.769924	-0.327703	0.239307	-0.498177	0.0455577
ADAMTS9	ENSG00000163638		protein_coding		1.26165	2.16547	1.39e-18	1.76377	5.88e-11	1.18838	0.00327335
ADAMTSL2	ENSG00000197859		protein_coding		2.39153	0.474932	0.216298	0.184545	0.635559	-0.0758411	0.883856
ADAMTSL4	ENSG00000143382		protein_coding		13.2938	-0.0908396	0.724781	-0.00698561	0.983082	-0.119061	0.669081
ADAMTSL5	ENSG00000185761		protein_coding		7.87081	-0.0796833	0.812109	0.0887319	0.739577	0.38781	0.0600972
ADAP2	ENSG00000184060		protein_coding		0.261234	0.946376	0.366091	0.633104	0.551367	0.512145	0.683161
ADAR	ENSG00000160710		protein_coding		12.1794	-0.177176	0.405085	-0.208411	0.166791	-0.114678	0.57389
ADARB1	ENSG00000197381		protein_coding		6.41329	-0.288214	0.313089	0.0133183	0.975331	0.163434	0.553314
ADAT1	ENSG00000065457		protein_coding		1.25598	-0.470572	0.418714	-0.431833	0.344736	-0.449691	0.376058
ADAT3	ENSG00000213638		protein_coding		1.35686	0.152924	0.838726	0.287374	0.513168	0.127432	0.846288
ADCK2	ENSG00000133597		protein_coding		2.5998	0.170314	0.724378	-0.00107014	0.998121	0.00221677	0.997171
ADCY1	ENSG00000164742		protein_coding		1.23909	-0.0789693	0.940739	-0.240808	0.700691	-0.387195	0.589472
ADCY2	ENSG00000078295		protein_coding		18.3267	0.153232	0.392346	0.155705	0.541952	-0.205801	0.530703
ADCY3	ENSG00000138031		protein_coding		1.5437	0.219228	0.753931	0.688576	0.0609916	0.349322	0.475932
ADCY4	ENSG00000129467		protein_coding		3.04891	-0.0577944	0.919966	-0.0251391	0.959168	0.00241735	0.997171
ADCY5	ENSG00000173175		protein_coding		0.450757	0.532323	0.576796	-0.231947	0.837264	-0.269903	0.808226
ADCY6	ENSG00000174233		protein_coding		2.4874	0.473071	0.154195	0.225002	0.545529	-0.181831	0.688228
ADCY9	ENSG00000162104		protein_coding		14.4015	0.0901507	0.838718	0.203937	0.331298	0.117382	0.589472
ADD1	ENSG00000087274		protein_coding		83.4646	-0.214572	0.05283	-0.198431	0.00239475	-0.210063	0.270169
ADD3	ENSG00000148700		protein_coding		2.83471	0.0915003	0.877774	0.246697	0.38037	0.329263	0.299582
ADGRA2	ENSG00000020181		protein_coding		2.71133	-0.00238048	0.999073	-0.225271	0.605636	-0.693147	0.0520169
ADGRA3	ENSG00000152990		protein_coding		14.4109	-0.0130724	0.980512	-0.03711	0.900817	-0.341101	0.103989
ADGRD1	ENSG00000111452		protein_coding		2.21287	0.178419	0.744436	-0.0857442	0.867894	-0.136871	0.79939
ADGRE2	ENSG00000127507		protein_coding		1.01891	-0.224071	0.78738	-0.0411332	0.964194	0.0379628	0.971092
ADGRE5	ENSG00000123146		protein_coding		3.36743	0.234735	0.539432	0.155412	0.664336	-0.0311159	0.964076
ADGRF5	ENSG00000069122		protein_coding		21.2058	-0.169669	0.368109	-0.177666	0.269301	-0.248235	0.0552676
ADGRG1	ENSG00000205336		protein_coding		4.22954	0.420919	0.107672	-0.248786	0.468286	-0.456052	0.131765
ADGRL4	ENSG00000162618		protein_coding		10.0947	-0.0956267	0.769924	0.325623	0.148918	0.629846	0.00139474
ADH1B	ENSG00000196616		protein_coding		24.5205	-0.339218	0.173651	-0.946302	5.9e-10	-1.24399	1.55e-17
ADH1C	ENSG00000248144		protein_coding		3.14306	-0.323604	0.505144	-0.803029	0.00633393	-1.40552	1.72e-08
ADH5	ENSG00000197894		protein_coding		27.4283	-0.0375748	0.902889	-0.0465724	0.85022	0.10477	0.531187
ADHFE1	ENSG00000147576		protein_coding		18.3985	0.0408672	0.883962	0.0408687	0.838167	0.0654677	0.766712
ADI1	ENSG00000182551		protein_coding		243.428	-0.113355	0.392238	-0.118997	0.150247	-0.0508345	0.830422
ADIPOQ	ENSG00000181092		protein_coding		1.26891	-0.881333	0.223533	-0.351191	0.73458	-0.671226	0.681147
ADIPOR1	ENSG00000159346		protein_coding		66.0642	-0.372808	0.000360601	-0.373143	0.000272206	-0.325902	0.000137078
ADIPOR2	ENSG00000006831		protein_coding		16.4081	-0.233631	0.167721	-0.318924	0.0236498	-0.418746	0.000296024
ADIRF	ENSG00000148671		protein_coding		28.3262	0.001767	0.998048	-0.00483349	0.985218	-0.144685	0.645534
ADIRF-AS1	ENSG00000272734		lncRNA		0.915265	-0.190719	0.84538	-0.809831	0.162443	-0.928679	0.0834582
ADK	ENSG00000156110		protein_coding		36.8292	-0.103272	0.452754	-0.150603	0.230124	-0.259393	0.0738963
ADM	ENSG00000148926		protein_coding		4.12742	0.77819	0.018007	1.38285	0.00336666	0.148952	0.766338
ADNP	ENSG00000101126		protein_coding		2.4551	-0.171456	0.727942	0.0413077	0.936959	-0.222935	0.55055
ADNP2	ENSG00000101544		protein_coding		0.945413	0.195642	0.808979	0.319727	0.533261	0.154389	0.837717
ADO	ENSG00000181915		protein_coding		14.6272	-0.00183439	0.998048	0.258273	0.0477899	0.154989	0.398714
ADORA1	ENSG00000163485		protein_coding		0	0.743863	NA	0.589292	0.942115	0.316089	0.973539			+
ADPGK	ENSG00000159322		protein_coding		4.43559	0.242287	0.438301	0.0346449	0.939766	0.0181228	0.969784
ADPRH	ENSG00000144843		protein_coding		2.39373	-0.162597	0.782838	0.165687	0.672734	0.536125	0.0595462
ADPRHL1	ENSG00000153531		protein_coding		20.5549	-0.0190823	0.957095	-0.153956	0.340068	-0.0923089	0.569698			+
ADPRM	ENSG00000170222		protein_coding		3.53644	0.150216	0.74568	-0.187023	0.53836	-0.0383417	0.935608
ADPRS	ENSG00000116863		protein_coding		15.3415	-0.153487	0.427056	-0.224345	0.141071	-0.192563	0.343538
ADRA2B	ENSG00000274286		protein_coding		2.71578	-0.426836	0.346866	-1.22453	0.000266651	-0.934597	0.0141904
ADRB2	ENSG00000169252		protein_coding		10.0922	0.74061	3.48e-05	0.485173	0.00210666	-0.326754	0.29959
ADRM1	ENSG00000130706		protein_coding		100.455	-0.0924155	0.437737	-0.0599196	0.598894	-0.0622257	0.615997
ADSL	ENSG00000239900		protein_coding		133.115	0.0686709	0.692914	-0.0459023	0.735172	-0.132692	0.289109
ADSS1	ENSG00000185100		protein_coding		1696.47	-0.2668	0.00681342	-0.248576	0.00295504	-0.333017	0.0127955
ADSS2	ENSG00000035687		protein_coding		4.88552	0.308369	0.18644	0.489068	0.00259758	0.446458	0.0247021
AEBP1	ENSG00000106624		protein_coding		3.41347	-0.338604	0.399202	0.0542166	0.90046	0.0604847	0.922764
AEBP2	ENSG00000139154		protein_coding		12.5114	0.0378742	0.908849	0.00704026	0.981955	-0.151164	0.413486
AEN	ENSG00000181026		protein_coding		0.766342	0.329482	0.675604	0.672657	0.142876	0.957669	0.0256145
AF129075.2	ENSG00000273254		lncRNA		1.50669	-0.00736866	0.99576	-0.0991326	0.862383	-0.171095	0.773144
AF196969.1	ENSG00000286268		protein_coding		5.49978	0.0495559	0.911143	-0.136484	0.65072	-0.287654	0.231191
AF241726.2	ENSG00000250349		protein_coding		2.14682	-0.273439	0.573386	-0.335879	0.30681	-0.512105	0.0954677
AFAP1	ENSG00000196526		protein_coding		0.694898	0.281797	0.770159	0.504182	0.370206	0.35788	0.615703
AFAP1L1	ENSG00000157510		protein_coding		15.0519	-0.20009	0.419282	-0.429392	0.00428408	-0.424648	0.0281255
AFAP1L2	ENSG00000169129		protein_coding		1.47446	-0.749946	0.171298	-0.728985	0.0637092	-0.495084	0.2765
AFDN	ENSG00000130396		protein_coding		7.25302	0.166083	0.575716	0.306903	0.175493	-0.110532	0.74694
AFF1	ENSG00000172493		protein_coding		89.3129	-0.0794608	0.669047	-0.182041	0.0602883	-0.152338	0.0860023
AFF4	ENSG00000072364		protein_coding		21.3342	0.386407	0.00701906	0.639718	1.39e-13	0.456501	0.000341649
AFG1L	ENSG00000135537		protein_coding		3.42259	-0.175474	0.663985	-0.00850128	0.985971	-0.100693	0.792523
AFG3L1P	ENSG00000223959		transcribed_unitary_pseudogene		6.06668	-0.0412298	0.925121	-0.238361	0.265143	-0.163953	0.55418
AFG3L2	ENSG00000141385		protein_coding		156.135	-0.181336	0.0394474	-0.133063	0.223552	0.0965093	0.355768
AFMID	ENSG00000183077		protein_coding		6.15625	-0.372111	0.158615	-0.215581	0.344736	-0.265355	0.240491
AFTPH	ENSG00000119844		protein_coding		6.45495	-0.063379	0.913996	0.114979	0.664283	-0.229207	0.539996
AGA	ENSG00000038002		protein_coding		5.95756	-0.158255	0.606792	-0.307536	0.16701	-0.119467	0.680929
AGAP1	ENSG00000157985		protein_coding		1.3111	-0.00600976	0.997185	-0.0666132	0.941884	-0.168383	0.835325
AGAP2	ENSG00000135439		protein_coding		0.622335	-0.0492969	0.97651	-0.248103	0.780236	-0.969423	0.201351
AGAP3	ENSG00000133612		protein_coding		9.52316	0.000545812	0.99926	0.118556	0.648157	0.149066	0.592339
AGBL1	ENSG00000273540		protein_coding		38.9421	-0.113356	0.546837	0.127421	0.422647	0.19783	0.227847
AGBL3	ENSG00000146856		protein_coding		1.33655	-0.334989	0.634763	-0.395211	0.424834	-0.400238	0.449673
AGBL5	ENSG00000084693		protein_coding		9.726	-0.209869	0.428706	-0.142598	0.538029	-0.276943	0.136987
AGFG1	ENSG00000173744		protein_coding		25.09	0.0198976	0.947779	0.185335	0.0831892	0.0166109	0.949186
AGFG2	ENSG00000106351		protein_coding		8.20185	-0.199859	0.40709	-0.223073	0.238323	0.0924297	0.771764
AGGF1	ENSG00000164252		protein_coding		17.4746	-0.209639	0.249822	-0.108683	0.47346	-0.195606	0.152102
AGK	ENSG00000006530		protein_coding		3.27563	-0.019882	0.976409	-0.149882	0.636687	-0.282416	0.344548
AGL	ENSG00000162688		protein_coding		169.43	-0.0105878	0.962188	-0.29833	0.000191233	-0.238646	0.011607
AGMAT	ENSG00000116771		protein_coding		47.9739	0.376769	0.0179624	0.0127148	0.970924	-0.115431	0.567169
AGO1	ENSG00000092847		protein_coding		12.4835	-0.224671	0.391021	-0.195387	0.187284	-0.310848	0.134516
AGO2	ENSG00000123908		protein_coding		16.6168	0.190362	0.317302	0.482807	2.09e-05	0.586415	1.26e-07
AGO3	ENSG00000126070		protein_coding		4.44534	0.161497	0.62445	0.0811021	0.79188	0.0845534	0.787747
AGO4	ENSG00000134698		protein_coding		12.723	-0.137369	0.553557	-0.222454	0.158992	-0.21225	0.368337
AGPAT1	ENSG00000204310		protein_coding		18.5905	0.192824	0.465624	0.173926	0.496125	0.0393802	0.896602
AGPAT2	ENSG00000169692		protein_coding		17.5211	0.144276	0.429872	0.543734	2.01e-06	0.494716	0.000342013
AGPAT3	ENSG00000160216		protein_coding		29.038	0.118262	0.558956	0.0765751	0.728534	-0.0939777	0.684939
AGPAT5	ENSG00000155189		protein_coding		11.7669	-0.0301966	0.940545	-0.0882946	0.668699	-0.0195361	0.947
AGPS	ENSG00000018510		protein_coding		16.6682	-0.148576	0.579059	-0.000595316	0.998121	-0.0229105	0.949338
AGRN	ENSG00000188157		protein_coding		4.15955	-0.573597	0.0449739	-0.264584	0.402488	-0.529871	0.0632288
AGT	ENSG00000135744		protein_coding		16.7803	0.153613	0.484007	0.198481	0.220519	0.129416	0.456458
AGTPBP1	ENSG00000135049		protein_coding		15.8606	-0.0563909	0.811682	-0.146949	0.301856	-0.143339	0.426328
AGTR1	ENSG00000144891		protein_coding		2.89868	0.0851632	0.932632	0.0287202	0.976911	-0.118793	0.892844
AGTRAP	ENSG00000177674		protein_coding		8.18907	-0.267337	0.391021	-0.182754	0.396288	-0.113258	0.697141
AHCTF1	ENSG00000153207		protein_coding		31.9275	0.170822	0.18689	0.0144409	0.937217	-0.160625	0.139003
AHCY	ENSG00000101444		protein_coding		23.4551	-0.0493543	0.83908	0.0097396	0.967414	-0.0662796	0.704183
AHCYL1	ENSG00000168710		protein_coding		41.7588	0.0304846	0.895252	0.0605342	0.644185	0.160727	0.327514
AHCYL2	ENSG00000158467		protein_coding		38.0891	-0.176709	0.36451	-0.183763	0.136455	-0.216059	0.169416
AHDC1	ENSG00000126705		protein_coding		30.4423	-0.0402143	0.854468	0.114549	0.359452	0.344077	0.0153423
AHI1	ENSG00000135541		protein_coding		1.14646	0.355624	0.543677	0.44255	0.288148	0.551613	0.200786
AHNAK	ENSG00000124942		protein_coding		162.792	-0.258927	0.00559601	-0.190711	0.0379636	-0.057455	0.769322
AHR	ENSG00000106546		protein_coding		5.27344	0.0147742	0.982652	0.307482	0.217783	0.209799	0.490279
AHSA1	ENSG00000100591		protein_coding		67.3798	0.257713	0.00394049	0.12136	0.330473	0.0480369	0.779421
AHSA2P	ENSG00000173209		transcribed_unitary_pseudogene		4.17785	0.379637	0.112939	-0.090494	0.774167	-0.118955	0.734579
AIDA	ENSG00000186063		protein_coding		19.2403	-0.179902	0.303365	-0.158383	0.298681	-0.159844	0.460847
AIF1	ENSG00000204472		protein_coding		1.51706	-0.049571	0.958858	0.144892	0.774185	0.0356841	0.96775
AIF1L	ENSG00000126878		protein_coding		8.1288	-0.0418813	0.919765	-0.0690228	0.800966	-0.0149076	0.975583
AIFM1	ENSG00000156709		protein_coding		81.1948	-0.136212	0.12812	-0.161097	0.0979396	-0.0727645	0.517268
AIFM2	ENSG00000042286		protein_coding		6.73525	-0.0201728	0.967033	-0.1144	0.651918	-0.073629	0.804791
AIG1	ENSG00000146416		protein_coding		22.1156	0.0285114	0.923822	-0.142879	0.281942	-0.125576	0.26905
AIMP1	ENSG00000164022		protein_coding		19.8651	-0.0516176	0.825134	-0.135297	0.564924	0.113068	0.601742
AIMP2	ENSG00000106305		protein_coding		105.656	0.0260198	0.882829	0.00383004	0.981955	0.0398999	0.789014
AIP	ENSG00000110711		protein_coding		10.788	0.0221591	0.949457	0.0266441	0.915063	0.0321938	0.920829
AJAP1	ENSG00000196581		protein_coding		0.678266	-0.269313	0.78508	-0.83433	0.229938	-0.662488	0.326227
AJM1	ENSG00000232434		protein_coding		20.9764	0.071364	0.747532	0.188867	0.145106	0.205668	0.155265
AK1	ENSG00000106992		protein_coding		560.109	-0.0706272	0.740155	-0.206323	0.172287	-0.159197	0.352796
AK2	ENSG00000004455		protein_coding		58.2752	-0.0462961	0.831288	-0.0293583	0.854161	-0.0364329	0.848087
AK3	ENSG00000147853		protein_coding		182.565	0.00813375	0.970285	0.0357033	0.848819	-0.132185	0.27071
AK6	ENSG00000085231		protein_coding		20.7073	0.0813242	0.817662	-0.01515	0.975331	0.245399	0.459952
AK9	ENSG00000155085		protein_coding		1.85037	-0.141408	0.824873	-0.0364141	0.956603	0.307012	0.42769
AKAP1	ENSG00000121057		protein_coding		71.8153	-0.262324	0.00212605	-0.13532	0.365678	0.0186847	0.950397	+	+
AKAP10	ENSG00000108599		protein_coding		7.26804	-0.150991	0.621645	-0.181721	0.389362	0.169097	0.425472
AKAP11	ENSG00000023516		protein_coding		5.9948	-0.181332	0.581029	0.00150924	0.996775	0.0905328	0.804937
AKAP12	ENSG00000131016		protein_coding		5.7969	0.768219	0.000274161	0.655795	0.000656314	-0.0600248	0.891198	+	+
AKAP13	ENSG00000170776		protein_coding		15.2457	0.0367841	0.902088	-0.00144528	0.99625	0.0891998	0.670718
AKAP6	ENSG00000151320		protein_coding		25.2734	0.00484647	0.990096	-0.0710217	0.671516	-0.0928616	0.646567
AKAP7	ENSG00000118507		protein_coding		10.9867	-0.0552647	0.866259	-0.23405	0.114101	-0.198064	0.342843
AKAP8	ENSG00000105127		protein_coding		10.2986	0.020245	0.955521	0.0768245	0.714591	0.0457488	0.878402
AKAP8L	ENSG00000011243		protein_coding		12.9783	0.252926	0.142782	0.18102	0.286672	0.318183	0.0877261
AKAP9	ENSG00000127914		protein_coding		27.5138	-0.088733	0.625138	-0.319979	0.00112172	-0.279606	0.00863355
AKIP1	ENSG00000166452		protein_coding		26.5871	-0.0756033	0.723397	-0.153608	0.190166	-0.148875	0.317076
AKIRIN1	ENSG00000174574		protein_coding		24.1605	0.350597	0.0101789	0.500042	3.15e-05	0.584351	2.88e-07
AKIRIN2	ENSG00000135334		protein_coding		36.8331	0.165096	0.399202	0.60497	1.8e-09	0.363118	0.00265233
AKNA	ENSG00000106948		protein_coding		0.501085	0.399325	0.690833	0.699602	0.21981	0.439446	0.584788
AKNAD1	ENSG00000162641		protein_coding		6.55812	0.0724519	0.83438	-0.0170517	0.960506	-0.0745599	0.787724
AKR1A1	ENSG00000117448		protein_coding		11.7438	0.14388	0.518226	0.017347	0.95066	0.0198887	0.936443
AKR1B1	ENSG00000085662		protein_coding		151.742	0.0534535	0.787169	0.00818008	0.972007	-0.0868078	0.489133
AKR1C1	ENSG00000187134		protein_coding		4.31007	-0.222533	0.688408	0.0306529	0.958412	0.2975	0.517986
AKR1C2	ENSG00000151632		protein_coding		11.8544	-0.0497859	0.89309	0.106498	0.740509	0.186672	0.645997
AKR1C3	ENSG00000196139		protein_coding		5.37332	-0.193628	0.601197	-0.045743	0.919662	0.243754	0.554339
AKR1E2	ENSG00000165568		protein_coding		0.719415	-0.792933	0.300036	-0.0158699	0.987624	-0.054634	0.955411
AKR7A2	ENSG00000053371		protein_coding		47.9474	0.0507302	0.820811	-0.0565834	0.692845	-0.108635	0.458336
AKT1	ENSG00000142208		protein_coding		27.6526	-0.143274	0.352809	-0.0237752	0.917884	-0.0806646	0.704183
AKT1S1	ENSG00000204673		protein_coding		69.9305	-0.305042	0.0305598	-0.214007	0.06653	-0.253197	0.0419369
AKT2	ENSG00000105221		protein_coding		121.816	-0.26568	0.0314322	-0.113276	0.284759	0.0240816	0.917621
AKT3	ENSG00000117020		protein_coding		1.36226	0.0929687	0.914883	0.225309	0.627728	0.164673	0.796509
AKTIP	ENSG00000166971		protein_coding		89.2051	-0.0368441	0.836052	-0.152994	0.107931	-0.12953	0.433765
AL008582.1	ENSG00000273424		lncRNA		0.89472	-0.380049	0.664451	-0.187003	0.817916	-0.355572	0.581881
AL021155.4	ENSG00000285646		lncRNA		0.395191	0.329744	0.825134	0.397904	0.694954	0.0671371	0.969784
AL021328.1	ENSG00000269985		lncRNA		0.496605	-0.367873	0.754708	-0.0810898	0.946543	0.220316	0.82258
AL021368.4	ENSG00000283352		lncRNA		4.33566	-0.198021	0.558956	-0.267703	0.31219	-0.200749	0.424183
AL022162.1	ENSG00000287024		lncRNA		5.42591	0.0741973	0.896916	-0.0745766	0.837264	-0.236165	0.373839
AL022238.3	ENSG00000284431		protein_coding		119.129	0.0549715	0.769924	-0.0533035	0.690606	-0.140246	0.288564
AL024498.2	ENSG00000272162		protein_coding		11.4418	0.166238	0.426502	0.12319	0.556467	-0.0580051	0.840265
AL031284.1	ENSG00000238084		processed_pseudogene		0.583527	0.270093	0.855115	-0.104305	0.936794	0.00614695	0.997093
AL031315.1	ENSG00000285733		protein_coding		1.80423	0.205345	0.704031	-0.409681	0.255633	-0.0604796	0.928126
AL031777.2	ENSG00000282988		protein_coding		0.747915	0.747962	0.182404	0.678417	0.147636	0.418796	0.500761
AL031847.1	ENSG00000285629		protein_coding		0.555146	0.299801	0.812739	0.431877	0.564616	0.446253	0.615775
AL035701.1	ENSG00000231769		lncRNA		0.508875	-0.182993	0.88692	0.232766	0.797076	0.366897	0.650146
AL049629.2	ENSG00000284969		protein_coding		0.96935	-0.0933266	0.929281	0.00125134	0.99842	0.266843	0.668712
AL049748.1	ENSG00000228587		lncRNA		1.12837	-0.313238	0.726082	-0.0448416	0.960506	-0.291613	0.729472
AL050341.2	ENSG00000259943		lncRNA		8.60799	0.0599673	0.853926	-0.0681018	0.775651	-0.224606	0.165096
AL080248.1	ENSG00000238102		lncRNA		1.07771	-0.621892	0.320634	-0.851617	0.110874	-0.789328	0.205949
AL096870.10	ENSG00000288044		lncRNA		0.471811	0.556062	0.57224	0.693871	0.277466	0.558877	0.413718
AL109615.3	ENSG00000237686		lncRNA		1.4089	0.124737	0.878448	0.187454	0.76325	0.228869	0.707357
AL109811.3	ENSG00000277726		protein_coding		51.5734	0.0188087	0.937956	-0.0729976	0.632864	0.0566865	0.755682
AL110118.2	ENSG00000259066		protein_coding		18.5099	0.115268	0.547768	0.383324	0.000919784	0.349551	0.0045714
AL117336.2	ENSG00000271335		lncRNA		2.16436	0.156541	0.799139	-0.142163	0.784776	0.0575118	0.930542
AL117339.4	ENSG00000283930		protein_coding		2.16058	0.254415	0.580831	0.279862	0.468955	0.324621	0.35793
AL117348.2	ENSG00000255835		protein_coding		27.1273	-0.0369977	0.858004	0.0149591	0.948002	-0.0187361	0.927603
AL118508.2	ENSG00000279164		TEC		1.15786	0.212875	0.769924	0.321065	0.50723	0.166004	0.83101
AL118516.1	ENSG00000260708		lncRNA		9.45403	0.240748	0.372759	0.196856	0.377738	0.268803	0.219055
AL121594.1	ENSG00000258790		protein_coding		2.34468	0.0738004	0.918097	-0.0448506	0.941045	0.168642	0.731862
AL121601.1	ENSG00000232412		lncRNA		0.602238	0.152294	0.905153	-0.471107	0.517125	-0.556626	0.471957
AL121832.2	ENSG00000273619		lncRNA		0.779132	-0.0357093	0.981191	0.0471593	0.958544	-0.240807	0.767969
AL121845.3	ENSG00000273154		protein_coding		0.95471	-0.151697	0.870925	0.253397	0.656428	-0.218695	0.764404
AL121900.1	ENSG00000284776		protein_coding		35.6143	0.0623358	0.849108	-0.0156712	0.955804	0.0556289	0.758185
AL133352.1	ENSG00000255339		protein_coding		288.177	0.0558408	0.759912	-0.0411915	0.666572	-0.0970768	0.311089
AL133353.2	ENSG00000285932		protein_coding		7.70913	-0.0748704	0.820679	-0.0310563	0.915063	-0.110749	0.65074
AL133395.1	ENSG00000287047		lncRNA		2.02969	0.0257624	0.978295	0.112157	0.837264	-0.132707	0.810167
AL133406.2	ENSG00000231628		lncRNA		0.870864	0.446493	0.50106	-0.210188	0.772568	-0.679564	0.261716
AL133444.1	ENSG00000285774		lncRNA		3.36914	0.185786	0.783992	-0.0330577	0.9554	0.33944	0.374549
AL133500.1	ENSG00000285547		protein_coding		1.93027	-0.157896	0.780837	-0.375445	0.295575	-0.498807	0.126839
AL135905.2	ENSG00000285976		protein_coding		251.961	0.107461	0.56925	0.0304533	0.909136	-0.195806	0.147889
AL135925.1	ENSG00000272447		lncRNA		2.421	-0.269113	0.541299	-0.00221283	0.996749	-0.271507	0.436619
AL136038.7	ENSG00000274015		lncRNA		0.559808	0.513034	0.530066	-0.0716158	0.948531	0.134558	0.894108
AL136295.3	ENSG00000259371		protein_coding		165.504	0.110235	0.492038	-0.0397888	0.816215	-0.140291	0.274934
AL136295.5	ENSG00000259529		protein_coding		29.4977	-0.154844	0.386834	-0.0587075	0.685348	0.0582521	0.826531
AL136531.2	ENSG00000274322		protein_coding		28.7701	-0.000141146	0.99955	-0.0808496	0.598227	-0.0646066	0.723893
AL137026.1	ENSG00000229116		lncRNA		0.767313	-0.154014	0.892483	-0.390457	0.609337	0.152044	0.888773
AL137060.6	ENSG00000276089		misc_RNA		2.44747	0.303701	0.52987	-0.104851	0.847637	0.217534	0.570903
AL137246.2	ENSG00000278445		lncRNA		42.347	0.41326	0.00459885	-0.273788	0.291831	-0.0849849	0.815811
AL137782.1	ENSG00000261553		lncRNA		31.0495	-0.14704	0.363656	-0.204817	0.13979	-0.123119	0.37412
AL138785.1	ENSG00000225616		processed_pseudogene		921.282	0.233069	0.397317	-0.0295294	0.900237	-0.0704543	0.796377
AL138963.3	ENSG00000273149		lncRNA		1.83705	1.00076	0.0234372	0.226029	0.720215	0.466541	0.331836
AL139011.1	ENSG00000228606		lncRNA		1.62283	-0.0873019	0.919765	-0.354524	0.426873	-0.268678	0.621229
AL139011.2	ENSG00000258465		protein_coding		68.4451	-0.0283607	0.861215	-0.0980056	0.240116	-0.108506	0.348486
AL139260.1	ENSG00000228436		lncRNA		0.337725	1.02163	0.152648	0.900632	0.19213	0.800256	0.274362
AL139353.1	ENSG00000203546		protein_coding		3.64837	0.0293371	0.958498	-0.207358	0.463456	-0.0369263	0.935911
AL139383.1	ENSG00000230490		lncRNA		0.603407	-0.370243	0.721022	-0.610224	0.364173	-0.0406838	0.97035
AL139398.1	ENSG00000284391		lncRNA		1.42553	-0.50432	0.386834	-0.348859	0.453348	-0.152404	0.818087
AL157400.5	ENSG00000249962		processed_pseudogene		4.79576	0.252479	0.361258	0.208636	0.44372	0.0382298	0.927084
AL157871.3	ENSG00000258581		processed_pseudogene		0.719014	0.394073	0.596057	0.141653	0.874768	0.103752	0.923308
AL157935.2	ENSG00000257524		protein_coding		27.3123	-0.263356	0.0768407	-0.302537	0.0134585	-0.217013	0.147269
AL158070.2	ENSG00000279609		TEC		4.69308	-0.225918	0.522488	-0.433573	0.0633862	-0.547247	0.0184862
AL158151.3	ENSG00000235007		protein_coding		28.1135	0.115486	0.534262	-0.088654	0.63129	-0.061661	0.816478
AL158195.1	ENSG00000286191		lncRNA		0.422644	0.451225	0.674163	0.308896	0.729419	0.70176	0.360912
AL158211.5	ENSG00000279631		TEC		1.17575	0.192214	0.797895	0.25077	0.604955	0.450105	0.269122
AL160191.1	ENSG00000258422		lncRNA		1.18946	0.00859777	0.995426	-0.116244	0.855785	-0.418455	0.489529
AL160272.2	ENSG00000285082		protein_coding		1.54202	0.520229	0.160879	0.858711	0.00169509	0.591108	0.0685919
AL161729.1	ENSG00000271155		lncRNA		0.744334	-0.456479	0.632976	0.18497	0.815725	0.0590157	0.952612
AL162231.1	ENSG00000187186		protein_coding		16.3558	0.139385	0.546972	0.0781986	0.749167	-0.0774466	0.764737
AL162231.3	ENSG00000258728		protein_coding		3.63107	-0.181642	0.642739	-0.067322	0.870219	0.0878735	0.824586
AL162231.4	ENSG00000261215		lncRNA		16.3558	0.139385	0.546972	0.0781986	0.749167	-0.0774466	0.764737
AL162253.2	ENSG00000286162		lncRNA		6.59345	0.233427	0.38093	-0.208857	0.407488	-0.172708	0.483047
AL162377.1	ENSG00000231856		lncRNA		3.1893	-0.0663191	0.923315	-0.130905	0.712635	-0.222936	0.541787
AL162417.1	ENSG00000285245		protein_coding		0.926272	-0.133538	0.895252	-0.0692815	0.93274	-0.247324	0.725813
AL162458.1	ENSG00000285796		lncRNA		1.34742	0.234325	0.714893	0.458969	0.228261	0.0949033	0.886804
AL162581.1	ENSG00000202198		misc_RNA		2.52458	0.216179	0.800127	0.13026	0.872516	-0.157751	0.977187
AL162595.1	ENSG00000177788		lncRNA		4.45316	-0.231455	0.550601	-0.256454	0.278173	-0.304026	0.206227
AL163636.2	ENSG00000259171		protein_coding		2.63702	0.0130389	0.989219	-0.126944	0.757407	-0.209579	0.610332
AL353743.1	ENSG00000165121		transcribed_unprocessed_pseudogene		2.77399	0.0587281	0.921022	0.000490656	0.999019	-0.300292	0.344836
AL354920.1	ENSG00000254473		lncRNA		2.10547	0.053062	0.944777	-0.436759	0.233595	-0.223129	0.615997
AL355596.2	ENSG00000286452		lncRNA		2.56981	-1.15022	0.252532	-0.57989	0.281376	-0.676155	0.191602
AL356218.2	ENSG00000286322		lncRNA		4.13596	0.00788214	0.995083	-0.0105963	0.985936	0.0721144	0.900945
AL356488.2	ENSG00000270066		lncRNA		2030.67	0.769441	0.0024815	0.516394	0.238906	0.0125401	0.98877
AL356512.1	ENSG00000272195		lncRNA		4.14995	-0.0673301	0.897769	-0.269363	0.383915	-0.278602	0.448721
AL357055.2	ENSG00000236887		processed_pseudogene		0.127731	-0.101265	NA	0.0844098	0.992039	-0.262787	0.977749
AL357141.1	ENSG00000287933		lncRNA		0.184693	0.258709	NA	0.121189	0.9613	0.53301	0.801298
AL357874.3	ENSG00000288586		lncRNA		1.13694	-0.0918272	0.936178	-0.350835	0.522171	-0.169789	0.829084
AL358072.1	ENSG00000271427		lncRNA		0.567803	0.127608	0.928449	-0.0504977	0.964194	-0.0456009	0.972721
AL358113.1	ENSG00000285130		protein_coding		30.2075	-0.140099	0.297833	-0.206847	0.0478233	-0.191918	0.0560383
AL358472.6	ENSG00000285641		protein_coding		0.784256	-0.0898776	0.943324	0.0647638	0.938672	0.16768	0.834954
AL359504.1	ENSG00000271576		lncRNA		1.40575	-0.276476	0.674163	-0.41808	0.364173	-0.558484	0.245761
AL359704.2	ENSG00000287627		lncRNA		2.42487	-0.351183	0.405778	0.230824	0.622306	0.392589	0.40264
AL359922.1	ENSG00000264545		protein_coding		3.82198	-0.284939	0.425201	-0.260995	0.351952	0.0373688	0.94081
AL365205.1	ENSG00000124593		protein_coding		0.722204	-0.260346	0.811682	-0.291537	0.707475	-0.36995	0.617237
AL365259.1	ENSG00000237742		lncRNA		5.19471	-0.0192146	0.97651	-0.330759	0.187284	-0.53994	0.00750237
AL365357.1	ENSG00000213058		processed_pseudogene		0.0151583	-0.423595	NA	-0.882348	0.90875	-0.616096	0.941238
AL390728.4	ENSG00000227671		transcribed_unprocessed_pseudogene		2.47288	-0.0403287	0.955015	-0.286495	0.38328	-0.00989416	0.987364
AL391650.1	ENSG00000236782		protein_coding		0.980987	-0.376853	0.674163	-0.293706	0.710863	-0.521238	0.483087
AL391684.1	ENSG00000224934		lncRNA		5.76486	0.215645	0.392587	0.157973	0.514446	-0.0954275	0.734579
AL392086.2	ENSG00000285988		lncRNA		5.81613	-0.21153	0.484007	-0.177235	0.464504	-0.25807	0.361686
AL441992.2	ENSG00000286112		protein_coding		3.52751	-0.0536579	0.91584	-0.328721	0.288101	-0.034049	0.94218
AL445524.1	ENSG00000233461		lncRNA		2.30948	0.0604503	0.946303	-0.230547	0.60962	0.1151	0.848678
AL445524.2	ENSG00000287856		protein_coding		5.87182	0.227366	0.649832	0.169789	0.680407	-0.0804725	0.901795
AL450326.1	ENSG00000230555		lncRNA		13.2201	0.00469896	0.992085	-0.074501	0.666572	-0.147339	0.356946
AL450405.1	ENSG00000230202		processed_pseudogene		1.27807	0.140935	0.863777	-0.227703	0.66869	-0.190425	0.757548
AL451062.3	ENSG00000284989		protein_coding		6.72664	-0.326048	0.20857	-0.650276	3.26e-05	-0.30596	0.126839
AL451069.1	ENSG00000226900		lncRNA		0.337983	0.377666	0.766769	-0.180493	0.890662	0.115988	0.937378
AL451136.1	ENSG00000288208		protein_coding		4.23273	-0.548633	0.0463521	-0.972335	0.000149597	-1.29486	1.9e-07
AL451165.2	ENSG00000272288		lncRNA		7.4822	0.243722	0.346233	0.0274066	0.935479	0.0208093	0.951498
AL512791.2	ENSG00000275198		lncRNA		0.538422	0.103461	0.942812	0.114621	0.917884	-0.0155889	0.992733
AL583785.1	ENSG00000226197		lncRNA		1.10134	-0.546684	0.386834	0.196279	0.723331	-0.0124599	0.990812
AL589843.1	ENSG00000224848		lncRNA		1.84422	0.21027	0.713364	-0.0760527	0.902075	-0.134329	0.792571
AL590004.3	ENSG00000260604		lncRNA		4.46961	-0.0726811	0.878448	0.178866	0.613022	-0.13087	0.815038
AL590326.1	ENSG00000279140		TEC		1.9196	0.330493	0.463291	0.178044	0.6608	0.183465	0.693573
AL590556.1	ENSG00000232037		processed_pseudogene		2.98203	0.931649	0.54378	-0.329854	0.584873	-0.0908104	0.902777
AL590764.2	ENSG00000285171		protein_coding		0.486758	0.278656	0.80359	0.667166	0.351723	0.554423	0.481968
AL590867.2	ENSG00000218426		processed_pseudogene		11.7665	0.196417	0.555821	0.115714	0.652971	0.0384789	0.933766
AL591684.2	ENSG00000254929		lncRNA		0.946828	0.565706	0.306919	0.419146	0.416852	0.195862	0.792916
AL591806.3	ENSG00000270149		protein_coding		26.7316	0.0413592	0.877289	-0.0899461	0.637992	-0.157066	0.561342
AL591846.1	ENSG00000224114		processed_pseudogene		1.58804	-0.384142	0.664615	-0.844758	0.288073	-0.258129	0.79579
AL592158.1	ENSG00000281969		TEC		11.7448	0.0784886	0.849439	0.236269	0.432641	0.675765	0.0187523
AL592437.1	ENSG00000228366		processed_pseudogene		0.47045	-0.313932	0.80196	-0.547355	0.49967	-0.283837	0.7804
AL596442.4	ENSG00000288162		lncRNA		0.617945	0.145459	0.899581	-0.20161	0.818937	0.296278	0.708242
AL645568.1	ENSG00000203739		lncRNA		0.806965	-0.480353	0.541299	-0.00256735	0.998121	0.157259	0.843526
AL645728.2	ENSG00000284740		transcribed_unprocessed_pseudogene		2.91044	0.189612	0.69182	0.297651	0.325167	0.209369	0.611944
AL645933.3	ENSG00000288587		lncRNA		0.931671	0.373713	0.570064	-0.205558	0.76768	0.174846	0.810906
AL662844.4	ENSG00000272501		lncRNA		1.72191	0.151467	0.826905	0.255874	0.490014	0.17654	0.707142
AL662899.2	ENSG00000263020		protein_coding		24.1653	-0.129131	0.528428	-0.180816	0.184871	-0.129734	0.518976
AL691432.2	ENSG00000272106		lncRNA		9.53309	0.0707797	0.838726	-0.162915	0.401724	-0.196831	0.313262
AL731569.1	ENSG00000227896		lncRNA		3.07282	-0.151775	0.738306	-0.0867687	0.839276	-0.118788	0.784033
AL772307.1	ENSG00000284116		lncRNA		0.367782	-0.366206	NA	-0.0624552	0.976501	-0.467161	0.815811
AL807752.7	ENSG00000284341		protein_coding		168.715	0.119914	0.593582	-0.0898009	0.523122	-0.0910845	0.520036
AL928654.3	ENSG00000257341		protein_coding		32.3727	0.251346	0.256381	0.602286	3.48e-08	0.255804	0.350548
ALAD	ENSG00000148218		protein_coding		11.3819	-0.177478	0.369954	-0.134549	0.446588	-0.125352	0.512165
ALAS1	ENSG00000023330		protein_coding		26.8063	-0.127339	0.510118	-0.196963	0.0577421	-0.0229306	0.93204
ALAS2	ENSG00000158578		protein_coding		0.805767	-0.236874	0.916189	-0.291733	0.72069	-0.554295	0.501899
ALDH16A1	ENSG00000161618		protein_coding		2.70062	-0.330786	0.450136	-0.386033	0.210172	-0.322195	0.368831
ALDH18A1	ENSG00000059573		protein_coding		0.348669	-0.542667	NA	-0.621155	0.502435	-0.123829	0.930542
ALDH1A1	ENSG00000165092		protein_coding		29.4906	0.00487709	0.989878	-0.201036	0.234903	-0.17376	0.420405
ALDH1A2	ENSG00000128918		protein_coding		3.47529	-0.083148	0.870241	-0.137074	0.683815	0.029206	0.955909
ALDH1A3	ENSG00000184254		protein_coding		2.65333	0.764877	0.0317536	0.800478	0.00244022	0.325516	0.291145
ALDH1B1	ENSG00000137124		protein_coding		36.0756	-0.0536006	0.81356	0.0382529	0.860845	0.0345621	0.898141
ALDH1L1	ENSG00000144908		protein_coding		30.2801	-0.00810244	0.983342	-0.101673	0.520585	0.0951252	0.628224
ALDH1L1-AS2	ENSG00000246022		lncRNA		2.72864	0.0638232	0.917429	0.196505	0.567645	0.810906	0.000514494
ALDH2	ENSG00000111275		protein_coding		88.3142	-0.0406887	0.861293	-0.0611258	0.663406	0.0200593	0.942455
ALDH3A2	ENSG00000072210		protein_coding		49.8799	0.050239	0.762053	0.176921	0.0546301	0.251798	0.0354989
ALDH4A1	ENSG00000159423		protein_coding		54.2587	0.00775759	0.976409	0.0153885	0.925556	-0.0458806	0.845855
ALDH5A1	ENSG00000112294		protein_coding		46.8357	-0.0340144	0.862466	-0.0879125	0.449728	-0.123105	0.499315
ALDH6A1	ENSG00000119711		protein_coding		43.7955	-0.206359	0.19639	-0.179516	0.183272	-0.0820443	0.676869
ALDH7A1	ENSG00000164904		protein_coding		5.29051	-0.02698	0.967391	-0.102952	0.794596	-0.00497907	0.993976
ALDH9A1	ENSG00000143149		protein_coding		39.7049	0.00336925	0.993295	-0.0858832	0.463831	-0.0944524	0.529844
ALDOA	ENSG00000149925		protein_coding		6682.07	0.122463	0.428838	-0.0984777	0.496531	-0.0917135	0.705849
ALG1	ENSG00000033011		protein_coding		4.07691	-0.00985766	0.989456	-0.0494938	0.894928	0.0959949	0.79579
ALG10	ENSG00000139133		protein_coding		1.50953	-0.553914	0.279193	-0.20738	0.661886	-0.135831	0.805993
ALG10B	ENSG00000175548		protein_coding		1.12892	0.18008	0.825134	-0.0301757	0.973958	0.345999	0.520036
ALG11	ENSG00000253710		protein_coding		13.1703	-0.122199	0.738957	-0.104092	0.710839	0.0547557	0.866836
ALG12	ENSG00000182858		protein_coding		5.08568	0.153439	0.677357	0.0494527	0.899102	0.0442053	0.919345
ALG13	ENSG00000101901		protein_coding		2.85148	-0.0142464	0.986836	0.0256884	0.958412	0.142583	0.696641
ALG14	ENSG00000172339		protein_coding		1.59533	-0.268281	0.718894	-0.405537	0.363789	-0.0563817	0.937224
ALG1L	ENSG00000189366		protein_coding		0.931313	-0.349037	0.701406	-0.232191	0.743482	-1.00631	0.126839
ALG2	ENSG00000119523		protein_coding		10.4893	1.09703	4.82e-14	0.722699	1.22e-07	0.393163	0.00747641
ALG3	ENSG00000214160		protein_coding		11.2914	-0.0573707	0.861008	0.0832177	0.708616	0.128059	0.556398
ALG5	ENSG00000120697		protein_coding		10.6293	-0.147464	0.570927	-0.0844355	0.66869	-0.134756	0.497689
ALG6	ENSG00000088035		protein_coding		4.3685	-0.165658	0.665705	0.10647	0.701898	0.0411819	0.922834
ALG9	ENSG00000086848		protein_coding		3.33301	0.161559	0.672551	0.113896	0.749203	-0.0783445	0.864656
ALKBH1	ENSG00000100601		protein_coding		9.37361	0.0698181	0.810639	0.137172	0.421546	0.212342	0.232324
ALKBH2	ENSG00000189046		protein_coding		4.98135	0.0323296	0.946303	0.0878874	0.800686	0.205971	0.48524
ALKBH3	ENSG00000166199		protein_coding		15.3432	-0.0264667	0.932473	-0.102717	0.562236	-0.0383752	0.866836
ALKBH4	ENSG00000160993		protein_coding		2.6796	-0.00187623	0.999073	0.225732	0.45874	0.421181	0.132699
ALKBH5	ENSG00000091542		protein_coding		70.7484	-0.0858509	0.662316	-0.0714526	0.635559	-0.116714	0.355165
ALKBH6	ENSG00000239382		protein_coding		4.6686	-0.0566493	0.914223	-0.153021	0.577295	-0.076161	0.830417
ALKBH7	ENSG00000125652		protein_coding		86.7578	0.175632	0.270676	0.0411809	0.794414	-0.0588116	0.745089
ALKBH8	ENSG00000137760		protein_coding		2.99372	-0.143934	0.775014	-0.0358524	0.94105	0.197082	0.551456
ALOX12-AS1	ENSG00000215067		lncRNA		3.79166	-0.0541309	0.930412	-0.294442	0.280325	-0.0406024	0.928922
ALOX5AP	ENSG00000132965		protein_coding		0.764723	0.360985	0.649463	0.777951	0.056832	0.700253	0.154525
ALPG	ENSG00000163286		protein_coding		0.00600643	0.663019	NA	0.348277	0.968467	0.167742	0.986581
ALPK2	ENSG00000198796		protein_coding		10.3566	-0.00324648	0.997154	-0.170892	0.473256	-0.0994904	0.801705
ALPK3	ENSG00000136383		protein_coding		65.4791	0.0540032	0.842704	0.530518	3.22e-06	0.658179	3.72e-07
ALS2	ENSG00000003393		protein_coding		7.2849	0.0811122	0.836147	0.0491581	0.848883	-0.0565207	0.846858
ALS2CL	ENSG00000178038		protein_coding		3.96861	-0.0223619	0.967391	-0.197895	0.449944	-0.393575	0.133592
ALYREF	ENSG00000183684		protein_coding		34.0479	0.0858558	0.659124	0.169098	0.0855505	0.110814	0.390953
AMACR	ENSG00000242110		protein_coding		11.564	-0.123066	0.635397	-0.0531768	0.804886	-0.297648	0.0322759
AMBRA1	ENSG00000110497		protein_coding		8.83857	0.051168	0.870084	-0.0268163	0.934171	0.103774	0.69948
AMD1	ENSG00000123505		protein_coding		19.5923	0.406485	0.00129334	0.470192	2.19e-06	0.50798	2.29e-07
AMDHD2	ENSG00000162066		protein_coding		3.44613	0.19835	0.598384	0.368703	0.126597	0.360422	0.183085
AMER1	ENSG00000184675		protein_coding		6.14128	-0.0855652	0.859843	0.114033	0.681374	0.623304	0.00244918
AMFR	ENSG00000159461		protein_coding		55.1002	-0.0629687	0.775262	-0.00484557	0.985472	-0.174763	0.301151
AMIGO1	ENSG00000181754		protein_coding		8.84522	-0.219732	0.320211	-0.0420374	0.894042	0.588844	0.00169112
AMIGO3	ENSG00000176020		protein_coding		1.89613	-0.242648	0.670091	0.0855616	0.87511	0.317947	0.522548
AMMECR1	ENSG00000101935		protein_coding		1.67177	-0.0468874	0.95933	0.195906	0.673721	0.199136	0.659179
AMMECR1L	ENSG00000144233		protein_coding		3.55578	0.0786778	0.88596	-7.3e-05	0.999834	0.02918	0.954536
AMN1	ENSG00000151743		protein_coding		6.80421	-0.0711734	0.85626	-0.0836169	0.740509	-0.197816	0.402242
AMOT	ENSG00000126016		protein_coding		39.0294	0.0126915	0.958577	0.00189127	0.991829	0.316928	0.00133796
AMOTL1	ENSG00000166025		protein_coding		38.2244	-0.258113	0.013357	-0.26083	0.0614372	0.25912	0.146288
AMOTL2	ENSG00000114019		protein_coding		7.46289	-0.00702281	0.995426	-0.0771064	0.841726	0.321397	0.353015
AMPD1	ENSG00000116748		protein_coding		128.233	-0.165927	0.43851	-0.375895	0.0196272	-0.228047	0.280035
AMPD3	ENSG00000133805		protein_coding		2.31399	-0.498592	0.375026	0.0587366	0.927343	0.249813	0.770057
AMY2B	ENSG00000240038		protein_coding		3.95974	0.0851374	0.908969	0.0317999	0.957219	0.0383655	0.961096
AMZ2	ENSG00000196704		protein_coding		45.088	-0.196978	0.342904	-0.127728	0.444741	-0.272122	0.0595462
AMZ2P1	ENSG00000214174		transcribed_unprocessed_pseudogene		10.7523	-0.0902498	0.749259	-0.223275	0.161153	-0.318057	0.059842
ANAPC1	ENSG00000153107		protein_coding		9.45419	-0.132725	0.640639	0.055671	0.814026	0.117708	0.583362
ANAPC10	ENSG00000164162		protein_coding		6.49199	-0.451298	0.205205	-0.465381	0.575308	-0.0543405	0.9408
ANAPC11	ENSG00000141552		protein_coding		191.793	0.195764	0.127015	0.0101863	0.957956	-0.0620249	0.599265
ANAPC13	ENSG00000129055		protein_coding		23.6895	-0.13089	0.452443	-0.243535	0.038141	-0.0590612	0.761824
ANAPC15	ENSG00000110200		protein_coding		30.5147	-0.0981094	0.573464	-0.175507	0.0959971	-0.141032	0.217759
ANAPC16	ENSG00000166295		protein_coding		141.463	-0.129698	0.223385	-0.208058	0.0160291	-0.140522	0.125709
ANAPC1P2	ENSG00000285793		lncRNA		2.37486	0.0368598	0.965521	-0.00787982	0.99004	-0.312189	0.465512
ANAPC2	ENSG00000176248		protein_coding		9.10824	-0.00918291	0.984701	0.0968604	0.613571	0.106692	0.633023
ANAPC4	ENSG00000053900		protein_coding		8.57621	0.00856292	0.986836	-0.024296	0.938672	-0.0802087	0.785518
ANAPC5	ENSG00000089053		protein_coding		85.8169	-0.190503	0.0776848	-0.16365	0.178928	-0.186537	0.10068
ANAPC7	ENSG00000196510		protein_coding		9.0624	-0.108575	0.705871	0.031063	0.916859	0.116004	0.638017
ANGEL1	ENSG00000013523		protein_coding		4.82299	-0.0486949	0.91386	-0.0523508	0.892809	-0.133084	0.67217
ANGEL2	ENSG00000174606		protein_coding		13.8626	-0.106324	0.628159	-0.0949461	0.55438	-0.135059	0.46463
ANGPT1	ENSG00000154188		protein_coding		18.1187	-0.530266	0.0177603	-0.753528	3.69e-05	-0.617306	0.0383846
ANGPT2	ENSG00000091879		protein_coding		0.654701	0.243588	0.804966	1.37779	0.00136512	1.87342	1.01e-06
ANGPTL1	ENSG00000116194		protein_coding		2.28108	0.299033	0.563987	-0.344174	0.429891	0.210858	0.684197
ANGPTL2	ENSG00000136859		protein_coding		27.4209	0.700899	1.99e-07	1.28836	9.89e-16	1.26077	2.15e-05
ANGPTL7	ENSG00000171819		protein_coding		0.621449	-0.0420683	0.989878	-1.97466	0.0921017	-1.83558	0.134826
ANK1	ENSG00000029534		protein_coding		632.8	0.0200444	0.919341	-0.0919923	0.459022	-0.181024	0.132841
ANK2	ENSG00000145362		protein_coding		36.4112	-0.00182314	0.99576	-0.0561914	0.713941	-0.0871236	0.440318
ANK3	ENSG00000151150		protein_coding		5.72321	-0.223046	0.543748	-0.120959	0.680257	-0.192368	0.501152
ANKAR	ENSG00000151687		protein_coding		2.68694	0.0670606	0.90306	-0.248528	0.464504	-0.101248	0.810287
ANKFY1	ENSG00000185722		protein_coding		8.35205	-0.0519144	0.884972	-0.311329	0.0652258	-0.33525	0.0874314
ANKH	ENSG00000154122		protein_coding		36.8793	0.071479	0.728486	0.18777	0.133457	0.129964	0.468527
ANKHD1	ENSG00000131503		protein_coding		33.3314	0.0324973	0.86402	-0.00535628	0.978103	0.00149636	0.99464
ANKIB1	ENSG00000001629		protein_coding		7.75067	0.0969741	0.738957	0.122436	0.552273	-0.0910213	0.747082
ANKLE2	ENSG00000176915		protein_coding		21.2794	-0.276139	0.270577	-0.108023	0.559967	-0.20184	0.318654
ANKMY1	ENSG00000144504		protein_coding		1.01566	-0.480067	0.546972	-0.661837	0.18683	-0.580451	0.348654
ANKMY2	ENSG00000106524		protein_coding		12.3145	-0.243371	0.255816	-0.205686	0.34207	-0.0628623	0.831113
ANKRA2	ENSG00000164331		protein_coding		0.272359	0.105181	NA	0.632753	0.536156	0.0521112	0.978706
ANKRD1	ENSG00000148677		protein_coding		15.0096	0.587743	0.484007	2.34796	8.03e-06	3.03432	2.34e-06
ANKRD10	ENSG00000088448		protein_coding		47.5641	0.126697	0.275949	0.0315304	0.847637	0.027817	0.911642
ANKRD11	ENSG00000167522		protein_coding		24.0188	-0.154207	0.376031	-0.091607	0.654729	-0.0190426	0.94428
ANKRD12	ENSG00000101745		protein_coding		28.0027	-0.116342	0.524413	-0.232437	0.0356112	-0.503058	4.02e-06
ANKRD13A	ENSG00000076513		protein_coding		4.77462	0.0950557	0.816828	0.117975	0.669869	-0.0662811	0.869483
ANKRD13C	ENSG00000118454		protein_coding		12.4809	0.101134	0.714893	0.0867833	0.660486	-0.000566251	0.998
ANKRD16	ENSG00000134461		protein_coding		0.64035	0.232648	0.825325	0.0970195	0.940501	0.315564	0.733847
ANKRD17	ENSG00000132466		protein_coding		26.1734	0.0374682	0.878266	0.105451	0.396048	0.226003	0.0625026
ANKRD2	ENSG00000165887		protein_coding		483.917	-0.29944	0.673193	-0.00810476	0.990435	0.120476	0.914538
ANKRD23	ENSG00000163126		protein_coding		912.917	-0.113055	0.349651	-0.0838506	0.309586	8.28e-05	0.999338
ANKRD26	ENSG00000107890		protein_coding		26.9357	0.0358853	0.86395	0.00518864	0.981984	0.0379034	0.890169
ANKRD27	ENSG00000105186		protein_coding		6.90659	-0.0166828	0.973757	0.0505995	0.853105	-0.123324	0.653539
ANKRD28	ENSG00000206560		protein_coding		34.8197	-0.0497022	0.850209	-0.0481478	0.722312	0.0361182	0.886879
ANKRD33B	ENSG00000164236		protein_coding		5.98591	0.291302	0.44441	0.589435	0.00708451	0.526554	0.0726911
ANKRD35	ENSG00000198483		protein_coding		10.8861	-0.0397694	0.9047	-0.0595063	0.789284	-0.0491275	0.856295
ANKRD37	ENSG00000186352		protein_coding		5.13725	1.07556	2.02e-07	1.1541	9.69e-09	0.833345	0.000251926
ANKRD39	ENSG00000213337		protein_coding		26.3093	-0.245995	0.323556	-0.356001	0.0759612	-0.139631	0.669133
ANKRD40	ENSG00000154945		protein_coding		123.973	-0.0853735	0.609239	-0.0703814	0.578991	-0.122372	0.37441
ANKRD44	ENSG00000065413		protein_coding		1.21026	-0.131336	0.874052	0.037439	0.959456	0.0708341	0.923791
ANKRD46	ENSG00000186106		protein_coding		30.6364	-0.0991675	0.57193	-0.291398	0.000546063	-0.33488	0.000831725	+	+	+
ANKRD49	ENSG00000168876		protein_coding		0.771823	0.445234	0.629279	0.155815	0.855785	0.144578	0.882375
ANKRD50	ENSG00000151458		protein_coding		2.57546	0.520181	0.0567016	0.385879	0.159073	0.533096	0.0222493
ANKRD52	ENSG00000139645		protein_coding		7.74574	0.188636	0.512873	0.260034	0.119896	0.462858	0.0108266
ANKRD54	ENSG00000100124		protein_coding		2.53846	0.337467	0.307408	0.375875	0.151375	0.254376	0.48736
ANKRD6	ENSG00000135299		protein_coding		1.8052	0.298408	0.575653	-0.13671	0.794414	-0.177779	0.779692
ANKRD9	ENSG00000156381		protein_coding		54.4335	0.643782	4.46e-09	0.750957	6.44e-27	0.4729	9.45e-06	+	+	+
ANKS1B	ENSG00000185046		protein_coding		0.389909	0.122744	0.936354	-1.0806	0.204557	-0.66945	0.498225
ANKS6	ENSG00000165138		protein_coding		1.28272	-0.116458	0.896455	-0.37853	0.493254	-0.561578	0.277093
ANKZF1	ENSG00000163516		protein_coding		5.89018	0.0518914	0.893407	0.105718	0.724432	0.129237	0.688133
ANO1	ENSG00000131620		protein_coding		3.5338	-0.451106	0.206938	-0.177153	0.644622	-0.434842	0.132841
ANO10	ENSG00000160746		protein_coding		1.05168	-0.285876	0.734271	-0.256431	0.708255	-0.319596	0.611116
ANO5	ENSG00000171714		protein_coding		108.225	-0.01212	0.972485	-0.106963	0.369726	-0.103781	0.570619
ANO6	ENSG00000177119		protein_coding		39.3641	-0.202628	0.0920762	-0.149972	0.244542	-0.126958	0.364809
ANO8	ENSG00000074855		protein_coding		10.0039	-0.0606481	0.85137	-0.0726859	0.766937	-0.117438	0.596441
ANOS1	ENSG00000011201		protein_coding		16.0434	-0.13552	0.570927	-0.0835807	0.666515	-0.41118	0.0016703
ANP32A	ENSG00000140350		protein_coding		47.6842	-0.0752497	0.661661	-0.0429106	0.737551	0.0209578	0.924171
ANP32B	ENSG00000136938		protein_coding		23.4369	-0.00111322	0.998711	0.130994	0.400993	-0.0821358	0.64606
ANP32E	ENSG00000143401		protein_coding		44.3489	-0.206406	0.111043	-0.131859	0.308491	-0.0532909	0.817622
ANPEP	ENSG00000166825		protein_coding		0.396016	-0.333255	0.805407	-0.13347	0.920329	0.41801	0.686416
ANTKMT	ENSG00000103254		protein_coding		17.9428	0.211188	0.26795	0.0417996	0.879924	-0.0809994	0.746669
ANTXR1	ENSG00000169604		protein_coding		13.7671	-0.0425954	0.906666	0.025236	0.920674	-0.0236762	0.951248
ANTXR2	ENSG00000163297		protein_coding		1.43817	0.306564	0.56073	0.27932	0.489594	0.195583	0.728175
ANXA1	ENSG00000135046		protein_coding		12.0097	0.249094	0.452754	0.423244	0.120454	0.653862	0.013689
ANXA11	ENSG00000122359		protein_coding		83.2563	-0.119859	0.256381	-0.0729919	0.414846	0.0564357	0.70594
ANXA2	ENSG00000182718		protein_coding		22.744	-0.129707	0.631544	0.195875	0.480285	0.393097	0.0943909
ANXA3	ENSG00000138772		protein_coding		8.07431	0.519242	0.00141192	0.572625	0.000231397	0.595695	0.00108365
ANXA4	ENSG00000196975		protein_coding		8.868	-0.147231	0.546972	-0.00544009	0.986744	0.0987616	0.661821
ANXA5	ENSG00000164111		protein_coding		41.8112	0.074288	0.738045	0.0959647	0.495266	0.130546	0.314753
ANXA6	ENSG00000197043		protein_coding		140.237	-0.0878652	0.550599	-0.086387	0.503344	-0.0087014	0.977412
ANXA7	ENSG00000138279		protein_coding		103.638	-0.0243638	0.909433	-0.0345321	0.857791	-0.121825	0.349291
AOC3	ENSG00000131471		protein_coding		6.39314	0.102573	0.775209	-0.0883988	0.794543	-0.329817	0.148927
AOPEP	ENSG00000148120		protein_coding		231.2	-0.257198	0.041546	-0.257642	0.00469742	-0.299822	0.121733
AP000295.1	ENSG00000249624		protein_coding		1.65472	-0.413927	0.427125	-0.238028	0.618715	-0.163591	0.753297
AP000311.1	ENSG00000249209		protein_coding		0.46014	0.126821	0.937096	-0.407327	0.681049	-0.142562	0.910283
AP000347.1	ENSG00000272578		transcribed_unprocessed_pseudogene		2.89555	0.05979	0.913174	0.0915688	0.816862	0.138409	0.711362
AP000547.3	ENSG00000283633		lncRNA		0.497508	-0.0535171	0.978574	0.108064	0.934575	-0.428977	0.727524
AP000695.1	ENSG00000230479		lncRNA		1.53398	-0.0293929	0.978276	0.367177	0.388145	0.458312	0.277093
AP000721.1	ENSG00000256100		protein_coding		1286.03	0.0559596	0.80455	-0.100437	0.289218	-0.118353	0.138209
AP000812.5	ENSG00000284922		protein_coding		3.47605	-0.100913	0.846605	-0.160905	0.632476	-0.144074	0.728816
AP000926.2	ENSG00000288061		lncRNA		2.46225	0.200408	0.686114	0.166742	0.640735	0.161387	0.72026
AP001099.1	ENSG00000265728		lncRNA		7.76529	-0.43426	0.0699847	-0.530091	0.0347488	-0.71853	0.00834323
AP001267.3	ENSG00000255435		lncRNA		2.64003	-0.0717553	0.923473	-0.197851	0.642211	-0.322454	0.360151
AP001267.5	ENSG00000285827		protein_coding		238.92	-0.037723	0.878448	-0.202891	0.238323	-0.0234672	0.929204
AP001273.2	ENSG00000284057		protein_coding		4.81848	-0.173103	0.648394	-0.293848	0.357129	-0.0297656	0.960134
AP001324.1	ENSG00000227615		processed_pseudogene		0.347239	-0.484736	NA	-0.66593	0.681374	-0.676316	0.745089
AP001372.2	ENSG00000254837		lncRNA		3.04535	-0.242106	0.623586	-0.204386	0.556467	-0.375735	0.224282
AP001453.4	ENSG00000286264		protein_coding		20.4547	0.0729706	0.800127	-0.0974397	0.540516	0.182479	0.155141
AP001458.2	ENSG00000255432		protein_coding		12.4646	-0.0862873	0.743782	-0.191192	0.207853	-0.176978	0.272743
AP001931.2	ENSG00000288534		protein_coding		11.3241	-0.0463314	0.875958	-0.0901498	0.647414	0.272494	0.0375953
AP002360.1	ENSG00000255135		lncRNA		15.7667	0.000488981	0.999224	0.0127913	0.959745	0.113114	0.483699
AP002387.1	ENSG00000254682		lncRNA		4.63951	-0.195261	0.56569	-0.0994609	0.75021	-0.0980439	0.801705
AP002495.1	ENSG00000254469		protein_coding		0.644049	0.226992	0.826905	-0.307919	0.678363	0.14005	0.886057
AP002748.4	ENSG00000255517		lncRNA		6.79046	-0.14091	0.648377	-0.105886	0.634116	-0.121024	0.618577
AP002990.1	ENSG00000255508		protein_coding		22.5185	-0.0688456	0.853926	-0.276761	0.0897871	-0.250615	0.231191
AP003068.2	ENSG00000254614		lncRNA		13.0291	-0.222536	0.41035	-0.199917	0.263342	-0.358641	0.0342194
AP003108.2	ENSG00000256591		protein_coding		13.1607	-0.247289	0.410722	-0.22996	0.386479	0.124671	0.810757
AP003307.1	ENSG00000288012		lncRNA		7.48723	-0.220834	0.523487	-0.42704	0.0247083	-0.367976	0.045588
AP004609.3	ENSG00000278376		lncRNA		3.08935	-0.128227	0.789868	-0.442099	0.181082	-0.320912	0.341022
AP005205.2	ENSG00000266441		lncRNA		7.74586	-0.166572	0.675803	-0.225222	0.259868	-0.0931206	0.770762
AP005263.1	ENSG00000265257		lncRNA		85.3983	0.263323	0.169767	0.103187	0.602164	-0.0516356	0.834954
AP005329.3	ENSG00000272688		lncRNA		0.382499	0.579476	0.553595	0.223964	0.837264	0.308542	0.762684
AP006621.3	ENSG00000255284		lncRNA		5.25533	-0.00397934	0.99576	-0.194481	0.4165	-0.199912	0.399407
AP1AR	ENSG00000138660		protein_coding		10.3202	0.0486413	0.875958	0.478827	0.00011424	0.240868	0.201594
AP1B1	ENSG00000100280		protein_coding		12.0576	-0.0112619	0.980512	-0.177514	0.267743	0.104253	0.645168
AP1G1	ENSG00000166747		protein_coding		20.7321	0.235672	0.06254	0.238549	0.0400501	0.137537	0.325846
AP1M1	ENSG00000072958		protein_coding		22.389	-0.0691774	0.74367	0.024579	0.906414	0.0170646	0.94157
AP1S1	ENSG00000106367		protein_coding		6.22088	-0.0279058	0.958261	0.049636	0.86796	-0.00379638	0.994305
AP1S2	ENSG00000182287		protein_coding		49.4957	0.0831238	0.770475	-0.0840818	0.657213	-0.121065	0.555589
AP2A1	ENSG00000196961		protein_coding		28.7393	-0.175174	0.222499	-0.0917166	0.501287	-0.119209	0.334962
AP2A2	ENSG00000183020		protein_coding		12.9759	-0.0598416	0.838718	-0.0425566	0.869872	-0.032272	0.907874
AP2B1	ENSG00000006125		protein_coding		15.9814	-0.150292	0.460105	-0.221986	0.162383	-0.102685	0.61258
AP2M1	ENSG00000161203		protein_coding		93.2494	-0.196697	0.0423944	-0.142268	0.111626	0.0532035	0.723445
AP2S1	ENSG00000042753		protein_coding		45.6149	0.0352898	0.852407	0.00511642	0.977452	-0.0339531	0.853302
AP3B1	ENSG00000132842		protein_coding		10.4811	0.180384	0.373815	0.0478152	0.866374	0.0187185	0.950397
AP3D1	ENSG00000065000		protein_coding		26.4536	-0.116492	0.525477	0.0788005	0.67307	0.0679868	0.728263
AP3M1	ENSG00000185009		protein_coding		5.53364	0.0863599	0.818677	0.157058	0.53842	0.292249	0.197628
AP3M2	ENSG00000070718		protein_coding		3.31982	-0.331252	0.419713	-0.368835	0.224958	-0.057893	0.926472
AP3S1	ENSG00000177879		protein_coding		9.51374	0.0364777	0.909142	0.118512	0.494624	-0.0469679	0.871636
AP3S2	ENSG00000157823		protein_coding		13.9606	-0.246805	0.166078	-0.198849	0.327859	0.00309284	0.994477
AP4B1	ENSG00000134262		protein_coding		1.56867	0.0203664	0.984742	-0.276062	0.550976	0.197948	0.678315
AP4E1	ENSG00000081014		protein_coding		12.394	-0.143863	0.492053	-0.109106	0.50723	-0.190284	0.227847
AP4M1	ENSG00000221838		protein_coding		2.00036	0.0275618	0.972016	0.0843086	0.87557	-0.0826254	0.880265
AP4S1	ENSG00000100478		protein_coding		1.25059	0.124175	0.869293	0.108199	0.871947	0.129751	0.843332
AP5M1	ENSG00000053770		protein_coding		14.2729	-0.216716	0.345312	-0.227824	0.135538	0.148959	0.341975
AP5S1	ENSG00000125843		protein_coding		6.59763	-0.0299187	0.946961	-0.0104751	0.978103	0.0749004	0.796828
AP5Z1	ENSG00000242802		protein_coding		3.40244	-0.103984	0.827852	-0.169786	0.571108	0.0247377	0.961958
APAF1	ENSG00000120868		protein_coding		2.93095	0.0522705	0.930623	0.0336546	0.947974	-0.417913	0.136591
APBA3	ENSG00000011132		protein_coding		9.63289	-0.0893436	0.77039	0.0386117	0.879911	0.112439	0.563738
APBB1	ENSG00000166313		protein_coding		24.2945	-0.225082	0.0771544	-0.124149	0.336792	-0.0874021	0.633221
APBB2	ENSG00000163697		protein_coding		14.0068	-0.193478	0.306371	-0.512157	5.83e-05	-0.428057	0.0015286
APBB3	ENSG00000113108		protein_coding		1.52479	0.308366	0.592433	0.951763	0.00244022	0.650051	0.0404991
APC	ENSG00000134982		protein_coding		19.2452	-0.0909547	0.662815	-0.0466518	0.833538	-0.0805489	0.67217
APCDD1	ENSG00000154856		protein_coding		6.48636	0.150233	0.633965	-0.638028	0.00279568	-1.27162	8.85e-12
APEH	ENSG00000164062		protein_coding		53.6185	-0.183437	0.0982426	-0.233888	0.0158046	-0.164206	0.112996
APEX1	ENSG00000100823		protein_coding		33.3467	-0.0182757	0.956414	-0.0417835	0.877646	0.210639	0.205042
APEX2	ENSG00000169188		protein_coding		1.56252	-0.1182	0.866259	0.0562355	0.926347	0.204935	0.69948
APH1A	ENSG00000117362		protein_coding		13.8619	0.0567197	0.825134	0.102035	0.663198	0.175582	0.374549
APH1B	ENSG00000138613		protein_coding		1.03052	-0.0682558	0.956969	-0.0960166	0.900627	-0.0276633	0.978215
API5	ENSG00000166181		protein_coding		36.7048	0.000199746	0.99955	-0.0716766	0.530669	-0.0825372	0.527502
APIP	ENSG00000149089		protein_coding		38.6634	0.160258	0.296037	-0.0709314	0.679363	-0.0663338	0.804791
APLF	ENSG00000169621		protein_coding		3.82227	-0.244252	0.482784	-0.234709	0.376507	-0.288288	0.298718
APLN	ENSG00000171388		protein_coding		5.80544	0.0871476	0.885963	0.426615	0.0496969	0.954652	2.77e-06
APLNR	ENSG00000134817		protein_coding		13.8778	0.140243	0.550599	-0.0336481	0.932984	0.319432	0.0363078
APLP2	ENSG00000084234		protein_coding		95.4967	-0.0821928	0.522454	-0.10256	0.226692	-0.10183	0.269699
APMAP	ENSG00000101474		protein_coding		13.3726	0.141609	0.547768	0.308324	0.0190593	0.288409	0.0210084
APOA1	ENSG00000118137		protein_coding		0.0606439	-1.12919	NA	-0.28989	0.941197	-1.25595	0.852351
APOBEC2	ENSG00000124701		protein_coding		287.779	0.0185928	0.933193	-0.190171	0.0189128	-0.275964	0.00427383
APOBEC3C	ENSG00000244509		protein_coding		1.38102	0.140536	0.866427	-0.398895	0.428656	-0.102403	0.893931
APOC1	ENSG00000130208		protein_coding		3.56624	0.116238	0.833199	0.0461196	0.921459	0.0794198	0.846288
APOD	ENSG00000189058		protein_coding		65.3621	0.243919	0.74855	-0.292841	0.433805	-0.268452	0.374642
APOE	ENSG00000130203		protein_coding		13.3363	0.08739	0.734271	-0.0543638	0.816215	-0.115997	0.637515
APOL1	ENSG00000100342		protein_coding		1.62938	-0.285631	0.676168	-0.336941	0.449753	0.000597216	0.998929
APOL2	ENSG00000128335		protein_coding		3.50664	0.0761526	0.877774	0.225325	0.379334	0.649646	0.00293739
APOL4	ENSG00000100336		protein_coding		0.262652	-0.279802	NA	1.42519	0.0438432	0.0551691	0.978081
APOL6	ENSG00000221963		protein_coding		3.75129	-0.370888	0.312128	-0.149845	0.643011	0.178525	0.56588
APOLD1	ENSG00000178878		protein_coding		6.93133	1.44866	9.23e-17	-0.1613	0.572554	-0.679472	0.0111295
APOM	ENSG00000204444		protein_coding		2.99854	0.065168	0.904267	-0.191509	0.552516	-0.502567	0.0684702
APOO	ENSG00000184831		protein_coding		36.773	0.0682432	0.748513	0.00419012	0.986435	-0.0346493	0.822148
APOOL	ENSG00000155008		protein_coding		14.7675	-0.488265	0.459134	-0.525129	0.231137	-0.370082	0.62313
APP	ENSG00000142192		protein_coding		44.7995	-0.235341	0.304804	-0.169332	0.351723	-0.0544981	0.856968
APPBP2	ENSG00000062725		protein_coding		12.8469	0.158699	0.355729	0.186085	0.230081	-0.0689493	0.768305
APPL1	ENSG00000157500		protein_coding		49.1962	-0.192605	0.226485	-0.17711	0.113994	-0.174969	0.190987
APRT	ENSG00000198931		protein_coding		25.1176	0.124194	0.525688	0.11489	0.311622	0.0889932	0.485511
APTR	ENSG00000214293		lncRNA		3.63084	0.214768	0.615712	0.278979	0.276442	0.209388	0.508523
APTX	ENSG00000137074		protein_coding		4.54342	0.0921628	0.826136	0.0367897	0.920816	0.316481	0.115022
AQP1	ENSG00000240583		protein_coding		172.161	-0.0142588	0.948165	-0.210444	0.0425614	-0.694565	2.57e-18
AQP3	ENSG00000165272		protein_coding		0.73784	1.05997	0.0197995	2.21139	2.92e-12	1.68239	1.82e-06
AQP4	ENSG00000171885		protein_coding		36.6571	0.0665803	0.816335	-0.275109	0.084059	-0.412636	0.0400014
AQP7	ENSG00000165269		protein_coding		11.3219	-0.148481	0.555821	-0.0273729	0.942701	0.0459272	0.912749
AQP7P1	ENSG00000186466		unprocessed_pseudogene		2.27125	-0.140636	0.80359	-0.224254	0.608981	-0.128571	0.810436
AQP9	ENSG00000103569		protein_coding		0.156311	0.309657	NA	0.599978	0.712635	0.663158	0.705849
AQR	ENSG00000021776		protein_coding		6.07991	0.143045	0.625845	0.0111232	0.976911	0.0198757	0.956157
AR	ENSG00000169083		protein_coding		3.61184	-0.0846398	0.858737	-0.244822	0.397168	-0.213746	0.509678
ARAF	ENSG00000078061		protein_coding		86.4136	-0.143312	0.0678619	-0.126291	0.249203	-0.162207	0.13156
ARAP1	ENSG00000186635		protein_coding		4.46241	-0.566867	0.0217712	-0.412361	0.0507756	-0.2968	0.260834
ARAP3	ENSG00000120318		protein_coding		4.19751	-0.145032	0.723397	-0.21146	0.43309	-0.270108	0.388392
ARCN1	ENSG00000095139		protein_coding		27.0647	-0.0686825	0.752486	0.0423495	0.802077	0.0672147	0.710532
AREG	ENSG00000109321		protein_coding		0.412881	-0.180801	0.930623	-2.4581	0.0138574	-2.62965	0.0346217
AREL1	ENSG00000119682		protein_coding		4.50143	-0.0036784	0.996733	0.0886195	0.796665	0.110608	0.756889
ARF1	ENSG00000143761		protein_coding		84.8005	-0.0283965	0.872912	-0.0154263	0.948002	-0.0403322	0.839901
ARF3	ENSG00000134287		protein_coding		15.1413	-0.118755	0.598655	-0.0508305	0.805214	-0.0905361	0.611072
ARF4	ENSG00000168374		protein_coding		15.9943	0.657576	5.72e-08	0.561639	1.44e-06	0.484215	1.32e-05
ARF5	ENSG00000004059		protein_coding		74.6523	-0.00591663	0.979248	-0.03749	0.779298	-0.0495545	0.748656
ARF6	ENSG00000165527		protein_coding		30.4963	0.333744	0.00416746	0.353958	5.3e-05	0.221137	0.155356
ARFGAP1	ENSG00000101199		protein_coding		5.72057	-0.0548645	0.909223	0.0732404	0.798455	0.125634	0.689155
ARFGAP2	ENSG00000149182		protein_coding		27.4421	-0.189487	0.163995	-0.119697	0.427067	-0.0715009	0.704183
ARFGAP3	ENSG00000242247		protein_coding		13.8711	0.0749889	0.808979	0.204863	0.233806	0.000751963	0.998
ARFGEF1	ENSG00000066777		protein_coding		13.711	0.00574062	0.990018	0.0224779	0.924432	-0.239491	0.106912
ARFGEF2	ENSG00000124198		protein_coding		11.0126	-0.012547	0.978875	0.0454534	0.842509	0.112161	0.623214
ARFIP1	ENSG00000164144		protein_coding		6.02602	0.0001652	0.999556	-0.243703	0.254853	-0.165301	0.547748
ARFIP2	ENSG00000132254		protein_coding		6.18621	0.000594045	0.999224	-0.0511732	0.86637	-0.0808015	0.773773
ARFRP1	ENSG00000101246		protein_coding		24.7898	-0.115427	0.490046	0.0151388	0.938384	0.0883444	0.632938
ARG2	ENSG00000081181		protein_coding		1.91581	0.686127	0.245738	-0.0196552	0.984789	-0.473318	0.589997
ARGLU1	ENSG00000134884		protein_coding		30.7553	-0.0437458	0.861215	-0.0952473	0.570769	-0.0398354	0.87212
ARHGAP1	ENSG00000175220		protein_coding		13.2832	-0.311033	0.140272	-0.106328	0.602381	0.126945	0.609494
ARHGAP10	ENSG00000071205		protein_coding		22.5531	0.024504	0.929116	0.0042916	0.986877	0.00312109	0.991771
ARHGAP12	ENSG00000165322		protein_coding		16.3772	-0.206056	0.315702	-0.151643	0.416415	0.216407	0.231269
ARHGAP15	ENSG00000075884		protein_coding		0.19235	-0.134543	NA	-0.0927997	0.96937	-0.0974742	0.972616
ARHGAP17	ENSG00000140750		protein_coding		16.2627	-0.113685	0.673669	0.0717927	0.647705	0.202863	0.125249
ARHGAP18	ENSG00000146376		protein_coding		11.5315	0.0110323	0.98208	-0.389281	0.00412944	-0.487241	0.000123639
ARHGAP19	ENSG00000213390		protein_coding		2.42661	-0.26333	0.581029	-0.376953	0.233971	-0.0521728	0.933461
ARHGAP19-SLIT1	ENSG00000269891		protein_coding		2.42661	-0.26333	0.581029	-0.376953	0.233971	-0.0521728	0.933461
ARHGAP21	ENSG00000107863		protein_coding		10.5806	0.256019	0.234867	0.325851	0.019859	0.0627821	0.800829
ARHGAP23	ENSG00000275832		protein_coding		4.53734	0.0163261	0.980026	0.198277	0.463831	0.146856	0.613781
ARHGAP24	ENSG00000138639		protein_coding		2.21785	-0.225049	0.718894	-0.257108	0.540516	-0.396139	0.337235
ARHGAP25	ENSG00000163219		protein_coding		0.929501	-0.290543	0.732283	-0.111558	0.884118	0.336985	0.584223
ARHGAP26	ENSG00000145819		protein_coding		5.79148	0.215882	0.450136	0.41964	0.0056701	0.103977	0.697972
ARHGAP28	ENSG00000088756		protein_coding		2.09277	-0.264345	0.642739	-0.961822	0.00497758	-1.07151	0.000927155
ARHGAP29	ENSG00000137962		protein_coding		25.1863	0.189217	0.185531	0.400346	2.12e-05	0.116613	0.447193
ARHGAP31	ENSG00000031081		protein_coding		6.29727	0.125131	0.723131	0.321316	0.132039	-0.125833	0.702055
ARHGAP35	ENSG00000160007		protein_coding		13.8095	-0.170163	0.358515	0.0317502	0.894042	-0.181449	0.415652
ARHGAP36	ENSG00000147256		protein_coding		0.80558	-0.0321715	0.986091	-0.583522	0.482308	-0.087096	0.952425
ARHGAP4	ENSG00000089820		protein_coding		1.80562	0.320131	0.464677	0.275157	0.493254	0.205891	0.716162
ARHGAP42	ENSG00000165895		protein_coding		2.13643	0.20991	0.69521	0.278787	0.468286	0.468553	0.348069
ARHGAP44	ENSG00000006740		protein_coding		1.85051	-0.532986	0.304717	-0.44179	0.251281	-0.638803	0.0888805
ARHGAP5	ENSG00000100852		protein_coding		8.34851	0.0184347	0.966141	0.0497973	0.841537	0.216402	0.321833
ARHGAP6	ENSG00000047648		protein_coding		0.990055	0.831679	0.0254901	0.345848	0.472844	0.611865	0.129089
ARHGDIA	ENSG00000141522		protein_coding		23.4991	0.155688	0.33857	0.269584	0.0260681	0.202823	0.147362
ARHGDIB	ENSG00000111348		protein_coding		22.3595	-0.296976	0.0375833	-0.117952	0.417982	-0.115362	0.505471
ARHGEF1	ENSG00000076928		protein_coding		5.56495	-0.178455	0.633965	-0.279926	0.164712	-0.140628	0.614935
ARHGEF10	ENSG00000104728		protein_coding		0.639212	0.797215	0.289904	0.775779	0.258983	0.78892	0.216261
ARHGEF10L	ENSG00000074964		protein_coding		37.0452	0.0164719	0.948165	-0.0391506	0.815375	-0.0593486	0.738504
ARHGEF11	ENSG00000132694		protein_coding		21.8153	-0.323759	0.0372505	-0.202412	0.194515	-0.0692392	0.839818
ARHGEF12	ENSG00000196914		protein_coding		22.7387	0.102937	0.647345	0.178396	0.345204	0.134761	0.577337
ARHGEF15	ENSG00000198844		protein_coding		2.52997	-0.660983	0.0771544	-0.103407	0.826713	-0.108541	0.83548
ARHGEF17	ENSG00000110237		protein_coding		2.66265	-0.0522001	0.935288	0.0914702	0.845997	0.0551765	0.923141
ARHGEF18	ENSG00000104880		protein_coding		6.76598	-0.259812	0.371714	-0.257867	0.240099	-0.262428	0.24941
ARHGEF2	ENSG00000116584		protein_coding		1.85973	0.81307	0.00539108	-0.096717	0.875851	0.160191	0.7877	+
ARHGEF3	ENSG00000163947		protein_coding		4.3659	-0.216669	0.534557	0.20438	0.432641	-0.0183134	0.972966
ARHGEF37	ENSG00000183111		protein_coding		8.09978	-0.289021	0.276739	-0.202303	0.309679	-0.387368	0.0466406
ARHGEF4	ENSG00000136002		protein_coding		2.08223	0.147277	0.782639	-0.13042	0.766675	0.118984	0.803239
ARHGEF40	ENSG00000165801		protein_coding		7.35789	-0.252614	0.276531	-0.158805	0.460876	-0.244827	0.238172
ARHGEF6	ENSG00000129675		protein_coding		50.1432	-0.0888901	0.590069	-0.0779018	0.547362	0.0668585	0.69948
ARHGEF7	ENSG00000102606		protein_coding		16.3305	0.0889172	0.676168	0.00963489	0.970924	-0.0873756	0.694282	+
ARHGEF9	ENSG00000131089		protein_coding		5.46255	-0.196487	0.547768	-0.262461	0.237153	-0.111392	0.771754
ARID1A	ENSG00000117713		protein_coding		7.37219	0.137752	0.684538	0.296094	0.233971	-0.0893322	0.75903
ARID1B	ENSG00000049618		protein_coding		19.7659	-0.0488003	0.88692	-0.0373829	0.89687	-0.178923	0.264801
ARID2	ENSG00000189079		protein_coding		4.77346	-0.0866326	0.840816	-0.123383	0.666572	-0.204854	0.420305
ARID4A	ENSG00000032219		protein_coding		9.05312	-0.144748	0.607943	-0.381195	0.00715456	-0.341261	0.0284975
ARID4B	ENSG00000054267		protein_coding		8.0044	0.221054	0.329039	0.117965	0.550091	-0.100986	0.685093
ARID5A	ENSG00000196843		protein_coding		10.9796	0.576817	8.32e-05	-0.0857831	0.732509	-0.382691	0.202731
ARID5B	ENSG00000150347		protein_coding		13.4024	0.275434	0.290753	-0.0258064	0.975047	-0.587354	0.0258078
ARIH1	ENSG00000166233		protein_coding		33.8401	0.0983395	0.461198	0.105183	0.400717	0.0856009	0.557144
ARIH2	ENSG00000177479		protein_coding		75.9673	-0.0784131	0.498747	-0.107235	0.187659	-0.140465	0.0840766
ARL1	ENSG00000120805		protein_coding		63.4715	-0.160394	0.192176	-0.157541	0.137262	-0.0434691	0.7326
ARL10	ENSG00000175414		protein_coding		3.20071	-0.0779458	0.882787	0.13518	0.657244	0.0266487	0.964076
ARL13B	ENSG00000169379		protein_coding		0.869594	0.653317	0.233317	0.467611	0.337233	0.153733	0.837226
ARL14EP	ENSG00000152219		protein_coding		27.0254	-0.0861932	0.619754	-0.114511	0.414846	0.140476	0.355214
ARL15	ENSG00000185305		protein_coding		1.30647	0.208022	0.800652	-0.138706	0.857834	0.281413	0.728937
ARL16	ENSG00000214087		protein_coding		15.98	-0.256887	0.0763226	-0.308801	0.00357639	-0.258316	0.0360319
ARL2	ENSG00000213465		protein_coding		90.9261	-0.0591113	0.635397	-0.125072	0.138095	-0.0807282	0.46933
ARL2BP	ENSG00000102931		protein_coding		19.7381	0.0204382	0.947775	-0.0152216	0.958491	0.147565	0.494235
ARL3	ENSG00000138175		protein_coding		17.1165	-0.0547888	0.825134	-0.11952	0.400993	-0.00450771	0.991519
ARL4A	ENSG00000122644		protein_coding		0.903977	-0.0508216	0.97651	-0.29974	0.728002	-0.117826	0.933606
ARL4C	ENSG00000188042		protein_coding		0.491968	-0.0275252	0.989576	0.640556	0.38294	0.42633	0.644146
ARL4D	ENSG00000175906		protein_coding		0.479092	1.11217	0.044899	0.96739	0.0648271	0.26919	0.80314
ARL5A	ENSG00000162980		protein_coding		42.4077	0.0657974	0.715534	0.0152986	0.948811	-0.131778	0.407171
ARL5B	ENSG00000165997		protein_coding		6.77681	0.481402	0.00423479	0.448137	0.00497758	0.405412	0.053193
ARL6IP1	ENSG00000170540		protein_coding		26.0728	0.0612626	0.787259	-0.011969	0.963522	0.040439	0.870309
ARL6IP4	ENSG00000182196		protein_coding		186.991	-0.0917601	0.243282	-0.162771	0.0164969	-0.183583	0.0725483
ARL6IP5	ENSG00000144746		protein_coding		104.391	-0.102886	0.291596	-0.0824297	0.392777	0.0314368	0.859045
ARL6IP6	ENSG00000177917		protein_coding		4.55744	0.00811996	0.990738	-0.16486	0.538157	-0.389646	0.0866679
ARL8A	ENSG00000143862		protein_coding		33.2167	-0.252878	0.200278	-0.245273	0.130189	-0.258806	0.18904
ARL8B	ENSG00000134108		protein_coding		61.662	0.0776961	0.541856	0.131305	0.221485	0.0854457	0.552913
ARMC1	ENSG00000104442		protein_coding		17.8745	0.0535647	0.811871	0.0406798	0.826713	0.069236	0.729472
ARMC10	ENSG00000170632		protein_coding		15.1811	0.0928846	0.667472	0.0283023	0.894042	-0.0708031	0.736111	+	+	+
ARMC2	ENSG00000118690		protein_coding		0.848439	-0.137077	0.903293	-0.373216	0.561833	-0.306071	0.721232
ARMC5	ENSG00000140691		protein_coding		1.05535	-0.0345	0.976527	0.16168	0.816218	0.0673028	0.933766			+
ARMC6	ENSG00000105676		protein_coding		11.9739	0.0212217	0.953973	0.0601941	0.781613	0.0485432	0.851741
ARMC7	ENSG00000125449		protein_coding		1.53268	0.321445	0.532042	0.192893	0.682027	0.645357	0.0333722
ARMC8	ENSG00000114098	ENSG00000286237	protein_coding	protein_coding	13.8194	-0.0487621	0.860867	0.048433	0.815375	0.219789	0.228302
ARMCX1	ENSG00000126947		protein_coding		23.5381	0.273249	0.00804155	0.319213	0.00426456	0.302598	0.0153238	+	+	+
ARMCX2	ENSG00000184867		protein_coding		1.209	0.031911	0.978574	-0.1078	0.862629	-0.156137	0.803515
ARMCX3	ENSG00000102401		protein_coding		27.533	-0.00738337	0.986077	0.156888	0.215642	0.181277	0.269699			+
ARMCX4	ENSG00000196440		protein_coding		6.29455	0.195635	0.485002	0.0432199	0.900627	0.0277934	0.938454
ARMCX5	ENSG00000125962		protein_coding		5.40471	-0.0850644	0.842988	-0.269849	0.240116	-0.183379	0.512946
ARMCX5-GPRASP2	ENSG00000286237	ENSG00000271147	protein_coding	lncRNA	9.29398	-0.167276	0.521017	-0.318633	0.0354278	-0.318488	0.0832991
ARMCX6	ENSG00000198960		protein_coding		1.47785	-0.121661	0.869293	0.127925	0.822704	-0.285562	0.597364
ARMH3	ENSG00000120029		protein_coding		10.4251	0.155712	0.568251	0.0727978	0.732866	-0.011786	0.977022
ARMT1	ENSG00000146476		protein_coding		8.24392	-0.211449	0.453353	-0.126594	0.635995	0.0736467	0.811398
ARNT	ENSG00000143437		protein_coding		27.172	-0.10377	0.575716	-0.125099	0.362674	-0.132598	0.430524
ARNT2	ENSG00000172379		protein_coding		2.52472	-0.064291	0.922093	-0.000105478	0.999834	-0.0391	0.949256
ARNTL	ENSG00000133794		protein_coding		3.84916	-0.186747	0.724781	0.199944	0.618309	1.65991	3.22e-10
ARPC1A	ENSG00000241685		protein_coding		10.1275	-0.102111	0.743793	-0.154325	0.611809	0.0488647	0.891198		+
ARPC1B	ENSG00000130429		protein_coding		7.5638	0.155781	0.551562	0.604267	2.6e-05	0.389859	0.0254523
ARPC2	ENSG00000163466		protein_coding		193.756	-0.0135707	0.96045	-0.127944	0.389362	-0.226497	0.132375
ARPC3	ENSG00000111229		protein_coding		19.5735	-0.057239	0.821588	-0.0687309	0.794596	0.075127	0.796358
ARPC4	ENSG00000241553		protein_coding		14.2214	0.06723	0.777954	0.0127001	0.960476	0.0681755	0.741829
ARPC4-TTLL3	ENSG00000250151		protein_coding		2.76277	-0.189667	0.718085	-0.0714802	0.86885	-0.253329	0.471136
ARPC5	ENSG00000162704		protein_coding		20.3502	0.158129	0.372839	0.197394	0.169192	0.0774845	0.673977		+
ARPC5L	ENSG00000136950		protein_coding		70.017	-0.079111	0.646265	-0.0391486	0.712094	0.0777827	0.595411
ARPIN	ENSG00000242498		protein_coding		12.2378	-0.0596588	0.823976	-0.21939	0.116281	-0.109545	0.60741
ARPP19	ENSG00000128989		protein_coding		151.857	0.0938521	0.520317	0.0617317	0.58338	0.00729744	0.967962
ARPP21	ENSG00000172995		protein_coding		15.6045	-0.00401981	0.995184	0.0297384	0.891018	0.147582	0.620524
ARRB1	ENSG00000137486		protein_coding		1.78477	-0.335121	0.522488	-0.181225	0.72069	-0.212308	0.693991
ARRB2	ENSG00000141480		protein_coding		5.54428	-0.0366166	0.942934	0.0885724	0.77369	-0.0104532	0.979605
ARRDC1	ENSG00000197070		protein_coding		10.9672	-0.214629	0.297268	0.00338105	0.991211	-0.178244	0.334871
ARRDC1-AS1	ENSG00000203993		lncRNA		9.59387	-0.188357	0.386834	0.0715213	0.774167	0.0404564	0.88945
ARRDC2	ENSG00000105643		protein_coding		24.2583	-0.0546177	0.891697	-1.05284	2.39e-10	-0.488704	0.360151
ARRDC3	ENSG00000113369		protein_coding		28.4428	0.546075	0.000962067	0.57058	0.000681875	0.0730612	0.841876
ARRDC3-AS1	ENSG00000281357		lncRNA		0.302819	-0.00830931	NA	-0.0416465	0.979444	0.628623	0.483087
ARRDC4	ENSG00000140450		protein_coding		7.93686	0.965739	1.55e-06	0.417828	0.0674319	-0.566946	0.125992
ARSA	ENSG00000100299		protein_coding		1.26391	0.0354396	0.974161	0.282327	0.509419	0.12796	0.849888
ARSB	ENSG00000113273		protein_coding		1.3113	0.204594	0.80508	0.00951539	0.990962	0.254822	0.656285
ARSG	ENSG00000141337		protein_coding		0.506698	0.0797476	0.958858	-1.00675	0.261557	-0.0391256	0.977412		+	+
ARSK	ENSG00000164291		protein_coding		1.98697	0.00295832	0.998711	0.192336	0.634106	-0.170657	0.734919
ART1	ENSG00000129744		protein_coding		25.6022	-0.184104	0.229538	-0.401286	0.001363	-0.507848	8.02e-05
ART3	ENSG00000156219		protein_coding		12.7859	-0.0618017	0.866259	-0.130174	0.565119	-0.0113481	0.974546
ART5	ENSG00000167311		protein_coding		4.06007	0.191073	0.563935	-0.100146	0.754918	-0.323982	0.202803
ARV1	ENSG00000173409		protein_coding		30.0604	-0.115887	0.45456	-0.184355	0.114845	0.0339609	0.882375
ARVCF	ENSG00000099889		protein_coding		4.01853	0.310693	0.377534	0.669977	0.00057731	0.65098	0.00906292		+	+
ARX	ENSG00000004848		protein_coding		18.8157	-0.343685	0.0348021	-0.288156	0.00380312	-0.0625926	0.785002
AS3MT	ENSG00000214435		protein_coding		5.0968	-0.0500874	0.908638	-0.0991076	0.712236	-0.0717545	0.844907
ASAH1	ENSG00000104763		protein_coding		97.7567	0.0296937	0.850539	0.36146	2.46e-07	0.519362	2.24e-05
ASAH2B	ENSG00000204147		protein_coding		3.50219	-0.275813	0.498936	-0.35078	0.390235	-0.00616041	0.994477
ASAP2	ENSG00000151693		protein_coding		4.19944	0.233387	0.474504	0.760681	7.07e-07	0.341093	0.125152
ASAP3	ENSG00000088280		protein_coding		6.01435	0.0357805	0.942112	0.378466	0.0400844	0.511123	0.00696521
ASB1	ENSG00000065802		protein_coding		19.2827	-0.124552	0.553012	-0.062601	0.681049	-0.0847552	0.727587
ASB10	ENSG00000146926		protein_coding		33.8405	0.0702958	0.758784	0.0836236	0.503494	0.0167608	0.938511
ASB11	ENSG00000165192		protein_coding		23.3288	0.126001	0.441306	0.103912	0.399873	-0.0198032	0.936978
ASB12	ENSG00000198881		protein_coding		55.3469	-0.0460967	0.777954	-0.127675	0.226748	-0.154859	0.21364
ASB13	ENSG00000196372		protein_coding		5.68665	-0.0980437	0.783992	0.151678	0.488037	0.279186	0.173129
ASB14	ENSG00000239388		protein_coding		7.05753	-0.0968298	0.796446	-0.188281	0.451977	-0.128392	0.652556
ASB15	ENSG00000146809		protein_coding		25.2257	0.00203662	0.996599	-0.143189	0.612601	-0.218589	0.35741
ASB16	ENSG00000161664		protein_coding		114.135	-0.293608	0.024751	-0.321734	0.0140716	-0.456821	4.05e-06
ASB18	ENSG00000182177		protein_coding		3.72912	-0.146059	0.744485	-0.344672	0.19679	-0.4673	0.0559655
ASB2	ENSG00000100628		protein_coding		212.333	0.325341	0.0205953	0.670093	2.92e-12	0.588106	0.000111358
ASB3	ENSG00000115239		protein_coding		4.61293	0.102722	0.800982	-0.0826237	0.799214	0.0490088	0.902567
ASB4	ENSG00000005981		protein_coding		10.8033	-0.0601243	0.850526	-0.233254	0.244416	-0.769695	7.52e-07
ASB5	ENSG00000164122		protein_coding		75.057	0.605098	2.55e-06	1.21342	1.27e-05	1.33316	8.54e-12
ASB6	ENSG00000148331		protein_coding		5.51975	-0.21919	0.571737	0.267357	0.232464	0.124245	0.747079
ASB7	ENSG00000183475		protein_coding		2.95789	0.25998	0.46568	0.272409	0.311087	0.351029	0.168546
ASB8	ENSG00000177981		protein_coding		90.8925	-0.124551	0.19045	-0.212235	0.018421	-0.193656	0.298718
ASCC1	ENSG00000138303		protein_coding		2.86405	0.17849	0.691383	0.0770243	0.843631	0.00408453	0.99464
ASCC2	ENSG00000100325		protein_coding		14.7702	-0.0181389	0.958858	-0.257082	0.0838522	-0.0536398	0.853696
ASCC3	ENSG00000112249		protein_coding		9.73892	0.0413006	0.905153	0.0293244	0.926816	0.143933	0.509465
ASDURF	ENSG00000286053		protein_coding		30.2549	-0.0515883	0.769924	-0.0586467	0.743203	-0.00511948	0.981309
ASF1A	ENSG00000111875		protein_coding		29.3146	0.0715564	0.659522	0.152094	0.247104	0.075465	0.682414
ASH1L	ENSG00000116539		protein_coding		17.5357	-0.134241	0.476591	-0.0681765	0.669197	0.00152723	0.995445
ASH2L	ENSG00000129691		protein_coding		46.7847	-0.177525	0.0611808	-0.146069	0.0752981	-0.190642	0.0197647
ASL	ENSG00000126522		protein_coding		3.10236	-0.361759	0.311628	-0.12152	0.731412	-0.194786	0.583362
ASNS	ENSG00000070669		protein_coding		0.256652	-0.106379	NA	0.444755	0.681049	0.0616581	0.975523
ASNSD1	ENSG00000138381		protein_coding		33.7182	-0.0486285	0.783037	-0.055342	0.769001	0.0193024	0.916915
ASPA	ENSG00000108381		protein_coding		3.19303	-0.00708148	0.99576	0.0238328	0.977458	0.224957	0.7326
ASPH	ENSG00000198363		protein_coding		116.402	0.0450831	0.838678	-0.133144	0.27345	-0.0843701	0.466857
ASPN	ENSG00000106819		protein_coding		1.48804	0.183405	0.836316	-0.0628488	0.943896	-0.120462	0.880163
ASPSCR1	ENSG00000169696		protein_coding		8.56698	-0.175615	0.560549	-0.250099	0.27345	-0.0507352	0.880154
ASRGL1	ENSG00000162174		protein_coding		4.01347	-0.0883058	0.834191	-0.00795715	0.986836	-0.139018	0.687557
ASS1	ENSG00000130707		protein_coding		14.8419	-0.137222	0.533387	-0.256039	0.0964073	-0.374452	0.004749
ASTN2	ENSG00000148219		protein_coding		2.89627	-0.361536	0.347052	-0.777028	0.00738978	-0.351169	0.265291
ASXL1	ENSG00000171456		protein_coding		7.02867	0.230473	0.365226	0.0056877	0.987962	-0.198697	0.422735
ASXL2	ENSG00000143970		protein_coding		8.1092	-0.0380334	0.929116	-0.0938414	0.747821	-0.103285	0.766034
ATAD1	ENSG00000138138		protein_coding		25.2646	-0.0786732	0.725274	-0.102682	0.512764	0.124455	0.4104
ATAD2	ENSG00000156802		protein_coding		1.44586	0.351688	0.488337	0.802389	0.00983173	0.257188	0.658313
ATAD2B	ENSG00000119778		protein_coding		1.58706	0.0344359	0.969121	0.290408	0.474999	0.0716758	0.913108
ATAD3A	ENSG00000197785		protein_coding		19.4135	-0.283324	0.0983295	-0.192782	0.203447	-0.0673448	0.759944
ATAD3B	ENSG00000160072		protein_coding		2.61675	0.175549	0.685738	0.0480472	0.926322	0.0810231	0.883653
ATE1	ENSG00000107669		protein_coding		21.4021	-0.0442366	0.858907	-0.0738598	0.680616	-0.0669923	0.741829
ATF1	ENSG00000123268		protein_coding		22.7912	0.197182	0.122996	0.196882	0.0764062	0.39064	0.00122643
ATF2	ENSG00000115966		protein_coding		8.94723	0.0914722	0.771892	-0.0963032	0.704299	-0.0315315	0.91914
ATF3	ENSG00000162772		protein_coding		4.64609	1.81036	1.37e-06	2.01411	5.62e-23	1.1216	3.89e-06
ATF4	ENSG00000128272		protein_coding		189.144	0.231323	0.178983	0.0899388	0.474269	0.108149	0.554864
ATF5	ENSG00000169136		protein_coding		11.4285	-0.101986	0.739704	-0.229733	0.174073	-0.105367	0.69948
ATF6	ENSG00000118217		protein_coding		8.12175	0.244073	0.272813	0.265547	0.0883849	0.179836	0.464759
ATF6B	ENSG00000213676		protein_coding		6.73645	-0.506019	0.112529	-0.376456	0.122174	-0.11618	0.737395
ATF7	ENSG00000170653		protein_coding		21.9835	-0.00131964	0.998711	-0.161202	0.212418	-0.225503	0.0353155
ATF7IP	ENSG00000171681		protein_coding		15.4415	-0.128672	0.56073	-0.148862	0.312987	-0.186817	0.290901
ATF7IP2	ENSG00000166669		protein_coding		0.630714	0.587367	0.412775	0.262604	0.724432	0.0636551	0.955637
ATG10	ENSG00000152348		protein_coding		5.30775	-0.182899	0.570928	-0.0493436	0.875851	-0.0621084	0.849168
ATG101	ENSG00000123395		protein_coding		15.9767	0.336944	0.0133204	0.198937	0.103288	0.300905	0.00937341
ATG12	ENSG00000145782		protein_coding		11.3798	-0.0181204	0.960526	-0.0177982	0.947673	-0.115422	0.608547
ATG13	ENSG00000175224		protein_coding		8.97558	0.118246	0.650195	0.124477	0.523436	0.0050755	0.991547
ATG14	ENSG00000126775		protein_coding		31.2832	-0.0719224	0.72828	-0.226154	0.0512012	-0.269173	0.00733148
ATG16L1	ENSG00000085978		protein_coding		8.38072	-0.0967612	0.773758	0.0592889	0.803942	-0.00898674	0.979605
ATG16L2	ENSG00000168010		protein_coding		1.78245	-0.16253	0.795737	0.0612636	0.912756	-0.0121831	0.986535
ATG2A	ENSG00000110046		protein_coding		7.42573	0.033267	0.940383	0.0462648	0.889033	-0.00579424	0.986825
ATG2B	ENSG00000066739		protein_coding		5.45874	0.274703	0.293882	0.148989	0.560261	0.179514	0.45747
ATG3	ENSG00000144848		protein_coding		25.3431	-0.0106779	0.970468	0.0791465	0.536885	0.244434	0.0226475
ATG4A	ENSG00000101844		protein_coding		10.8332	-0.159592	0.550156	-0.237181	0.143522	-0.126697	0.586594
ATG4B	ENSG00000168397		protein_coding		11.5556	0.122247	0.605742	0.0395857	0.870432	0.104329	0.612114
ATG4D	ENSG00000130734		protein_coding		35.4968	-0.0471072	0.850526	-0.093447	0.502435	-0.130487	0.360912
ATG5	ENSG00000057663		protein_coding		25.4087	0.0369067	0.859843	0.102824	0.518005	0.0195828	0.949617
ATG7	ENSG00000197548		protein_coding		4.99645	0.112728	0.763713	0.0703311	0.828775	0.168963	0.51856
ATG9A	ENSG00000198925		protein_coding		66.4216	-0.142531	0.203281	-0.150653	0.0719273	-0.160878	0.0385874
ATIC	ENSG00000138363		protein_coding		23.4918	0.0248275	0.913953	-0.0123713	0.949028	0.0016001	0.99464		+	+
ATL2	ENSG00000119787		protein_coding		37.8353	0.127505	0.399758	0.137044	0.203958	0.135537	0.219336
ATL3	ENSG00000184743		protein_coding		3.18149	0.0134166	0.986077	0.0546694	0.891456	0.102241	0.805119
ATM	ENSG00000149311		protein_coding		6.11715	-0.00980819	0.986091	-0.136722	0.596479	-0.00699484	0.986291
ATMIN	ENSG00000166454		protein_coding		27.7906	-0.235752	0.128503	-0.0983828	0.544508	-0.125747	0.417103
ATN1	ENSG00000111676		protein_coding		13.1155	0.0130964	0.978587	0.0154279	0.968985	-0.251667	0.126906
ATOH8	ENSG00000168874		protein_coding		8.47382	0.4933	0.0731428	0.714182	5.53e-08	0.341027	0.18911		+	+
ATOX1	ENSG00000177556		protein_coding		6.39131	-0.159947	0.663573	-0.158929	0.459153	-0.0354845	0.920996
ATP11A	ENSG00000068650		protein_coding		14.6516	-0.0806158	0.769778	0.0444509	0.842878	0.088916	0.697927
ATP11B	ENSG00000058063		protein_coding		9.51414	0.175911	0.461959	0.240331	0.132601	0.0982268	0.731924
ATP11C	ENSG00000101974		protein_coding		0.939226	-0.154355	0.862625	0.132732	0.854918	-0.131359	0.87212
ATP13A1	ENSG00000105726		protein_coding		7.21229	-0.327892	0.16301	-0.0643463	0.801187	0.0565247	0.84176
ATP13A2	ENSG00000159363		protein_coding		5.98529	-0.121145	0.747713	-0.0444731	0.891856	-0.0355807	0.924171	+	+
ATP13A3	ENSG00000133657		protein_coding		6.20211	0.382473	0.101276	0.404036	0.0277013	0.314603	0.152185
ATP1A1	ENSG00000163399		protein_coding		25.8639	0.388787	0.0131204	0.826396	1.31e-13	0.617624	0.000563077
ATP1A2	ENSG00000018625		protein_coding		428.548	-0.00840248	0.978875	0.0273586	0.870219	-0.0154353	0.920829
ATP1B1	ENSG00000143153		protein_coding		59.0924	-0.0456662	0.828788	-0.00810782	0.971835	0.287057	0.0713026
ATP1B2	ENSG00000129244		protein_coding		6.82452	-0.52247	0.0102624	-0.801378	1.54e-05	-0.691324	1.62e-05
ATP1B3	ENSG00000069849		protein_coding		5.62722	0.655379	4.25e-05	1.08895	4.45e-16	0.719287	1.52e-05	+	+
ATP1B4	ENSG00000101892		protein_coding		15.2613	-0.12498	0.633965	-0.0476542	0.840413	-0.334933	0.0181602
ATP23	ENSG00000166896		protein_coding		11.7607	0.139194	0.628159	-0.0553312	0.810256	-0.159516	0.36913
ATP2A1	ENSG00000196296		protein_coding		2201.27	0.0727912	0.870427	-0.182302	0.485185	-0.21194	0.402293
ATP2A1-AS1	ENSG00000260442		lncRNA		13.8077	0.081992	0.754134	-0.285737	0.138095	-0.117874	0.681989
ATP2A2	ENSG00000174437		protein_coding		1668.99	-0.0707429	0.743782	0.015081	0.97781	-0.310388	0.270314
ATP2A3	ENSG00000074370		protein_coding		1.33977	-0.075822	0.932632	-0.369726	0.448562	-0.397253	0.389048
ATP2B1	ENSG00000070961		protein_coding		15.7809	0.157726	0.306055	0.324067	0.00132525	0.331732	0.0045714
ATP2B2	ENSG00000157087		protein_coding		11.8212	0.191194	0.369129	-0.102416	0.550976	-0.244449	0.13137
ATP2B4	ENSG00000058668		protein_coding		20.2211	-0.24567	0.131905	-0.309718	0.0199787	-0.450175	0.000389938
ATP2C1	ENSG00000017260		protein_coding		2.18209	0.20908	0.73764	0.00953513	0.989526	-0.361713	0.481268
ATP5F1A	ENSG00000152234		protein_coding		634.325	-0.0655094	0.68964	-0.153881	0.109211	-0.0474359	0.63845
ATP5F1B	ENSG00000110955		protein_coding		2292.92	-0.00449613	0.985922	-0.104606	0.125274	-0.0966677	0.337504
ATP5F1C	ENSG00000165629		protein_coding		298.568	0.0374002	0.852347	-0.0854337	0.405214	-0.0271125	0.851741
ATP5F1D	ENSG00000099624		protein_coding		640.799	0.179403	0.205367	0.0242098	0.866102	-0.0901643	0.395316
ATP5F1E	ENSG00000124172		protein_coding		288.061	0.133475	0.645065	-0.11097	0.640735	0.0494679	0.785518
ATP5IF1	ENSG00000130770		protein_coding		489.967	-0.000211847	0.999339	-0.0763316	0.447358	-0.135693	0.222259
ATP5MC1	ENSG00000159199		protein_coding		273.613	0.096799	0.550599	-0.0250945	0.89687	-0.0155008	0.945554
ATP5MC2	ENSG00000135390		protein_coding		414.709	-0.036076	0.848188	-0.107123	0.234903	-0.140875	0.178895
ATP5MC2P3	ENSG00000230482		processed_pseudogene		0.0523525	0.0605572	NA	-0.0743603	0.993132	-0.178466	0.985173
ATP5MC2P4	ENSG00000228847		processed_pseudogene		0.114156	0.80297	NA	0.0847901	0.989187	0.620256	0.810186
ATP5MC3	ENSG00000154518		protein_coding		537.829	0.164027	0.295077	-0.00302128	0.989526	-0.0512614	0.827996
ATP5MD	ENSG00000173915		protein_coding		309.383	0.274944	0.154195	0.0494819	0.857969	0.16513	0.206691
ATP5ME	ENSG00000169020		protein_coding		383.932	0.0382203	0.92927	-0.152405	0.544871	-0.026068	0.872136
ATP5MF	ENSG00000241468		protein_coding		246.363	0.104787	0.744107	-0.156921	0.561466	0.0781446	0.747682
ATP5MF-PTCD1	ENSG00000248919		protein_coding		182.331	0.0949021	0.768946	-0.157275	0.560261	0.0847719	0.729472
ATP5MG	ENSG00000167283		protein_coding		338.767	-0.0674223	0.811849	-0.249229	0.223601	0.00645634	0.986581
ATP5MPL	ENSG00000156411		protein_coding		334.666	-0.216205	0.677469	-0.373578	0.348561	-0.118528	0.825226
ATP5PB	ENSG00000116459		protein_coding		266.326	0.0800127	0.597243	-0.0787235	0.428136	-0.0255854	0.869358
ATP5PD	ENSG00000167863		protein_coding		526.087	0.0534545	0.816947	-0.154966	0.25209	-0.0848485	0.462296
ATP5PF	ENSG00000154723		protein_coding		722.1	-0.0118275	0.973805	-0.194411	0.21981	-0.0341395	0.840265
ATP5PO	ENSG00000241837		protein_coding		561.287	-0.0865645	0.549135	-0.228619	0.0459877	-0.11422	0.284519
ATP6AP1	ENSG00000071553		protein_coding		34.9163	-0.134104	0.380079	-0.0249522	0.901792	0.0463457	0.809787
ATP6AP1L	ENSG00000205464		protein_coding		2.56835	-0.125384	0.827313	-0.0672505	0.883789	-0.0132959	0.984119
ATP6AP2	ENSG00000182220		protein_coding		13.1936	-0.04684	0.863699	-0.0314561	0.885101	0.088748	0.657089
ATP6V0A1	ENSG00000033627		protein_coding		28.4359	0.0365642	0.89485	-0.0348659	0.910609	0.151486	0.483981
ATP6V0A2	ENSG00000185344		protein_coding		6.97439	-0.0998784	0.769924	-0.0700272	0.847966	-0.0988801	0.756533
ATP6V0B	ENSG00000117410		protein_coding		33.3371	0.23532	0.0498996	0.259696	0.00822856	0.251637	0.0240963
ATP6V0C	ENSG00000185883		protein_coding		103.597	-0.0221709	0.91585	-0.0117283	0.93274	-0.0674161	0.608547
ATP6V0D1	ENSG00000159720		protein_coding		46.9679	-0.0325679	0.852469	-0.0201459	0.906434	-0.00377207	0.986825
ATP6V0E1	ENSG00000113732		protein_coding		31.5465	-0.117165	0.578303	0.00334566	0.992139	0.0668278	0.696321
ATP6V0E2	ENSG00000171130		protein_coding		6.53495	-0.106942	0.749923	-0.354025	0.050404	-0.275324	0.156637
ATP6V1A	ENSG00000114573		protein_coding		5.21468	0.137513	0.658199	0.281147	0.132863	0.193231	0.39532
ATP6V1B2	ENSG00000147416		protein_coding		46.6321	-0.0566653	0.69455	0.0334015	0.802077	0.0774541	0.436619
ATP6V1C1	ENSG00000155097		protein_coding		13.3318	0.0152941	0.965626	0.200476	0.201716	0.201096	0.176892
ATP6V1D	ENSG00000100554		protein_coding		15.98	0.0968944	0.666842	-0.0407581	0.837472	0.0473599	0.822488
ATP6V1E1	ENSG00000131100		protein_coding		23.8518	-0.111101	0.670124	-0.213735	0.117655	-0.0818367	0.70156
ATP6V1E2	ENSG00000250565		protein_coding		1.87215	-0.285917	0.622898	-0.165295	0.730879	-0.122692	0.828541
ATP6V1F	ENSG00000128524		protein_coding		64.8577	-0.0636678	0.649271	-0.169978	0.0723007	-0.250051	0.0142
ATP6V1G1	ENSG00000136888		protein_coding		82.483	0.114545	0.429496	-0.0546586	0.63129	-0.0715223	0.721303
ATP6V1G2-DDX39B	ENSG00000254870		protein_coding		0.531925	-0.701909	0.444129	-0.34116	0.685422	-0.841111	0.274934
ATP6V1H	ENSG00000047249		protein_coding		17.6982	0.0374217	0.881356	0.0624414	0.727378	0.0124282	0.964597
ATP8A1	ENSG00000124406		protein_coding		31.7571	0.0957984	0.65425	0.00678443	0.979987	-0.167448	0.267182
ATP8B1	ENSG00000081923		protein_coding		0.912529	1.53761	3.15e-05	0.681759	0.139587	0.288536	0.65494
ATP8B2	ENSG00000143515		protein_coding		1.36222	0.0649473	0.945624	0.199287	0.692963	-0.219132	0.719188
ATP9A	ENSG00000054793		protein_coding		5.54415	-0.335474	0.172809	-0.0803788	0.784776	-0.0502924	0.900951
ATP9B	ENSG00000166377		protein_coding		9.11455	-0.0333592	0.930623	-0.0875512	0.680257	-0.0341426	0.917038
ATPAF1	ENSG00000123472		protein_coding		235.479	-0.148975	0.435498	-0.140132	0.231725	-0.202435	0.299727
ATPAF2	ENSG00000171953		protein_coding		19.5886	-0.155559	0.344913	-0.12085	0.415795	-0.103953	0.604253
ATPSCKMT	ENSG00000150756		protein_coding		3.20674	0.0389664	0.948165	0.0385541	0.936855	-0.150285	0.735791
ATR	ENSG00000175054		protein_coding		3.37564	-0.00694346	0.994243	0.0839146	0.809883	0.192431	0.522446
ATRAID	ENSG00000138085		protein_coding		109.286	-0.0497144	0.745249	-0.0873481	0.332755	-0.10905	0.356882
ATRIP	ENSG00000164053		protein_coding		3.66744	-0.0143415	0.983342	0.0771214	0.823332	-0.0439996	0.920443
ATRN	ENSG00000088812		protein_coding		6.75889	0.12573	0.762963	0.0920081	0.71668	0.0120651	0.978706
ATRNL1	ENSG00000107518		protein_coding		1.53984	0.691022	0.211188	0.1794	0.845035	0.210275	0.803239
ATRX	ENSG00000085224		protein_coding		20.9531	0.00974798	0.980526	-0.0251318	0.909136	-0.0914574	0.689155
ATXN1	ENSG00000124788		protein_coding		14.1662	-0.0236687	0.937932	0.15997	0.341599	0.159707	0.392895	+	+	+
ATXN10	ENSG00000130638		protein_coding		39.7896	-0.0370224	0.834819	-0.0268753	0.865651	0.0301437	0.880163
ATXN1L	ENSG00000224470		protein_coding		3.45535	-0.00513584	0.995426	0.0218228	0.962934	0.0631829	0.874611
ATXN2	ENSG00000204842		protein_coding		11.7611	0.065541	0.825325	0.0737627	0.692963	-0.0526813	0.853858
ATXN2L	ENSG00000168488		protein_coding		5.54392	-0.0710034	0.871913	-0.0566097	0.860729	-0.100092	0.807558
ATXN3	ENSG00000066427		protein_coding		3.24118	-0.0491316	0.937956	-0.0471805	0.917815	0.10742	0.785432
ATXN7	ENSG00000163635		protein_coding		9.82219	0.0939928	0.800127	0.2193	0.261821	-0.069885	0.810757	+	+	+
ATXN7L3	ENSG00000087152		protein_coding		1.94995	0.502246	0.150806	0.216472	0.554379	-0.0868976	0.867725
ATXN7L3B	ENSG00000253719		protein_coding		43.0155	-0.138234	0.272906	-0.0338861	0.821937	-0.0190528	0.917218
AUH	ENSG00000148090		protein_coding		44.3588	-0.0322323	0.851588	-0.120177	0.292202	-0.107009	0.326423
AUP1	ENSG00000115307		protein_coding		36.7848	0.0834633	0.628023	0.0588746	0.637992	0.0225506	0.901795
AURKA	ENSG00000087586		protein_coding		3.96681	-0.158201	0.708657	0.0698706	0.84866	0.375253	0.107145
AURKAIP1	ENSG00000175756		protein_coding		294.552	0.0406752	0.778675	-0.0267149	0.829152	-0.0874334	0.445688
AUTS2	ENSG00000158321		protein_coding		4.56584	-0.236718	0.539432	0.225998	0.46397	0.41658	0.113706
AVEN	ENSG00000169857		protein_coding		13.2994	0.0111606	0.978875	-0.0611176	0.783729	-0.210615	0.278311
AVL9	ENSG00000105778		protein_coding		10.9611	0.0305291	0.937096	0.143165	0.433732	0.236955	0.188367
AVPI1	ENSG00000119986		protein_coding		0.309276	1.17717	0.0823008	1.45741	0.00357639	1.19188	0.0559655
AVPR1A	ENSG00000166148		protein_coding		1.78511	-0.23904	0.673355	0.552169	0.0717674	0.0977145	0.8611
AXIN1	ENSG00000103126		protein_coding		9.99839	-0.295054	0.226376	-0.153979	0.445243	-0.0520426	0.853123
AXIN2	ENSG00000168646		protein_coding		3.73721	0.0739306	0.878266	-0.527016	0.0406154	-1.02222	7.47e-05
AXL	ENSG00000167601		protein_coding		6.07994	0.213255	0.416856	0.391031	0.0117735	0.207907	0.348967
AZI2	ENSG00000163512		protein_coding		11.4292	-0.0509603	0.858417	-0.0549476	0.811276	-0.131165	0.471829
AZIN1	ENSG00000155096		protein_coding		18.2721	0.561825	7.28e-06	0.407695	0.00259758	0.257299	0.231191
AZIN1-AS1	ENSG00000253320		lncRNA		3.55814	-0.128299	0.816335	-0.0690852	0.870117	-0.245945	0.495456
AZIN2	ENSG00000142920		protein_coding		1.62774	-0.587825	0.260935	-0.15271	0.779105	-0.465404	0.228302
B2M	ENSG00000166710		protein_coding		207.376	0.00513137	0.9917	-0.0923488	0.449157	-0.0292533	0.881706
B3GALNT1	ENSG00000169255		protein_coding		0.542805	-0.85784	0.3727	-0.242066	0.825066	-0.21031	0.856295
B3GALNT2	ENSG00000162885		protein_coding		28.2727	0.124404	0.586081	0.0316957	0.903181	-0.123928	0.450668
B3GALT1	ENSG00000172318		protein_coding		1.35226	-0.174596	0.862876	-0.11941	0.89072	-0.683964	0.311089			+
B3GALT6	ENSG00000176022		protein_coding		4.29581	-0.266717	0.466905	-0.241743	0.463831	-0.20134	0.579243
B3GAT3	ENSG00000149541		protein_coding		1.27995	0.266634	0.651065	0.631808	0.0660173	0.687416	0.0488002
B3GLCT	ENSG00000187676		protein_coding		5.26485	-0.074495	0.853798	-0.213474	0.370358	-0.273918	0.232579	+	+
B3GNT10	ENSG00000214654		protein_coding		1.73888	-0.206576	0.730975	-0.095435	0.86885	-0.228211	0.670408
B3GNT2	ENSG00000170340		protein_coding		3.7054	-0.42495	0.145313	-0.472481	0.037724	-0.395922	0.153593
B3GNT5	ENSG00000176597		protein_coding		11.6415	0.401896	0.0779581	0.156741	0.489531	0.226911	0.474936			+
B3GNTL1	ENSG00000175711		protein_coding		2.08999	0.0162423	0.98619	0.216027	0.525423	0.101728	0.840265
B4GALNT1	ENSG00000135454		protein_coding		2.20437	0.0441298	0.948713	0.220652	0.559967	0.14274	0.779599
B4GALT1	ENSG00000086062		protein_coding		11.5926	0.57812	3.05e-05	0.326974	0.0110962	-0.0178742	0.961387	+	+
B4GALT2	ENSG00000117411		protein_coding		18.9716	-0.129267	0.558956	-0.14367	0.403706	-0.19257	0.284519
B4GALT3	ENSG00000158850		protein_coding		8.34255	-0.04797	0.898298	-0.0287505	0.931094	-0.0590988	0.825623
B4GALT4	ENSG00000121578		protein_coding		1.34332	-0.10305	0.904412	0.00217898	0.998121	-0.0533906	0.947592
B4GALT5	ENSG00000158470		protein_coding		61.1588	-0.171111	0.319699	0.0553838	0.729283	0.0657591	0.765812
B4GALT6	ENSG00000118276		protein_coding		1.02115	0.185233	0.824031	-0.146111	0.829894	-0.288214	0.675202
B4GALT7	ENSG00000027847		protein_coding		4.39642	-0.117379	0.774215	-0.087336	0.792005	-0.015848	0.974962
B4GAT1	ENSG00000174684		protein_coding		5.25924	-0.0883264	0.823195	0.0406841	0.899102	-0.10679	0.713413
B9D1	ENSG00000108641		protein_coding		2.02132	-0.0927633	0.896854	-0.0785901	0.888933	0.031617	0.964968
BAALC	ENSG00000164929		protein_coding		3.59602	-0.333179	0.371714	-0.520975	0.0216876	-0.452196	0.125566
BABAM1	ENSG00000105393		protein_coding		64.5495	0.0894721	0.558596	0.0215446	0.895225	-0.058086	0.719268
BABAM2	ENSG00000158019		protein_coding		15.1835	-0.136359	0.495955	-0.24609	0.163418	-0.0150866	0.955411
BABAM2-AS1	-		lncRNA		0.146221	3.89194	0.000745075	3.94364	6.65e-07	3.06388	0.000724117
BACE1	ENSG00000186318		protein_coding		2.97097	0.162794	0.714893	0.00806949	0.988409	0.00117006	0.998
BACE2	ENSG00000182240		protein_coding		0.680251	0.683402	0.270385	0.62478	0.275558	0.424814	0.56923
BACH1	ENSG00000156273		protein_coding		7.86606	0.493436	0.00162535	0.734052	2.76e-09	0.142608	0.545198
BACH2	ENSG00000112182		protein_coding		0.993931	0.297457	0.687427	0.394145	0.396288	-0.00789348	0.994477
BAD	ENSG00000002330		protein_coding		23.6754	-0.00693458	0.984278	-0.0676929	0.725476	-0.180598	0.176712
BAG1	ENSG00000107262		protein_coding		210.382	-0.16141	0.126506	-0.153054	0.0932371	-0.121501	0.273359
BAG2	ENSG00000112208		protein_coding		15.1602	0.287412	0.0261587	0.1093	0.525977	0.140729	0.478801
BAG3	ENSG00000151929		protein_coding		115.676	0.136973	0.29829	0.387676	3.27e-06	0.467918	2.78e-06
BAG4	ENSG00000156735		protein_coding		15.5485	-0.139861	0.480956	-0.0958588	0.598894	-0.15633	0.451087
BAG5	ENSG00000166170		protein_coding		10.3725	-0.176113	0.391111	-0.113126	0.580834	0.142802	0.40718
BAG6	ENSG00000204463		protein_coding		83.9384	-0.0644693	0.581029	-0.0112805	0.939198	-0.0693538	0.665217
BAHCC1	ENSG00000266074		protein_coding		0.56802	0.280788	0.784621	0.142911	0.881381	-0.477272	0.583362
BAHD1	ENSG00000140320		protein_coding		0.969215	0.54872	0.352809	0.354201	0.523772	0.519838	0.240693
BAIAP2	ENSG00000175866		protein_coding		1.62963	0.182583	0.756138	-0.358889	0.392337	-0.708489	0.103401
BAIAP2L1	ENSG00000006453		protein_coding		0.858041	0.147486	0.872425	-0.581315	0.336392	-1.15442	0.0430353
BAIAP3	ENSG00000007516		protein_coding		0.52761	-0.0397138	0.983711	-0.309445	0.723068	-1.02442	0.231144
BAK1	ENSG00000030110		protein_coding		19.3717	-0.260309	0.0837252	-0.127245	0.442864	-0.0614255	0.782053
BAMBI	ENSG00000095739		protein_coding		1.00789	-0.249582	0.778115	0.206791	0.738498	-0.20393	0.792571
BANF1	ENSG00000175334		protein_coding		176.644	0.0738383	0.547768	-0.072136	0.373067	-0.0716029	0.587223
BANP	ENSG00000172530		protein_coding		1.79457	0.206118	0.764783	0.37828	0.31101	-0.145274	0.804791
BAP1	ENSG00000163930		protein_coding		27.0261	-0.0571691	0.816828	0.0897037	0.584873	-0.0116312	0.984024
BARD1	ENSG00000138376		protein_coding		6.59578	0.492423	0.0041045	-0.0881463	0.778825	-0.530301	0.0111295
BASP1	ENSG00000176788		protein_coding		1.3343	0.339677	0.697006	0.812043	0.251868	1.03832	0.157273
BATF2	ENSG00000168062		protein_coding		1.36676	-0.631363	0.22758	-0.27971	0.557022	0.279546	0.593699
BAX	ENSG00000087088		protein_coding		8.93178	-0.200737	0.52906	0.110376	0.60768	-0.159437	0.574272
BAZ1A	ENSG00000198604		protein_coding		2.53516	0.724055	0.00224445	0.413113	0.116271	0.358587	0.228993
BAZ1B	ENSG00000009954		protein_coding		19.9538	0.157919	0.306806	0.171916	0.157168	0.246174	0.027613
BAZ2A	ENSG00000076108		protein_coding		8.20883	0.0615563	0.869472	-0.0725499	0.773968	-0.181178	0.466857
BAZ2B	ENSG00000123636		protein_coding		2.07306	-0.0355491	0.96218	-0.322135	0.37635	-0.49823	0.159573
BBC3	ENSG00000105327		protein_coding		1.24797	0.140587	0.858907	0.305253	0.474549	0.190411	0.772818
BBIP1	ENSG00000214413		protein_coding		1.62877	-0.202959	0.747713	-0.21649	0.625319	-0.231581	0.649523
BBS1	ENSG00000174483		protein_coding		6.8833	-0.167134	0.567252	-0.284648	0.129766	-0.235586	0.414749
BBS10	ENSG00000179941		protein_coding		8.18456	-0.11132	0.721414	0.211522	0.294767	-0.0343492	0.924171
BBS2	ENSG00000125124		protein_coding		18.9903	0.0584313	0.798923	-0.0926695	0.539235	-0.0948261	0.579648
BBS4	ENSG00000140463		protein_coding		3.53481	-0.110258	0.838726	-0.229093	0.565119	-0.0782653	0.867882
BBS5	ENSG00000163093		protein_coding		3.18037	0.0114378	0.989576	-0.0217733	0.968467	0.15381	0.697889
BBS7	ENSG00000138686		protein_coding		5.16049	0.019163	0.976409	-0.192316	0.457786	-0.111781	0.729472
BBS9	ENSG00000122507		protein_coding		0.743162	-0.124597	0.917767	-0.367999	0.580604	-0.626801	0.350548
BBX	ENSG00000114439		protein_coding		7.12235	-0.101799	0.764173	-0.158344	0.50818	-0.118919	0.627855		+
BCAM	ENSG00000187244		protein_coding		30.2127	-0.240334	0.117728	-0.0994122	0.584268	-0.146519	0.445338
BCAP29	ENSG00000075790		protein_coding		44.1605	-0.0476554	0.825993	-0.0726103	0.594336	-0.00169519	0.994513
BCAP31	ENSG00000185825		protein_coding		26.5175	-0.16037	0.428269	-0.174612	0.308491	-0.126502	0.561957
BCAP31P1	ENSG00000261217		unprocessed_pseudogene		1.4218	-0.431012	0.493348	-0.234565	0.766287	-0.0402299	0.969784
BCAR1	ENSG00000050820		protein_coding		23.6736	0.413086	0.0494171	0.502382	1.17e-06	0.513767	0.00386666
BCAR3	ENSG00000137936		protein_coding		6.74961	0.0294386	0.947779	0.776508	0.00132525	0.188464	0.661997		+
BCAS2	ENSG00000116752		protein_coding		11.91	0.248031	0.14261	0.359815	0.00159673	0.369168	0.00543191
BCAS3	ENSG00000141376		protein_coding		3.99319	0.0815436	0.860874	-0.0304192	0.954258	0.0821614	0.838113
BCAT2	ENSG00000105552		protein_coding		6.20654	0.194442	0.424751	0.115442	0.604955	0.0316907	0.928098
BCCIP	ENSG00000107949		protein_coding		52.9428	-0.00129369	0.997399	-0.0274415	0.884118	0.118704	0.35641
BCDIN3D	ENSG00000186666		protein_coding		3.10538	0.117809	0.806449	0.254958	0.382432	0.18428	0.608547
BCDIN3D-AS1	ENSG00000258057		lncRNA		0.870535	-0.0602082	0.959646	0.0244365	0.979444	0.109711	0.90189
BCHE	ENSG00000114200		protein_coding		0.608065	0.0545522	0.974215	-0.542209	0.512392	-0.488725	0.597558
BCKDHA	ENSG00000248098		protein_coding		82.8638	-0.14039	0.399202	-0.161568	0.200203	-0.0639076	0.779601
BCKDHB	ENSG00000083123		protein_coding		18.1153	-0.0667361	0.783938	-0.138267	0.42326	-0.157715	0.463442		+
BCKDK	ENSG00000103507		protein_coding		93.4055	-0.0892845	0.443268	-0.0686675	0.584873	-0.109493	0.232935
BCL10	ENSG00000142867		protein_coding		4.56064	-0.235883	0.42565	0.390695	0.0466369	0.660504	0.00950073
BCL11B	ENSG00000127152		protein_coding		0.366338	-0.291651	NA	0.434538	0.754534	0.289825	0.863372
BCL2	ENSG00000171791		protein_coding		17.4774	-0.0135844	0.971977	-0.127479	0.503853	-0.178499	0.463442
BCL2A1	ENSG00000140379		protein_coding		0.0578161	0.462193	NA	0.138699	0.976911	0.587792	0.944198
BCL2L1	ENSG00000171552		protein_coding		13.2093	0.106312	0.637517	0.0407905	0.866787	-0.243799	0.189311		+
BCL2L11	ENSG00000153094		protein_coding		6.81947	0.0479245	0.904989	0.10161	0.664922	-0.199556	0.463203
BCL2L12	ENSG00000126453		protein_coding		12.7018	0.0385702	0.897769	-0.0514905	0.80151	-0.136266	0.409762
BCL2L13	ENSG00000099968		protein_coding		54.334	-0.0635037	0.742803	-0.0158302	0.924735	-0.0236762	0.870967
BCL2L2	ENSG00000129473		protein_coding		6.18111	-0.0222294	0.961985	0.0442419	0.878911	0.275683	0.104631
BCL2L2-PABPN1	ENSG00000258643		protein_coding		6.70852	0.0697316	0.850969	0.110723	0.594017	0.330599	0.0256622		+
BCL6	ENSG00000113916		protein_coding		32.127	-0.302049	0.14234	-0.543896	7.88e-05	-0.353746	0.0638162		+
BCL6B	ENSG00000161940		protein_coding		3.9315	1.26135	3.79e-08	-0.390292	0.169567	0.0599529	0.906516
BCL7A	ENSG00000110987		protein_coding		20.5938	-0.258091	0.109002	-0.332309	0.00249962	-0.635197	2.73e-06
BCL7B	ENSG00000106635		protein_coding		51.819	-0.144486	0.219716	-0.116793	0.237143	0.00858545	0.969784
BCL7C	ENSG00000099385		protein_coding		29.1464	-0.0794065	0.621645	-0.107396	0.390268	-0.104664	0.561957
BCL9	ENSG00000116128		protein_coding		1.46136	-0.179012	0.787393	-0.336418	0.442864	0.100348	0.888046		+
BCL9L	ENSG00000186174		protein_coding		19.4075	0.060942	0.803921	0.320599	0.0246087	0.154737	0.515112
BCLAF1	ENSG00000029363		protein_coding		18.2325	0.0736967	0.836316	-0.0192948	0.948002	0.0722057	0.787482
BCLAF3	ENSG00000173681		protein_coding		4.63826	-0.119678	0.852407	-0.107252	0.766123	-0.145124	0.707509
BCO2	ENSG00000197580		protein_coding		7.04993	0.0401957	0.929116	0.0904576	0.805547	0.0887208	0.865279
BCOR	ENSG00000183337		protein_coding		11.6902	-0.127831	0.694621	-0.182515	0.370358	-0.243113	0.370388
BCORL1	ENSG00000085185		protein_coding		0.423541	0.683303	0.373954	-0.352829	0.748123	0.0814947	0.953461
BCS1L	ENSG00000074582		protein_coding		11.2626	-0.0998329	0.69182	-0.09131	0.614321	-0.000901218	0.997724
BDH1	ENSG00000161267		protein_coding		27.498	-0.114227	0.515463	-0.134215	0.450159	-0.12388	0.678844
BDH2	ENSG00000164039		protein_coding		4.78818	0.093828	0.816335	-0.114992	0.675145	-0.00132475	0.997724
BDNF	ENSG00000176697		protein_coding		0.286373	-0.548371	NA	1.12644	0.2214	0.75942	0.50966
BDP1	ENSG00000145734		protein_coding		12.8335	-0.0434861	0.884887	-0.00200709	0.993816	-0.0880812	0.636988
BECN1	ENSG00000126581		protein_coding		33.0199	-0.328332	0.00629267	-0.226533	0.0666782	-0.236553	0.0738713
BEND7	ENSG00000165626		protein_coding		5.74504	0.01332	0.986318	0.085921	0.842685	-0.220865	0.5204
BEST3	ENSG00000127325		protein_coding		14.8133	0.181652	0.32985	0.386507	0.00112734	0.428226	0.00449357
BET1	ENSG00000105829		protein_coding		6.23655	0.0741388	0.862917	0.0515876	0.851925	-0.137633	0.601742
BET1L	ENSG00000177951		protein_coding		5.9539	-0.133381	0.689017	-0.119952	0.642856	-0.0538743	0.886382
BEX2	ENSG00000133134		protein_coding		4.37221	0.0163194	0.984763	0.0521806	0.897289	0.235386	0.494737		+	+
BEX3	ENSG00000166681		protein_coding		10.1966	0.10605	0.736069	0.0627261	0.783466	-0.0733015	0.834032
BEX4	ENSG00000102409		protein_coding		5.39212	-0.0522346	0.907644	-0.175351	0.427361	-0.294366	0.253555
BFAR	ENSG00000103429		protein_coding		12.0457	0.0654708	0.846913	-0.0721114	0.745304	0.141419	0.587306
BGN	ENSG00000182492		protein_coding		5.82423	-0.0449057	0.931773	0.311473	0.13168	0.157757	0.719904
BHLHB9	ENSG00000198908		protein_coding		4.27949	-0.224386	0.52906	-0.209916	0.423631	-0.157463	0.612545
BHLHE40	ENSG00000134107		protein_coding		59.621	1.06716	3.36e-05	1.21333	0.0013113	-0.414895	0.516397		+	+
BHLHE41	ENSG00000123095		protein_coding		37.2035	-0.134004	0.334268	-0.351975	0.00215398	-0.85388	2.71e-10
BHMT2	ENSG00000132840		protein_coding		2.51575	-0.0628026	0.926774	0.0204325	0.974421	0.0396213	0.946642
BICC1	ENSG00000122870		protein_coding		5.57387	0.12031	0.732283	0.216239	0.331984	-0.0897277	0.800829
BICD1	ENSG00000151746		protein_coding		2.61809	-0.137719	0.856034	0.338525	0.34839	-0.0811777	0.901795
BICD2	ENSG00000185963		protein_coding		13.1124	-0.060417	0.903817	-0.0209916	0.939198	0.0247778	0.951042		+
BICRA	ENSG00000063169		protein_coding		3.72694	0.0777195	0.875958	0.5606	0.0044403	0.349916	0.145438
BICRAL	ENSG00000112624		protein_coding		1.7358	-0.289042	0.665705	-0.645395	0.0797306	-0.389261	0.351118
BID	ENSG00000015475		protein_coding		2.05027	0.328887	0.489924	-0.0123275	0.986435	-0.486211	0.227887
BIN1	ENSG00000136717		protein_coding		1105.51	-0.340485	0.0554085	-0.306133	0.0106438	-0.246262	0.0654121
BIN2	ENSG00000110934		protein_coding		0.965477	-0.379492	0.632976	0.636214	0.157414	0.246455	0.727694
BIN3	ENSG00000147439		protein_coding		1.95588	0.704055	0.0128239	0.850203	0.000741202	0.851235	0.000837376		+
BIRC2	ENSG00000110330		protein_coding		27.1236	0.0928035	0.614926	0.0216746	0.90767	0.0724083	0.64606
BIRC3	ENSG00000023445		protein_coding		0.6115	1.12925	0.0187159	-0.168141	0.856415	0.461788	0.51735
BIRC6	ENSG00000115760		protein_coding		29.3408	-0.0106081	0.980644	0.0551988	0.73925	0.00493684	0.98502
BIVM	ENSG00000134897		protein_coding		20.6706	-0.126503	0.534213	-0.0482835	0.791508	-0.1639	0.363335
BIVM-ERCC5	ENSG00000270181		protein_coding		0.927845	-0.0830475	0.943324	-0.119401	0.886613	-0.459015	0.492463
BLCAP	ENSG00000166619		protein_coding		144.174	-0.0801687	0.603159	-0.190767	0.00163089	-0.0693801	0.583362
BLMH	ENSG00000108578		protein_coding		10.7217	-0.151891	0.551239	-0.156333	0.363789	0.0178482	0.961809
BLOC1S1	ENSG00000135441		protein_coding		28.582	0.0774267	0.712641	-0.0974546	0.512764	-0.0703564	0.74043
BLOC1S2	ENSG00000196072		protein_coding		28.5575	-0.00531336	0.989548	0.0119898	0.955188	0.0307635	0.881181
BLOC1S3	ENSG00000189114		protein_coding		0.717371	0.0931216	0.933317	0.528551	0.280163	0.171556	0.828571
BLOC1S4	ENSG00000186222		protein_coding		13.3433	0.169135	0.443864	0.239174	0.174073	0.0849902	0.733847
BLOC1S5	ENSG00000188428		protein_coding		16.2042	-0.149531	0.392587	-0.152679	0.363789	-0.0761542	0.729472
BLOC1S6	ENSG00000104164		protein_coding		19.3618	-0.0471207	0.851222	-0.0142082	0.945087	-0.065993	0.694878
BLVRA	ENSG00000106605		protein_coding		35.8501	0.161859	0.270385	-0.0110605	0.958129	-0.100111	0.421302
BLVRB	ENSG00000090013		protein_coding		94.665	0.122451	0.398334	0.242229	0.000502051	0.0960638	0.404156
BLZF1	ENSG00000117475		protein_coding		9.36766	0.0325948	0.92581	-0.0386375	0.900142	0.0537311	0.863911
BMERB1	ENSG00000166780		protein_coding		23.5457	-0.226064	0.0976314	-0.161698	0.223857	-0.173941	0.238765
BMF	ENSG00000104081		protein_coding		0.356591	1.69697	0.0010565	1.39469	0.0336603	0.637634	0.529844
BMI1	ENSG00000168283		protein_coding		40.8527	-0.0894025	0.728535	0.100453	0.463722	-0.132395	0.633221
BMP2	ENSG00000125845		protein_coding		1.06668	1.80382	8.94e-06	-0.611769	0.324591	-0.957275	0.116658
BMP2K	ENSG00000138756		protein_coding		4.79103	0.126308	0.755639	0.646521	5.35e-05	0.730495	0.00272477
BMP4	ENSG00000125378		protein_coding		2.62102	0.059894	0.92581	-0.188767	0.624567	-0.173726	0.666468		+
BMP5	ENSG00000112175		protein_coding		0.885184	-0.113391	0.939025	-0.37679	0.636243	-0.102639	0.933365
BMP6	ENSG00000153162		protein_coding		1.03669	0.532169	0.371714	1.10866	0.00837899	1.50019	7.81e-06
BMPER	ENSG00000164619		protein_coding		1.13458	0.27961	0.661099	0.096617	0.886645	-0.138077	0.85688
BMPR1A	ENSG00000107779		protein_coding		25.5342	-0.143991	0.445838	0.0555838	0.761515	-4.29e-05	0.999719
BMPR1B	ENSG00000138696		protein_coding		0.665442	-0.0224579	0.989456	-0.0336224	0.974478	-0.236122	0.785351
BMPR2	ENSG00000204217		protein_coding		31.1538	-0.179012	0.309718	0.00267084	0.990787	0.0756876	0.652001		+
BMS1	ENSG00000165733		protein_coding		14.1994	-0.054553	0.857205	-0.0710123	0.838118	0.200908	0.476468
BMS1P4	ENSG00000271816		lncRNA		0.494449	-0.330055	0.794362	-0.353064	0.711982	0.362914	0.667095
BMT2	ENSG00000164603		protein_coding		4.49887	-0.302338	0.289832	-0.360028	0.105334	-0.454397	0.0755868
BNC2	ENSG00000173068		protein_coding		1.88072	0.173968	0.782176	0.285763	0.438444	0.334426	0.380014
BNIP1	ENSG00000113734		protein_coding		2.64838	-0.00723887	0.995388	-0.0947254	0.866787	0.168214	0.777587
BNIP2	ENSG00000140299		protein_coding		42.5886	0.0457302	0.825588	-0.0643632	0.64493	-0.109386	0.445008
BNIP3	ENSG00000176171		protein_coding		88.0311	-0.0936937	0.434408	-0.0716406	0.507219	-0.0350459	0.807731
BNIP3L	ENSG00000104765		protein_coding		13.8333	0.0803699	0.789868	-0.240452	0.241436	-0.0601924	0.807731
BOC	ENSG00000144857		protein_coding		3.53484	-0.340775	0.384247	-0.482203	0.123454	-0.222675	0.588136
BOD1	ENSG00000145919		protein_coding		27.8498	0.0834259	0.744111	0.162619	0.235729	0.0687052	0.748186
BOD1L1	ENSG00000038219		protein_coding		10.8562	-0.118219	0.671807	0.0412108	0.870219	-0.126963	0.565395
BOK	ENSG00000176720		protein_coding		0.926697	0.258425	0.771605	0.684296	0.0983406	0.164122	0.845708
BOLA1	ENSG00000178096		protein_coding		10.7574	0.0216068	0.955015	-0.0911607	0.662436	-0.0447675	0.854175
BOLA3	ENSG00000163170		protein_coding		96.713	-0.0749736	0.703662	-0.199627	0.04952	-0.0972367	0.352453
BOLL	ENSG00000152430		protein_coding		1.69711	0.28889	0.6012	0.052638	0.938746	-0.500853	0.228993
BOP1	ENSG00000261236		protein_coding		24.096	-0.297131	0.0575755	-0.0999576	0.588696	-0.0652317	0.7965
BORCS5	ENSG00000165714		protein_coding		4.95843	-0.0264557	0.958854	-0.0717782	0.814026	0.223768	0.335956
BORCS6	ENSG00000196544		protein_coding		7.48252	-0.0228028	0.959646	0.0682812	0.814026	0.130124	0.63845
BORCS7	ENSG00000166275		protein_coding		23.0912	0.00348356	0.995083	-0.147805	0.203019	-0.0575157	0.766712
BORCS7-ASMT	ENSG00000270316		protein_coding		2.42879	-0.149033	0.76669	-0.280143	0.428614	-0.29679	0.367313
BORCS8	ENSG00000254901		protein_coding		11.2966	-0.152384	0.488479	-0.0657162	0.774185	-0.0948729	0.661314
BORCS8-MEF2B	ENSG00000064489		protein_coding		5.69397	-0.168012	0.571594	-0.088523	0.742516	-0.138263	0.617898
BPGM	ENSG00000172331		protein_coding		13.8736	-0.110516	0.631511	-0.218907	0.0928893	-0.0880375	0.713413
BPHL	ENSG00000137274		protein_coding		10.0653	0.0524337	0.857706	-0.0134196	0.967414	-0.145084	0.478619
BPIFB4	ENSG00000186191		protein_coding		0	NA	NA	NA	NA	NA	NA
BPNT1	ENSG00000162813		protein_coding		0.762155	-0.160057	0.883254	-0.181849	0.857834	-0.336342	0.686393
BPNT2	ENSG00000104331		protein_coding		37.9596	0.0391802	0.872963	0.085841	0.625792	0.0443716	0.869914
BPTF	ENSG00000171634		protein_coding		3.65073	-0.13034	0.780837	-0.065741	0.870117	-0.0689992	0.858521
BRAF	ENSG00000157764		protein_coding		5.67344	0.339919	0.102294	0.274288	0.135041	0.166343	0.487944
BRAP	ENSG00000089234		protein_coding		26.6654	-0.167064	0.272509	-0.0300831	0.870117	0.141622	0.244596
BRAT1	ENSG00000106009		protein_coding		3.53055	-0.150728	0.756989	-0.0375201	0.943286	-0.0528025	0.929709
BRCA1	ENSG00000012048		protein_coding		1.52139	-0.264484	0.654926	0.0813294	0.897289	-0.0149776	0.98502
BRCC3	ENSG00000185515		protein_coding		13.9755	-0.178197	0.336067	-0.139789	0.333693	0.02424	0.926793
BRD1	ENSG00000100425		protein_coding		10.9226	0.111516	0.696629	-0.0455486	0.870618	-0.188283	0.25265
BRD2	ENSG00000204256		protein_coding		19.7723	-0.146048	0.391021	-0.148338	0.277726	-0.098452	0.57407
BRD3	ENSG00000169925		protein_coding		15.3052	-0.343221	0.0247191	-0.209684	0.156822	-0.351512	0.0399428
BRD4	ENSG00000141867		protein_coding		54.9047	-0.235269	0.0762923	-0.0671518	0.665426	-0.0440598	0.849168
BRD7	ENSG00000166164		protein_coding		36.4387	-0.185247	0.122793	-0.153088	0.189338	-0.194447	0.138402
BRD8	ENSG00000112983		protein_coding		7.3383	-0.0438668	0.92581	-0.029416	0.944512	0.0199882	0.966835
BRD9	ENSG00000028310		protein_coding		10.93	-0.273332	0.100425	-0.282489	0.043181	-0.0607727	0.806165
BRF1	ENSG00000185024		protein_coding		3.01419	0.08685	0.872912	0.0766929	0.856154	0.106934	0.817635
BRF2	ENSG00000104221		protein_coding		16.7945	0.16907	0.246135	0.11211	0.459153	-0.0853199	0.684939
BRI3	ENSG00000164713		protein_coding		111.948	0.0936814	0.594739	0.281061	5.15e-06	0.123571	0.424183
BRI3BP	ENSG00000184992		protein_coding		1.41532	-0.266859	0.69182	-0.0302005	0.964262	0.258172	0.604038
BRIX1	ENSG00000113460		protein_coding		10.6846	0.138483	0.493348	0.31024	0.0191707	0.144578	0.51856
BRK1	ENSG00000254999		protein_coding		87.4473	0.09358	0.651065	-0.0455687	0.706705	-0.115024	0.326204
BRMS1	ENSG00000174744		protein_coding		4.82689	0.032968	0.947779	-0.0426003	0.914432	-0.00313558	0.99464
BRMS1L	ENSG00000100916		protein_coding		16.8648	-0.0747138	0.718894	-0.0860741	0.608747	-0.230235	0.0727509
BROX	ENSG00000162819		protein_coding		16.9106	-0.149407	0.411078	-0.294199	0.0124939	-0.270797	0.0357542
BRPF1	ENSG00000156983		protein_coding		3.07929	0.184944	0.663968	0.189938	0.580539	0.10673	0.786761
BRPF3	ENSG00000096070		protein_coding		9.22434	-0.108661	0.744107	-0.105373	0.634106	-0.22903	0.241251
BRWD1	ENSG00000185658		protein_coding		44.1851	-0.150896	0.243832	-0.0475675	0.71668	-0.0450188	0.833213
BSCL2	ENSG00000168000		protein_coding		3.92194	0.117921	0.798316	0.106	0.809492	0.11604	0.741957
BSDC1	ENSG00000160058		protein_coding		19.1151	-0.105442	0.615678	-0.101094	0.523119	-0.180958	0.241191
BSG	ENSG00000172270		protein_coding		398.796	-0.0613483	0.71857	0.218997	0.00631073	0.284613	0.00659442
BST1	ENSG00000109743		protein_coding		0.676854	0.0606251	0.961627	0.154497	0.849968	0.133175	0.882375
BST2	ENSG00000130303		protein_coding		44.5796	-0.146958	0.495955	-0.307877	0.00221132	-0.506542	9.66e-06
BTAF1	ENSG00000095564		protein_coding		6.87009	0.100976	0.796069	0.158394	0.512701	-0.0816335	0.811785
BTBD1	ENSG00000064726		protein_coding		308.085	-0.0236552	0.88692	-0.0724912	0.429537	-0.184816	0.0877261
BTBD10	ENSG00000148925		protein_coding		10.7128	0.130603	0.567462	0.021221	0.938672	-0.0306774	0.926793
BTBD2	ENSG00000133243		protein_coding		9.02732	0.119387	0.736736	0.131368	0.670786	-0.0527337	0.894532
BTBD3	ENSG00000132640		protein_coding		11.9114	-0.0880422	0.782639	-0.0654316	0.766675	0.0458725	0.88431
BTBD6	ENSG00000184887		protein_coding		99.0741	-0.248861	0.138677	-0.158008	0.116177	-0.26805	0.052778
BTBD7	ENSG00000011114		protein_coding		16.6305	-0.193981	0.357697	-0.226058	0.162402	-0.148039	0.483699
BTBD8	ENSG00000189195		protein_coding		0.824515	-0.234886	0.82963	-0.339946	0.626673	-0.558056	0.389048
BTBD9	ENSG00000183826		protein_coding		8.14996	-0.0987555	0.757337	-0.00115309	0.997645	-0.0623503	0.823501
BTD	ENSG00000169814		protein_coding		6.2002	0.0679459	0.85626	0.0057681	0.987896	-0.0899068	0.766712	+
BTF3	ENSG00000145741		protein_coding		222.864	0.163668	0.301249	0.0434644	0.836439	-0.0477103	0.849214
BTF3L4	ENSG00000134717		protein_coding		37.6376	-0.0979335	0.6047	-0.0411517	0.817462	-0.03321	0.871636
BTG1	ENSG00000133639		protein_coding		28.1245	-0.233418	0.0617374	-0.155013	0.232464	-0.293149	0.0100261
BTG2	ENSG00000159388		protein_coding		53.8877	0.655673	0.07735	-0.139516	0.618765	-1.56502	7.24e-18
BTG3	ENSG00000154640		protein_coding		2.4849	1.48192	1.35e-11	0.56942	0.0279453	0.508767	0.0647782
BTN2A1	ENSG00000112763		protein_coding		2.64637	0.448663	0.134542	-0.0550345	0.904256	0.233395	0.463389	+
BTNL9	ENSG00000165810		protein_coding		6.72194	0.258056	0.285167	-0.248677	0.347854	-0.391193	0.0670759
BTRC	ENSG00000166167		protein_coding		14.4085	-0.107879	0.59457	-0.127767	0.414148	-0.0768225	0.691309
BUB3	ENSG00000154473		protein_coding		14.1704	-0.0535581	0.852347	0.105242	0.606133	0.0811788	0.68897
BUD13	ENSG00000137656		protein_coding		4.2482	-0.0226464	0.967391	-0.0271222	0.945087	-0.0518949	0.902075
BUD23	ENSG00000071462		protein_coding		48.7934	-0.101262	0.52906	-0.181376	0.0643738	-0.144177	0.219029
BUD31	ENSG00000106245		protein_coding		16.3403	-0.0307112	0.924664	-0.123805	0.434455	-0.0829102	0.728263
BVES	ENSG00000112276		protein_coding		36.6447	0.00283942	0.995184	0.0413582	0.823332	-0.0201634	0.936744
BVES-AS1	ENSG00000203808		lncRNA		3.91347	-0.0405381	0.941441	-0.144939	0.602037	-0.279521	0.315146
BX255925.3	ENSG00000284976		protein_coding		0.574449	0.104733	0.933193	-0.0390017	0.974983	-0.567798	0.49129
BX284668.5	ENSG00000238142		lncRNA		10.8373	0.216423	0.316682	0.111813	0.552145	0.0255881	0.926213
BYSL	ENSG00000112578		protein_coding		8.50436	0.0962931	0.764173	0.253873	0.0967363	0.346087	0.0811876
BZW1	ENSG00000082153		protein_coding		15.6727	0.112138	0.673108	0.194822	0.145328	0.312035	0.0137116
BZW2	ENSG00000136261		protein_coding		70.21	0.0133182	0.961165	-0.0869049	0.458252	-0.0635185	0.710532
C10orf143	ENSG00000237489		protein_coding		8.80685	-0.0749034	0.816335	-0.0720854	0.773466	-0.10912	0.65127
C10orf71	ENSG00000177354		protein_coding		128.425	-0.289222	0.00769795	-0.192211	0.241995	-0.0880968	0.713952
C10orf71-AS1	ENSG00000236208		lncRNA		47.3579	0.1767	0.223584	-0.0429143	0.77989	-0.0369074	0.834032
C10orf88	ENSG00000119965		protein_coding		6.64897	-0.00375481	0.99576	0.0762932	0.800203	0.0797138	0.797073
C11orf1	ENSG00000137720		protein_coding		4.9186	-0.0668961	0.897769	-0.322303	0.153828	-0.24779	0.372655
C11orf24	ENSG00000171067		protein_coding		7.82931	0.11834	0.658139	0.0892557	0.718594	0.375498	0.0268601
C11orf53	ENSG00000150750		protein_coding		1.14311	0.234615	0.769924	-0.162895	0.826421	-0.329927	0.641872
C11orf54	ENSG00000182919		protein_coding		11.027	-0.0994001	0.737869	-0.258625	0.287617	-0.0209874	0.955129
C11orf58	ENSG00000110696		protein_coding		141.742	-0.0493922	0.757226	-0.0327479	0.802077	-0.0346865	0.806802
C11orf68	ENSG00000175573		protein_coding		20.5667	0.0549129	0.825617	0.00504746	0.985162	0.057429	0.829732
C11orf71	ENSG00000180425		protein_coding		16.0979	-0.0418003	0.872425	-0.117519	0.414846	-0.126174	0.444271
C11orf95	ENSG00000188070		protein_coding		3.84894	0.1061	0.83112	0.135095	0.66023	-0.0690975	0.882375
C11orf96	ENSG00000187479		protein_coding		6.67607	1.72325	1.23e-15	1.10388	1.53e-07	0.797068	0.00541274
C11orf98	ENSG00000278615		protein_coding		12.7778	-0.0466144	0.899242	-0.096376	0.58667	-0.0635395	0.781964
C12orf29	ENSG00000133641		protein_coding		8.42121	-0.0347604	0.919552	-0.00979715	0.975331	0.0115903	0.972756
C12orf4	ENSG00000047621		protein_coding		5.70916	0.0932861	0.78508	0.0975547	0.751822	0.198834	0.463389
C12orf43	ENSG00000157895		protein_coding		7.90667	-0.387538	0.0619341	-0.101329	0.712576	0.0433813	0.901795
C12orf45	ENSG00000151131		protein_coding		5.26951	-0.0597868	0.882302	-0.270604	0.257267	-0.142539	0.618428
C12orf49	ENSG00000111412		protein_coding		3.85522	0.222777	0.524769	0.306589	0.198267	0.0846109	0.829084
C12orf57	ENSG00000111678		protein_coding		117.521	-0.0186438	0.964535	-0.166205	0.160396	-0.0984105	0.454509
C12orf65	ENSG00000130921		protein_coding		7.00794	-0.199143	0.485039	-0.108111	0.700851	0.561704	0.00641893
C12orf66	ENSG00000174206		protein_coding		3.08118	-0.418013	0.227101	-0.472443	0.117833	-0.21824	0.531996
C12orf73	ENSG00000204954		protein_coding		21.0762	0.106165	0.672159	-0.0071275	0.977458	0.158771	0.230666
C12orf75	ENSG00000235162		protein_coding		9.26147	-0.110092	0.783938	-0.222529	0.463831	-0.124437	0.898649
C12orf76	ENSG00000174456		protein_coding		6.4035	-0.102482	0.759576	-0.0878802	0.756504	-0.148431	0.606285
C14orf119	ENSG00000179933		protein_coding		11.1618	0.227124	0.223966	0.269325	0.147462	0.398165	0.00579372
C14orf132	ENSG00000227051		protein_coding		0.661703	-0.0245769	0.989456	0.53095	0.337703	0.491989	0.431414
C14orf180	ENSG00000184601		protein_coding		1.86987	0.262187	0.609183	-0.0955057	0.863402	0.0267607	0.972966
C14orf28	ENSG00000179476		protein_coding		4.42519	-0.376991	0.21152	-0.445099	0.0260846	-0.596065	0.0103994
C14orf93	ENSG00000100802		protein_coding		0.707971	-0.361871	0.673108	-0.533321	0.416895	-0.185005	0.828541
C15orf39	ENSG00000167173		protein_coding		2.48406	0.558861	0.0958645	0.182069	0.61791	0.126748	0.794307
C15orf40	ENSG00000169609		protein_coding		13.3136	-0.269952	0.211968	-0.184122	0.236725	-0.202549	0.196602
C15orf41	ENSG00000186073		protein_coding		9.92955	-0.230717	0.245723	-0.292901	0.0429866	-0.375933	0.0648612
C15orf61	ENSG00000189227		protein_coding		124.534	0.0157256	0.944188	-0.0273831	0.829145	-0.0266832	0.878402
C16orf70	ENSG00000125149		protein_coding		15.05	0.0120877	0.972352	0.170894	0.300863	0.244653	0.162681
C16orf72	ENSG00000182831		protein_coding		72.1511	0.0138435	0.971004	0.00954266	0.96484	-0.011419	0.974924
C16orf86	ENSG00000159761		protein_coding		5.80172	-0.251664	0.321758	-0.268985	0.209585	-0.412306	0.045138
C16orf87	ENSG00000155330		protein_coding		16.3866	-0.116879	0.530267	-0.168827	0.273984	-0.278385	0.0310301
C16orf91	ENSG00000174109		protein_coding		11.047	0.0846715	0.77693	0.154105	0.373067	0.446431	0.000381495
C16orf95	ENSG00000260456		protein_coding		2.27577	-0.140952	0.810302	-0.256041	0.526734	-0.303229	0.431414
C17orf113	ENSG00000267221		protein_coding		2.40372	-0.326775	0.469852	-0.479522	0.131057	-0.594055	0.0808122
C17orf49	ENSG00000258315		protein_coding		27.0863	0.0446683	0.865271	-0.0708303	0.650396	-0.101999	0.433964
C17orf58	ENSG00000186665		protein_coding		0.903673	-0.599028	0.362986	-0.0606161	0.945087	-0.561064	0.348967
C17orf75	ENSG00000108666		protein_coding		6.9513	0.226728	0.395012	0.0989955	0.714751	0.0230797	0.944807		+	+
C17orf80	ENSG00000141219		protein_coding		13.8299	-0.251807	0.170517	-0.0945833	0.601117	0.0661784	0.802524
C17orf97	ENSG00000187624		protein_coding		1.89022	-0.564242	0.206938	-0.148392	0.765562	0.254954	0.59107
C18orf21	ENSG00000141428		protein_coding		15.6677	0.169637	0.471267	0.00990015	0.974979	0.123051	0.538519
C18orf25	ENSG00000152242		protein_coding		33.12	0.0687623	0.707739	0.0301964	0.872516	0.138449	0.278322
C18orf32	ENSG00000177576		protein_coding		41.6842	-0.00932114	0.978189	-0.0257293	0.866102	0.229739	0.0320347
C19orf12	ENSG00000131943		protein_coding		26.426	0.124881	0.486649	0.30776	0.00105411	0.271083	0.0994794		+	+
C19orf25	ENSG00000119559		protein_coding		9.71984	-0.0594803	0.851588	-0.0933858	0.715658	-0.0474638	0.888773
C19orf33	ENSG00000167644		protein_coding		0.880361	0.66731	0.276885	1.21904	0.00306796	1.27214	0.0013447
C19orf44	ENSG00000105072		protein_coding		0.349265	-0.120492	0.950387	-0.151372	0.901445	0.23484	0.842163
C19orf47	ENSG00000160392		protein_coding		51.4086	-0.200842	0.223966	-0.153794	0.105739	-0.172064	0.287274
C19orf48	ENSG00000167747		transcribed_unitary_pseudogene		2.66091	0.12876	0.794604	0.102565	0.834007	0.0474675	0.935608
C19orf53	ENSG00000104979		protein_coding		66.0922	0.0319333	0.901115	-0.08698	0.51561	-0.104694	0.460332
C19orf54	ENSG00000188493		protein_coding		5.522	-0.0282825	0.952353	-0.311255	0.142627	0.0910342	0.796282
C19orf81	ENSG00000235034		protein_coding		0.91075	0.493088	0.57237	0.163377	0.847874	-0.140926	0.904314
C1D	ENSG00000197223		protein_coding		25.3783	0.0857841	0.719436	-0.00556913	0.984425	0.0370566	0.856428
C1GALT1	ENSG00000106392		protein_coding		9.68644	-0.100497	0.69182	-0.0995075	0.608996	-0.00118007	0.997171
C1GALT1C1	ENSG00000171155		protein_coding		2.474	0.198716	0.738306	0.0582263	0.910875	0.0373536	0.94218
C1orf105	ENSG00000180999		protein_coding		0.0599689	1.21595	NA	0.72179	0.728697	0.980891	0.588559
C1orf109	ENSG00000116922		protein_coding		5.26104	-0.0786492	0.839363	0.278684	0.182093	0.355454	0.0389983
C1orf115	ENSG00000162817		protein_coding		15.639	-0.511443	0.00153248	-0.497744	0.000743282	-0.384327	0.0313141
C1orf122	ENSG00000197982		protein_coding		22.9987	0.206146	0.336357	0.00927028	0.980426	-0.101382	0.810906
C1orf131	ENSG00000143633		protein_coding		2.30253	-0.0568567	0.940383	0.0637032	0.899102	0.726519	0.00748864
C1orf162	ENSG00000143110		protein_coding		0.674765	-0.293935	0.793766	-0.295523	0.704638	-0.305201	0.7326
C1orf167	ENSG00000215910		protein_coding		4.78882	0.323926	0.341132	-0.0584974	0.888521	0.0434064	0.917621
C1orf174	ENSG00000198912		protein_coding		9.25174	-0.217294	0.365877	-0.083961	0.740813	0.0508116	0.868132
C1orf198	ENSG00000119280		protein_coding		23.224	-0.0172951	0.958817	0.124582	0.447487	0.0896362	0.717057
C1orf21	ENSG00000116667		protein_coding		188.744	0.00561274	0.986318	-0.0709952	0.56334	0.0766696	0.578926
C1orf216	ENSG00000142686		protein_coding		5.29573	-0.0211829	0.97001	0.162529	0.49967	0.215505	0.315691
C1orf35	ENSG00000143793		protein_coding		6.7781	-0.252114	0.280789	-0.440233	0.00666259	-0.238543	0.320416
C1orf43	ENSG00000143612		protein_coding		235.16	0.0148861	0.934609	-0.0384223	0.746973	-0.11082	0.348486
C1orf52	ENSG00000162642		protein_coding		16.9257	0.215765	0.166078	0.114862	0.500862	0.0670102	0.733521
C1orf53	ENSG00000203724		protein_coding		2.6882	-0.147428	0.782639	-0.27733	0.435512	-0.104169	0.81933
C1orf54	ENSG00000118292		protein_coding		6.00989	0.0320772	0.954007	-0.0760082	0.834225	0.0594568	0.86786
C1orf56	ENSG00000143443		protein_coding		4.88999	-0.334416	0.197428	-0.157912	0.567355	-0.31687	0.139003
C1orf74	ENSG00000162757		protein_coding		1.36727	0.225919	0.709463	0.546592	0.085848	0.224722	0.655425	+	+
C1QA	ENSG00000173372		protein_coding		8.0873	0.178672	0.720143	0.27513	0.34321	0.194228	0.486173
C1QB	ENSG00000173369		protein_coding		3.72535	0.458702	0.304804	0.817867	0.000149698	0.684822	0.00499034
C1QBP	ENSG00000108561		protein_coding		225.189	-0.0279225	0.817807	0.00774661	0.960506	-0.023339	0.902567
C1QC	ENSG00000159189		protein_coding		9.84804	0.108946	0.81209	0.432445	0.00876762	0.263815	0.201351
C1QTNF1	ENSG00000173918		protein_coding		8.06909	-0.195974	0.454011	-0.0281823	0.924812	-0.143412	0.602348
C1QTNF5	ENSG00000223953		protein_coding		3.63846	-0.0525178	0.923822	-0.305223	0.404682	-0.20596	0.613694	+	+
C1QTNF9	ENSG00000240654		protein_coding		10.0835	-0.33357	0.186175	-0.797113	5.78e-07	-0.908514	7.89e-07
C1R	ENSG00000159403		protein_coding		9.37301	-0.0287711	0.958498	-0.0151764	0.974344	0.191963	0.433376
C1S	ENSG00000182326		protein_coding		15.8623	0.204625	0.286291	0.141619	0.462496	0.0494742	0.846495
C20orf194	ENSG00000088854		protein_coding		19.6702	-0.00278955	0.995772	0.441966	0.0238183	0.146599	0.671187
C20orf27	ENSG00000101220		protein_coding		18.9587	-0.252591	0.0783484	-0.339736	0.0193461	-0.359138	0.00266311
C21orf91	ENSG00000154642		protein_coding		5.34252	-0.0615873	0.88692	0.16432	0.477977	0.173317	0.592311
C22orf39	ENSG00000242259		protein_coding		51.0846	-0.0432425	0.781628	-0.0747241	0.508839	-0.0399339	0.75234
C2CD3	ENSG00000168014		protein_coding		2.28523	0.135366	0.802124	0.114888	0.790223	0.158741	0.719904
C2CD4B	ENSG00000205502		protein_coding		1.24687	0.551778	0.351946	0.143089	0.845725	0.18815	0.796813
C2CD5	ENSG00000111731		protein_coding		1.12276	0.426366	0.433387	0.0342879	0.970924	0.216754	0.719268
C2orf27A	ENSG00000287151		lncRNA		1.78475	-0.106547	0.876479	-0.570827	0.116502	-0.0871962	0.923141
C2orf42	ENSG00000115998		protein_coding		9.81739	0.124428	0.608912	0.0230218	0.930367	0.0577914	0.806802
C2orf49	ENSG00000135974		protein_coding		19.9925	-0.00933299	0.978189	-0.044739	0.842685	-0.0875185	0.605909
C2orf68	ENSG00000168887		protein_coding		66.9576	-0.117321	0.279921	-0.217442	0.00251657	-0.157032	0.0768149
C2orf69	ENSG00000178074		protein_coding		9.09757	0.260426	0.144039	0.4377	0.00244022	0.234661	0.22804
C2orf74	ENSG00000237651		protein_coding		3.50161	-0.0814395	0.876479	-0.248062	0.575233	-0.242898	0.533957
C2orf76	ENSG00000186132		protein_coding		2.88325	0.101392	0.87648	-0.0577388	0.918197	0.0510497	0.935911
C2orf88	ENSG00000187699		protein_coding		13.9474	0.0438687	0.859843	-0.071242	0.712094	0.602472	0.000143387			+
C3	ENSG00000125730		protein_coding		21.1074	-0.0237465	0.949457	-0.113584	0.589113	-0.0859092	0.732285
C3orf18	ENSG00000088543		protein_coding		30.0662	-0.228558	0.0418455	-0.288012	0.00172098	-0.207925	0.0441161
C3orf33	ENSG00000174928		protein_coding		5.77878	-0.179304	0.575228	-0.274623	0.216605	-0.192266	0.50591
C3orf38	ENSG00000179021		protein_coding		5.07647	-0.072043	0.860678	-0.0123959	0.975589	0.049701	0.894532
C4orf3	ENSG00000164096		protein_coding		108.618	0.0947746	0.586081	-0.0187777	0.909136	0.000456967	0.998
C4orf54	ENSG00000248713		protein_coding		38.1177	-0.190856	0.241809	-0.383164	0.0008011	-0.210297	0.288077			+
C5AR1	ENSG00000197405		protein_coding		0.286191	0.136449	0.942934	-0.327225	0.824854	0.309324	0.823501
C5orf15	ENSG00000113583		protein_coding		17.6309	0.160211	0.537293	0.23399	0.152481	0.181827	0.238765
C5orf22	ENSG00000082213		protein_coding		13.3475	-0.185545	0.427598	-0.129424	0.53069	-0.0849495	0.749004
C5orf24	ENSG00000181904		protein_coding		24.4025	-0.104212	0.527937	0.0174691	0.933713	0.115029	0.372731
C5orf51	ENSG00000205765		protein_coding		5.75376	-0.0997516	0.814394	-0.389979	0.125274	-0.137954	0.66995
C5orf63	ENSG00000164241		protein_coding		3.71215	-0.136191	0.777352	-0.045875	0.911967	-0.0104847	0.987821
C6orf120	ENSG00000185127		protein_coding		17.1125	-0.0428257	0.891549	0.0982259	0.529314	0.0285338	0.917621
C6orf136	ENSG00000204564		protein_coding		24.0118	-0.0952363	0.654867	-0.0626366	0.666972	0.124765	0.329051
C6orf226	ENSG00000221821		protein_coding		5.82447	-0.0810431	0.879582	-0.0754318	0.823364	0.0354879	0.936443
C6orf47	ENSG00000204439		protein_coding		9.93645	0.031385	0.919341	0.0950713	0.659245	0.309158	0.0258929
C6orf62	ENSG00000112308		protein_coding		26.7566	-0.217641	0.255799	-0.247202	0.0369541	-0.155426	0.288564
C6orf89	ENSG00000198663		protein_coding		19.3609	-0.263165	0.142502	-0.259728	0.0509502	-0.0359948	0.886752
C7orf25	ENSG00000136197		protein_coding		8.11377	0.050145	0.884239	0.0138893	0.96503	0.0333518	0.917505
C7orf26	ENSG00000146576		protein_coding		4.60169	0.459628	0.0406775	0.335174	0.162874	0.144101	0.609263
C7orf50	ENSG00000146540		protein_coding		67.4676	-0.113017	0.410722	-0.122886	0.262715	-0.209291	0.0623768
C8orf33	ENSG00000182307		protein_coding		19.3683	-0.149085	0.444919	-0.0522175	0.765204	0.0449198	0.834018
C8orf37	ENSG00000156172		protein_coding		0.705922	0.0661193	0.959646	-0.172162	0.833514	-0.032803	0.975819
C8orf44	ENSG00000288596		protein_coding		0.531978	0.593079	0.424521	0.334824	0.628979	0.289652	0.748607
C8orf44-SGK3	ENSG00000288602		protein_coding		4.53024	0.0564388	0.904485	-0.127047	0.676871	0.108101	0.761737
C8orf58	ENSG00000241852		protein_coding		1.75623	-0.168758	0.812269	-0.360973	0.430972	-0.533649	0.227511
C8orf76	ENSG00000189376		protein_coding		8.80217	0.1594	0.493348	0.154944	0.422647	0.202132	0.299869
C8orf82	ENSG00000213563		protein_coding		19.0373	0.0116383	0.96982	0.00133646	0.996567	-0.0220129	0.953078
C9	ENSG00000113600		protein_coding		3.59117	0.375334	0.218217	0.567054	0.0112045	0.298533	0.280895
C9orf16	ENSG00000171159		protein_coding		22.5868	-0.112702	0.590592	-0.212913	0.0614372	-0.170219	0.247915
C9orf40	ENSG00000135045		protein_coding		0.814624	-0.0558441	0.966816	0.013809	0.989076	0.0148483	0.990432
C9orf64	ENSG00000165118		protein_coding		10.2494	-0.193112	0.358998	-0.0877764	0.660486	-0.0200971	0.955637
C9orf72	ENSG00000147894		protein_coding		2.24126	0.149106	0.775262	-0.0670961	0.895834	0.203505	0.6107
C9orf78	ENSG00000136819		protein_coding		24.7967	-0.266363	0.0699409	-0.239603	0.0255167	-0.092028	0.601206
C9orf85	ENSG00000155621		protein_coding		1.46572	-0.695386	0.25136	-0.202593	0.671148	-0.35381	0.474842
CA14	ENSG00000118298		protein_coding		13.7723	0.265514	0.239467	-0.0218236	0.942757	0.0659835	0.8658
CA2	ENSG00000104267		protein_coding		18.3377	0.0142085	0.974916	-0.140945	0.554896	0.0670605	0.780563
CA3	ENSG00000164879		protein_coding		2379.82	-0.00535726	0.989576	-0.193034	0.102779	-0.00498791	0.991547
CA3-AS1	ENSG00000253549		lncRNA		1.02924	-0.0099928	0.99576	0.207313	0.777549	-0.41101	0.518398
CA4	ENSG00000167434		protein_coding		27.9957	-0.47531	0.00898263	-1.32903	1.95e-29	-2.04501	4.19e-33
CA5BP1	ENSG00000186312		transcribed_unprocessed_pseudogene		4.62523	0.00937732	0.989576	-0.106074	0.739027	-0.046695	0.916165
CA8	ENSG00000178538		protein_coding		1.68499	0.37022	0.501595	0.195058	0.663616	-0.341874	0.508585
CAAP1	ENSG00000120159		protein_coding		7.28399	0.0142124	0.97661	-0.00272212	0.993816	0.222731	0.355777
CAB39	ENSG00000135932		protein_coding		146.49	-0.0423928	0.772595	-0.102947	0.322617	-0.167278	0.299281
CABIN1	ENSG00000099991		protein_coding		2.80237	-0.0610421	0.913568	-0.221904	0.512074	-0.192843	0.677198
CABLES1	ENSG00000134508		protein_coding		0.404283	-0.0985468	0.954704	-0.0912024	0.94507	-0.0446125	0.977261
CABLES2	ENSG00000149679		protein_coding		4.96797	-0.311935	0.377719	-0.406074	0.0789168	-0.304189	0.239129
CACFD1	ENSG00000160325		protein_coding		3.42083	0.0862707	0.85626	0.0719513	0.84026	0.169583	0.626329
CACHD1	ENSG00000158966		protein_coding		0.677432	-0.640428	0.484007	0.0774854	0.941197	0.126527	0.910379
CACNA1S	ENSG00000081248		protein_coding		74.4941	-0.0793219	0.537227	-0.232241	0.00146601	-0.226951	0.0149919
CACNA2D1	ENSG00000153956		protein_coding		76.5951	0.00148061	0.997863	-0.110607	0.436281	-0.177098	0.0912359
CACNA2D2	ENSG00000007402		protein_coding		0.597169	-0.383687	0.736082	-0.442781	0.564924	-0.557805	0.545557
CACNA2D3	ENSG00000157445		protein_coding		24.2861	-0.126858	0.465624	-0.129105	0.396288	-0.192614	0.133592
CACNB1	ENSG00000067191		protein_coding		191.808	-0.104226	0.357827	-0.069767	0.559967	0.0971423	0.603032
CACNG1	ENSG00000108878		protein_coding		193.246	0.153989	0.292411	-0.0948641	0.397289	-0.241758	0.00111817
CACNG6	ENSG00000130433		protein_coding		43.0136	-0.0116073	0.972352	-0.0952016	0.479096	-0.280783	0.263483
CACTIN	ENSG00000105298		protein_coding		8.22158	-0.242319	0.347052	0.00437012	0.989252	0.0157875	0.963015
CACUL1	ENSG00000151893		protein_coding		27.3321	0.00376353	0.992085	0.0217163	0.907031	-0.0499196	0.759314
CACYBP	ENSG00000116161		protein_coding		102.946	0.0813334	0.598384	0.0245751	0.875851	0.00314593	0.988339
CADM1	ENSG00000182985		protein_coding		13.5309	-0.207027	0.283375	-0.347147	0.00488805	-0.356785	0.00743727
CADM2	ENSG00000175161		protein_coding		5.2301	0.374662	0.300085	0.265922	0.424057	0.0914821	0.856294
CADM3	ENSG00000162706		protein_coding		0.643699	-0.377925	0.719436	0.144058	0.872284	-0.434367	0.634346
CADM4	ENSG00000105767		protein_coding		2.42885	-0.324936	0.625289	-0.117024	0.829152	-0.0633321	0.924295
CADPS2	ENSG00000081803		protein_coding		3.82081	-0.0501348	0.919666	-0.195815	0.485164	-0.222781	0.451889
CAHM	ENSG00000270419		lncRNA		3.0826	-0.228252	0.632053	-0.211476	0.578509	-0.235288	0.660844
CALB2	ENSG00000172137		protein_coding		0.489451	-0.761009	0.650665	-0.614557	0.662405	-0.250814	0.88945
CALCOCO1	ENSG00000012822		protein_coding		47.1476	-0.176987	0.102294	-0.168213	0.276442	-0.0440739	0.854938
CALCOCO2	ENSG00000136436		protein_coding		44.9885	-0.320983	0.0678619	-0.350391	0.313205	-0.0643073	0.902777
CALCRL	ENSG00000064989		protein_coding		1.10124	0.44278	0.528428	0.389823	0.525615	0.490201	0.399407
CALD1	ENSG00000122786		protein_coding		14.938	0.122231	0.581029	0.546543	7.21e-05	0.411035	0.0230056
CALHM2	ENSG00000138172		protein_coding		2.3197	0.560632	0.0779581	0.69192	0.00483718	0.515961	0.15229
CALHM5	ENSG00000178033		protein_coding		0.326554	-0.0716178	0.978189	0.384837	0.761449	0.787477	0.394329
CALM1	ENSG00000198668		protein_coding		543.875	0.0592857	0.642381	0.072765	0.558821	-0.0114016	0.965452
CALM2	ENSG00000143933		protein_coding		127.327	0.011878	0.980512	-0.121441	0.840518	0.215653	0.671654
CALM3	ENSG00000160014		protein_coding		162.841	-0.200373	0.00402461	-0.166533	0.0164115	-0.184487	0.0332288
CALML4	ENSG00000129007		protein_coding		2.47432	0.274185	0.530267	0.0116476	0.987074	-0.123251	0.889593
CALML6	ENSG00000169885		protein_coding		23.1995	0.268255	0.33823	-0.115324	0.670133	-0.0950536	0.856295
CALR	ENSG00000179218		protein_coding		165.881	-0.0504641	0.723131	0.0676769	0.559967	0.0943955	0.323984
CALU	ENSG00000128595		protein_coding		87.6887	-0.138869	0.224463	-0.126952	0.177906	-0.0599176	0.610968
CAMK1	ENSG00000134072		protein_coding		0.869105	0.415019	0.50177	0.614718	0.13601	0.060486	0.94081
CAMK2A	ENSG00000070808		protein_coding		78.8463	-0.140228	0.237373	-0.216481	0.0137637	-0.209287	0.0960364
CAMK2B	ENSG00000058404		protein_coding		57.5792	-0.18485	0.100423	-0.19774	0.029968	-0.151637	0.241251
CAMK2D	ENSG00000145349		protein_coding		43.6596	0.013824	0.964291	0.0437362	0.802077	0.0573927	0.830004
CAMK2G	ENSG00000148660		protein_coding		69.3181	-0.157128	0.19903	-0.234288	0.0205317	-0.195878	0.145438
CAMK2N1	ENSG00000162545		protein_coding		0.861761	-0.371833	0.686152	-0.0422957	0.96484	0.171655	0.832268
CAMKK2	ENSG00000110931		protein_coding		7.71259	-0.322882	0.156345	-0.243284	0.23292	-0.289613	0.132576
CAMKMT	ENSG00000143919		protein_coding		0.856593	0.152633	0.871091	-0.212707	0.751822	-0.436966	0.471957
CAMLG	ENSG00000164615		protein_coding		46.272	0.0485981	0.820811	0.0156085	0.933592	-0.0738379	0.695197
CAMSAP1	ENSG00000130559		protein_coding		15.1345	-0.20249	0.38174	-0.0522472	0.80151	0.101507	0.67999
CAMSAP2	ENSG00000118200		protein_coding		6.39197	0.196719	0.443268	0.136186	0.532745	0.15459	0.561957
CAMTA1	ENSG00000171735		protein_coding		108.234	-0.0457568	0.796446	-0.0846166	0.518005	-0.103417	0.592754
CAMTA1-DT	ENSG00000237436		lncRNA		4.29206	-0.0991015	0.833584	-0.259035	0.318352	-0.132984	0.745089
CAMTA2	ENSG00000108509		protein_coding		24.4951	-0.237055	0.487377	-0.284531	0.101679	-0.303542	0.0828332
CAND1	ENSG00000111530		protein_coding		19.5382	0.313117	0.053957	0.227148	0.0439125	-0.0165796	0.94081
CAND2	ENSG00000144712		protein_coding		59.0769	0.0424458	0.775014	0.0622717	0.584161	-0.018166	0.94081
CANT1	ENSG00000171302		protein_coding		6.1036	-0.0627396	0.874818	0.106172	0.695316	-0.0208241	0.959656
CANX	ENSG00000127022		protein_coding		130.766	-0.159084	0.160156	-0.0570987	0.600158	-0.0221759	0.847462
CAP1	ENSG00000131236		protein_coding		22.2564	0.189587	0.255799	0.336259	0.0245757	0.170276	0.354637
CAP2	ENSG00000112186		protein_coding		657.929	-0.0975828	0.217353	-0.0971688	0.237811	-0.0703626	0.477982
CAPN1	ENSG00000014216		protein_coding		30.051	-0.0770586	0.598384	-0.12793	0.286068	-0.0484482	0.808052
CAPN10	ENSG00000142330		protein_coding		1.8073	-0.053462	0.945624	0.240259	0.566886	0.109951	0.845768
CAPN15	ENSG00000103326		protein_coding		2.05041	0.0493627	0.953593	0.404948	0.230124	0.344831	0.3274
CAPN2	ENSG00000162909		protein_coding		52.9093	-0.120204	0.518354	-0.0193413	0.923184	0.0541176	0.76486
CAPN3	ENSG00000092529		protein_coding		108.462	0.148764	0.425556	0.0234703	0.876188	-0.00675533	0.973328
CAPN5	ENSG00000149260		protein_coding		0.64784	-0.0341218	0.986077	0.0132134	0.992039	0.260428	0.769744
CAPN6	ENSG00000077274		protein_coding		1.11247	0.0133076	0.995083	-0.772688	0.163947	-0.707023	0.164918
CAPN7	ENSG00000131375		protein_coding		25.8495	0.0244183	0.926255	0.0723324	0.640714	-0.128568	0.373594
CAPNS1	ENSG00000126247		protein_coding		99.167	-0.0049936	0.9917	0.0724315	0.58003	-0.032887	0.904546
CAPRIN1	ENSG00000135387		protein_coding		42.2734	0.0488703	0.800127	0.0825889	0.504231	0.107065	0.431001
CAPRIN2	ENSG00000110888		protein_coding		3.2701	0.122213	0.792531	0.0583309	0.896553	0.318071	0.513822
CAPS2	ENSG00000180881		protein_coding		0.858354	0.362526	0.581029	-0.0395358	0.963522	0.144125	0.846288
CAPZA1	ENSG00000116489		protein_coding		3.99772	-0.0219081	0.980026	-0.205813	0.609891	0.151993	0.732521
CAPZA2	ENSG00000198898		protein_coding		144.406	-0.079069	0.647178	-0.153172	0.111035	-0.106726	0.499315
CAPZB	ENSG00000077549		protein_coding		111.5	-0.0873761	0.473394	-0.0584491	0.621455	-0.167656	0.0417405
CARD10	ENSG00000100065		protein_coding		5.32903	-0.553562	0.00914701	-1.23716	4.92e-11	-0.787796	0.000462205
CARD16	ENSG00000204397		protein_coding		1.26461	0.180604	0.833168	-0.10121	0.892869	0.1794	0.800829
CARD19	ENSG00000165233		protein_coding		21.2797	0.120283	0.633342	-0.0553116	0.804406	0.115647	0.614622
CARD8	ENSG00000105483		protein_coding		3.81009	-0.0065695	0.995184	0.0995947	0.782169	0.287653	0.228993
CARF	ENSG00000138380		protein_coding		1.40056	-0.0465961	0.961356	0.0428404	0.95607	-0.0242591	0.977843
CARHSP1	ENSG00000153048		protein_coding		6.1898	0.0378879	0.936231	0.156812	0.556467	-0.251232	0.307282
CARM1	ENSG00000142453		protein_coding		68.0417	-0.190884	0.162049	-0.213758	0.0265001	-0.336225	0.00714682
CARNMT1	ENSG00000156017		protein_coding		18.5213	0.0408189	0.864331	0.109648	0.414846	0.109863	0.545557
CARNS1	ENSG00000172508		protein_coding		19.1652	0.0964583	0.77759	-0.174141	0.390268	-0.0510526	0.88543	+
CARS1	ENSG00000110619		protein_coding		9.88616	0.0862419	0.736662	0.154255	0.367796	0.108143	0.581225
CARS2	ENSG00000134905		protein_coding		36.6184	-0.0770861	0.731689	-0.0406404	0.798688	0.0287134	0.929709
CASC3	ENSG00000108349		protein_coding		53.2922	-0.131971	0.333076	-0.101916	0.350101	-0.0489309	0.788758
CASD1	ENSG00000127995		protein_coding		11.2184	-0.0429379	0.906728	-0.0890665	0.708475	-0.213154	0.398305
CASK	ENSG00000147044		protein_coding		0.83166	-0.0677271	0.954704	-0.215067	0.757237	-0.0860033	0.924295
CASKIN2	ENSG00000177303		protein_coding		14.343	0.582551	0.0147283	-0.0554407	0.839276	0.313419	0.214993	+
CASP1	ENSG00000137752		protein_coding		0.486655	-0.319462	0.789868	0.0147662	0.990435	0.244469	0.805119	+
CASP3	ENSG00000164305		protein_coding		2.6678	0.041125	0.948595	0.143231	0.700733	0.307914	0.323081
CASP4LP	ENSG00000235505		transcribed_unprocessed_pseudogene		0.363474	-0.418608	NA	-0.497859	0.670133	-0.156745	0.924171
CASP6	ENSG00000138794		protein_coding		2.2349	-0.161411	0.779788	-0.22401	0.602164	0.0260208	0.965452
CASP7	ENSG00000165806		protein_coding		3.92166	0.171859	0.63192	0.252802	0.287721	0.523956	0.00357201
CASP8AP2	ENSG00000118412		protein_coding		9.4954	-0.180864	0.450543	-0.253039	0.14059	-0.240789	0.182768
CASP9	ENSG00000132906		protein_coding		2.40018	0.440465	0.334529	0.160053	0.654185	0.180705	0.681839	+
CASQ1	ENSG00000143318		protein_coding		1929.55	-0.168027	0.131569	-0.266779	0.00858203	-0.223917	0.00784148
CASQ2	ENSG00000118729		protein_coding		44.5089	-0.446105	0.318785	-0.36509	0.33698	-0.129384	0.857714
CAST	ENSG00000153113		protein_coding		94.6387	-0.104435	0.400124	-0.132343	0.144916	-0.0820196	0.583215
CASTOR2	ENSG00000274070		protein_coding		8.1255	-0.0237356	0.964568	-0.326025	0.120615	-0.388992	0.13137
CASTOR3	ENSG00000239521		transcribed_unprocessed_pseudogene		74.8406	-0.190704	0.247069	-0.105534	0.267887	-0.248012	0.0041857
CASZ1	ENSG00000130940		protein_coding		15.4679	-0.0921248	0.71662	-0.162227	0.432641	-0.0399633	0.930072
CAT	ENSG00000121691		protein_coding		53.8901	-0.0976511	0.554309	-0.100292	0.326216	-0.18387	0.121733
CATSPER2P1	ENSG00000205771		transcribed_unprocessed_pseudogene		0.788511	-0.251655	0.793159	-0.562314	0.400031	-0.268046	0.756889
CAV1	ENSG00000105974		protein_coding		44.9323	-0.0217695	0.953942	0.0148131	0.9613	-0.049078	0.785421
CAV2	ENSG00000105971		protein_coding		21.4166	-0.00901707	0.980526	0.0158829	0.945087	-0.0667387	0.755689
CAV3	ENSG00000182533		protein_coding		31.9767	-0.124708	0.541299	-0.0911233	0.603515	-0.0387309	0.88945
CAVIN1	ENSG00000177469		protein_coding		70.8639	-0.00222393	0.995184	0.121261	0.345001	0.170969	0.291336
CAVIN2	ENSG00000168497		protein_coding		14.98	0.0115286	0.979629	0.291766	0.070181	0.174476	0.531707
CAVIN3	ENSG00000170955		protein_coding		21.7825	-0.306758	0.200881	0.0393886	0.870414	0.188021	0.265156
CAVIN4	ENSG00000170681		protein_coding		57.4077	-0.0849896	0.696371	-0.302986	0.00397966	-0.160343	0.567902
CBFA2T2	ENSG00000078699		protein_coding		9.7454	-0.131694	0.569395	-0.0728838	0.737551	0.106572	0.679549
CBFA2T3	ENSG00000129993		protein_coding		1.50262	-0.0607956	0.948677	-0.124648	0.834225	-0.36652	0.46814
CBFB	ENSG00000067955		protein_coding		17.2724	0.227498	0.178156	0.260098	0.0158453	0.40719	0.00811466
CBL	ENSG00000110395		protein_coding		2.3362	0.406559	0.343994	0.360811	0.27991	0.470793	0.168492
CBLB	ENSG00000114423		protein_coding		5.09113	0.393863	0.0391167	0.193194	0.372077	0.00927548	0.984119
CBLL1	ENSG00000105879		protein_coding		13.5159	-0.0200659	0.967391	-0.260597	0.217851	-0.092792	0.731381
CBR1	ENSG00000159228		protein_coding		20.3962	-0.355952	0.0172859	-0.157352	0.232006	-0.0971962	0.597364
CBR3	ENSG00000159231		protein_coding		3.01998	-0.272477	0.58038	0.233745	0.4266	0.372773	0.168492
CBR3-AS1	ENSG00000236830		lncRNA		1.06916	0.293427	0.674954	0.720629	0.0343203	1.3375	3.21e-07
CBR4	ENSG00000145439		protein_coding		17.1943	0.166006	0.553595	0.125486	0.560437	-0.0324738	0.908584
CBWD5	ENSG00000147996		protein_coding		4.57069	-0.126652	0.806047	-0.0550174	0.893663	-0.0558864	0.894532
CBX1	ENSG00000108468		protein_coding		65.9468	-0.174234	0.0962235	-0.164716	0.0598341	-0.183907	0.0794224
CBX3	ENSG00000122565		protein_coding		31.4161	0.0453701	0.833357	0.0210069	0.909136	0.0694572	0.660189
CBX4	ENSG00000141582		protein_coding		4.92568	-0.369203	0.196432	-0.0206602	0.963271	-0.104823	0.778256
CBX5	ENSG00000094916		protein_coding		33.6575	-0.0705259	0.69182	-0.219972	0.0228543	-0.162963	0.0769994
CBX6	ENSG00000183741		protein_coding		5.89664	-0.269152	0.304804	-0.0507574	0.890835	-0.0712964	0.868132
CBX7	ENSG00000100307		protein_coding		34.2422	-0.20398	0.099391	-0.252806	0.0108637	-0.222909	0.0699861
CBY1	ENSG00000100211		protein_coding		14.3368	-0.0566207	0.846605	-0.105175	0.525374	-0.0800444	0.708242
CC2D1A	ENSG00000132024		protein_coding		12.4202	-0.215724	0.461477	-0.050042	0.831054	-0.109588	0.718197
CC2D1B	ENSG00000154222		protein_coding		15.7338	-0.098913	0.681343	-0.0681703	0.723019	0.0292108	0.915118
CC2D2A	ENSG00000048342		protein_coding		0.427287	-0.0808481	0.958854	0.415533	0.574286	0.136544	0.915118
CCAR1	ENSG00000060339		protein_coding		4.18072	-0.100187	0.838726	0.0544836	0.892127	0.0946503	0.862644
CCAR2	ENSG00000158941		protein_coding		17.0988	-0.1485	0.403607	-0.128818	0.324591	-0.100823	0.653532
CCDC102B	ENSG00000150636		protein_coding		1.15865	-0.0192621	0.988343	-0.433888	0.426873	-0.0647872	0.935911
CCDC106	ENSG00000173581		protein_coding		23.031	-0.255297	0.0609638	-0.155636	0.238366	-0.0647781	0.687715
CCDC107	ENSG00000159884		protein_coding		28.4517	0.137472	0.341752	0.0812566	0.635703	0.0010378	0.997171
CCDC112	ENSG00000164221		protein_coding		2.63428	0.0142419	0.989576	-0.0839394	0.871408	-0.154702	0.767302
CCDC113	ENSG00000103021		protein_coding		3.62722	-0.410801	0.190166	-0.309898	0.236907	-0.209087	0.48124
CCDC115	ENSG00000136710		protein_coding		11.9702	-0.195401	0.343444	-0.342427	0.013962	-0.182123	0.321906
CCDC117	ENSG00000159873		protein_coding		38.6133	0.132837	0.477827	0.117871	0.302793	-0.131575	0.318982
CCDC12	ENSG00000160799		protein_coding		15.9606	0.230551	0.264064	0.110098	0.486459	0.23781	0.217022
CCDC121	ENSG00000176714		protein_coding		1.1009	-0.184398	0.818677	-0.0914243	0.899102	-0.133585	0.865188
CCDC124	ENSG00000007080		protein_coding		88.1981	-0.210793	0.00701902	-0.182132	0.0121844	-0.17221	0.0532141
CCDC125	ENSG00000183323		protein_coding		1.28547	-0.140168	0.853752	-0.644852	0.106899	-0.195259	0.733847
CCDC126	ENSG00000169193		protein_coding		10.011	0.0680364	0.798344	0.0307519	0.915526	-0.110669	0.641055
CCDC127	ENSG00000164366		protein_coding		6.09667	-0.254569	0.346182	-0.197816	0.402101	-0.309146	0.180773
CCDC130	ENSG00000104957		protein_coding		5.82048	0.0179681	0.970468	0.0223766	0.952052	0.27751	0.227361
CCDC134	ENSG00000100147		protein_coding		1.89724	0.257578	0.62039	0.570712	0.0274931	0.665247	0.0131658
CCDC136	ENSG00000128596		protein_coding		2.60152	-0.520771	0.272393	-0.198961	0.639636	0.128863	0.802679
CCDC137	ENSG00000185298		protein_coding		3.52642	-0.0868588	0.870925	0.172765	0.604629	0.342833	0.230767
CCDC138	ENSG00000163006		protein_coding		1.29287	-0.0327933	0.978875	-0.255724	0.724432	0.0141508	0.98922
CCDC141	ENSG00000163492		protein_coding		3.63978	0.0730736	0.92581	0.266099	0.509419	0.043217	0.952566
CCDC144B	ENSG00000154874		transcribed_unprocessed_pseudogene		4.56342	0.00277437	0.998048	-0.165835	0.589548	-0.280038	0.231191
CCDC149	ENSG00000181982		protein_coding		6.1888	-0.137613	0.70552	-0.13927	0.642896	0.0266029	0.952566
CCDC167	ENSG00000198937		protein_coding		10.5822	0.0706749	0.80782	-0.0957354	0.660379	-0.0431074	0.904314
CCDC169-SOHLH2	ENSG00000250709		protein_coding		0.532188	-0.711737	0.49066	0.303274	0.731412	-0.267324	0.805951
CCDC174	ENSG00000154781		protein_coding		6.27249	-0.0901288	0.816335	-0.17159	0.557315	0.338459	0.1239		+
CCDC186	ENSG00000165813		protein_coding		6.4473	-0.125085	0.707739	-0.260261	0.218547	-0.235607	0.325846
CCDC197	ENSG00000175699		protein_coding		0.217725	0.572845	NA	1.26957	0.149257	1.2567	0.15646
CCDC22	ENSG00000101997		protein_coding		5.43092	-0.0684128	0.872425	-0.075297	0.824854	-0.123455	0.696731
CCDC25	ENSG00000147419		protein_coding		22.8818	-0.0603536	0.784621	-0.219365	0.0881413	-0.0886044	0.596348
CCDC28A	ENSG00000024862		protein_coding		4.76304	-0.0852976	0.825134	-0.209042	0.356538	-0.300062	0.190662
CCDC28B	ENSG00000160050		protein_coding		221.047	0.105022	0.39316	0.181757	0.0288488	-0.0150718	0.959656		+
CCDC3	ENSG00000151468		protein_coding		0.558168	0.862583	0.178196	0.54463	0.399783	0.151678	0.911814
CCDC32	ENSG00000128891		protein_coding		2.93398	0.230709	0.548564	0.279768	0.27991	-0.025938	0.962289
CCDC34	ENSG00000109881		protein_coding		2.22135	0.0238111	0.978875	-0.0971346	0.842195	-0.0400703	0.949186
CCDC43	ENSG00000180329		protein_coding		39.2417	-0.0804075	0.628159	-0.134431	0.281449	-0.0761521	0.595756
CCDC47	ENSG00000108588		protein_coding		115.223	-0.00221152	0.994921	-0.0835205	0.411143	0.0239543	0.860354
CCDC50	ENSG00000152492		protein_coding		34.9738	-0.000128501	0.99955	-0.0111689	0.954106	-0.0533825	0.748186
CCDC51	ENSG00000164051		protein_coding		12.7685	-0.162836	0.387983	-0.0697473	0.714777	0.000808885	0.997724
CCDC57	ENSG00000176155		protein_coding		1.89449	0.0419912	0.968324	-0.482424	0.279588	-0.153836	0.842953
CCDC58	ENSG00000160124		protein_coding		26.8743	-0.135414	0.841484	-0.0710949	0.930612	0.269702	0.67217
CCDC59	ENSG00000133773		protein_coding		17.653	-0.107838	0.635939	-0.177399	0.162701	-0.160334	0.306495
CCDC6	ENSG00000108091		protein_coding		19.2664	-0.0640366	0.816335	-0.073365	0.706705	0.0713576	0.770762
CCDC61	ENSG00000104983		protein_coding		1.91664	-0.0646333	0.926091	0.0969991	0.842685	0.342764	0.334871
CCDC66	ENSG00000180376		protein_coding		4.33859	-0.0295593	0.95841	-0.279269	0.367474	0.0198525	0.977412
CCDC69	ENSG00000198624		protein_coding		210.075	-0.34868	0.0549689	-0.372873	9.38e-05	-0.30199	0.108155
CCDC71	ENSG00000177352		protein_coding		12.1444	-0.475837	0.00258816	-0.253381	0.067473	0.0125589	0.967962
CCDC71L	ENSG00000253276		protein_coding		1.89581	0.0144662	0.989553	0.370772	0.271261	0.127818	0.804791
CCDC8	ENSG00000169515		protein_coding		1.50644	-0.0132426	0.992085	0.32143	0.447352	0.0956471	0.904546
CCDC80	ENSG00000091986		protein_coding		6.30996	0.178508	0.604107	0.274866	0.268491	0.49353	0.0136416
CCDC82	ENSG00000149231		protein_coding		12.3167	0.062125	0.800682	0.0233856	0.923062	0.0138132	0.959554
CCDC84	ENSG00000186166		protein_coding		5.98338	0.115685	0.730305	0.111841	0.655589	0.0906594	0.746135
CCDC85A	ENSG00000055813		protein_coding		3.10718	-0.631284	0.0485576	-0.789892	0.00414526	-0.773611	0.00463697
CCDC85B	ENSG00000175602		protein_coding		42.6955	0.108273	0.498021	-0.103371	0.49729	-0.276571	0.0164538
CCDC85C	ENSG00000205476		protein_coding		4.61113	-0.0910337	0.866969	-0.054673	0.899102	-0.269037	0.407392
CCDC86	ENSG00000110104		protein_coding		8.10968	0.0255164	0.957095	0.151584	0.456972	0.0278663	0.935608
CCDC88A	ENSG00000115355		protein_coding		3.32935	-0.0844257	0.884594	-0.206362	0.53669	-0.223969	0.586981
CCDC88C	ENSG00000015133		protein_coding		1.1996	-0.598638	0.304012	-0.424318	0.436607	-0.115756	0.868589
CCDC9	ENSG00000105321		protein_coding		9.25858	0.0510728	0.878384	-0.206787	0.315592	-0.000301851	0.998818
CCDC90B	ENSG00000137500		protein_coding		13.3766	-0.0532066	0.846515	-0.0762857	0.666572	-0.0630698	0.797373
CCDC91	ENSG00000123106		protein_coding		28.607	-0.0511448	0.793671	-0.122689	0.410639	-0.150534	0.359729
CCDC92	ENSG00000119242		protein_coding		53.8968	-0.312498	0.0121873	-0.264791	0.00226423	-0.197214	0.0726911
CCDC93	ENSG00000125633		protein_coding		8.86594	0.151943	0.553012	0.186728	0.233806	0.392289	0.00252717
CCDC97	ENSG00000142039		protein_coding		17.0637	-0.0708582	0.778833	-0.0491144	0.803541	0.0895321	0.725186
CCDC9B	ENSG00000188549		protein_coding		42.0164	-0.174016	0.144039	-0.274759	0.00366018	-0.245853	0.0409079
CCHCR1	ENSG00000204536		protein_coding		6.41111	0.0353874	0.93133	-0.0766208	0.759656	-0.1341	0.619916
CCL14	ENSG00000276409		protein_coding		5.28907	-0.260629	0.67704	-0.44167	0.213965	-0.490415	0.289865
CCL2	ENSG00000108691		protein_coding		1.053	1.02545	0.0179754	0.696813	0.30537	1.04992	0.0283268
CCL21	ENSG00000137077		protein_coding		1.00562	-0.0591649	0.986077	0.89019	0.126403	0.237568	0.84982
CCL5	ENSG00000271503		protein_coding		1.69751	-0.144983	0.849439	-0.0527928	0.93274	0.0318222	0.964069
CCL8	ENSG00000108700		protein_coding		0.122749	1.95761	NA	0.627896	0.667706	0.322066	0.873356
CCM2	ENSG00000136280		protein_coding		28.944	-0.212898	0.126015	-0.239143	0.0284112	-0.121068	0.622039
CCM2L	ENSG00000101331		protein_coding		2.11622	-0.669845	0.0457022	-0.580256	0.0776735	-0.557722	0.0826843
CCN1	ENSG00000142871		protein_coding		11.4442	1.40396	6.52e-14	0.0761551	0.917157	0.135496	0.8611
CCN2	ENSG00000118523		protein_coding		6.56644	1.49299	2.37e-15	0.602893	0.0119895	-0.355297	0.424183
CCN3	ENSG00000136999		protein_coding		1.11472	-0.431502	0.612074	0.406408	0.422647	-0.114019	0.915118
CCN5	ENSG00000064205		protein_coding		2.57055	0.241387	0.654619	0.198555	0.652184	0.0297661	0.969446
CCNA1	ENSG00000133101		protein_coding		0.0183038	1.03909	NA	0.387676	0.964077	-0.0943573	0.993528
CCNB1IP1	ENSG00000100814		protein_coding		8.15612	0.101975	0.781092	-0.190038	0.422647	-0.0597929	0.8658
CCNC	ENSG00000112237		protein_coding		13.4636	-0.0308329	0.914223	-0.053097	0.794414	-0.153579	0.334828
CCND1	ENSG00000110092		protein_coding		6.71754	0.222173	0.541299	0.158232	0.668699	0.101415	0.843047
CCND2	ENSG00000118971		protein_coding		2.09283	0.1492	0.828837	0.161073	0.754988	-0.00803479	0.99302
CCND3	ENSG00000112576		protein_coding		5.97948	0.11464	0.71662	-0.101562	0.723523	-0.282636	0.243378
CCNDBP1	ENSG00000166946		protein_coding		44.063	-0.0964206	0.576175	-0.174905	0.0723007	-0.152444	0.28827
CCNG1	ENSG00000113328		protein_coding		80.3807	0.323614	0.575716	0.0359384	0.968985	-0.330864	0.63845
CCNG2	ENSG00000138764		protein_coding		12.001	-0.105489	0.730902	-0.38278	0.0126416	-0.36715	0.193846
CCNH	ENSG00000134480		protein_coding		18.2992	0.16011	0.428269	0.0158463	0.953339	0.19906	0.170952
CCNI	ENSG00000118816		protein_coding		41.3889	-0.193105	0.341166	-0.22118	0.351782	-0.165124	0.579447
CCNJ	ENSG00000107443		protein_coding		3.30942	0.138069	0.754708	0.245455	0.459153	0.317867	0.224841
CCNK	ENSG00000090061		protein_coding		19.7529	0.0540053	0.85137	0.0706187	0.663198	0.049029	0.839115
CCNL1	ENSG00000163660		protein_coding		8.69815	0.881561	7.37e-06	0.580833	0.000381382	0.185445	0.391714
CCNL2	ENSG00000221978		protein_coding		19.9577	0.0550281	0.806047	-0.244902	0.0400501	-0.243281	0.148304
CCNQ	ENSG00000262919		protein_coding		15.1614	-0.0838868	0.725255	-0.120112	0.490017	-0.117752	0.501152
CCNT1	ENSG00000129315		protein_coding		3.96451	0.231652	0.493348	0.242608	0.357113	0.29803	0.3274
CCNT2	ENSG00000082258		protein_coding		7.01323	0.0261663	0.948165	-0.0541422	0.856515	0.0720316	0.815195
CCNY	ENSG00000108100		protein_coding		23.8442	-0.145692	0.461198	-0.116057	0.492962	-0.245004	0.0993595
CCNYL1	ENSG00000163249		protein_coding		0.880038	-0.0668557	0.956368	-0.185891	0.800857	-0.36581	0.610176
CCP110	ENSG00000103540		protein_coding		7.91618	-0.0734752	0.817692	-0.0323377	0.914836	-0.0217373	0.943925
CCPG1	ENSG00000260916		protein_coding		18.258	0.00657218	0.986836	0.068538	0.652762	0.163787	0.219772
[truncated: 10,269 more rows]

## Sheet: DEG 1h
Gene_name	Ensembl_id	Gene_biotype	Mean baseline expression, TPM	1h_log2FC	1h_Padj	1h_Diff. TSS usage	496	Total
NR4A2	ENSG00000153234	protein_coding	0.563986	5.45304	1.35526e-14		414	Up
FOSL1	ENSG00000175592	protein_coding	0.131158	5.13921	1.85365e-14		82	Down
MAFF	ENSG00000185022	protein_coding	1.62448	5.00076	4.8767e-20
NR4A3	ENSG00000119508	protein_coding	2.10461	4.75257	3.05628e-16
FOSB	ENSG00000125740	protein_coding	0.0836436	4.4197	1.92511e-12
BABAM2-AS1	-	lncRNA	0.146221	3.89218	0.00074304
LCP2	ENSG00000043462	protein_coding	0.302991	3.4029	6.1709e-16
ADAMTS4	ENSG00000158859	protein_coding	0.519236	3.28865	5.74067e-08
SERPINE1	ENSG00000106366	protein_coding	0.358737	3.22566	7.27709e-09
EGR2	ENSG00000122877	protein_coding	0.0876453	3.21572	3.72656e-05
CX3CL1	ENSG00000006210	protein_coding	2.36439	3.18749	2.30289e-17
EGR3	ENSG00000179388	protein_coding	0.154113	3.1684	0.00035862
GEM	ENSG00000164949	protein_coding	0.933759	3.14365	2.324e-08
FURIN	ENSG00000140564	protein_coding	0.0861555	3.12229	0.000738675
IQCJ-SCHIP1	ENSG00000283154	protein_coding	0.570554	3.05157	3.55175e-12
EGR1	ENSG00000120738	protein_coding	9.25574	2.86486	9.12679e-09
CNN1	ENSG00000130176	protein_coding	1.75951	2.79644	2.49546e-07
THBS1	ENSG00000137801	protein_coding	1.096	2.75369	1.75294e-07
GCH1	ENSG00000131979	protein_coding	0.281481	2.71283	6.04903e-09
FOS	ENSG00000170345	protein_coding	11.4211	2.67842	1.50065e-07
MIR222HG	ENSG00000270069	lncRNA	0.190656	2.47804	1.26551e-05
HES5	ENSG00000197921	protein_coding	0.327924	2.28707	2.76293e-06
NR0B2	ENSG00000131910	protein_coding	0.353144	2.1992	3.17095e-06
RAB15	ENSG00000139998	protein_coding	0.207802	2.1991	0.00196168
NR4A1	ENSG00000123358	protein_coding	53.3178	2.18805	8.83718e-12	+
ADAMTS9	ENSG00000163638	protein_coding	1.26165	2.16562	1.33617e-18
MYC	ENSG00000136997	protein_coding	1.1178	2.16308	3.60663e-12
PXDC1	ENSG00000168994	protein_coding	1.1381	2.15327	6.80971e-19
PRKAG2	ENSG00000106617	protein_coding	6.05522	2.14028	2.52849e-09	+
TNFSF9	ENSG00000125657	protein_coding	0.317321	2.09972	3.234e-05
NAB2	ENSG00000166886	protein_coding	0.83254	2.09493	1.35939e-10
CHAC1	ENSG00000128965	protein_coding	0.808135	2.0296	1.22498e-06
CDKN1A	ENSG00000124762	protein_coding	4.29987	2.02342	1.11409e-08
CNN2	ENSG00000064666	protein_coding	2.98893	1.98192	1.06424e-18
STC2	ENSG00000113739	protein_coding	0.279233	1.97838	0.000466623
ELF4	ENSG00000102034	protein_coding	0.236544	1.97407	0.0010061
SERPINH1	ENSG00000149257	protein_coding	11.4465	1.93519	7.36848e-36
GLIS2	ENSG00000126603	protein_coding	0.65553	1.92047	2.84553e-08
SPHK1	ENSG00000176170	protein_coding	0.487224	1.91836	3.90997e-07
GPR4	ENSG00000177464	protein_coding	1.30075	1.89951	7.3054e-11
CSRNP1	ENSG00000144655	protein_coding	7.00217	1.88786	7.29969e-06
SOX18	ENSG00000203883	protein_coding	3.93211	1.83254	3.01392e-25
ZNF331	ENSG00000130844	protein_coding	3.19376	1.81916	0.00173655	+
H4C1	ENSG00000278637	protein_coding	0.62358	1.81911	0.000261287
ATF3	ENSG00000162772	protein_coding	4.83447	1.81055	1.37263e-06
PLEKHO2	ENSG00000241839	protein_coding	1.87289	1.80704	3.60663e-12
BMP2	ENSG00000125845	protein_coding	1.06668	1.80397	8.89403e-06
STARD4	ENSG00000164211	protein_coding	0.333123	1.80248	0.000259697
CISH	ENSG00000114737	protein_coding	12.4343	1.79503	0.000304859
LDLR	ENSG00000130164	protein_coding	2.95777	1.78153	1.33043e-10
PNP	ENSG00000198805	protein_coding	0.409016	1.77555	3.31005e-05
GBP1	ENSG00000117228	protein_coding	0.83744	1.75405	2.69589e-07
TPM4	ENSG00000167460	protein_coding	20.3059	1.74414	5.80861e-13	+
JUNB	ENSG00000171223	protein_coding	39.9473	1.73815	1.70643e-05
EPHA2	ENSG00000142627	protein_coding	0.945082	1.73563	6.58791e-10
ZBTB21	ENSG00000173276	protein_coding	2.77226	1.72758	1.65587e-17
KITLG	ENSG00000049130	protein_coding	2.93076	1.72606	1.12039e-19
C11orf96	ENSG00000187479	protein_coding	6.67607	1.72343	1.2457e-15
DUSP2	ENSG00000158050	protein_coding	0.804618	1.71891	0.000421953
ICAM1	ENSG00000090339	protein_coding	2.65919	1.69772	1.33105e-13
BMF	ENSG00000104081	protein_coding	0.356591	1.69702	0.00104781
STX11	ENSG00000135604	protein_coding	0.751459	1.69521	1.23117e-07
ZC3H12A	ENSG00000163874	protein_coding	2.07471	1.65769	8.99304e-07
PIK3R3	ENSG00000117461	protein_coding	3.95816	1.62635	4.61523e-16
MSX1	ENSG00000163132	protein_coding	1.53463	1.62244	1.10713e-11
SLC20A1	ENSG00000144136	protein_coding	7.25793	1.56026	3.99107e-15
TAMALIN	ENSG00000161835	protein_coding	6.22303	1.55456	7.47527e-16
ATP8B1	ENSG00000081923	protein_coding	0.912529	1.53775	3.12052e-05
CIITA	ENSG00000179583	protein_coding	1.1746	1.50487	4.55433e-06	+
CCN2	ENSG00000118523	protein_coding	6.56644	1.49316	2.3554e-15
SLC25A25	ENSG00000148339	protein_coding	26.0824	1.49161	5.13392e-08
HMOX1	ENSG00000100292	protein_coding	2.29887	1.48457	1.45978e-10
KLF4	ENSG00000136826	protein_coding	3.85019	1.48211	7.74974e-09
BTG3	ENSG00000154640	protein_coding	2.4849	1.48206	1.29472e-11
HSPH1	ENSG00000120694	protein_coding	24.8671	1.46003	4.20184e-19	+
APOLD1	ENSG00000178878	protein_coding	6.93133	1.44885	9.21746e-17
TUBB6	ENSG00000176014	protein_coding	5.36414	1.43943	4.47181e-16
ID1	ENSG00000125968	protein_coding	19.5475	1.43838	4.06387e-21
EVA1C	ENSG00000166979	protein_coding	2.82956	1.43349	1.03231e-09
TCIM	ENSG00000176907	protein_coding	1.9507	1.42398	3.57968e-09
GZF1	ENSG00000125812	protein_coding	6.48086	1.41935	4.55764e-13	+
RASSF1	ENSG00000068028	protein_coding	2.28103	1.41347	1.69601e-09	+
PLAUR	ENSG00000011422	protein_coding	0.713033	1.40848	8.71434e-05
CCN1	ENSG00000142871	protein_coding	11.5021	1.40415	6.30144e-14
PMP22	ENSG00000109099	protein_coding	16.8242	1.36797	4.20184e-19	+
IL27RA	ENSG00000104998	protein_coding	1.1208	1.35765	2.65882e-05
CXCL2	ENSG00000081041	protein_coding	1.24499	1.35216	0.0025841
TNFRSF10B	ENSG00000120889	protein_coding	1.28006	1.35185	1.63734e-05
ACTA2	ENSG00000107796	protein_coding	39.1768	1.35021	5.13888e-08
RGS2	ENSG00000116741	protein_coding	0.955105	1.34853	0.000431324
ABRA	ENSG00000174429	protein_coding	81.4648	1.34789	2.66492e-24
SERTAD1	ENSG00000197019	protein_coding	3.3863	1.34025	3.57968e-09
SOCS3	ENSG00000184557	protein_coding	2.45842	1.32287	1.53334e-05
IER2	ENSG00000160888	protein_coding	7.75432	1.30579	2.76802e-12
SLC19A2	ENSG00000117479	protein_coding	37.0104	1.28966	9.57243e-17
ADAMTS1	ENSG00000154734	protein_coding	18.5052	1.28523	2.86854e-12
DDIT4	ENSG00000168209	protein_coding	30.2508	1.28228	5.39613e-07
ACTG1	ENSG00000184009	protein_coding	101.079	1.26273	3.71721e-23
BCL6B	ENSG00000161940	protein_coding	7.86299	1.26151	3.77741e-08
FOSL2	ENSG00000075426	protein_coding	31.8349	1.24466	3.07788e-06
THBD	ENSG00000178726	protein_coding	6.84501	1.24016	8.90556e-17
CKS2	ENSG00000123975	protein_coding	1.41689	1.2399	1.2372e-05
KLF2	ENSG00000127528	protein_coding	4.23522	1.20895	5.45324e-09
SEMA4C	ENSG00000168758	protein_coding	2.28537	1.20761	3.09801e-05	+
SLC2A3	ENSG00000059804	protein_coding	0.919401	1.20274	0.00788027
SOX17	ENSG00000164736	protein_coding	2.92526	1.20253	3.57968e-09
KLF16	ENSG00000129911	protein_coding	0.871209	1.17491	0.00159857
SLC1A5	ENSG00000105281	protein_coding	1.97161	1.16907	5.46001e-08
SMAD7	ENSG00000101665	protein_coding	4.56332	1.1657	1.7933e-08
KCNQ4	ENSG00000117013	protein_coding	1.26307	1.16283	0.000321012
TBX3	ENSG00000135111	protein_coding	5.70145	1.15933	3.08414e-09
HSPA1B	ENSG00000204388	protein_coding	23.1448	1.15531	8.96928e-19
NFIL3	ENSG00000165030	protein_coding	4.2657	1.14644	8.89559e-08
SDC4	ENSG00000124145	protein_coding	20.2664	1.13915	2.30289e-17
VGLL2	ENSG00000170162	protein_coding	77.9612	1.13728	1.25351e-05
MEOX1	ENSG00000005102	protein_coding	9.65284	1.13664	3.21129e-13
RASD1	ENSG00000108551	protein_coding	2.09738	1.13652	3.1527e-05
SIPA1L3	ENSG00000105738	protein_coding	4.65842	1.13291	5.45324e-09	+
VASP	ENSG00000125753	protein_coding	8.00553	1.09887	2.86337e-12
ALG2	ENSG00000119523	protein_coding	10.4893	1.09721	4.65766e-14
IRS2	ENSG00000185950	protein_coding	22.5839	1.09476	6.4188e-11
FGF6	ENSG00000111241	protein_coding	4.06058	1.09284	2.86449e-07
VWA1	ENSG00000179403	protein_coding	5.62822	1.07913	5.80046e-09
EMP1	ENSG00000134531	protein_coding	11.722	1.07796	6.92094e-21
ANKRD37	ENSG00000186352	protein_coding	5.13725	1.07574	2.01166e-07
PIM1	ENSG00000137193	protein_coding	3.76323	1.07396	1.84874e-06
H2AC4	ENSG00000278463	protein_coding	1.02492	1.07314	0.00533555
ZYX	ENSG00000159840	protein_coding	23.5275	1.07308	2.71382e-11
NAP1L5	ENSG00000177432	protein_coding	1.82407	1.07234	0.000266975	+
TAGLN	ENSG00000149591	protein_coding	20.6165	1.071	1.20221e-10
BHLHE40	ENSG00000134107	protein_coding	61.312	1.06734	3.37528e-05
ZSWIM6	ENSG00000130449	protein_coding	1.82165	1.06439	0.000176719
PLK3	ENSG00000173846	protein_coding	1.11439	1.06283	0.00576284
SLCO4A1	ENSG00000101187	protein_coding	1.50122	1.04618	0.00402797
TNFRSF4	ENSG00000186827	protein_coding	2.32861	1.04331	0.00355444
H4C2	ENSG00000278705	protein_coding	49.4568	1.04304	8.83924e-16
PPP1R27	ENSG00000182676	protein_coding	395.234	1.04226	1.36002e-11
VEGFA	ENSG00000112715	protein_coding	206.359	1.03965	8.8495e-06
RUNX1	ENSG00000159216	protein_coding	1.25934	1.03493	0.000467106
JDP2	ENSG00000140044	protein_coding	6.35709	1.03157	3.52934e-09
ID2	ENSG00000115738	protein_coding	2.83292	1.02881	5.10785e-07
RASIP1	ENSG00000105538	protein_coding	3.86462	1.02786	5.46822e-09
LRRC30	ENSG00000206422	protein_coding	2.89256	1.02537	0.000202731
CSRP1	ENSG00000159176	protein_coding	26.186	1.01231	3.98201e-09
ID3	ENSG00000117318	protein_coding	38.5723	1.00759	5.15654e-18
RPS2P46	ENSG00000189343	processed_pseudogene	3.44996	1.00723	2.56867e-05
FCGR2A	ENSG00000143226	protein_coding	1.31487	0.997691	0.0071653
CORO1C	ENSG00000110880	protein_coding	5.56204	0.989501	5.82102e-07
DLC1	ENSG00000164741	protein_coding	4.00303	0.988781	5.59591e-07
COTL1	ENSG00000103187	protein_coding	7.10197	0.987052	3.20216e-09
HSPA1A	ENSG00000204389	protein_coding	143.156	0.986967	5.39831e-12
HEY1	ENSG00000164683	protein_coding	11.0919	0.986639	7.88656e-12
ERF	ENSG00000105722	protein_coding	11.2214	0.979814	3.72656e-05
OSGIN1	ENSG00000140961	protein_coding	6.65053	0.979689	2.41735e-08
FLNB	ENSG00000136068	protein_coding	4.62949	0.979575	1.53334e-05
NEDD9	ENSG00000111859	protein_coding	16.8284	0.977824	1.54069e-06
RSRP1	ENSG00000117616	protein_coding	9.75391	0.971607	6.30144e-14
CDR2	ENSG00000140743	protein_coding	2.16358	0.968744	0.00019066
CDC42EP1	ENSG00000128283	protein_coding	3.95093	0.96771	6.37079e-08
ARRDC4	ENSG00000140450	protein_coding	7.93686	0.965923	1.54547e-06
TRIM63	ENSG00000158022	protein_coding	192.785	0.965574	6.50033e-14
EMX1	ENSG00000135638	protein_coding	33.0772	0.960145	9.18378e-06
RASSF2	ENSG00000101265	protein_coding	1.00896	0.958748	0.00843519
GATA2	ENSG00000179348	protein_coding	2.74233	0.955949	0.0021893
PLEKHG1	ENSG00000120278	protein_coding	3.13306	0.949998	0.000779637
GDNF	ENSG00000168621	protein_coding	4.66332	0.947255	0.000946677
RNF122	ENSG00000133874	protein_coding	16.4684	0.942841	8.78263e-06
KLF6	ENSG00000067082	protein_coding	18.1991	0.939969	2.04851e-11
MCAM	ENSG00000076706	protein_coding	10.7946	0.938517	4.39464e-10
TES	ENSG00000135269	protein_coding	4.45214	0.9326	1.32018e-06
ITGA5	ENSG00000161638	protein_coding	9.72076	0.92998	1.63766e-07
SEPHS2	ENSG00000179918	protein_coding	27.9257	0.924767	5.46822e-09
DUSP8	ENSG00000184545	protein_coding	2.15363	0.91968	0.00177645
NRARP	ENSG00000198435	protein_coding	3.82022	0.913987	0.000741015
LRRC8A	ENSG00000136802	protein_coding	6.39566	0.905548	3.4719e-07	+
AC005192.1	ENSG00000288640	protein_coding	25.2417	0.903134	4.56536e-08
STK38L	ENSG00000211455	protein_coding	12.7121	0.901074	9.92192e-07
IFRD1	ENSG00000006652	protein_coding	25.59	0.898339	3.68161e-08
HEYL	ENSG00000163909	protein_coding	3.42176	0.888557	0.000392212
ZCCHC2	ENSG00000141664	protein_coding	3.2835	0.883463	0.00105186
CCNL1	ENSG00000163660	protein_coding	8.69815	0.881747	7.37678e-06
NPTX2	ENSG00000106236	protein_coding	2.00707	0.878536	0.00302243
PPARGC1A	ENSG00000109819	protein_coding	32.3792	0.876611	0.0027824	+
ACTN1	ENSG00000072110	protein_coding	7.01646	0.874772	3.72656e-05
SLC7A5	ENSG00000103257	protein_coding	3.93777	0.868695	0.000108644
PELI2	ENSG00000139946	protein_coding	1.80914	0.866448	0.00854667
TRIM47	ENSG00000132481	protein_coding	1.88687	0.859493	0.00195224
CRK	ENSG00000167193	protein_coding	11.3423	0.847377	1.19029e-16
MYADM	ENSG00000179820	protein_coding	10.3596	0.846429	8.21582e-07
TRIP6	ENSG00000087077	protein_coding	1.6004	0.834887	0.00409063
SLC7A8	ENSG00000092068	protein_coding	1.74077	0.8335	0.00409063
ACER3	ENSG00000078124	protein_coding	1.47999	0.832608	0.00902053
TMEM140	ENSG00000146859	protein_coding	4.62689	0.831651	3.95675e-08
MNT	ENSG00000070444	protein_coding	2.56735	0.826279	0.000129125
MIR378A	ENSG00000199047	miRNA	3.19798	0.814651	0.000176719
ARHGEF2	ENSG00000116584	protein_coding	1.85973	0.813234	0.00533195
AC026461.1	ENSG00000259827	lncRNA	158.83	0.812158	7.25742e-11
CLIC4	ENSG00000169504	protein_coding	55.2663	0.799687	9.12679e-09	+
TJP2	ENSG00000119139	protein_coding	4.00169	0.796793	0.000990949
TNFRSF12A	ENSG00000006327	protein_coding	12.5708	0.79556	0.000421953
TUBB2A	ENSG00000137267	protein_coding	8.18584	0.79398	5.64877e-09
CHORDC1	ENSG00000110172	protein_coding	7.55252	0.791821	2.60881e-08
INSIG1	ENSG00000186480	protein_coding	4.51057	0.791798	0.00140879	+
MT1X	ENSG00000187193	protein_coding	165.169	0.785787	9.40315e-11
KLHL2	ENSG00000109466	protein_coding	2.41058	0.784717	0.00743551
UGCG	ENSG00000148154	protein_coding	4.26608	0.780691	9.19228e-05
IDI1	ENSG00000067064	protein_coding	86.5962	0.775265	7.36525e-15
IP6K3	ENSG00000161896	protein_coding	46.135	0.772798	3.45976e-08
FADS3	ENSG00000221968	protein_coding	5.67892	0.770999	8.25077e-05
JOSD1	ENSG00000100221	protein_coding	25.7143	0.770744	1.46056e-07
IL1R1	ENSG00000115594	protein_coding	2.61152	0.770008	0.00246354
AL356488.2	ENSG00000270066	lncRNA	2030.67	0.76963	0.00247979
SCARNA2	ENSG00000278249	scaRNA	2030.67	0.76963	0.00247979
AKAP12	ENSG00000131016	protein_coding	5.7969	0.768404	0.000271858	+
CEBPD	ENSG00000221869	protein_coding	32.2302	0.767254	0.00867993
PPP1R18	ENSG00000146112	protein_coding	1.74035	0.766602	0.00698013
EIF2AK3	ENSG00000172071	protein_coding	3.80956	0.766293	0.00146314
FSTL3	ENSG00000070404	protein_coding	1.61251	0.765582	0.00889201	+
SMAD6	ENSG00000137834	protein_coding	1.9803	0.762065	0.00784666
KLHL21	ENSG00000162413	protein_coding	31.4871	0.759002	5.32945e-06
FLT1	ENSG00000102755	protein_coding	12.1053	0.751925	1.04252e-05
HES4	ENSG00000188290	protein_coding	10.7977	0.750787	0.000271858
H2AX	ENSG00000188486	protein_coding	6.47419	0.749602	1.05043e-06
PLSCR1	ENSG00000188313	protein_coding	4.75038	0.747715	1.39047e-06
DYNLL1	ENSG00000088986	protein_coding	36.9032	0.746653	1.59514e-19
MAST4	ENSG00000069020	protein_coding	3.09812	0.746569	0.00274284
TCEAL1	ENSG00000172465	protein_coding	4.04626	0.743892	0.00161739
ERRFI1	ENSG00000116285	protein_coding	8.67871	0.743576	0.000306636
ADRB2	ENSG00000169252	protein_coding	10.0922	0.740794	3.47987e-05
NES	ENSG00000132688	protein_coding	17.3071	0.738187	2.51816e-05
MEDAG	ENSG00000102802	protein_coding	2.46892	0.732785	0.00355444
PVR	ENSG00000073008	protein_coding	4.17123	0.727572	0.0021893
BAZ1A	ENSG00000198604	protein_coding	2.53516	0.724165	0.00222523
RHOB	ENSG00000143878	protein_coding	5.7227	0.721858	0.000876805
PDGFA	ENSG00000197461	protein_coding	7.01098	0.721817	3.32387e-06
SKIL	ENSG00000136603	protein_coding	31.3758	0.710409	2.79752e-07	+
DDX17	ENSG00000100201	protein_coding	78.7018	0.705661	2.88483e-18
ANGPTL2	ENSG00000136859	protein_coding	27.4209	0.70108	1.97962e-07
RIT1	ENSG00000143622	protein_coding	7.60065	0.700332	1.33853e-05
ACKR3	ENSG00000144476	protein_coding	10.9012	0.697513	3.14839e-05
TAP1	ENSG00000168394	protein_coding	4.87178	0.69477	3.66898e-05
SDCBP	ENSG00000137575	protein_coding	16.5438	0.690099	2.56319e-14
PDLIM4	ENSG00000131435	protein_coding	3.21306	0.68816	0.00345814
CLIC1	ENSG00000213719	protein_coding	13.4278	0.687772	6.04614e-07	+
GADD45A	ENSG00000116717	protein_coding	14.3268	0.687024	1.51405e-06
LUZP1	ENSG00000169641	protein_coding	5.0663	0.683269	0.00622715
PDE7A	ENSG00000205268	protein_coding	12.2346	0.683197	0.00027877
SGK1	ENSG00000118515	protein_coding	19.7658	0.682826	0.000459246
RPPH1	ENSG00000277209	ribozyme	12.6072	0.682415	0.00148316
EIF4A1	ENSG00000161960	protein_coding	39.2254	0.678518	2.27966e-12
NABP1	ENSG00000173559	protein_coding	3.09544	0.675567	0.00074304
EDNRB	ENSG00000136160	protein_coding	3.28144	0.668541	0.00770187
TP63	ENSG00000073282	protein_coding	4.48501	0.662224	0.00507624
ARF4	ENSG00000168374	protein_coding	16.1932	0.657752	5.69712e-08
ATP1B3	ENSG00000069849	protein_coding	5.69352	0.655553	4.18987e-05	+
KLF3	ENSG00000109787	protein_coding	11.5316	0.653447	0.00280341	+
LRRC32	ENSG00000137507	protein_coding	12.6458	0.653376	0.000197957
ZNF189	ENSG00000136870	protein_coding	8.1501	0.649997	0.000851823
LRRC8B	ENSG00000197147	protein_coding	2.44106	0.648249	0.00896591
AC008764.1	ENSG00000141979	protein_coding	5.43442	0.648127	0.000111004
MED26	ENSG00000105085	protein_coding	5.43442	0.648127	0.000111004
H4-16	ENSG00000197837	protein_coding	43.8205	0.647155	0.000243706
ACTB	ENSG00000075624	protein_coding	242.384	0.645891	6.58791e-10
MSN	ENSG00000147065	protein_coding	7.57948	0.645777	0.00246465
FHL2	ENSG00000115641	protein_coding	30.8758	0.644157	3.71612e-08
ANKRD9	ENSG00000156381	protein_coding	56.0658	0.643961	4.5387e-09	+
CRY1	ENSG00000008405	protein_coding	4.51245	0.642227	0.00164424
CDC42SE1	ENSG00000197622	protein_coding	6.49894	0.626735	6.69439e-05	+
PPP1R10	ENSG00000204569	protein_coding	11.6222	0.622433	6.3823e-09
SLC25A33	ENSG00000171612	protein_coding	13.9338	0.621709	4.37053e-05
RARA	ENSG00000131759	protein_coding	11.0981	0.620196	6.5281e-07	+
TINAGL1	ENSG00000142910	protein_coding	46.4707	0.617408	1.2426e-07
MSH6	ENSG00000116062	protein_coding	4.66863	0.612808	0.00082978
TGFB3	ENSG00000119699	protein_coding	11.9255	0.612533	2.05339e-06	+
TCEAL9	ENSG00000185222	protein_coding	4.36662	0.608819	0.00292445
FAM43A	ENSG00000185112	protein_coding	11.6831	0.608135	0.000606824
PIP5K1C	ENSG00000186111	protein_coding	9.1468	0.60662	0.00246842
ASB5	ENSG00000164122	protein_coding	82.8842	0.60529	2.55975e-06
IRF1	ENSG00000125347	protein_coding	7.07004	0.602583	0.00149001
RNF103	ENSG00000239305	protein_coding	8.49179	0.601045	0.000156068
MAP3K11	ENSG00000173327	protein_coding	4.38529	0.597919	0.00612183
NXT1	ENSG00000132661	protein_coding	6.81554	0.597193	1.16223e-05
NECTIN2	ENSG00000130202	protein_coding	9.41858	0.597107	0.00287216	+
H2BC21	ENSG00000184678	protein_coding	79.8213	0.594168	0.00308756
PDGFB	ENSG00000100311	protein_coding	13.3448	0.587068	0.000381422
SMURF2	ENSG00000108854	protein_coding	6.22139	0.584955	0.000285679
GABARAPL1	ENSG00000139112	protein_coding	62.187	0.584648	6.37079e-08	+
H2BC18	ENSG00000203814	protein_coding	13.519	0.580827	0.00150127
MAP3K14	ENSG00000006062	protein_coding	7.82041	0.579827	0.00121549
MAT2A	ENSG00000168906	protein_coding	77.6132	0.579132	1.75864e-07
B4GALT1	ENSG00000086062	protein_coding	11.5926	0.578284	3.01825e-05	+
ARID5A	ENSG00000196843	protein_coding	10.9796	0.576989	8.26958e-05
RND3	ENSG00000115963	protein_coding	6.63914	0.573873	0.00873441
WHAMM	ENSG00000156232	protein_coding	12.9332	0.573484	0.0016827
MAFG	ENSG00000197063	protein_coding	8.52268	0.571617	0.00173289
LOC101928841	-	protein_coding	9.82925	0.569979	0.00824205
DNAJB1	ENSG00000132002	protein_coding	16.9009	0.568891	0.000243706	+
LRRC38	ENSG00000162494	protein_coding	14.229	0.567614	0.00154027
ABHD4	ENSG00000100439	protein_coding	5.31396	0.566828	0.000634059
TOP1	ENSG00000198900	protein_coding	6.92008	0.562413	0.000130214
AZIN1	ENSG00000155096	protein_coding	18.636	0.562002	7.23485e-06
SIAH2	ENSG00000181788	protein_coding	8.05882	0.557093	0.00712415	+
TXNL4B	ENSG00000140830	protein_coding	5.41947	0.556494	0.00355444
ZBTB10	ENSG00000205189	protein_coding	7.95896	0.556286	0.00697732	+
JMJD6	ENSG00000070495	protein_coding	16.2012	0.55526	2.37e-05
HEY2	ENSG00000135547	protein_coding	12.9429	0.555231	2.70541e-06
RRBP1	ENSG00000125844	protein_coding	6.69165	0.552535	0.000656802
CRISPLD2	ENSG00000103196	protein_coding	5.07031	0.550653	0.00861195
DDX5	ENSG00000108654	protein_coding	43.6499	0.550416	7.88656e-12
NFE2L2	ENSG00000116044	protein_coding	20.3532	0.549043	2.48095e-05
USP2	ENSG00000036672	protein_coding	81.406	0.549015	7.27709e-09	+
ARRDC3	ENSG00000113369	protein_coding	28.7356	0.546268	0.000964541
HECTD2	ENSG00000165338	protein_coding	3.93188	0.545914	0.00507624
SMPDL3A	ENSG00000172594	protein_coding	29.5807	0.544306	1.47835e-07	+
SERP1	ENSG00000120742	protein_coding	26.5073	0.544232	3.18503e-10
INTS6	ENSG00000102786	protein_coding	10.7437	0.541695	0.000129125
YWHAH	ENSG00000128245	protein_coding	38.5296	0.541505	2.25836e-07	+
TMEM70	ENSG00000175606	protein_coding	406.269	0.540258	4.60578e-11
ABHD2	ENSG00000140526	protein_coding	7.03871	0.540058	0.000383096
IRF2BP2	ENSG00000168264	protein_coding	35.084	0.537083	7.76234e-07
PHF23	ENSG00000040633	protein_coding	10.1466	0.530928	0.00179165
DOK7	ENSG00000175920	protein_coding	11.4312	0.52565	0.00153079
SMG1P3	ENSG00000180747	transcribed_unprocessed_pseudogene	17.4975	0.524002	0.00112893
ANXA3	ENSG00000138772	protein_coding	8.07431	0.519406	0.00139754
MYH9	ENSG00000100345	protein_coding	73.7614	0.51452	1.07438e-07
DUSP7	ENSG00000164086	protein_coding	8.52938	0.512091	0.00413067
ELL2	ENSG00000118985	protein_coding	9.6826	0.510008	0.0068586
ODC1	ENSG00000115758	protein_coding	55.2974	0.507527	0.00342455
MIR22HG	ENSG00000186594	lncRNA	15.2418	0.506147	0.00413067
TUBB4B	ENSG00000188229	protein_coding	31.9244	0.505136	1.25351e-05
IL32	ENSG00000008517	protein_coding	59.4273	0.503977	3.7426e-06
HSPE1	ENSG00000115541	protein_coding	92.0954	0.503485	5.24072e-05
TOB1	ENSG00000141232	protein_coding	595.697	0.501296	0.00311554
EMP3	ENSG00000142227	protein_coding	9.09802	0.500948	0.000904777
SLC3A2	ENSG00000168003	protein_coding	15.3204	0.49898	0.000368702
NUFIP2	ENSG00000108256	protein_coding	23.7261	0.496669	0.000416284
ZFAND5	ENSG00000107372	protein_coding	204.062	0.495168	7.23165e-08
PPP1R14A	ENSG00000167641	protein_coding	11.6152	0.494517	0.000175811
TRIB1	ENSG00000173334	protein_coding	17.7881	0.493609	0.00769498
BACH1	ENSG00000156273	protein_coding	7.86606	0.493599	0.00160031
BARD1	ENSG00000138376	protein_coding	6.59578	0.492563	0.00405015
LATS2	ENSG00000150457	protein_coding	13.7882	0.488707	0.00148316
PPP1R3B	ENSG00000173281	protein_coding	124.013	0.485248	0.000177341
ARL5B	ENSG00000165997	protein_coding	6.77681	0.481598	0.00419191
JUND	ENSG00000130522	protein_coding	77.731	0.479484	0.000946677
YES1	ENSG00000176105	protein_coding	8.09057	0.478957	0.000662499
HSPD1	ENSG00000144381	protein_coding	40.1192	0.476289	6.92748e-08
DEGS1	ENSG00000143753	protein_coding	6.88572	0.472447	0.00654245
COL4A1	ENSG00000187498	protein_coding	78.3587	0.472344	0.000117193
RBM39	ENSG00000131051	protein_coding	76.6078	0.467447	0.000100172
MCL1	ENSG00000143384	protein_coding	49.1247	0.466314	0.000164453
KHDC4	ENSG00000132680	protein_coding	18.5258	0.466087	1.25351e-05
SRSF3	ENSG00000112081	protein_coding	38.7041	0.460824	0.0015246
TIMP3	ENSG00000100234	protein_coding	94.1265	0.460098	0.00102413
STOM	ENSG00000148175	protein_coding	55.1426	0.459623	1.62638e-06
HSPB8	ENSG00000152137	protein_coding	253.854	0.457773	1.30629e-05
KCTD12	ENSG00000178695	protein_coding	10.715	0.456892	0.00554027
MESP1	ENSG00000166823	protein_coding	13.0249	0.456784	0.00409063
CYP51A1	ENSG00000001630	protein_coding	9.74075	0.456194	0.00798708
SLBP	ENSG00000163950	protein_coding	15.2369	0.450941	0.000432868
LINC01634	ENSG00000235295	lncRNA	25.2054	0.450156	0.000381581
TNNI2	ENSG00000130598	protein_coding	2335.21	0.448001	0.00246354
KDR	ENSG00000128052	protein_coding	8.75634	0.447648	0.00465687
DNAJB4	ENSG00000162616	protein_coding	48.2404	0.445136	3.18064e-05
HYAL2	ENSG00000068001	protein_coding	15.2229	0.443459	0.000607316	+
LINC-PINT	ENSG00000231721	lncRNA	8.71188	0.440859	0.00113097
STX12	ENSG00000117758	protein_coding	13.5683	0.440393	0.00239862
RNF114	ENSG00000124226	protein_coding	53.0259	0.439362	1.49684e-06
RIC1	ENSG00000107036	protein_coding	9.38056	0.439193	0.0071653
LUC7L3	ENSG00000108848	protein_coding	33.5934	0.429907	4.72867e-06
FOXO1	ENSG00000150907	protein_coding	14.4086	0.42921	0.00723703
ACTR3	ENSG00000115091	protein_coding	45.7777	0.425966	1.71656e-07	+
PICALM	ENSG00000073921	protein_coding	22.6182	0.418837	0.004178
TOB2	ENSG00000183864	protein_coding	27.0871	0.415474	0.000287033
SLC25A36	ENSG00000114120	protein_coding	27.9927	0.413789	5.18565e-05
AL137246.2	ENSG00000278445	lncRNA	42.347	0.413446	0.00457705
GLS	ENSG00000115419	protein_coding	10.9331	0.412989	0.0033454
ZNF644	ENSG00000122482	protein_coding	12.0689	0.412376	0.00355318
H4C8	ENSG00000158406	protein_coding	97.5484	0.411057	0.00239862
PNRC2	ENSG00000189266	protein_coding	76.8349	0.407607	0.000621051
AMD1	ENSG00000123505	protein_coding	19.5923	0.406666	0.00128113
HSP90AA1	ENSG00000080824	protein_coding	388.244	0.403994	1.7472e-06
MKNK1	ENSG00000079277	protein_coding	21.771	0.39693	0.00495829	+
MAP3K2	ENSG00000169967	protein_coding	16.5035	0.3926	0.00171075
TRAPPC2B	ENSG00000256060	protein_coding	9.76785	0.392236	0.00461507
CD93	ENSG00000125810	protein_coding	33.2668	0.39163	0.00769498	+
RBBP6	ENSG00000122257	protein_coding	16.1095	0.389082	0.00353474
AFF4	ENSG00000072364	protein_coding	21.3342	0.386589	0.00698013
PPTC7	ENSG00000196850	protein_coding	63.4859	0.386241	0.00477947
TAGLN2	ENSG00000158710	protein_coding	23.2228	0.385747	0.00246354
YWHAZ	ENSG00000164924	protein_coding	41.8981	0.384026	2.80405e-06
MPLKIP	ENSG00000168303	protein_coding	11.2714	0.378502	0.00704882
PERM1	ENSG00000187642	protein_coding	153.881	0.378414	3.31005e-05	+
ABCA5	ENSG00000154265	protein_coding	16.7383	0.378195	0.00728746
CD9	ENSG00000010278	protein_coding	17.0015	0.377144	0.000751073
TP53INP2	ENSG00000078804	protein_coding	35.4894	0.369843	0.000187231
H2AZ1	ENSG00000164032	protein_coding	30.2786	0.369503	0.000399217
CDC42EP3	ENSG00000163171	protein_coding	18.7337	0.369491	0.000401446
PPP2CA	ENSG00000113575	protein_coding	71.8396	0.365656	4.72815e-05
PNO1	ENSG00000115946	protein_coding	13.9193	0.357309	0.00785133
GOLPH3	ENSG00000113384	protein_coding	19.7641	0.356341	0.00310829
TNFRSF1A	ENSG00000067182	protein_coding	22.5236	0.355262	0.00185786
CCT6A	ENSG00000146731	protein_coding	45.9058	0.354163	0.00139754
SLC25A34	ENSG00000162461	protein_coding	27.2829	0.35253	0.00743551
TBC1D8	ENSG00000204634	protein_coding	29.04	0.352519	0.0081343
MAD2L1BP	ENSG00000124688	protein_coding	14.0768	0.34779	0.00896591
MFSD14A	ENSG00000156875	protein_coding	11.8305	0.346416	0.00873441
KMT2E	ENSG00000005483	protein_coding	21.8702	0.343008	0.00704882
RAB9A	ENSG00000123595	protein_coding	14.9643	0.342493	0.00161739
ARF6	ENSG00000165527	protein_coding	32.8229	0.333925	0.0041431
RRS1	ENSG00000179041	protein_coding	18.6005	0.325425	0.00404107	+
HNRNPU	ENSG00000153187	protein_coding	166.414	0.32539	0.000584266	+
AC104109.3	ENSG00000272772	protein_coding	88.2213	0.324673	0.0019943
MLIP	ENSG00000146147	protein_coding	54.9613	0.321947	0.00363595
A2M	ENSG00000175899	protein_coding	62.0151	-0.322531	0.00743551
CPTP	ENSG00000224051	protein_coding	44.3984	-0.325123	0.000113229
BECN1	ENSG00000126581	protein_coding	33.0199	-0.328154	0.00631828
PPP5C	ENSG00000011485	protein_coding	42.2145	-0.329809	0.000383982
VEGFB	ENSG00000173511	protein_coding	87.6727	-0.331414	0.000353074
EIF5	ENSG00000100664	protein_coding	147.504	-0.332718	0.00084416
SLC48A1	ENSG00000211584	protein_coding	27.7891	-0.351111	0.00369296
TLE2	ENSG00000065717	protein_coding	21.0756	-0.356918	0.00704882
AC138904.3	ENSG00000283662	lncRNA	17.5599	-0.364004	0.0024491
TCF4	ENSG00000196628	protein_coding	21.4394	-0.364963	0.00409063
TMEM131L	ENSG00000121210	protein_coding	32.9323	-0.365426	0.00660041
MGLL	ENSG00000074416	protein_coding	34.9461	-0.367294	0.00247979
PRKCQ	ENSG00000065675	protein_coding	57.6583	-0.370391	0.000865869
ADIPOR1	ENSG00000159346	protein_coding	67.5621	-0.372622	0.000362171
RBL1	ENSG00000080839	protein_coding	25.8061	-0.378225	0.00222614
FHOD3	ENSG00000134775	protein_coding	31.7684	-0.384818	0.00319441
MXD4	ENSG00000123933	protein_coding	31.9297	-0.391279	0.00355444
NSFL1C	ENSG00000088833	protein_coding	45.5778	-0.39395	0.00120485
INTS1	ENSG00000164880	protein_coding	28.3071	-0.396281	0.00668662
HSPA2	ENSG00000126803	protein_coding	66.2118	-0.398662	0.00437259
NRAP	ENSG00000197893	protein_coding	1141.15	-0.399827	0.00513915
MAPK3	ENSG00000102882	protein_coding	25.5036	-0.402124	0.00355318
RTF1	ENSG00000137815	protein_coding	62.1497	-0.406043	0.00496381
NBPF1	ENSG00000219481	protein_coding	9.65399	-0.415991	0.00977938
ZER1	ENSG00000160445	protein_coding	29.7349	-0.419791	0.00667309
NOSIP	ENSG00000142546	protein_coding	41.3177	-0.423233	0.0033013
USF3	ENSG00000176542	protein_coding	44.4524	-0.43736	0.00154319
PLK2	ENSG00000145632	protein_coding	10.8203	-0.43861	0.00422477
TGFBR2	ENSG00000163513	protein_coding	27.9023	-0.44165	0.00159857
SNRK	ENSG00000163788	protein_coding	20.6773	-0.441725	0.000259926
PIK3C2B	ENSG00000133056	protein_coding	16.9215	-0.451321	0.00880961
NDUFA4L2	ENSG00000185633	protein_coding	30.6924	-0.451358	0.000419162
FAM13C	ENSG00000148541	protein_coding	12.6195	-0.451824	0.00128022
MAPKAP1	ENSG00000119487	protein_coding	99.5626	-0.4549	0.00902053
PDP1	ENSG00000164951	protein_coding	104.758	-0.457736	1.46331e-05
PER3	ENSG00000049246	protein_coding	30.4004	-0.459635	0.00147026
DMPK	ENSG00000104936	protein_coding	191.34	-0.460112	0.00276503
PIK3R2	ENSG00000105647	protein_coding	12.162	-0.466456	0.00325879
CA4	ENSG00000167434	protein_coding	27.9957	-0.475127	0.00899996
CCDC71	ENSG00000177352	protein_coding	12.1444	-0.475638	0.0025841
FAM214A	ENSG00000047346	protein_coding	26.2534	-0.499173	0.00155671
GPIHBP1	ENSG00000277494	protein_coding	17.7051	-0.503285	0.00032269
SLC38A2	ENSG00000134294	protein_coding	84.2167	-0.506135	1.25255e-05
DYRK2	ENSG00000127334	protein_coding	51.7513	-0.509747	3.63188e-08
C1orf115	ENSG00000162817	protein_coding	16.3134	-0.51127	0.00153703
CKB	ENSG00000166165	protein_coding	232.643	-0.515037	0.000387936
PRR12	ENSG00000126464	protein_coding	7.76463	-0.521422	0.00691953
PALM2AKAP2	ENSG00000157654	protein_coding	14.7011	-0.521769	7.148e-05
STN1	ENSG00000107960	protein_coding	19.8526	-0.542723	0.00218574
CARD10	ENSG00000100065	protein_coding	5.32903	-0.553377	0.00910469
AC007192.1	ENSG00000268173	protein_coding	7.06761	-0.558307	0.00743551
CD34	ENSG00000174059	protein_coding	38.4022	-0.56651	2.41152e-05
GUCY1A1	ENSG00000164116	protein_coding	13.1338	-0.575768	0.00252096
CKAP5	ENSG00000175216	protein_coding	8.32676	-0.578569	0.00468995
MYLIP	ENSG00000007944	protein_coding	36.0027	-0.586115	6.43311e-08
GIMAP4	ENSG00000133574	protein_coding	10.9555	-0.588466	0.00488166
HDAC9	ENSG00000048052	protein_coding	19.5109	-0.602099	7.15907e-06
NMRK2	ENSG00000077009	protein_coding	422.373	-0.61513	0.00181397
ZNF43	ENSG00000198521	protein_coding	4.56708	-0.672731	0.00309216
JCAD	ENSG00000165757	protein_coding	24.4402	-0.688264	3.52934e-09
RPS6KL1	ENSG00000198208	protein_coding	4.96442	-0.703526	0.000738675
ACE	ENSG00000159640	protein_coding	23.5764	-0.724497	3.76264e-06
LBH	ENSG00000213626	protein_coding	23.448	-0.755049	1.1999e-05
HSPA12B	ENSG00000132622	protein_coding	9.5424	-0.777391	2.31557e-07
ELK3	ENSG00000111145	protein_coding	4.96905	-0.781771	0.00222614
PPP1R16B	ENSG00000101445	protein_coding	4.39106	-0.816438	0.000439243
PIK3IP1	ENSG00000100100	protein_coding	9.45222	-0.834404	5.98025e-05
SEPTIN4	ENSG00000108387	protein_coding	2.91427	-0.839905	0.00464853
LRATD2	ENSG00000168672	protein_coding	4.3969	-0.862047	0.0017641
AC005616.1	ENSG00000267423	lncRNA	5.40187	-0.880174	3.43999e-05
REEP2	ENSG00000132563	protein_coding	11.6247	-0.902262	2.9761e-06
MMP28	ENSG00000271447	protein_coding	2.46011	-0.905776	0.00426292
TBX2	ENSG00000121068	protein_coding	5.57192	-0.949623	3.85488e-06
DLL4	ENSG00000128917	protein_coding	8.65247	-0.952622	2.74105e-05
GIMAP7	ENSG00000179144	protein_coding	12.4299	-0.955587	2.61921e-05
HRCT1	ENSG00000196196	protein_coding	3.88345	-0.957998	0.000367453
USHBP1	ENSG00000130307	protein_coding	3.05793	-0.989941	0.000383982
LINC02587	ENSG00000229108	lncRNA	1.77984	-1.12772	0.00736716
DEPP1	ENSG00000165507	protein_coding	28.7268	-1.12899	2.09786e-07
GADD45G	ENSG00000130222	protein_coding	26.0646	-1.17884	0.00011579
TNFSF10	ENSG00000121858	protein_coding	11.8893	-1.49244	4.92779e-15
LINC02185	ENSG00000262097	lncRNA	0.861675	-2.26646	0.000728539

## Sheet: DEG 3h
Gene_name	Ensembl_id	Gene_biotype	Mean baseline expression, TPM	1h_log2FC	1h_Padj	3h_Diff. TSS usage	869	Total
NR4A3	ENSG00000119508	protein_coding	2.10461	5.77425	1.71764e-40		629	Up
MAFF	ENSG00000185022	protein_coding	1.62448	5.57369	1.15181e-44		240	Down
STOX2	ENSG00000173320	protein_coding	0	4.55122	2.92118e-06
SLC16A6	ENSG00000108932	protein_coding	0.0262047	4.01964	2.69666e-06
BABAM2-AS1	-	lncRNA	0.146221	3.94369	6.60325e-07
FURIN	ENSG00000140564	protein_coding	0.0861555	3.54343	5.33234e-05
FOSB	ENSG00000125740	protein_coding	0.0836436	3.33797	1.20072e-05
TMEM251	ENSG00000153485	protein_coding	0.261551	3.30321	6.45952e-15
GEM	ENSG00000164949	protein_coding	0.933759	3.25799	1.42218e-26
AC127496.4	ENSG00000262662	lncRNA	0.0055748	3.25608	0.00971197
EGR1	ENSG00000120738	protein_coding	9.25574	3.13254	2.68561e-09
NRG2	ENSG00000158458	protein_coding	0.0419302	3.12603	0.000780699
NAB2	ENSG00000166886	protein_coding	0.83254	3.08227	8.23492e-13
STC2	ENSG00000113739	protein_coding	0.279233	3.04799	1.14542e-11
PRKAG2	ENSG00000106617	protein_coding	6.05522	3.03755	2.02548e-32	+
NR4A2	ENSG00000153234	protein_coding	0.563986	2.97908	1.99961e-16
SLCO2A1	ENSG00000174640	protein_coding	0.143127	2.93875	2.44961e-08
METTL7B	ENSG00000170439	protein_coding	0.482038	2.92071	5.44829e-13
LRRC52	ENSG00000162763	protein_coding	0.321169	2.77955	8.59353e-11
CIITA	ENSG00000179583	protein_coding	1.1746	2.77949	6.18531e-11	+
S100A2	ENSG00000196754	protein_coding	0.116914	2.77177	0.00036889
LCN6	ENSG00000267206	protein_coding	0.115423	2.77064	0.000213105
NPTX1	ENSG00000171246	protein_coding	0.155407	2.73879	5.857e-06
EGR2	ENSG00000122877	protein_coding	0.0876453	2.644	0.00151835
PXDC1	ENSG00000168994	protein_coding	1.1381	2.60499	2.09789e-22
CNN1	ENSG00000130176	protein_coding	1.75951	2.51842	5.59855e-06
LRFN4	ENSG00000173621	protein_coding	0.402265	2.49007	1.5046e-08
KCNQ4	ENSG00000117013	protein_coding	1.26307	2.46737	7.99992e-24
PPARGC1A	ENSG00000109819	protein_coding	32.3792	2.46235	6.50584e-81	+
ANKRD1	ENSG00000148677	protein_coding	15.4928	2.34811	7.94284e-06
MT1A	ENSG00000205362	protein_coding	0.421791	2.34655	2.41176e-07
RUNX1	ENSG00000159216	protein_coding	1.25934	2.31167	2.92857e-20
DUSP2	ENSG00000158050	protein_coding	0.804618	2.31143	5.38165e-12
THBS1	ENSG00000137801	protein_coding	1.096	2.29734	5.64085e-10
CDKN1A	ENSG00000124762	protein_coding	4.29987	2.26402	2.86903e-08
CHAC1	ENSG00000128965	protein_coding	0.808135	2.21669	3.47453e-07
AQP3	ENSG00000165272	protein_coding	0.73784	2.21156	2.84623e-12
CISH	ENSG00000114737	protein_coding	12.4343	2.20752	0.000823971
SIPA1L3	ENSG00000105738	protein_coding	4.65842	2.17932	3.22899e-31	+
MYC	ENSG00000136997	protein_coding	1.1178	2.13896	3.66722e-10
FCN3	ENSG00000142748	protein_coding	0.37314	2.13606	5.31859e-07
NR4A1	ENSG00000123358	protein_coding	53.3178	2.12183	1.66014e-14
FAM102A	ENSG00000167106	protein_coding	1.37034	2.11999	3.12793e-12	+
HGF	ENSG00000019991	protein_coding	0.138831	2.04783	0.00355984
ATF3	ENSG00000162772	protein_coding	4.83447	2.01426	5.54321e-23
KRT18	ENSG00000111057	protein_coding	0.19994	1.95983	0.00344488
TNFRSF12A	ENSG00000006327	protein_coding	12.5708	1.93897	3.77471e-06
HMOX1	ENSG00000100292	protein_coding	2.29887	1.92252	7.2521e-17
NGFR	ENSG00000064300	protein_coding	1.08956	1.92101	4.81629e-07
RAB15	ENSG00000139998	protein_coding	0.207802	1.90557	0.00151835
NPR3	ENSG00000113389	protein_coding	0.476478	1.88613	0.000905984
PMP22	ENSG00000109099	protein_coding	16.8242	1.86086	1.40232e-52	+
FLNB	ENSG00000136068	protein_coding	4.62949	1.85055	7.66141e-49
NNMT	ENSG00000166741	protein_coding	1.63723	1.84904	5.65499e-14
VGLL2	ENSG00000170162	protein_coding	77.9612	1.83942	1.69287e-33
RRAD	ENSG00000166592	protein_coding	166.801	1.80804	5.78575e-07
SYNJ2	ENSG00000078269	protein_coding	1.9667	1.78951	3.47466e-15
AC124242.1	ENSG00000245281	lncRNA	0.209611	1.77692	0.00719579
WNT9A	ENSG00000143816	protein_coding	6.01972	1.77596	3.76103e-05
TPM4	ENSG00000167460	protein_coding	20.3059	1.77341	1.4279e-31	+
ADAMTS9	ENSG00000163638	protein_coding	1.26165	1.76391	5.72752e-11
AC084756.2	ENSG00000288645	protein_coding	0.85858	1.7324	3.42951e-10
UAP1L1	ENSG00000197355	protein_coding	0.507454	1.73003	1.1631e-05
NR0B2	ENSG00000131910	protein_coding	0.353144	1.70167	0.00106956
PLA2G2A	ENSG00000188257	protein_coding	0.41639	1.6693	0.00482373
FNIP2	ENSG00000052795	protein_coding	10.815	1.66286	1.0459e-34	+
ISG20	ENSG00000172183	protein_coding	0.225393	1.62222	0.00757981
RAB20	ENSG00000139832	protein_coding	0.58763	1.60775	0.000289464
SLC20A1	ENSG00000144136	protein_coding	7.25793	1.60211	1.37521e-17
ABHD2	ENSG00000140526	protein_coding	7.03871	1.59896	6.29697e-32	+
ADAMTS4	ENSG00000158859	protein_coding	0.519236	1.58963	5.17804e-05
ITGB3	ENSG00000259207	protein_coding	1.58249	1.58931	5.74229e-11
SPHK1	ENSG00000176170	protein_coding	0.487224	1.57844	4.78409e-05
ZC3H12A	ENSG00000163874	protein_coding	2.07471	1.56778	3.1272e-10
RHOBTB2	ENSG00000008853	protein_coding	4.76754	1.55553	3.79647e-16	+
CYP1B1	ENSG00000138061	protein_coding	0.592271	1.55228	0.000223449
ABRA	ENSG00000174429	protein_coding	81.4648	1.54135	4.46873e-41
CHST15	ENSG00000182022	protein_coding	3.68469	1.53496	1.94078e-11
HSPA1A	ENSG00000204389	protein_coding	143.156	1.50722	2.38256e-38
SERPINH1	ENSG00000149257	protein_coding	11.4465	1.49765	1.53362e-19
RAI2	ENSG00000131831	protein_coding	0.964754	1.49066	1.67588e-06
NFIL3	ENSG00000165030	protein_coding	4.2657	1.47914	2.94852e-15
AVPI1	ENSG00000119986	protein_coding	0.309276	1.45755	0.0035628
SLC19A2	ENSG00000117479	protein_coding	37.0104	1.45662	3.23078e-36
JUNB	ENSG00000171223	protein_coding	39.9473	1.45138	5.47598e-06
SGMS2	ENSG00000164023	protein_coding	0.78754	1.43743	5.84755e-05
IRS2	ENSG00000185950	protein_coding	22.5839	1.43699	3.20981e-47	+
IL6R	ENSG00000160712	protein_coding	8.5041	1.42248	4.07286e-24
ELN	ENSG00000049540	protein_coding	1.12227	1.41629	7.04768e-06
SDC4	ENSG00000124145	protein_coding	20.2664	1.39927	5.48702e-42
ACTN1	ENSG00000072110	protein_coding	7.01646	1.39698	2.12708e-12
H2AC4	ENSG00000278463	protein_coding	1.02492	1.38326	1.40391e-05
ADM	ENSG00000148926	protein_coding	4.12742	1.38304	0.00335245
SLC7A8	ENSG00000092068	protein_coding	1.74077	1.3817	7.56983e-11
IL27RA	ENSG00000104998	protein_coding	1.1208	1.3808	1.16405e-05
TRIM63	ENSG00000158022	protein_coding	192.785	1.37842	2.3028e-26
ANGPT2	ENSG00000091879	protein_coding	0.654701	1.37795	0.00136397
KBTBD8	ENSG00000163376	protein_coding	0.8253	1.37071	0.00149228
HSPA1B	ENSG00000204388	protein_coding	23.1448	1.35757	2.18475e-22
DUSP4	ENSG00000120875	protein_coding	0.822841	1.34824	0.00142274
XIRP1	ENSG00000168334	protein_coding	59.6218	1.34824	3.58269e-10
CSF1	ENSG00000184371	protein_coding	3.56187	1.34566	2.76868e-09
SLC38A1	ENSG00000111371	protein_coding	13.9627	1.34169	1.61667e-30	+
LONRF3	ENSG00000175556	protein_coding	1.77385	1.33413	4.47179e-09	+
MEDAG	ENSG00000102802	protein_coding	2.46892	1.32199	2.58979e-11
ZNF331	ENSG00000130844	protein_coding	3.19376	1.31888	6.14976e-08	+
SOCS7	ENSG00000274211	protein_coding	4.96635	1.31482	2.64915e-26	+
DCHS1	ENSG00000166341	protein_coding	0.503886	1.31345	0.00211608
NAP1L5	ENSG00000177432	protein_coding	1.82407	1.30708	3.51613e-10	+
ZNF10	ENSG00000256223	protein_coding	0.717488	1.29857	0.00142003
CNN2	ENSG00000064666	protein_coding	2.98893	1.29819	2.23168e-11
ANGPTL2	ENSG00000136859	protein_coding	27.4209	1.28854	9.41739e-16
S100A9	ENSG00000163220	protein_coding	3.15573	1.28844	0.00883936
PPP1R27	ENSG00000182676	protein_coding	395.234	1.27857	5.94833e-40
TMEM140	ENSG00000146859	protein_coding	4.62689	1.26618	3.03721e-15
RASSF5	ENSG00000266094	protein_coding	2.22562	1.2599	1.0012e-07
TUBB6	ENSG00000176014	protein_coding	5.36414	1.24845	2.98369e-15
SETDB2-PHF11	-	protein_coding	1.18928	1.23391	3.28617e-06	+
SETDB2	ENSG00000136169	protein_coding	1.18928	1.23391	3.28617e-06	+
TAGLN	ENSG00000149591	protein_coding	20.6165	1.23226	2.85389e-11
HES4	ENSG00000188290	protein_coding	10.7977	1.22488	1.15398e-18
CNKSR3	ENSG00000153721	protein_coding	0.499728	1.22473	0.00658905
FADS3	ENSG00000221968	protein_coding	5.67892	1.22473	8.46854e-19
C19orf33	ENSG00000167644	protein_coding	0.880361	1.21919	0.00304847
PGM2	ENSG00000169299	protein_coding	0.748559	1.21752	0.000381671
ASB5	ENSG00000164122	protein_coding	82.8842	1.21361	1.26373e-05
BHLHE40	ENSG00000134107	protein_coding	61.312	1.21353	0.00130793	+
GADD45A	ENSG00000116717	protein_coding	14.3268	1.21079	5.31638e-09
VEGFA	ENSG00000112715	protein_coding	206.359	1.20734	6.02321e-19	+
THBD	ENSG00000178726	protein_coding	6.84501	1.20584	1.34406e-15
PWWP2B	ENSG00000171813	protein_coding	1.43729	1.19732	4.62905e-06
PHLDA1	ENSG00000139289	protein_coding	1.59395	1.19725	8.01719e-05
SEPHS2	ENSG00000179918	protein_coding	27.9257	1.1925	7.20124e-23
HSPA4L	ENSG00000164070	protein_coding	1.19548	1.18848	0.000101802
FAM110B	ENSG00000169122	protein_coding	9.93232	1.17457	4.55783e-20	+
PIM1	ENSG00000137193	protein_coding	3.76323	1.17144	1.22665e-05
HEY1	ENSG00000164683	protein_coding	11.0919	1.17073	2.27156e-12
LOXL2	ENSG00000134013	protein_coding	3.34269	1.16214	8.6273e-08
ICAM1	ENSG00000090339	protein_coding	2.65919	1.16154	1.69564e-06
RNU12	ENSG00000276027	snRNA	0.916952	1.15632	0.00279187
Z93241.1	ENSG00000270022	lncRNA	0.916952	1.15632	0.00279187
ANKRD37	ENSG00000186352	protein_coding	5.13725	1.15425	9.59207e-09
SLC7A5	ENSG00000103257	protein_coding	3.93777	1.14414	8.33671e-10
ACKR3	ENSG00000144476	protein_coding	10.9012	1.14279	1.14773e-13
H4C2	ENSG00000278705	protein_coding	49.4568	1.13847	1.59705e-11
SLC39A14	ENSG00000104635	protein_coding	2.85547	1.13703	1.48927e-11
ACTA2	ENSG00000107796	protein_coding	39.1768	1.12848	3.43944e-05
CRK	ENSG00000167193	protein_coding	11.3423	1.12167	9.40759e-23
CRY1	ENSG00000008405	protein_coding	4.51245	1.11494	2.07766e-14
BMP6	ENSG00000153162	protein_coding	1.03669	1.10881	0.00835349
C11orf96	ENSG00000187479	protein_coding	6.67607	1.10402	1.52366e-07
EMP3	ENSG00000142227	protein_coding	9.09802	1.10004	1.13518e-15	+
CD14	ENSG00000170458	protein_coding	2.01268	1.0977	3.73985e-07
CSRP1	ENSG00000159176	protein_coding	26.186	1.09687	7.01941e-11
ATP1B3	ENSG00000069849	protein_coding	5.69352	1.08909	4.30228e-16	+
AC011825.3	ENSG00000263917	lncRNA	2.81043	1.08349	3.91339e-08
Z99572.1	ENSG00000213062	lncRNA	0.674217	1.07327	0.00939826
MAP3K14	ENSG00000006062	protein_coding	7.82041	1.0725	2.88272e-12
KLHL21	ENSG00000162413	protein_coding	31.4871	1.0715	6.9882e-16	+
CORO1C	ENSG00000110880	protein_coding	5.56204	1.07138	3.91606e-13
DUSP8	ENSG00000184545	protein_coding	2.15363	1.07098	5.33234e-05
UNC5B	ENSG00000107731	protein_coding	2.29613	1.07015	4.32012e-05
FCGR2A	ENSG00000143226	protein_coding	1.31487	1.06525	0.000250164
VWA1	ENSG00000179403	protein_coding	5.62822	1.06441	4.53258e-15
MCAM	ENSG00000076706	protein_coding	10.7946	1.0595	6.74315e-13
RARA	ENSG00000131759	protein_coding	11.0981	1.05715	1.00097e-09	+
SERTAD1	ENSG00000197019	protein_coding	3.3863	1.05422	9.73001e-05
CTBP2	ENSG00000175029	protein_coding	2.01447	1.05413	1.91952e-06
NAB1	ENSG00000138386	protein_coding	0.826387	1.05209	0.00347766
ZBTB21	ENSG00000173276	protein_coding	2.77226	1.05122	8.07526e-07
KBTBD6	ENSG00000165572	protein_coding	2.75905	1.04969	8.39164e-09
DOK7	ENSG00000175920	protein_coding	11.4312	1.04068	1.19322e-15	+
LYVE1	ENSG00000133800	protein_coding	1.48962	1.0373	3.69615e-05
LRRC30	ENSG00000206422	protein_coding	2.89256	1.03629	2.1105e-05
SLC25A34	ENSG00000162461	protein_coding	27.2829	1.0362	9.54168e-12
GSDME	ENSG00000105928	protein_coding	2.00663	1.03	0.000627234
NABP1	ENSG00000173559	protein_coding	3.09544	1.0296	2.88277e-10
JOSD1	ENSG00000100221	protein_coding	25.7143	1.02629	3.85465e-23	+
HSPH1	ENSG00000120694	protein_coding	24.8671	1.01345	8.80615e-24	+
FGF6	ENSG00000111241	protein_coding	4.06058	1.00576	1.96123e-07
HEYL	ENSG00000163909	protein_coding	3.42176	1.0038	6.60325e-07
CLIC4	ENSG00000169504	protein_coding	55.2663	1.00322	5.1463e-25	+
GPR4	ENSG00000177464	protein_coding	1.30075	1.00245	0.0031096
NPTX2	ENSG00000106236	protein_coding	2.00707	1.00046	0.000308551
ST3GAL5	ENSG00000115525	protein_coding	19.3362	0.997559	1.19356e-12	+
KITLG	ENSG00000049130	protein_coding	2.93076	0.993991	2.77559e-08
SLC22A5	ENSG00000197375	protein_coding	5.32551	0.99102	1.52874e-08	+
AC005192.1	ENSG00000288640	protein_coding	25.2417	0.987154	2.88715e-23
RNF103	ENSG00000239305	protein_coding	8.49179	0.982941	2.03382e-13
IFRD1	ENSG00000006652	protein_coding	25.59	0.982598	1.79786e-22
WNT11	ENSG00000085741	protein_coding	4.29698	0.979599	2.73607e-11
AC026461.1	ENSG00000259827	lncRNA	158.83	0.972328	5.41605e-12
GPR157	ENSG00000180758	protein_coding	21.31	0.971831	1.02459e-14	+
IL1R1	ENSG00000115594	protein_coding	2.61152	0.971601	1.35183e-06
TUBB2A	ENSG00000137267	protein_coding	8.18584	0.970086	1.99456e-15
PDE7A	ENSG00000205268	protein_coding	12.2346	0.968708	1.87752e-10
HK2	ENSG00000159399	protein_coding	8.73491	0.965445	3.61412e-06
CMKLR1	ENSG00000174600	protein_coding	2.01206	0.965088	3.85651e-06
KDR	ENSG00000128052	protein_coding	8.75634	0.962122	2.37792e-12
GPAT3	ENSG00000138678	protein_coding	19.552	0.959965	2.43084e-22
LOC101928841	-	protein_coding	9.82925	0.954548	2.58341e-05	+
MT1X	ENSG00000187193	protein_coding	165.169	0.954344	1.59125e-10
IDI1	ENSG00000067064	protein_coding	86.5962	0.954043	1.37749e-21	+
APBB3	ENSG00000113108	protein_coding	1.52479	0.951928	0.00242392
RBM20	ENSG00000203867	protein_coding	8.72601	0.947537	1.96934e-05
COTL1	ENSG00000103187	protein_coding	7.10197	0.94623	5.60562e-08
SLC25A33	ENSG00000171612	protein_coding	13.9338	0.941659	6.57287e-13
POR	ENSG00000127948	protein_coding	7.67035	0.935183	3.25692e-13
TTYH3	ENSG00000136295	protein_coding	2.451	0.933252	0.00106968	+
MALL	ENSG00000144063	protein_coding	6.23715	0.926954	4.00769e-06
ETS2	ENSG00000157557	protein_coding	15.9569	0.922289	9.89677e-10
SNCB	ENSG00000074317	protein_coding	1.42757	0.916866	0.00209955
FN3K	ENSG00000167363	protein_coding	25.8684	0.910149	1.50113e-14	+
TJP2	ENSG00000119139	protein_coding	4.00169	0.910014	7.12196e-06
DYRK3	ENSG00000143479	protein_coding	1.11151	0.908014	0.00702928
SGK1	ENSG00000118515	protein_coding	19.7658	0.895692	6.52522e-08
NLK	ENSG00000087095	protein_coding	1.28315	0.892674	0.00412151
USP36	ENSG00000055483	protein_coding	11.254	0.892324	4.30228e-16	+
TMC6	ENSG00000141524	protein_coding	1.17338	0.889992	0.00648744
H2AC11	ENSG00000196787	protein_coding	2.82503	0.887714	0.00292045
KLHL40	ENSG00000157119	protein_coding	107.964	0.886342	6.74315e-13
GZF1	ENSG00000125812	protein_coding	6.48086	0.871829	2.71214e-09	+
TPPP	ENSG00000171368	protein_coding	6.31359	0.870433	0.000209765
NUMBL	ENSG00000105245	protein_coding	2.03404	0.86558	0.00330368
DUSP14	ENSG00000276023	protein_coding	3.49964	0.863082	6.80359e-05
FOXO1	ENSG00000150907	protein_coding	14.4086	0.862801	7.94043e-12
FSTL3	ENSG00000070404	protein_coding	1.61251	0.859663	0.00157335
AL160272.2	ENSG00000285082	protein_coding	1.54202	0.858859	0.00168423
MSN	ENSG00000147065	protein_coding	7.57948	0.855852	9.53253e-06
CD58	ENSG00000116815	protein_coding	5.42764	0.854231	8.77038e-11
CKS2	ENSG00000123975	protein_coding	1.41689	0.852527	0.00220487
GABARAPL1	ENSG00000139112	protein_coding	62.187	0.851597	4.75457e-26	+
BIN3	ENSG00000147439	protein_coding	1.95588	0.850361	0.000735854	+
CLCN6	ENSG00000011021	protein_coding	3.56112	0.848307	3.14065e-05
TMEM233	ENSG00000224982	protein_coding	8.2677	0.847613	2.99022e-08
SLC3A2	ENSG00000168003	protein_coding	15.3204	0.845764	5.15023e-18
SOX4	ENSG00000124766	protein_coding	3.41589	0.843718	0.000129143
CIC	ENSG00000079432	protein_coding	6.4581	0.84225	2.85016e-11	+
MNT	ENSG00000070444	protein_coding	2.56735	0.834056	0.000104648
KLHL29	ENSG00000119771	protein_coding	1.83466	0.833459	0.00151835
TEK	ENSG00000120156	protein_coding	2.18671	0.828642	0.00083988	+
EMP1	ENSG00000134531	protein_coding	11.722	0.828533	2.79456e-15
IER5L	ENSG00000188483	protein_coding	2.25917	0.827911	6.13577e-05
ATP1A1	ENSG00000163399	protein_coding	25.8639	0.826553	1.26707e-13
TOR3A	ENSG00000186283	protein_coding	12.9325	0.820821	8.31419e-05
SOX9	ENSG00000125398	protein_coding	1.42062	0.819205	0.00211608
C1QB	ENSG00000173369	protein_coding	3.72535	0.818001	0.000148856
TNFRSF10B	ENSG00000120889	protein_coding	1.28006	0.816893	0.00556229
METRNL	ENSG00000176845	protein_coding	5.93462	0.816835	3.61744e-07
UGCG	ENSG00000148154	protein_coding	4.26608	0.814965	4.07633e-06
CHORDC1	ENSG00000110172	protein_coding	7.55252	0.814576	4.70611e-13
KPNA2	ENSG00000182481	protein_coding	2.98462	0.813967	9.13575e-05
RASGEF1B	ENSG00000138670	protein_coding	2.20841	0.813771	0.000193275
ZSWIM6	ENSG00000130449	protein_coding	1.82165	0.812768	0.00100065
PYGL	ENSG00000100504	protein_coding	2.308	0.812366	0.00211608
SLC22A23	ENSG00000137266	protein_coding	1.36614	0.811093	0.00953998
PERM1	ENSG00000187642	protein_coding	153.881	0.810971	3.12476e-38	+
ODC1	ENSG00000115758	protein_coding	55.2974	0.805719	1.37705e-11
NUFIP2	ENSG00000108256	protein_coding	23.7261	0.803351	1.65243e-22
ATAD2	ENSG00000156802	protein_coding	1.44586	0.802568	0.00975613
ALDH1A3	ENSG00000184254	protein_coding	2.65333	0.800641	0.00242392
TXLNA	ENSG00000084652	protein_coding	15.6969	0.795954	9.15644e-13	+
PPARGC1B	ENSG00000155846	protein_coding	5.74961	0.795189	4.28583e-05
PVR	ENSG00000073008	protein_coding	4.17123	0.79417	3.722e-07	+
TSPAN13	ENSG00000106537	protein_coding	2.15231	0.793859	0.000685517
TRIM25	ENSG00000121060	protein_coding	5.2714	0.792908	0.000123337
GLA	ENSG00000102393	protein_coding	2.00244	0.792256	0.00203553
CEBPA	ENSG00000245848	protein_coding	2.65055	0.792058	0.000228766
MEOX1	ENSG00000005102	protein_coding	9.65284	0.791159	3.73957e-13
HECTD2	ENSG00000165338	protein_coding	3.93188	0.789541	2.02438e-05
MAFG	ENSG00000197063	protein_coding	8.52268	0.788878	2.80925e-10	+
PFKP	ENSG00000067057	protein_coding	1.61638	0.785795	0.00101708
TSC22D2	ENSG00000196428	protein_coding	6.42095	0.782587	3.76325e-09	+
IP6K3	ENSG00000161896	protein_coding	46.135	0.782291	2.99e-15
SH2B3	ENSG00000111252	protein_coding	3.27587	0.781975	6.59599e-05
BCAR3	ENSG00000137936	protein_coding	6.83052	0.776678	0.00131951	+
ZCCHC2	ENSG00000141664	protein_coding	3.2835	0.774025	7.9589e-05
KLF6	ENSG00000067082	protein_coding	18.1991	0.771818	1.38972e-06
MICAL2	ENSG00000133816	protein_coding	2.43083	0.770689	0.00302523
EIF2AK3	ENSG00000172071	protein_coding	3.80956	0.766697	2.03569e-05
PDGFA	ENSG00000197461	protein_coding	7.01098	0.766285	4.63651e-07
ABHD4	ENSG00000100439	protein_coding	5.31396	0.765723	3.892e-07
IRF1	ENSG00000125347	protein_coding	7.07004	0.765203	9.24105e-08
FLCN	ENSG00000154803	protein_coding	13.0183	0.764038	6.99598e-09
VPS18	ENSG00000104142	protein_coding	9.14399	0.761154	3.07708e-11	+
ASAP2	ENSG00000151693	protein_coding	4.19944	0.760794	6.98731e-07
ITPRIP	ENSG00000148841	protein_coding	3.51294	0.756253	1.49028e-05
CX3CL1	ENSG00000006210	protein_coding	2.36439	0.752977	0.00266382
NANP	ENSG00000170191	protein_coding	2.90003	0.752233	0.000496972
ANKRD9	ENSG00000156381	protein_coding	56.0658	0.751123	6.86645e-27	+
SNN	ENSG00000184602	protein_coding	24.5261	0.747254	3.04e-14
RRS1	ENSG00000179041	protein_coding	18.6005	0.747169	9.0946e-21	+
PDLIM4	ENSG00000131435	protein_coding	3.21306	0.741271	0.000121512
PPTC7	ENSG00000196850	protein_coding	63.4859	0.741029	1.87752e-10
WWC2	ENSG00000151718	protein_coding	3.6557	0.74011	2.36836e-05
PPP1R3B	ENSG00000173281	protein_coding	124.013	0.739835	3.31132e-11
WDR81	ENSG00000167716	protein_coding	3.51396	0.734577	0.00176593	+
BACH1	ENSG00000156273	protein_coding	7.86606	0.734201	2.72319e-09
FAM43A	ENSG00000185112	protein_coding	11.6831	0.732879	0.000283648
ST8SIA4	ENSG00000113532	protein_coding	5.62323	0.732434	1.54352e-05
TRPM7	ENSG00000092439	protein_coding	9.8679	0.730598	6.57287e-13	+
ZNF189	ENSG00000136870	protein_coding	8.1501	0.728732	7.60014e-07
NFKBIZ	ENSG00000144802	protein_coding	2.45238	0.72727	0.000299216
TINAGL1	ENSG00000142910	protein_coding	46.4707	0.724436	2.31246e-21
MAT2A	ENSG00000168906	protein_coding	77.6132	0.724365	2.75492e-12
ALG2	ENSG00000119523	protein_coding	10.4893	0.722866	1.20156e-07
GNA13	ENSG00000120063	protein_coding	36.5634	0.722401	3.63065e-15	+
RBPMS	ENSG00000157110	protein_coding	2.83634	0.714783	0.000204914
ATOH8	ENSG00000168874	protein_coding	7.98378	0.714335	1.02354e-07	+
CRISPLD2	ENSG00000103196	protein_coding	5.07031	0.713973	1.25515e-05
COL4A1	ENSG00000187498	protein_coding	78.3587	0.711247	1.21725e-12
PKDCC	ENSG00000162878	protein_coding	15.0473	0.710681	3.38541e-06
PIM3	ENSG00000198355	protein_coding	51.9654	0.710478	1.8482e-08
DYNLL1	ENSG00000088986	protein_coding	36.9032	0.710264	6.19549e-10
UGDH	ENSG00000109814	protein_coding	7.59914	0.710011	2.57357e-05	+
DDX17	ENSG00000100201	protein_coding	78.7018	0.70835	3.52507e-29
RELT	ENSG00000054967	protein_coding	4.78382	0.707236	0.000181597
TANGO2	ENSG00000183597	protein_coding	17.3483	0.706645	5.20704e-08
PFKFB2	ENSG00000123836	protein_coding	17.8523	0.706185	3.43545e-08	+
ESYT2	ENSG00000117868	protein_coding	27.1512	0.70553	1.37705e-11
TRIM26	ENSG00000234127	protein_coding	5.51441	0.699414	6.5635e-06	+
GNPDA1	ENSG00000113552	protein_coding	8.84388	0.698784	1.094e-07
NES	ENSG00000132688	protein_coding	17.3071	0.696468	9.17892e-05
MAST4	ENSG00000069020	protein_coding	3.09812	0.696189	0.00169587
SH3BP5	ENSG00000131370	protein_coding	8.77471	0.692791	9.4523e-05
CALHM2	ENSG00000138172	protein_coding	2.3197	0.692054	0.0048091
CLIC1	ENSG00000213719	protein_coding	13.4278	0.690062	9.53079e-06	+
TBX3	ENSG00000135111	protein_coding	5.70145	0.689521	1.14698e-05	+
RRBP1	ENSG00000125844	protein_coding	6.69165	0.689118	2.87955e-06
MAP3K2	ENSG00000169967	protein_coding	16.5035	0.687302	7.07262e-11	+
JMJD6	ENSG00000070495	protein_coding	16.2012	0.68545	4.82943e-11
SLC66A1	ENSG00000040487	protein_coding	2.80401	0.683994	0.000804984
MAFK	ENSG00000198517	protein_coding	24.6438	0.683277	2.83017e-14
ZFAND5	ENSG00000107372	protein_coding	204.062	0.682779	1.82324e-19
MOCS1	ENSG00000124615	protein_coding	15.9729	0.681468	1.82713e-08
SMPDL3A	ENSG00000172594	protein_coding	29.5807	0.676896	2.42583e-14	+
XPO1	ENSG00000082898	protein_coding	29.5029	0.676644	2.92193e-12	+
ASB2	ENSG00000100628	protein_coding	228.051	0.670269	2.88272e-12
ARVCF	ENSG00000099889	protein_coding	4.01853	0.670107	0.000569462	+
SDCBP	ENSG00000137575	protein_coding	16.5438	0.669466	8.4499e-14
PPP1R3E	ENSG00000235194	protein_coding	3.42228	0.667263	0.000812444
LYN	ENSG00000254087	protein_coding	2.31012	0.66389	0.00359578
SNAI3	ENSG00000185669	protein_coding	16.3042	0.662047	0.0018551
RNF114	ENSG00000124226	protein_coding	53.0259	0.661729	1.22534e-16
CPEB4	ENSG00000113742	protein_coding	27.0613	0.661232	1.36595e-13
HNRNPU	ENSG00000153187	protein_coding	166.414	0.660791	5.00284e-18	+
FHL2	ENSG00000115641	protein_coding	30.8758	0.659821	1.66748e-07
FES	ENSG00000182511	protein_coding	2.9877	0.659754	0.00083988
STOM	ENSG00000148175	protein_coding	55.1426	0.656957	6.38004e-12
SLC9A3R1	ENSG00000109062	protein_coding	2.69261	0.656847	0.00264447
AKAP12	ENSG00000131016	protein_coding	5.7969	0.655927	0.000647042	+
SLC11A2	ENSG00000110911	protein_coding	5.93923	0.65545	1.99194e-06	+
FOSL2	ENSG00000075426	protein_coding	31.8349	0.655347	5.73245e-08
NOS3	ENSG00000164867	protein_coding	3.37025	0.653888	0.00956691
TNFRSF1A	ENSG00000067182	protein_coding	22.5236	0.651713	3.0101e-12
TGFB3	ENSG00000119699	protein_coding	11.9255	0.651021	5.54287e-07
SLC22A3	ENSG00000146477	protein_coding	4.84474	0.650381	0.00840169
PTTG1IP	ENSG00000183255	protein_coding	35.2076	0.647881	5.97628e-11	+
MAD2L1BP	ENSG00000124688	protein_coding	14.0768	0.647116	8.09453e-09
BMP2K	ENSG00000138756	protein_coding	4.79103	0.646667	5.28773e-05
DDIT3	ENSG00000175197	protein_coding	12.2256	0.645337	3.83298e-09
JMY	ENSG00000152409	protein_coding	8.10587	0.642538	5.87988e-06	+
USP2	ENSG00000036672	protein_coding	81.406	0.642136	4.49397e-19	+
OSGIN1	ENSG00000140961	protein_coding	6.65053	0.641046	2.70206e-05
AFF4	ENSG00000072364	protein_coding	21.3342	0.639883	1.34591e-13
PLXNA2	ENSG00000076356	protein_coding	5.66628	0.635219	1.15246e-05	+
EIF4A1	ENSG00000161960	protein_coding	39.2254	0.635033	1.19322e-15
TEAD3	ENSG00000007866	protein_coding	4.35429	0.630032	0.00168423
PHC2	ENSG00000134686	protein_coding	36.2675	0.629838	8.29923e-07
CRIM1	ENSG00000150938	protein_coding	19.8396	0.626814	1.19358e-07
ACTB	ENSG00000075624	protein_coding	242.384	0.625326	1.37839e-10
FLNA	ENSG00000196924	protein_coding	34.2003	0.625325	0.000905984	+
KCTD12	ENSG00000178695	protein_coding	10.715	0.622516	0.000370545
H2AX	ENSG00000188486	protein_coding	6.47419	0.616603	0.000376217
SIAH2	ENSG00000181788	protein_coding	8.05882	0.615385	8.757e-07	+
TXNL4B	ENSG00000140830	protein_coding	5.41947	0.615268	0.000136381
FMNL2	ENSG00000157827	protein_coding	3.70287	0.613206	0.00735547
STX3	ENSG00000166900	protein_coding	5.33499	0.60954	8.84904e-05
MYH9	ENSG00000100345	protein_coding	73.7614	0.608128	6.98466e-13	+
NOCT	ENSG00000151014	protein_coding	12.9516	0.60716	2.73038e-06
F13A1	ENSG00000124491	protein_coding	3.17668	0.606802	0.00641275
SLBP	ENSG00000163950	protein_coding	15.2369	0.606619	7.23117e-10
AKIRIN2	ENSG00000135334	protein_coding	36.8331	0.605135	1.78611e-09
ARPC1B	ENSG00000130429	protein_coding	7.5638	0.604399	2.55234e-05
NRBF2	ENSG00000148572	protein_coding	11.2991	0.603516	7.87758e-08	+
HEY2	ENSG00000135547	protein_coding	12.9429	0.603053	1.72223e-07
CD248	ENSG00000174807	protein_coding	7.70252	0.602642	0.00013133
AL928654.3	ENSG00000257341	protein_coding	32.3727	0.602475	3.35177e-08
CRIP1	ENSG00000213145	protein_coding	32.3727	0.602475	3.35177e-08
CYP2U1	ENSG00000155016	protein_coding	3.40783	0.600549	0.00199812
SLC43A2	ENSG00000167703	protein_coding	3.62215	0.596714	0.000758944
LINC01634	ENSG00000235295	lncRNA	25.2054	0.595039	9.60884e-06
SPTSSA	ENSG00000165389	protein_coding	54.3861	0.594461	4.59469e-07
ZMIZ1	ENSG00000108175	protein_coding	9.89621	0.594379	5.51088e-05
UBE2O	ENSG00000175931	protein_coding	9.63029	0.59433	9.2914e-07
RAB3IP	ENSG00000127328	protein_coding	3.81923	0.593852	0.00270784
TIMP1	ENSG00000102265	protein_coding	4.9878	0.591107	0.00369525
ANKRD33B	ENSG00000164236	protein_coding	5.98591	0.589612	0.00702928
NEU1	ENSG00000204386	protein_coding	7.74994	0.588893	4.15971e-07
DAB2	ENSG00000153071	protein_coding	10.7984	0.587241	0.000560953
ERO1A	ENSG00000197930	protein_coding	4.69398	0.586561	0.000460347
CSRNP1	ENSG00000144655	protein_coding	7.00217	0.586027	0.00207692
LINC02693	ENSG00000212719	lncRNA	3.5907	0.584728	0.000726529
TUBA1C	ENSG00000167553	protein_coding	5.8536	0.583979	0.00032972
SAT1	ENSG00000130066	protein_coding	4.3724	0.582595	0.00225861
CCNL1	ENSG00000163660	protein_coding	8.69815	0.580991	0.000376217
TSPAN2	ENSG00000134198	protein_coding	2.95563	0.580223	0.00691009
ENG	ENSG00000106991	protein_coding	27.9556	0.577485	1.15901e-06
ANXA3	ENSG00000138772	protein_coding	8.07431	0.572775	0.00022835
ARRDC3	ENSG00000113369	protein_coding	28.7356	0.57076	0.000679694
DNAJC3	ENSG00000102580	protein_coding	18.1945	0.569371	2.8803e-08
RBM12B	ENSG00000183808	protein_coding	6.61256	0.568496	2.69725e-05
TGFB2	ENSG00000092969	protein_coding	7.49753	0.568235	0.00328934
TGFB1	ENSG00000105329	protein_coding	5.25478	0.567743	0.00143029
COA7	ENSG00000162377	protein_coding	10.6054	0.567514	3.80687e-07
SLC25A30	ENSG00000174032	protein_coding	52.1545	0.567299	6.43747e-06
SRXN1	ENSG00000271303	protein_coding	6.81196	0.564803	0.00353909
SMG1P3	ENSG00000180747	transcribed_unprocessed_pseudogene	17.4975	0.56443	1.94078e-11
SLC15A4	ENSG00000139370	protein_coding	12.8368	0.563068	2.00162e-05
ZNF844	ENSG00000223547	protein_coding	3.8303	0.563053	0.00232791
IL32	ENSG00000008517	protein_coding	59.4273	0.562073	4.26044e-06
ARF4	ENSG00000168374	protein_coding	16.1932	0.561797	1.41194e-06
SRGN	ENSG00000122862	protein_coding	6.32016	0.560855	0.00798472
BICRA	ENSG00000063169	protein_coding	3.72694	0.56072	0.00440957
MSANTD4	ENSG00000170903	protein_coding	8.51657	0.557367	6.06425e-05
ABHD3	ENSG00000158201	protein_coding	3.56951	0.556525	0.00622807
ZYX	ENSG00000159840	protein_coding	23.5275	0.555806	5.65739e-06
DNAJA1	ENSG00000086061	protein_coding	20.2283	0.55547	0.00921779
TUBA8	ENSG00000183785	protein_coding	163.51	0.555228	0.00011043
AC008764.1	ENSG00000141979	protein_coding	5.43442	0.554232	0.0026128
MED26	ENSG00000105085	protein_coding	5.43442	0.554232	0.0026128
HSP90AA1	ENSG00000080824	protein_coding	388.244	0.552822	2.02787e-10
MYADM	ENSG00000179820	protein_coding	10.3596	0.550023	0.00969391
PLA2G15	ENSG00000103066	protein_coding	8.81764	0.549869	8.06229e-05
MT2A	ENSG00000125148	protein_coding	28.0624	0.549432	1.37104e-05
SHE	ENSG00000169291	protein_coding	4.27733	0.548694	0.00461716	+
KDSR	ENSG00000119537	protein_coding	8.11467	0.547748	0.000181124
ITGA5	ENSG00000161638	protein_coding	9.72076	0.547148	0.00118668
FABP5	ENSG00000164687	protein_coding	8.89755	0.546775	2.70696e-05
CALD1	ENSG00000122786	protein_coding	19.7763	0.546717	7.10228e-05
CKAP4	ENSG00000136026	protein_coding	5.77865	0.544701	0.000206745
AGPAT2	ENSG00000169692	protein_coding	17.5211	0.543894	1.96966e-06
TP53INP2	ENSG00000078804	protein_coding	35.4894	0.54355	1.42667e-08
PPRC1	ENSG00000148840	protein_coding	5.56908	0.54318	0.000505336
HIF1A	ENSG00000100644	protein_coding	8.40958	0.543089	0.0013489
SIK2	ENSG00000170145	protein_coding	20.902	0.536847	1.46517e-06
NFYA	ENSG00000001167	protein_coding	3.68588	0.536072	0.00431915
YWHAZ	ENSG00000164924	protein_coding	41.8981	0.535773	1.87946e-11
PCNX4	ENSG00000126773	protein_coding	4.05005	0.535486	0.00190153
AAK1	ENSG00000115977	protein_coding	4.24831	0.534502	0.00420811
H4-16	ENSG00000197837	protein_coding	43.8205	0.534488	0.00721998
ACTN4	ENSG00000130402	protein_coding	80.4097	0.532884	9.91376e-08
YES1	ENSG00000176105	protein_coding	8.09057	0.532618	2.1076e-05
SLC35B4	ENSG00000205060	protein_coding	4.18238	0.531989	0.00361723
ACTG1	ENSG00000184009	protein_coding	101.079	0.531199	0.000664104
ALPK3	ENSG00000136383	protein_coding	80.2429	0.530696	3.17087e-06
TES	ENSG00000135269	protein_coding	4.45214	0.528519	0.0052872
IRF2BP2	ENSG00000168264	protein_coding	35.084	0.526773	3.61979e-05	+
PIP4P1	ENSG00000165782	protein_coding	14.757	0.525287	0.00242392
RASSF8	ENSG00000123094	protein_coding	6.7803	0.521295	0.000289464
CYP51A1	ENSG00000001630	protein_coding	9.74075	0.52103	2.70206e-05
GNB1L	ENSG00000185838	protein_coding	5.29503	0.519778	0.000812444
SREBF1	ENSG00000072310	protein_coding	9.76026	0.514466	0.000550808
HSPE1	ENSG00000115541	protein_coding	92.0954	0.506114	0.000279462
DEGS1	ENSG00000143753	protein_coding	6.88572	0.505309	0.000637769
FBXO32	ENSG00000156804	protein_coding	333.934	0.504586	0.000774037
FBXO10	ENSG00000147912	protein_coding	13.572	0.504546	4.03327e-07	+
BCAR1	ENSG00000050820	protein_coding	24.4959	0.502526	1.16164e-06
INTS6	ENSG00000102786	protein_coding	10.7437	0.502148	0.000176445
PPP1R9B	ENSG00000108819	protein_coding	6.29032	0.50183	0.000845717
AKIRIN1	ENSG00000174574	protein_coding	24.1605	0.500209	3.11999e-05
SLC66A2	ENSG00000122490	protein_coding	16.7699	0.496719	3.40456e-05
MFSD5	ENSG00000182544	protein_coding	8.85142	0.495183	1.50145e-05
MKNK2	ENSG00000099875	protein_coding	322.06	0.494422	2.03444e-07
PIP5K1C	ENSG00000186111	protein_coding	9.1468	0.493966	0.00244818
TBC1D8	ENSG00000204634	protein_coding	29.04	0.493721	1.519e-06	+
PEF1	ENSG00000162517	protein_coding	12.6183	0.493503	6.25501e-05
RBM39	ENSG00000131051	protein_coding	76.6078	0.489253	3.24213e-08
ADSS2	ENSG00000035687	protein_coding	4.88552	0.48922	0.00256176
TAGLN2	ENSG00000158710	protein_coding	23.2228	0.488472	1.84912e-05
ENAH	ENSG00000154380	protein_coding	20.0353	0.486391	3.02705e-08
ADRB2	ENSG00000169252	protein_coding	10.0922	0.485325	0.00207853
SLC6A8	ENSG00000130821	protein_coding	70.5196	0.485301	7.64243e-05
LITAF	ENSG00000189067	protein_coding	6.17988	0.485199	0.00466166
MED17	ENSG00000042429	protein_coding	5.18819	0.485004	0.00215364
AGO2	ENSG00000123908	protein_coding	17.5766	0.482957	2.06443e-05
ERRFI1	ENSG00000116285	protein_coding	8.67871	0.48095	0.000148856
RNF149	ENSG00000163162	protein_coding	10.0076	0.479619	0.00111322	+
AP1AR	ENSG00000138660	protein_coding	10.3202	0.478978	0.000113571
HSPD1	ENSG00000144381	protein_coding	40.1192	0.478928	6.60325e-07
RRAGC	ENSG00000116954	protein_coding	9.27749	0.478105	0.00110022	+
NSMCE3	ENSG00000185115	protein_coding	13.0801	0.477566	7.70842e-05
RHOC	ENSG00000155366	protein_coding	39.1006	0.476629	7.27617e-07
PYGO1	ENSG00000171016	protein_coding	18.0802	0.475817	2.79723e-05
AC104109.3	ENSG00000272772	protein_coding	88.2213	0.4757	2.70408e-07
TUBB4B	ENSG00000188229	protein_coding	31.9244	0.475108	1.93268e-07
KHDC4	ENSG00000132680	protein_coding	18.5258	0.472741	4.45832e-06
AMD1	ENSG00000123505	protein_coding	19.5923	0.470344	2.12509e-06
CNN3	ENSG00000117519	protein_coding	16.3888	0.468892	0.000222652
LAPTM4B	ENSG00000104341	protein_coding	98.8548	0.467556	2.07881e-05	+
ACSS3	ENSG00000111058	protein_coding	5.82327	0.46743	0.00324874
MBP	ENSG00000197971	protein_coding	58.8023	0.466	1.65281e-10	+
PPP2CA	ENSG00000113575	protein_coding	71.8396	0.465247	1.13607e-06
POM121	ENSG00000196313	protein_coding	6.99615	0.464972	0.002903
NME1-NME2	ENSG00000011052	protein_coding	16.1421	0.463981	0.00836539
TFE3	ENSG00000068323	protein_coding	4.71262	0.463715	0.00956691
TUBA1B	ENSG00000123416	protein_coding	58.9521	0.463656	2.62337e-05
SH3GL1	ENSG00000141985	protein_coding	6.92114	0.463123	0.00687066
MGA	ENSG00000174197	protein_coding	6.61264	0.462184	0.00188076
PCNT	ENSG00000160299	protein_coding	36.8273	0.461321	0.00903418
TMEM41A	ENSG00000163900	protein_coding	5.78048	0.461274	0.00221586
KIAA0232	ENSG00000170871	protein_coding	24.2375	0.460722	0.000249821
MPLKIP	ENSG00000168303	protein_coding	11.2714	0.46042	2.12001e-05
PHF23	ENSG00000040633	protein_coding	10.1466	0.459704	0.000440795
PNO1	ENSG00000115946	protein_coding	13.9193	0.458456	0.000181124
FAM131A	ENSG00000175182	protein_coding	5.72629	0.457215	0.00269748
SEC61A1	ENSG00000058262	protein_coding	19.7913	0.452581	3.85249e-07
MYL9	ENSG00000101335	protein_coding	32.8101	0.450146	0.00572681
TNFRSF1B	ENSG00000028137	protein_coding	6.79316	0.450109	0.00413345
ARL5B	ENSG00000165997	protein_coding	6.77681	0.448316	0.00493761
GOLPH3	ENSG00000113384	protein_coding	19.7641	0.448166	1.97026e-07
DIAPH1	ENSG00000131504	protein_coding	34.7073	0.447704	2.87955e-06
NME1	ENSG00000239672	protein_coding	5.31762	0.447399	0.00971197
CHMP1B	ENSG00000255112	protein_coding	18.6717	0.447398	9.99759e-06	+
SLC10A3	ENSG00000126903	protein_coding	7.68996	0.44734	0.0015626
GLS	ENSG00000115419	protein_coding	10.9331	0.445453	0.00142591
P4HA2	ENSG00000072682	protein_coding	5.78743	0.444247	0.00480325
HSPB8	ENSG00000152137	protein_coding	253.854	0.44358	7.39848e-06
RAB11FIP3	ENSG00000090565	protein_coding	5.14852	0.442647	0.00902412
TMEM70	ENSG00000175606	protein_coding	406.269	0.441944	7.69058e-06
CD9	ENSG00000010278	protein_coding	17.0015	0.438162	5.23655e-06
C2orf69	ENSG00000178074	protein_coding	9.09757	0.43787	0.00240555
PBDC1	ENSG00000102390	protein_coding	10.7345	0.436768	0.00934404	+
VMP1	ENSG00000062716	protein_coding	6.91104	0.435971	0.00694708
PDPN	ENSG00000162493	protein_coding	7.13144	0.435821	0.00634467
DNAJB4	ENSG00000162616	protein_coding	48.2404	0.43521	6.06051e-06
CLCN4	ENSG00000073464	protein_coding	11.5682	0.43368	0.000536769
C1QC	ENSG00000159189	protein_coding	9.84804	0.432584	0.00871263
TIMP3	ENSG00000100234	protein_coding	94.1265	0.432208	2.18991e-05
AC135050.2	ENSG00000255439	protein_coding	7.04764	0.431964	0.00208938
HSPB7	ENSG00000173641	protein_coding	691.022	0.429905	0.00635507
SMAD3	ENSG00000166949	protein_coding	33.6509	0.429688	7.31112e-07
GPCPD1	ENSG00000125772	protein_coding	22.0034	0.428053	0.00697556
SPEN	ENSG00000065526	protein_coding	28.1353	0.425775	1.91952e-06
CD63	ENSG00000135404	protein_coding	253.45	0.424916	3.5694e-05
FAM200A	ENSG00000221909	protein_coding	7.36478	0.420424	0.00411445
ARHGAP26	ENSG00000145819	protein_coding	5.79148	0.419779	0.00563616
ABCG1	ENSG00000160179	protein_coding	18.151	0.41859	0.000146468
HDAC4	ENSG00000068024	protein_coding	23.5203	0.417672	8.65708e-05
PIK3R1	ENSG00000145675	protein_coding	53.1448	0.415168	0.00669605
CERK	ENSG00000100422	protein_coding	8.80828	0.414972	0.00237494
SLC25A5	ENSG00000005022	protein_coding	19.0759	0.414821	0.000345724
LPL	ENSG00000175445	protein_coding	88.6854	0.412771	0.00973114
COQ10B	ENSG00000115520	protein_coding	13.6911	0.412335	0.000505336
PALMD	ENSG00000099260	protein_coding	21.027	0.411461	0.00431915
CDK4	ENSG00000135446	protein_coding	28.3869	0.409522	5.73387e-06
STX12	ENSG00000117758	protein_coding	13.5683	0.408528	0.000758944
NR3C1	ENSG00000113580	protein_coding	42.9875	0.408205	3.17204e-06	+
AZIN1	ENSG00000155096	protein_coding	18.636	0.407821	0.00254459
OSBPL8	ENSG00000091039	protein_coding	13.0399	0.403819	0.00262732
CDK2AP2	ENSG00000167797	protein_coding	8.66774	0.402908	0.00275255
FGFR1	ENSG00000077782	protein_coding	9.49001	0.402003	0.00788204
SCML1	ENSG00000047634	protein_coding	7.44111	0.401486	0.005481
ARHGAP29	ENSG00000137962	protein_coding	25.8731	0.400511	2.05267e-05
OXNAD1	ENSG00000154814	protein_coding	19.6956	0.399468	4.09361e-06
NFE2L2	ENSG00000116044	protein_coding	20.3532	0.397264	0.000558248
CFAP20	ENSG00000070761	protein_coding	10.5279	0.396123	0.000628919
LATS2	ENSG00000150457	protein_coding	13.7882	0.396094	0.00103665
FEM1B	ENSG00000169018	protein_coding	15.5839	0.395353	0.00467546
PPP1R10	ENSG00000204569	protein_coding	11.6222	0.394943	0.00534156
PLEKHA1	ENSG00000107679	protein_coding	18.954	0.393761	1.10844e-05
USPL1	ENSG00000132952	protein_coding	8.25536	0.391383	0.00159447
EXOSC3	ENSG00000107371	protein_coding	9.10648	0.390608	0.00119257
LMNA	ENSG00000160789	protein_coding	149.697	0.389829	4.882e-07
WHAMM	ENSG00000156232	protein_coding	12.9332	0.389415	0.000655247
TMEM189	ENSG00000240849	protein_coding	10.3935	0.388818	0.0029497
PPP1R14A	ENSG00000167641	protein_coding	11.6152	0.388071	0.00557906
BAG3	ENSG00000151929	protein_coding	120.368	0.38785	3.17512e-06
VCL	ENSG00000035403	protein_coding	89.3808	0.386902	1.25463e-07
ZBTB10	ENSG00000205189	protein_coding	7.95896	0.386703	0.00854416	+
BEST3	ENSG00000127325	protein_coding	14.8133	0.386673	0.00111792
LCORL	ENSG00000178177	protein_coding	9.12397	0.384355	0.00371083
AL110118.2	ENSG00000259066	protein_coding	18.5099	0.38349	0.000911516
RAB1A	ENSG00000138069	protein_coding	41.2167	0.379621	2.29977e-07
MYO1C	ENSG00000197879	protein_coding	16.2912	0.378233	0.0029497	+
H4C8	ENSG00000158406	protein_coding	97.5484	0.377093	0.00854182
SQSTM1	ENSG00000161011	protein_coding	262.767	0.375153	3.81245e-06
DYNLT1	ENSG00000146425	protein_coding	46.3582	0.373999	0.00302334
SFPQ	ENSG00000116560	protein_coding	44.8221	0.372446	9.10964e-05
ACSL1	ENSG00000151726	protein_coding	230.777	0.372094	2.33348e-08
YWHAH	ENSG00000128245	protein_coding	38.5296	0.370796	2.93318e-06	+
ABLIM2	ENSG00000163995	protein_coding	57.4465	0.370789	5.857e-06
FNDC3B	ENSG00000075420	protein_coding	18.2706	0.370129	0.00036889
HSPB1	ENSG00000106211	protein_coding	958.545	0.365971	0.00396679
LIMS1	ENSG00000169756	protein_coding	27.9384	0.364584	0.000294751	+
RELL1	ENSG00000181826	protein_coding	15.5349	0.363245	0.000745317
SEH1L	ENSG00000085415	protein_coding	14.3545	0.363155	0.00858829
WARS1	ENSG00000140105	protein_coding	41.5011	0.362857	4.72585e-05	+
FKBP4	ENSG00000004478	protein_coding	39.0228	0.36213	0.00332805
UBR5	ENSG00000104517	protein_coding	15.3889	0.361853	0.00178977
ASAH1	ENSG00000104763	protein_coding	98.6275	0.361631	2.41008e-07
ITSN2	ENSG00000198399	protein_coding	20.597	0.361246	4.60425e-05
DNAJB11	ENSG00000090520	protein_coding	8.3716	0.360916	0.00659406
BCAS2	ENSG00000116752	protein_coding	11.91	0.359965	0.00157335
PITPNB	ENSG00000180957	protein_coding	17.6232	0.359953	0.000297366
PRELID1	ENSG00000169230	protein_coding	19.5088	0.359832	0.000262672
HSF4	ENSG00000102878	protein_coding	10.8046	0.357636	0.00609227
ARF6	ENSG00000165527	protein_coding	32.8229	0.35412	5.17804e-05
SPRY2	ENSG00000136158	protein_coding	26.1355	0.352538	0.0016045
CXXC5	ENSG00000171604	protein_coding	41.2144	0.348001	0.00175517
MLIP	ENSG00000146147	protein_coding	54.9613	0.347609	0.00242392
H3C1	ENSG00000275714	protein_coding	7.9326	0.3464	0.00844217
SMG1	ENSG00000157106	protein_coding	12.2753	0.345288	0.00459576
LMAN2L	ENSG00000114988	protein_coding	11.9365	0.342548	0.00225096
TXNDC11	ENSG00000153066	protein_coding	17.6105	0.341821	0.00164944
LRRC59	ENSG00000108829	protein_coding	12.7673	0.340169	0.00515187
SERP1	ENSG00000120742	protein_coding	26.5073	0.339128	5.43571e-05
YWHAQ	ENSG00000134308	protein_coding	28.6724	0.337934	1.0238e-05
XBP1	ENSG00000100219	protein_coding	45.598	0.337456	2.00872e-06
TM2D2	ENSG00000169490	protein_coding	10.6822	0.336867	0.00858829
SEC61B	ENSG00000106803	protein_coding	25.217	0.336395	8.57227e-05
CLTC	ENSG00000141367	protein_coding	24.1678	0.335199	2.54518e-05
ABCA5	ENSG00000154265	protein_coding	16.7383	0.329334	0.00613226
HNRNPF	ENSG00000169813	protein_coding	36.3159	0.3271	0.000533467
CD164	ENSG00000135535	protein_coding	62.2943	0.325817	3.04962e-05
CD55	ENSG00000196352	protein_coding	34.7042	0.325511	0.000193275
DEXI	ENSG00000182108	protein_coding	78.9757	0.323729	0.000255009
ATP2B1	ENSG00000070961	protein_coding	15.7809	0.322857	0.00222636
MAPK6	ENSG00000069956	protein_coding	20.5457	0.321949	0.0028078
PON2	ENSG00000105854	protein_coding	12.7712	-0.325571	0.00715686
MAMSTR	ENSG00000176909	protein_coding	24.7033	-0.326314	0.00228949
HLA-E	ENSG00000204592	protein_coding	134.76	-0.328797	0.00949578
BCL7A	ENSG00000110987	protein_coding	20.5938	-0.332176	0.00250945
MEF2C	ENSG00000081189	protein_coding	126.81	-0.334217	0.00192117
TPCN1	ENSG00000186815	protein_coding	21.7776	-0.337344	0.00211608
PPP2R3A	ENSG00000073711	protein_coding	68.5488	-0.337687	6.51133e-05
ZHX3	ENSG00000174306	protein_coding	24.2806	-0.338932	0.00167847
NSFL1C	ENSG00000088833	protein_coding	45.5778	-0.339712	0.00498327
SNX21	ENSG00000124104	protein_coding	44.748	-0.341112	0.000708189
SERPING1	ENSG00000149131	protein_coding	34.4802	-0.343038	0.00135514
LHFPL6	ENSG00000183722	protein_coding	16.7581	-0.343289	0.00200972
HSPB3	ENSG00000169271	protein_coding	51.0807	-0.343696	0.00193253
PAIP2B	ENSG00000124374	protein_coding	71.9027	-0.344825	0.00720687
CADM1	ENSG00000182985	protein_coding	13.5309	-0.347023	0.00489077
LBX1	ENSG00000138136	protein_coding	14.4027	-0.350397	0.00625296
STIMATE	ENSG00000213533	protein_coding	23.4022	-0.350434	0.00197877
SPAG7	ENSG00000091640	protein_coding	130.64	-0.350785	2.61306e-05
VEZF1	ENSG00000136451	protein_coding	28.1771	-0.351487	0.000116045
GSTM3	ENSG00000134202	protein_coding	47.5512	-0.351789	0.000389069
BHLHE41	ENSG00000123095	protein_coding	39.6277	-0.351804	0.00215226
LCOR	ENSG00000196233	protein_coding	17.7716	-0.35571	0.00375047
POLE3	ENSG00000148229	protein_coding	26.6007	-0.356665	0.00975613
AC064807.1	ENSG00000228801	lncRNA	19.3502	-0.357653	0.000566376
FKBP9	ENSG00000122642	protein_coding	45.8824	-0.357833	5.65739e-06
STON2	ENSG00000140022	protein_coding	18.5049	-0.363485	0.00371083
CIRBP	ENSG00000099622	protein_coding	64.194	-0.364801	7.02973e-06
HSPA2	ENSG00000126803	protein_coding	66.2118	-0.368413	0.00889417
CTDSP2	ENSG00000175215	protein_coding	47.4257	-0.370057	5.52167e-07
EIF5	ENSG00000100664	protein_coding	147.504	-0.370955	9.10394e-08
MPI	ENSG00000178802	protein_coding	20.2452	-0.372556	0.00665669
CCDC69	ENSG00000198624	protein_coding	211.883	-0.372698	9.37309e-05
ADIPOR1	ENSG00000159346	protein_coding	67.5621	-0.372971	0.00027218
USP46	ENSG00000109189	protein_coding	14.0245	-0.372974	0.00667907
ST6GALNAC6	ENSG00000160408	protein_coding	22.8977	-0.374516	0.000181124
THRB	ENSG00000151090	protein_coding	23.5175	-0.377723	0.000572665
ERBB2	ENSG00000141736	protein_coding	11.1713	-0.380726	0.00535824
ARID4A	ENSG00000032219	protein_coding	9.05312	-0.381046	0.00716297
RPS8	ENSG00000142937	protein_coding	210.806	-0.381494	0.000407898
C4orf54	ENSG00000248713	protein_coding	50.6158	-0.382995	0.00079167
TRDN	ENSG00000186439	protein_coding	681.579	-0.383421	0.00122253
CDK11B	ENSG00000248333	protein_coding	23.4282	-0.383994	0.00253472
ZEB1	ENSG00000148516	protein_coding	24.885	-0.384358	0.00912375
KMT2E-AS1	ENSG00000239569	lncRNA	101.707	-0.38466	0.00691009
IP6K2	ENSG00000068745	protein_coding	12.3017	-0.386704	0.00470934
ARHGAP18	ENSG00000146376	protein_coding	11.5315	-0.389134	0.00411497
TLE1	ENSG00000196781	protein_coding	67.6728	-0.391179	0.000567015
TAB1	ENSG00000100324	protein_coding	18.4696	-0.392708	0.00079302
PDZRN3	ENSG00000121440	protein_coding	46.4075	-0.394167	0.000108745
RCSD1	ENSG00000198771	protein_coding	81.8907	-0.397753	1.43473e-07
RNASE1	ENSG00000129538	protein_coding	40.6392	-0.398139	0.000157496
DGLUCY	ENSG00000133943	protein_coding	44.345	-0.398883	0.00755222
ART1	ENSG00000129744	protein_coding	25.6022	-0.401133	0.00137358
MIR1-1HG	ENSG00000174407	lncRNA	275.029	-0.402205	9.53253e-06
FZD4	ENSG00000174804	protein_coding	20.4808	-0.403113	0.00213376
LGALSL	ENSG00000119862	protein_coding	50.9451	-0.403194	2.03569e-05
EXOSC10	ENSG00000171824	protein_coding	15.4268	-0.404428	0.00198138
NFIB	ENSG00000147862	protein_coding	24.7938	-0.409069	0.00020873
PRKCH	ENSG00000027075	protein_coding	11.4359	-0.411405	0.000851902
TMEM106C	ENSG00000134291	protein_coding	20.8813	-0.411596	0.00421468
TBX15	ENSG00000092607	protein_coding	81.9486	-0.412032	1.10264e-08
FOXN2	ENSG00000170802	protein_coding	9.19573	-0.413352	0.00492144
NRAP	ENSG00000197893	protein_coding	1141.15	-0.415239	0.000153838
MXD4	ENSG00000123933	protein_coding	31.9297	-0.416094	6.63882e-05
HSPA12B	ENSG00000132622	protein_coding	9.5424	-0.416123	0.00540836
MINK1	ENSG00000141503	protein_coding	16.6199	-0.419807	0.00627695
STAC3	ENSG00000185482	protein_coding	319.603	-0.423357	0.000555386
TFCP2	ENSG00000135457	protein_coding	9.92863	-0.42363	0.00286721
RBL1	ENSG00000080839	protein_coding	25.8061	-0.424035	8.86744e-06
CLCN1	ENSG00000188037	protein_coding	32.5694	-0.424927	0.00346373
CD38	ENSG00000004468	protein_coding	17.2805	-0.426494	0.000272065
AFAP1L1	ENSG00000157510	protein_coding	15.0519	-0.429289	0.00429795
XPO4	ENSG00000132953	protein_coding	37.4264	-0.430235	0.000410438
MGLL	ENSG00000074416	protein_coding	34.9461	-0.430401	6.92717e-05
DTNBP1	ENSG00000047579	protein_coding	18.6343	-0.430587	0.000891225
FAM217B	ENSG00000196227	protein_coding	12.108	-0.432518	0.00373248
GPD1	ENSG00000167588	protein_coding	114.648	-0.437061	0.00939826
STN1	ENSG00000107960	protein_coding	19.8526	-0.440004	0.00397464
C1orf35	ENSG00000143793	protein_coding	12.7088	-0.44009	0.00665669
KLHL33	ENSG00000185271	protein_coding	33.2607	-0.440844	4.40946e-06
JARID2	ENSG00000008083	protein_coding	14.175	-0.443473	0.000182929
MTMR3	ENSG00000100330	protein_coding	38.1627	-0.447612	5.0428e-06
A2M	ENSG00000175899	protein_coding	62.0151	-0.450158	0.0034172
ERCC6	ENSG00000225830	protein_coding	7.35321	-0.450183	0.00659406
YPEL2	ENSG00000175155	protein_coding	25.9009	-0.461763	3.17087e-06
CKB	ENSG00000166165	protein_coding	232.643	-0.466413	0.00224364
TUBG2	ENSG00000037042	protein_coding	7.076	-0.46976	0.00339807
ZC3H6	ENSG00000188177	protein_coding	24.4562	-0.471073	0.000205726
FSCN1	ENSG00000075618	protein_coding	8.53217	-0.471642	0.00703178
SNX15	ENSG00000110025	protein_coding	9.80771	-0.472171	0.00307178
RFX5	ENSG00000143390	protein_coding	16.861	-0.473182	0.00254291
USF3	ENSG00000176542	protein_coding	44.4524	-0.473869	6.93944e-08
CLDN5	ENSG00000184113	protein_coding	19.0034	-0.478338	4.70375e-05
LOC107987107	-	lncRNA	5.66862	-0.479258	0.00648744
PRR33	ENSG00000283787	protein_coding	20.6912	-0.480814	2.57357e-05
GJA4	ENSG00000187513	protein_coding	10.4978	-0.482561	0.00129833
MTATP6P1	ENSG00000248527	unprocessed_pseudogene	117.518	-0.483571	0.00566116
LINP1	ENSG00000223784	lncRNA	13.5979	-0.483591	0.000244038
PRKCQ	ENSG00000065675	protein_coding	57.6583	-0.486959	0.00049088
IGF2	ENSG00000167244	protein_coding	271.275	-0.490836	0.00921015
TACC1	ENSG00000147526	protein_coding	25.1371	-0.49197	1.01176e-07	+
NDUFA4L2	ENSG00000185633	protein_coding	30.6924	-0.494369	0.000555386
KLHL31	ENSG00000124743	protein_coding	85.3201	-0.495293	0.000485002
C1orf115	ENSG00000162817	protein_coding	16.3134	-0.497594	0.000744183
LMOD2	ENSG00000170807	protein_coding	728.392	-0.499972	1.1382e-08
SERPINA5	ENSG00000188488	protein_coding	15.1677	-0.505116	0.0087494
CDC42EP4	ENSG00000179604	protein_coding	9.0787	-0.505209	0.00211608
SBK1	ENSG00000188322	protein_coding	7.34039	-0.509249	0.00437922
TCF4	ENSG00000196628	protein_coding	21.4394	-0.510507	2.18991e-05
APBB2	ENSG00000163697	protein_coding	14.0068	-0.511997	5.84451e-05
LIPT2	ENSG00000175536	protein_coding	9.81348	-0.516067	0.000177853
TUBGCP6	ENSG00000128159	protein_coding	5.28818	-0.517335	0.0036758
TSHZ1	ENSG00000179981	protein_coding	5.63719	-0.517379	0.00781198
RBM3	ENSG00000102317	protein_coding	62.9949	-0.524598	0.00548432
H6PD	ENSG00000049239	protein_coding	46.6331	-0.526601	1.80002e-07
ACTN2	ENSG00000077522	protein_coding	2726.59	-0.531283	0.00136139
ZFP64	ENSG00000020256	protein_coding	4.82931	-0.531622	0.00346373
ZNF628	ENSG00000197483	protein_coding	9.9503	-0.532191	0.0013489
AC015878.1	ENSG00000265751	lncRNA	104.969	-0.540798	0.00290032
MYZAP	ENSG00000263155	protein_coding	5.56688	-0.541028	0.00865131
N4BP3	ENSG00000145911	protein_coding	6.75045	-0.543015	0.000812444
BCL6	ENSG00000113916	protein_coding	34.0344	-0.543728	7.8482e-05	+
PER2	ENSG00000132326	protein_coding	11.8374	-0.554094	0.00181745
SIPA1L2	ENSG00000116991	protein_coding	9.81854	-0.557684	0.00715686
FMO2	ENSG00000094963	protein_coding	8.08623	-0.5607	0.000247546
LMOD1	ENSG00000163431	protein_coding	27.9689	-0.571449	0.000112227
DYRK2	ENSG00000127334	protein_coding	51.7513	-0.57567	4.45382e-15
PRPH2	ENSG00000112619	protein_coding	6.99702	-0.576453	0.00279239
NIPAL3	ENSG00000001461	protein_coding	5.22841	-0.578885	0.00221184
TBX2	ENSG00000121068	protein_coding	5.57192	-0.581854	0.00266741
DEPP1	ENSG00000165507	protein_coding	28.7268	-0.582245	0.000100944
NOSIP	ENSG00000142546	protein_coding	41.3177	-0.583246	0.000708869
TSPAN15	ENSG00000099282	protein_coding	10.898	-0.583892	8.09109e-05
TEF	ENSG00000167074	protein_coding	31.2613	-0.586134	1.07386e-10
NR1D2	ENSG00000174738	protein_coding	75.6452	-0.590728	4.06912e-11
PRR12	ENSG00000126464	protein_coding	7.76463	-0.591426	0.00210293
U2AF1L4	ENSG00000161265	protein_coding	6.0707	-0.594021	0.000148009
HMGXB4	ENSG00000100281	protein_coding	5.2624	-0.600886	0.0016045
PER3	ENSG00000049246	protein_coding	30.4004	-0.60164	7.66102e-09
CDC42EP2	ENSG00000149798	protein_coding	3.86418	-0.605334	0.00482373
FAM107A	ENSG00000168309	protein_coding	15.0015	-0.605607	0.00026445
PITX2	ENSG00000164093	protein_coding	42.8685	-0.605817	5.27698e-14
FAM189A2	ENSG00000135063	protein_coding	16.2276	-0.609339	5.04337e-06
ST6GAL1	ENSG00000073849	protein_coding	10.7338	-0.612428	2.06945e-06
CDCA7L	ENSG00000164649	protein_coding	4.22697	-0.614037	0.00377625
MRTFB	ENSG00000186260	protein_coding	14.3665	-0.61489	6.55342e-06
PDIK1L	ENSG00000175087	protein_coding	7.35092	-0.61844	1.50157e-05
FAM214A	ENSG00000047346	protein_coding	26.2534	-0.621867	2.83224e-06
PER1	ENSG00000179094	protein_coding	91.9459	-0.625219	6.50609e-09	+
DLL4	ENSG00000128917	protein_coding	8.65247	-0.633721	2.94556e-05
PLAT	ENSG00000104368	protein_coding	5.47428	-0.636188	0.000150796
PIK3C2B	ENSG00000133056	protein_coding	16.9215	-0.637733	2.58953e-07
APCDD1	ENSG00000154856	protein_coding	6.48636	-0.637883	0.00279239
PLCL2	ENSG00000154822	protein_coding	40.104	-0.639568	2.63129e-07
SOX7	ENSG00000171056	protein_coding	7.50257	-0.640638	0.000620425
MX1	ENSG00000157601	protein_coding	3.68175	-0.641434	0.00432777
AL451062.3	ENSG00000284989	protein_coding	6.72664	-0.650129	3.25477e-05
KDM4A	ENSG00000066135	protein_coding	6.72664	-0.650129	3.25477e-05
RPS6KL1	ENSG00000198208	protein_coding	4.96442	-0.653321	0.00119286
MAGI1	ENSG00000151276	protein_coding	12.5373	-0.654637	3.11208e-06
RN7SKP276	ENSG00000252051	misc_RNA	13.8485	-0.658651	1.14633e-05
INKA1	ENSG00000185614	protein_coding	6.13427	-0.659878	0.000989586
CRYZL2P	ENSG00000242193	transcribed_unitary_pseudogene	8.68311	-0.660627	1.40619e-05
PLAGL2	ENSG00000126003	protein_coding	3.50926	-0.665563	0.00642202
PRKAR2B	ENSG00000005249	protein_coding	3.96411	-0.666845	0.00325196
DAAM1	ENSG00000100592	protein_coding	3.83914	-0.675005	0.00934404
FAM13C	ENSG00000148541	protein_coding	12.6195	-0.677485	3.96157e-07
DBP	ENSG00000105516	protein_coding	14.4743	-0.678669	4.4801e-08	+
DIXDC1	ENSG00000150764	protein_coding	7.12212	-0.680396	2.17852e-05
CD34	ENSG00000174059	protein_coding	38.4022	-0.685724	5.09513e-10
NR3C2	ENSG00000151623	protein_coding	15.7375	-0.688242	3.78911e-08
NFKBIA	ENSG00000100906	protein_coding	24.3376	-0.68982	5.0855e-08
SLC38A2	ENSG00000134294	protein_coding	84.2167	-0.691876	6.60325e-07
NEURL1B	ENSG00000214357	protein_coding	7.87576	-0.700101	1.84892e-05
USHBP1	ENSG00000130307	protein_coding	3.05793	-0.719386	0.00464617
CUL9	ENSG00000112659	protein_coding	3.30942	-0.724149	0.002903
CIART	ENSG00000159208	protein_coding	21.2324	-0.724919	2.61561e-07	+
SLC18B1	ENSG00000146409	protein_coding	3.84392	-0.726743	0.0033188
SH2D3C	ENSG00000095370	protein_coding	4.72042	-0.726938	0.00155181
GPIHBP1	ENSG00000277494	protein_coding	17.7051	-0.73034	2.37792e-12
HID1	ENSG00000167861	protein_coding	2.83843	-0.733341	0.00339807
PHACTR2	ENSG00000112419	protein_coding	23.0801	-0.735351	1.9816e-09
PDP1	ENSG00000164951	protein_coding	104.758	-0.745348	7.24598e-17
TMEM131L	ENSG00000121210	protein_coding	32.9323	-0.750538	1.83788e-17
FBXW7	ENSG00000109670	protein_coding	9.66106	-0.751698	0.00221184
ANGPT1	ENSG00000154188	protein_coding	18.1187	-0.753367	3.69977e-05
HLA-DMB	ENSG00000242574	protein_coding	3.0781	-0.753449	0.00212531
DUSP10	ENSG00000143507	protein_coding	10.7245	-0.762556	8.13102e-06
ASTN2	ENSG00000148219	protein_coding	2.89627	-0.776866	0.00735547
CCDC85A	ENSG00000055813	protein_coding	3.10718	-0.789725	0.00413345
C1QTNF9	ENSG00000240654	protein_coding	10.0835	-0.796935	5.79497e-07
ATP1B2	ENSG00000129244	protein_coding	6.82452	-0.801242	1.53592e-05
ADH1C	ENSG00000248144	protein_coding	3.14306	-0.802889	0.00632892
GAB1	ENSG00000109458	protein_coding	8.9575	-0.804083	2.61561e-07
CSF3	ENSG00000108342	protein_coding	10.2261	-0.805457	0.000343556
NEDD9	ENSG00000111859	protein_coding	16.8284	-0.808346	2.90911e-05
AC005616.1	ENSG00000267423	lncRNA	5.40187	-0.814197	0.00328431
JCAD	ENSG00000165757	protein_coding	24.4402	-0.815522	1.43529e-13
TESK2	ENSG00000070759	protein_coding	2.55838	-0.824157	0.00389374
PPDPFL	ENSG00000168333	protein_coding	69.487	-0.834956	7.40242e-06
ACE	ENSG00000159640	protein_coding	23.5764	-0.842039	2.27156e-12
PREX2	ENSG00000046889	protein_coding	5.14893	-0.842589	1.01318e-05
ABLIM3	ENSG00000173210	protein_coding	21.0359	-0.842921	4.0372e-13
MYO10	ENSG00000145555	protein_coding	6.96336	-0.875348	2.41958e-05
DUSP1	ENSG00000120129	protein_coding	64.7498	-0.877443	1.99916e-12
INPP5D	ENSG00000168918	protein_coding	2.06644	-0.911892	0.00225861
TNRC6C	ENSG00000078687	protein_coding	1.9656	-0.921627	0.00443584
KY	ENSG00000174611	protein_coding	6.74977	-0.92788	5.37638e-05
SEMA6D	ENSG00000137872	protein_coding	10.4417	-0.937013	0.000160807
SLC1A7	ENSG00000162383	protein_coding	3.56463	-0.94568	0.000138323
ADH1B	ENSG00000196616	protein_coding	24.5205	-0.946136	5.90063e-10
RBP7	ENSG00000162444	protein_coding	5.16683	-0.953406	5.10886e-07
TMEM88	ENSG00000167874	protein_coding	29.8216	-0.957462	6.25342e-18
ARHGAP28	ENSG00000088756	protein_coding	2.09277	-0.961719	0.00497412
AL451136.1	ENSG00000288208	protein_coding	4.23273	-0.972163	0.000149042
DDIT4	ENSG00000168209	protein_coding	30.2508	-0.980386	1.34914e-10
IER5	ENSG00000162783	protein_coding	40.2018	-1.00575	1.07146e-10
HDAC9	ENSG00000048052	protein_coding	19.5109	-1.00846	3.49474e-17
TXNIP	ENSG00000265972	protein_coding	67.0975	-1.0117	3.28269e-05
ARRDC2	ENSG00000105643	protein_coding	27.3516	-1.05265	2.37862e-10
CRACR2B	ENSG00000177685	protein_coding	1.18131	-1.07517	0.00956691
KLF10	ENSG00000155090	protein_coding	87.5928	-1.08077	1.59254e-05
PIK3IP1	ENSG00000100100	protein_coding	9.45222	-1.13899	2.04791e-11
ICA1	ENSG00000003147	protein_coding	1.62926	-1.16175	0.000780699
MMP28	ENSG00000271447	protein_coding	2.46011	-1.17418	1.58764e-05
ADRA2B	ENSG00000274286	protein_coding	2.71578	-1.22439	0.000265936
CARD10	ENSG00000100065	protein_coding	5.32903	-1.23704	4.82943e-11
LINC01754	ENSG00000224565	lncRNA	2.03139	-1.25198	0.00881639
TCF15	ENSG00000125878	protein_coding	10.6644	-1.26699	1.56473e-13
TET1	ENSG00000138336	protein_coding	1.93045	-1.30064	1.0238e-05
CA4	ENSG00000167434	protein_coding	27.9957	-1.32885	1.93049e-29
GADD45G	ENSG00000130222	protein_coding	26.0646	-1.33397	1.2578e-23
REEP2	ENSG00000132563	protein_coding	11.6247	-1.35107	2.36451e-13
LDB2	ENSG00000169744	protein_coding	1.67729	-1.35933	0.000558248
IL34	ENSG00000157368	protein_coding	1.32455	-1.36992	0.000844134
TAMALIN	ENSG00000161835	protein_coding	6.22303	-1.47058	4.13728e-15
NR1D1	ENSG00000126368	protein_coding	24.6005	-1.4717	3.94157e-16
HIF3A	ENSG00000124440	protein_coding	3.35082	-1.67173	8.33671e-10
HES1	ENSG00000114315	protein_coding	15.2272	-1.7303	4.49397e-19
KIF25	ENSG00000125337	protein_coding	0.927129	-1.84177	0.00467546

## Sheet: DEG 6h
Gene_name	Ensembl_id	Gene_biotype	Mean baseline expression, TPM	1h_log2FC	1h_Padj	6h_Diff. TSS usage	795	Total
NR4A3	ENSG00000119508	protein_coding	2.10461	5.00749	6.62938e-26		538	Up
PRKAG2	ENSG00000106617	protein_coding	6.05522	4.44327	9.36754e-43	+	257	Down
METTL7B	ENSG00000170439	protein_coding	0.482038	3.53754	3.55773e-08
MAFF	ENSG00000185022	protein_coding	1.62448	3.36336	3.00005e-13
LRFN4	ENSG00000173621	protein_coding	0.402265	3.164	5.98666e-10
S100A2	ENSG00000196754	protein_coding	0.116914	3.16226	3.1184e-05
NAB2	ENSG00000166886	protein_coding	0.83254	3.12091	1.9302e-18
CIITA	ENSG00000179583	protein_coding	1.1746	3.11858	9.32788e-14	+
TMEM251	ENSG00000153485	protein_coding	0.261551	3.11307	2.35453e-12
LRRC52	ENSG00000162763	protein_coding	0.321169	3.11064	2.29745e-11
BABAM2-AS1	-	lncRNA	0.146221	3.06398	0.000716923
ANKRD1	ENSG00000148677	protein_coding	15.4928	3.034	2.35411e-06
CDKN1A	ENSG00000124762	protein_coding	4.29987	3.00703	1.19149e-08
KIAA1522	ENSG00000162522	protein_coding	0.0914458	3.00232	0.000144957
FURIN	ENSG00000140564	protein_coding	0.0861555	2.89914	0.00260886
KCNQ4	ENSG00000117013	protein_coding	1.26307	2.49909	8.22915e-16
PROK2	ENSG00000163421	protein_coding	0.141249	2.49125	0.000742204
SLCO2A1	ENSG00000174640	protein_coding	0.143127	2.48713	4.21232e-05
NPTX1	ENSG00000171246	protein_coding	0.155407	2.44519	0.000315643
TNFRSF12A	ENSG00000006327	protein_coding	12.5708	2.44369	4.55048e-09
CHSY3	ENSG00000198108	protein_coding	0.0931174	2.4359	0.00582746
CNN1	ENSG00000130176	protein_coding	1.75951	2.34297	1.88507e-05
LAMB3	ENSG00000196878	protein_coding	0.861352	2.25754	8.93443e-12
NPR3	ENSG00000113389	protein_coding	0.476478	2.25466	4.06347e-06
TMEM171	ENSG00000157111	protein_coding	0.117939	2.23226	0.00837638
GEM	ENSG00000164949	protein_coding	0.933759	2.15205	3.00005e-13
RAI2	ENSG00000131831	protein_coding	0.964754	2.09578	1.42432e-08
PPARGC1A	ENSG00000109819	protein_coding	32.3792	2.02459	2.72331e-40	+
MT1A	ENSG00000205362	protein_coding	0.421791	1.99531	0.000163259
PXDC1	ENSG00000168994	protein_coding	1.1381	1.98792	6.81464e-08
SYNJ2	ENSG00000078269	protein_coding	1.9667	1.96132	6.282e-13
FCN3	ENSG00000142748	protein_coding	0.37314	1.92659	0.000189063
VGLL2	ENSG00000170162	protein_coding	77.9612	1.90886	5.07767e-31
ANGPT2	ENSG00000091879	protein_coding	0.654701	1.87316	1.01323e-06
CHST15	ENSG00000182022	protein_coding	3.68469	1.80501	1.01899e-12
NFIL3	ENSG00000165030	protein_coding	4.2657	1.73782	8.25308e-15
SGMS2	ENSG00000164023	protein_coding	0.78754	1.7263	7.5002e-05
WNT11	ENSG00000085741	protein_coding	4.29698	1.71821	5.4105e-16
SIPA1L3	ENSG00000105738	protein_coding	4.65842	1.70053	1.14457e-21	+
AQP3	ENSG00000165272	protein_coding	0.73784	1.68203	1.78017e-06
ARNTL	ENSG00000133794	protein_coding	3.84916	1.65969	3.42046e-10
NGFR	ENSG00000064300	protein_coding	1.08956	1.5952	8.06352e-05
RUNX1	ENSG00000159216	protein_coding	1.25934	1.58538	8.16004e-05
ABHD2	ENSG00000140526	protein_coding	7.03871	1.57077	1.3387e-21	+
MLPH	ENSG00000115648	protein_coding	0.764845	1.52279	4.90655e-05
INKA2	ENSG00000197852	protein_coding	3.20425	1.51533	2.29745e-11
BMP6	ENSG00000153162	protein_coding	1.03669	1.49987	7.7602e-06
MYC	ENSG00000136997	protein_coding	1.1178	1.49893	0.00130669
KCTD1	ENSG00000134504	protein_coding	1.08397	1.4823	4.2071e-08
AC084756.2	ENSG00000288645	protein_coding	0.85858	1.47013	7.37227e-05
SLC38A1	ENSG00000111371	protein_coding	13.9627	1.46839	5.75209e-34	+
PLA2G2A	ENSG00000188257	protein_coding	0.41639	1.46822	0.00775888
SLC16A9	ENSG00000165449	protein_coding	0.624386	1.46313	0.000818731
RHOBTB2	ENSG00000008853	protein_coding	4.76754	1.4567	2.78587e-13	+
VAMP1	ENSG00000139190	protein_coding	0.860784	1.44031	3.019e-06
XIRP1	ENSG00000168334	protein_coding	59.6218	1.43492	1.72237e-06
WNT9A	ENSG00000143816	protein_coding	6.01972	1.43399	0.00331916
LONRF3	ENSG00000175556	protein_coding	1.77385	1.43212	2.69095e-08	+
THBS1	ENSG00000137801	protein_coding	1.096	1.42555	0.00782129
FAM102A	ENSG00000167106	protein_coding	1.37034	1.40852	0.000281638	+
PMP22	ENSG00000109099	protein_coding	16.8242	1.36294	7.59651e-27	+
RASSF5	ENSG00000266094	protein_coding	2.22562	1.36231	2.47099e-06
SOCS7	ENSG00000274211	protein_coding	4.96635	1.35663	4.65475e-19	+
UAP1L1	ENSG00000197355	protein_coding	0.507454	1.34843	0.00280536
DUSP14	ENSG00000276023	protein_coding	3.49964	1.34837	1.89956e-10
PHLDA1	ENSG00000139289	protein_coding	1.59395	1.34642	7.98205e-06
CBR3-AS1	ENSG00000236830	lncRNA	1.06916	1.33734	3.08647e-07
ASB5	ENSG00000164122	protein_coding	82.8842	1.33293	9.02795e-12
ZNF30	ENSG00000168661	protein_coding	0.730111	1.32962	0.000339449
TPM4	ENSG00000167460	protein_coding	20.3059	1.32944	1.27434e-14	+
KLHL25	ENSG00000183655	protein_coding	2.0079	1.31663	8.24359e-08
S100A8	ENSG00000143546	protein_coding	3.93695	1.27881	2.62737e-12
C19orf33	ENSG00000167644	protein_coding	0.880361	1.27185	0.00133328
ZC3H12A	ENSG00000163874	protein_coding	2.07471	1.26541	2.97791e-05
ANGPTL2	ENSG00000136859	protein_coding	27.4209	1.26053	2.15141e-05
S100A9	ENSG00000163220	protein_coding	3.15573	1.25041	1.32314e-06
FLNB	ENSG00000136068	protein_coding	4.62949	1.23274	6.77498e-16
ZNF540	ENSG00000171817	protein_coding	0.498612	1.23123	0.0091346
SH3BP5	ENSG00000131370	protein_coding	8.77471	1.21922	7.3877e-08
HSPA4L	ENSG00000164070	protein_coding	1.19548	1.21459	0.000138037
SLC22A23	ENSG00000137266	protein_coding	1.36614	1.21409	0.000230923
HES4	ENSG00000188290	protein_coding	10.7977	1.21149	1.7024e-14	+
GSDME	ENSG00000105928	protein_coding	2.00663	1.21012	1.69475e-07
KDR	ENSG00000128052	protein_coding	8.75634	1.20808	1.05595e-33
MOGAT1	ENSG00000124003	protein_coding	0.709038	1.19874	0.00424057
MSX2	ENSG00000120149	protein_coding	1.34608	1.19735	4.1826e-06
ADAMTS9	ENSG00000163638	protein_coding	1.26165	1.18818	0.00329021
SLC25A5	ENSG00000005022	protein_coding	19.0759	1.18815	8.75858e-15
ESRRG	ENSG00000196482	protein_coding	3.65996	1.1687	0.00673315	+
MICALL2	ENSG00000164877	protein_coding	0.625872	1.15818	0.00427319
LOC101928841	-	protein_coding	9.82925	1.15071	1.43322e-07	+
GM2A	ENSG00000196743	protein_coding	4.22603	1.14016	2.16046e-09
AC008758.1	ENSG00000196826	protein_coding	5.17665	1.13296	9.1074e-13
PCNT	ENSG00000160299	protein_coding	36.8273	1.12981	9.02795e-12
ATF3	ENSG00000162772	protein_coding	4.83447	1.12134	3.95228e-06
SERTAD1	ENSG00000197019	protein_coding	3.3863	1.11938	2.0904e-06
NAP1L5	ENSG00000177432	protein_coding	1.82407	1.1054	1.46065e-07	+
MAD2L1BP	ENSG00000124688	protein_coding	14.0768	1.09074	3.60366e-18
GADD45A	ENSG00000116717	protein_coding	14.3268	1.08793	4.25237e-06
ST3GAL5	ENSG00000115525	protein_coding	19.3362	1.07719	1.14207e-08	+
RARA	ENSG00000131759	protein_coding	11.0981	1.07444	7.70706e-09	+
SNCB	ENSG00000074317	protein_coding	1.42757	1.05828	0.000388156
HK2	ENSG00000159399	protein_coding	8.73491	1.05821	8.21967e-10
GPR157	ENSG00000180758	protein_coding	21.31	1.05594	0.00149246	+
RGS2	ENSG00000116741	protein_coding	0.955105	1.04739	0.00259331
FCGR3B	ENSG00000162747	protein_coding	0.714899	1.04474	0.00821954
ZNF844	ENSG00000223547	protein_coding	3.8303	1.02937	3.22394e-07
FN3K	ENSG00000167363	protein_coding	25.8684	1.02236	9.10609e-13	+
RRS1	ENSG00000179041	protein_coding	18.6005	1.02176	2.76711e-27	+
TAGLN	ENSG00000149591	protein_coding	20.6165	1.01785	5.1278e-06
VEGFA	ENSG00000112715	protein_coding	206.359	1.00956	2.01241e-14	+
MPV17L2	ENSG00000254858	protein_coding	5.84339	1.00405	2.37899e-08
ABRA	ENSG00000174429	protein_coding	81.4648	1.00389	4.45234e-07
ZSCAN20	ENSG00000121903	protein_coding	1.1248	1.00322	0.000457011
VPS18	ENSG00000104142	protein_coding	9.14399	1.00318	1.11898e-20	+
SDC4	ENSG00000124145	protein_coding	20.2664	1.00198	2.88002e-10
SLC22A5	ENSG00000197375	protein_coding	5.32551	1.00086	3.02588e-11	+
AC026461.1	ENSG00000259827	lncRNA	158.83	0.990866	4.22719e-29
MARS2	ENSG00000247626	protein_coding	2.3036	0.989386	2.26466e-06
SLC20A1	ENSG00000144136	protein_coding	7.25793	0.988396	3.0163e-06
FAM20C	ENSG00000177706	protein_coding	2.05463	0.981398	0.00115026
MAST4	ENSG00000069020	protein_coding	3.09812	0.977174	1.08057e-05
SLC36A1	ENSG00000123643	protein_coding	1.65947	0.976293	4.07464e-05
RBM20	ENSG00000203867	protein_coding	8.72601	0.974692	0.000284927
SLC31A1	ENSG00000136868	protein_coding	2.54842	0.972403	1.03561e-06	+
CEP170B	ENSG00000099814	protein_coding	1.85865	0.969219	0.00171905
EEF1AKMT4	ENSG00000284753	protein_coding	1.45854	0.967196	0.000244192
MT1X	ENSG00000187193	protein_coding	165.169	0.965928	4.76773e-30
APLN	ENSG00000171388	protein_coding	5.80544	0.954425	2.79314e-06
MSANTD4	ENSG00000170903	protein_coding	8.51657	0.954104	1.42014e-13
THBD	ENSG00000178726	protein_coding	6.84501	0.948687	1.69475e-07
ZNF669	ENSG00000188295	protein_coding	2.47775	0.948145	4.10668e-07
IDI1	ENSG00000067064	protein_coding	86.5962	0.944596	6.34098e-23	+
CYP2U1	ENSG00000155016	protein_coding	3.40783	0.941647	6.15723e-08
TMEM140	ENSG00000146859	protein_coding	4.62689	0.93699	6.16935e-07
ACOT11	ENSG00000162390	protein_coding	5.14784	0.936144	2.93495e-06
METTL21EP	ENSG00000250878	transcribed_unprocessed_pseudogene	2.11413	0.933324	0.00645545
ZNF564	ENSG00000249709	protein_coding	11.3863	0.933112	1.87536e-13
FCGR2A	ENSG00000143226	protein_coding	1.31487	0.926752	0.00169528
ZNF658	ENSG00000274349	protein_coding	2.04591	0.924123	8.19607e-05
CDK2AP2	ENSG00000167797	protein_coding	8.66774	0.923067	1.05897e-13
HECTD2	ENSG00000165338	protein_coding	3.93188	0.922053	0.000307173	+
JUNB	ENSG00000171223	protein_coding	39.9473	0.920276	0.00782851
KBTBD6	ENSG00000165572	protein_coding	2.75905	0.920074	9.47698e-05	+
TPPP	ENSG00000171368	protein_coding	6.31359	0.919691	6.51402e-05
HMOX1	ENSG00000100292	protein_coding	2.29887	0.913079	0.00901019
MOCS1	ENSG00000124615	protein_coding	15.9729	0.906499	6.87963e-11
PPTC7	ENSG00000196850	protein_coding	63.4859	0.90567	3.95309e-13
ZBTB9	ENSG00000213588	protein_coding	2.45862	0.905592	0.000530972
ZNF552	ENSG00000178935	protein_coding	3.87932	0.905539	1.55749e-08
PPARGC1B	ENSG00000155846	protein_coding	5.74961	0.901444	1.26425e-07
SEPHS2	ENSG00000179918	protein_coding	27.9257	0.900977	2.30249e-11
DOK7	ENSG00000175920	protein_coding	11.4312	0.900028	1.00894e-12
ZNF684	ENSG00000117010	protein_coding	2.02775	0.899014	0.000173555
PCAT19	ENSG00000267107	lncRNA	3.53338	0.898705	3.87689e-06
SLC25A34	ENSG00000162461	protein_coding	27.2829	0.898208	8.83722e-05
TP53INP2	ENSG00000078804	protein_coding	35.4894	0.890949	1.21899e-19
ZNF200	ENSG00000010539	protein_coding	1.23932	0.882999	0.0028931
KLHL40	ENSG00000157119	protein_coding	107.964	0.880682	2.27661e-07
KLHL29	ENSG00000119771	protein_coding	1.83466	0.878869	0.000174902
COA7	ENSG00000162377	protein_coding	10.6054	0.877097	1.21173e-16	+
GLA	ENSG00000102393	protein_coding	2.00244	0.876894	0.000174902
CKS2	ENSG00000123975	protein_coding	1.41689	0.875209	0.00207013
HSPA1A	ENSG00000204389	protein_coding	143.156	0.874234	8.41799e-07
SLC25A19	ENSG00000125454	protein_coding	5.31848	0.872966	8.46697e-05
RRAD	ENSG00000166592	protein_coding	166.801	0.872492	0.00530239
CEBPA	ENSG00000245848	protein_coding	2.65055	0.868785	0.00665325
MSN	ENSG00000147065	protein_coding	7.57948	0.868283	1.49173e-06
ZNF629	ENSG00000102870	protein_coding	8.91193	0.868198	3.73367e-10
PMAIP1	ENSG00000141682	protein_coding	1.39489	0.86746	0.00289154
NABP1	ENSG00000173559	protein_coding	3.09544	0.867212	2.13636e-05
SNN	ENSG00000184602	protein_coding	24.5261	0.865676	3.03155e-09
PDCD11	ENSG00000148843	protein_coding	2.48805	0.863188	4.52468e-05
SLC35E4	ENSG00000100036	protein_coding	13.576	0.862884	4.31369e-13
FAM110B	ENSG00000169122	protein_coding	9.93232	0.857751	6.47042e-06	+
TMEM233	ENSG00000224982	protein_coding	8.2677	0.851944	3.72976e-06
BIN3	ENSG00000147439	protein_coding	1.95588	0.850949	0.000820386
MAT2A	ENSG00000168906	protein_coding	77.6132	0.84926	1.43993e-21
RAB11FIP3	ENSG00000090565	protein_coding	5.14852	0.848072	3.12443e-06
SLC3A2	ENSG00000168003	protein_coding	15.3204	0.841188	7.76433e-13
CRY1	ENSG00000008405	protein_coding	4.51245	0.839763	6.6309e-07
ANKRD37	ENSG00000186352	protein_coding	5.13725	0.833144	0.000251543
ZNF48	ENSG00000180035	protein_coding	1.9232	0.83258	0.00134681
NANP	ENSG00000170191	protein_coding	2.90003	0.827814	2.48755e-05
HSPA1B	ENSG00000204388	protein_coding	23.1448	0.823949	3.93156e-05
TSPAN13	ENSG00000106537	protein_coding	2.15231	0.821121	0.000248749
ST8SIA4	ENSG00000113532	protein_coding	5.62323	0.82079	3.0361e-09
CD276	ENSG00000103855	protein_coding	3.14888	0.820154	0.00973598
ZNF527	ENSG00000189164	protein_coding	2.17467	0.812451	0.000117306
SGK1	ENSG00000118515	protein_coding	19.7658	0.811932	2.12407e-09
RAB3A	ENSG00000105649	protein_coding	7.81651	0.811364	1.01467e-08
ALDH1L1-AS2	ENSG00000246022	lncRNA	2.72864	0.810625	0.000507563
RAB3IP	ENSG00000127328	protein_coding	3.81923	0.807662	5.11559e-07
FADS3	ENSG00000221968	protein_coding	5.67892	0.805067	0.000117306
TMEM138	ENSG00000149483	protein_coding	1.85497	0.804462	0.00184558
IFFO1	ENSG00000010295	protein_coding	2.66841	0.80324	0.00538134
MIEF1	ENSG00000100335	protein_coding	9.98794	0.801612	3.23086e-11
JMJD6	ENSG00000070495	protein_coding	16.2012	0.801528	4.65071e-15
C11orf96	ENSG00000187479	protein_coding	6.67607	0.796938	0.0054693
CHORDC1	ENSG00000110172	protein_coding	7.55252	0.794627	3.74737e-07
PINX1	ENSG00000254093	protein_coding	3.72007	0.792944	2.50997e-06
HMGCR	ENSG00000113161	protein_coding	2.0176	0.791766	0.00145894
SPTSSA	ENSG00000165389	protein_coding	54.3861	0.78646	1.52939e-11
CD14	ENSG00000170458	protein_coding	2.01268	0.773863	0.0043047
RND3	ENSG00000115963	protein_coding	6.63914	0.769049	0.000120573
SH2B3	ENSG00000111252	protein_coding	3.27587	0.765852	0.00103377
ZNF697	ENSG00000143067	protein_coding	2.42209	0.764393	0.00186329
TEK	ENSG00000120156	protein_coding	2.18671	0.762161	0.0022479	+
CIC	ENSG00000079432	protein_coding	6.4581	0.761204	2.25646e-07	+
HDAC4	ENSG00000068024	protein_coding	23.5203	0.761131	4.69797e-08
HSD3B7	ENSG00000099377	protein_coding	5.04751	0.76103	0.00134692
CSRP1	ENSG00000159176	protein_coding	26.186	0.757008	0.000412493
MTFP1	ENSG00000242114	protein_coding	14.6024	0.755888	1.43322e-07
ZMIZ1	ENSG00000108175	protein_coding	9.89621	0.755857	8.61704e-06
TRIM25	ENSG00000121060	protein_coding	5.2714	0.755692	0.000659291
CRK	ENSG00000167193	protein_coding	11.3423	0.753192	3.25307e-08
TGFB3	ENSG00000119699	protein_coding	11.9255	0.751048	0.00533487
TUBB2A	ENSG00000137267	protein_coding	8.18584	0.750442	2.63254e-06
MYO19	ENSG00000278259	protein_coding	3.05072	0.750437	0.00203027
SNAPC2	ENSG00000104976	protein_coding	3.58201	0.747369	0.000352386	+
KITLG	ENSG00000049130	protein_coding	2.93076	0.745745	0.00358943
THEM6	ENSG00000130193	protein_coding	5.62871	0.745618	2.48569e-06
PERM1	ENSG00000187642	protein_coding	153.881	0.745118	8.22915e-16	+
LINC00847	ENSG00000245060	lncRNA	3.68909	0.744188	0.000714835
NME1	ENSG00000239672	protein_coding	5.31762	0.743524	0.000163339
UCK2	ENSG00000143179	protein_coding	5.24118	0.740851	4.16836e-05
FLCN	ENSG00000154803	protein_coding	13.0183	0.740313	3.32486e-07
POM121	ENSG00000196313	protein_coding	6.99615	0.736575	4.63496e-06
FZD8	ENSG00000177283	protein_coding	8.26045	0.736526	3.24624e-06
SERPINB1	ENSG00000021355	protein_coding	6.73889	0.734938	0.000439176
SLC35B4	ENSG00000205060	protein_coding	4.18238	0.734325	0.000218006
ZSCAN9	ENSG00000137185	protein_coding	3.37393	0.734235	0.00292872
BMP2K	ENSG00000138756	protein_coding	4.79103	0.730271	0.00273823
IL1R1	ENSG00000115594	protein_coding	2.61152	0.730203	0.0012601
SRXN1	ENSG00000271303	protein_coding	6.81196	0.728487	0.00219713
SLC45A4	ENSG00000022567	protein_coding	2.23978	0.727895	0.00789435
C1orf131	ENSG00000143633	protein_coding	2.30253	0.726246	0.00745821
ZBTB49	ENSG00000168826	protein_coding	2.82602	0.723152	0.000993711
ZNF480	ENSG00000198464	protein_coding	3.49025	0.722393	3.1184e-05
ATP1B3	ENSG00000069849	protein_coding	5.69352	0.719072	1.507e-05
NUFIP2	ENSG00000108256	protein_coding	23.7261	0.717819	7.55693e-11
POR	ENSG00000127948	protein_coding	7.67035	0.715262	6.1534e-09
HSPH1	ENSG00000120694	protein_coding	24.8671	0.715155	3.40571e-08	+
METRNL	ENSG00000176845	protein_coding	5.93462	0.713139	0.000196707
PYGL	ENSG00000100504	protein_coding	2.308	0.712589	0.00310277
SLC66A1	ENSG00000040487	protein_coding	2.80401	0.712326	0.00582746
KPNA2	ENSG00000182481	protein_coding	2.98462	0.70772	0.00993864
GABARAPL1	ENSG00000139112	protein_coding	62.187	0.70256	2.43749e-19	+
MACIR	ENSG00000181751	protein_coding	3.88853	0.701819	0.00398102
MED17	ENSG00000042429	protein_coding	5.18819	0.700707	2.93495e-06
AC011825.3	ENSG00000263917	lncRNA	2.81043	0.698441	0.0010502
C1QB	ENSG00000173369	protein_coding	3.72535	0.684571	0.00497855
SOAT1	ENSG00000057252	protein_coding	2.49303	0.683177	0.000842215
EMP3	ENSG00000142227	protein_coding	9.09802	0.680207	0.000130565
CNTFR	ENSG00000122756	protein_coding	14.1276	0.679581	0.000487213
HSPE1	ENSG00000115541	protein_coding	92.0954	0.677325	7.65738e-10
TUBB4B	ENSG00000188229	protein_coding	31.9244	0.675571	2.38608e-06
NSMCE3	ENSG00000185115	protein_coding	13.0801	0.675242	1.05965e-08
TANGO2	ENSG00000183597	protein_coding	17.3483	0.673909	8.96414e-07
AAK1	ENSG00000115977	protein_coding	4.24831	0.670601	7.16166e-05
ING1	ENSG00000153487	protein_coding	7.93725	0.66953	2.43835e-07
PBDC1	ENSG00000102390	protein_coding	10.7345	0.668774	0.000216522	+
PTTG1IP	ENSG00000183255	protein_coding	35.2076	0.667385	2.01241e-14	+
CD274	ENSG00000120217	protein_coding	1.94211	0.66713	0.0093928
TIMM8A	ENSG00000126953	protein_coding	16.6984	0.664191	1.42534e-11
PIGW	ENSG00000277161	protein_coding	4.83071	0.660459	0.000411766
TM2D2	ENSG00000169490	protein_coding	10.6822	0.660442	9.99879e-09
BCL10	ENSG00000142867	protein_coding	4.92561	0.660297	0.00956736
GMNN	ENSG00000112312	protein_coding	6.95504	0.659227	4.98883e-07
TRIM27	ENSG00000204713	protein_coding	7.25059	0.658911	5.12754e-07
TFRC	ENSG00000072274	protein_coding	37.6345	0.658797	2.69623e-05
SLC9A3R1	ENSG00000109062	protein_coding	2.69261	0.65798	0.00414447
ALPK3	ENSG00000136383	protein_coding	80.2429	0.65793	3.80982e-07
KCTD5	ENSG00000167977	protein_coding	12.2471	0.65755	0.000134343
MKNK1	ENSG00000079277	protein_coding	21.771	0.657251	2.04768e-06	+
PPAN	ENSG00000130810	protein_coding	12.7691	0.656615	9.17934e-11
IL6R	ENSG00000160712	protein_coding	8.5041	0.656051	0.00282676	+
PCTP	ENSG00000141179	protein_coding	17.6913	0.655797	6.22685e-10
PCCA-DT	ENSG00000274605	lncRNA	4.113	0.655118	0.00259145
POLR1A	ENSG00000068654	protein_coding	5.46365	0.654998	0.000436213
DNAJC27	ENSG00000115137	protein_coding	4.32451	0.654116	0.00694875
COQ10B	ENSG00000115520	protein_coding	13.6911	0.652654	6.83617e-08
NME1-NME2	ENSG00000011052	protein_coding	16.1421	0.651612	0.000216906
ARVCF	ENSG00000099889	protein_coding	4.01853	0.650738	0.00907966	+
TIMP1	ENSG00000102265	protein_coding	4.9878	0.64966	0.00505542
APOL2	ENSG00000128335	protein_coding	3.50664	0.649397	0.00291449
ETS2	ENSG00000157557	protein_coding	15.9569	0.648455	0.0011342
EIF4A1	ENSG00000161960	protein_coding	39.2254	0.647304	5.20816e-07
MED19	ENSG00000156603	protein_coding	8.50933	0.646937	0.000619503
SLC25A30	ENSG00000174032	protein_coding	52.1545	0.646217	2.20534e-07
LPIN1	ENSG00000134324	protein_coding	43.0616	0.643304	8.61917e-08
LINC01128	ENSG00000228794	lncRNA	4.6992	0.641891	0.000368988
DNAJA1	ENSG00000086061	protein_coding	20.2283	0.639605	0.000411766
FZD5	ENSG00000163251	protein_coding	3.58158	0.639201	0.00370772	+
IRF2BPL	ENSG00000119669	protein_coding	13.2216	0.63915	1.79319e-05
TEAD3	ENSG00000007866	protein_coding	4.35429	0.63869	0.00271312
TP63	ENSG00000073282	protein_coding	4.48501	0.638364	0.00361485
RNF44	ENSG00000146083	protein_coding	3.93287	0.637109	0.000679436
MARCHF3	ENSG00000173926	protein_coding	6.54156	0.633262	0.00216924
ADGRL4	ENSG00000162618	protein_coding	10.4286	0.629604	0.00140133
NRP1	ENSG00000099250	protein_coding	24.5029	0.625617	5.49815e-07
ZNF44	ENSG00000197857	protein_coding	4.64146	0.625353	3.16937e-05
MACROH2A2	ENSG00000099284	protein_coding	5.71508	0.624604	0.000450988
AMER1	ENSG00000184675	protein_coding	6.14128	0.623066	0.00245383
WDR37	ENSG00000047056	protein_coding	16.7609	0.622702	2.5071e-07
ATP1A1	ENSG00000163399	protein_coding	25.8639	0.617408	0.000568139
MBP	ENSG00000197971	protein_coding	58.8023	0.617133	1.48707e-07	+
ESYT2	ENSG00000117868	protein_coding	27.1512	0.616979	1.00306e-07
LUZP1	ENSG00000169641	protein_coding	5.0663	0.61671	0.000805906
SCO2	ENSG00000284194	protein_coding	8.01653	0.612973	0.00445863
AC004980.1	ENSG00000205485	transcribed_unprocessed_pseudogene	2.0081	0.612882	0.00950552
PALMD	ENSG00000099260	protein_coding	21.027	0.612645	5.23597e-09
PHF7	ENSG00000010318	protein_coding	13.7952	0.609198	9.12111e-06
PHC2	ENSG00000134686	protein_coding	36.2675	0.608297	1.83172e-05
NCEH1	ENSG00000144959	protein_coding	6.2234	0.607213	0.00259331
LYN	ENSG00000254087	protein_coding	2.31012	0.606595	0.00713888
SMPDL3A	ENSG00000172594	protein_coding	29.5807	0.606377	3.96873e-12	+
SRGN	ENSG00000122862	protein_coding	6.32016	0.605945	0.00397061
COX6A1	ENSG00000111775	protein_coding	27.4956	0.604924	5.03981e-06
C2orf88	ENSG00000187699	protein_coding	15.4146	0.602236	0.000144957
MLIP	ENSG00000146147	protein_coding	54.9613	0.596963	5.51466e-08
ANXA3	ENSG00000138772	protein_coding	8.07431	0.595449	0.00107131
MMP15	ENSG00000102996	protein_coding	2.85622	0.594594	0.00750785
DDIT3	ENSG00000175197	protein_coding	12.2256	0.594339	9.6315e-06
ZNF250	ENSG00000196150	protein_coding	4.97974	0.594094	0.00324462
SDCBP	ENSG00000137575	protein_coding	16.5438	0.593182	2.62225e-12
SIK2	ENSG00000170145	protein_coding	20.902	0.591629	8.54059e-09
USP36	ENSG00000055483	protein_coding	11.254	0.589653	1.19359e-07	+
RAI1	ENSG00000108557	protein_coding	4.10146	0.588663	0.00645545
AMIGO1	ENSG00000181754	protein_coding	8.84522	0.588599	0.00168791
FITM2	ENSG00000197296	protein_coding	13.8702	0.588138	1.25623e-09
ASB2	ENSG00000100628	protein_coding	228.051	0.587859	0.000114885
AGO2	ENSG00000123908	protein_coding	17.5766	0.586162	1.24087e-07
CKAP4	ENSG00000136026	protein_coding	5.77865	0.586145	0.00138528
PVR	ENSG00000073008	protein_coding	4.17123	0.586043	0.00396989
CLIC4	ENSG00000169504	protein_coding	55.2663	0.585255	8.35266e-08	+
AKIRIN1	ENSG00000174574	protein_coding	24.1605	0.584103	2.87192e-07
TUBA8	ENSG00000183785	protein_coding	163.51	0.582607	9.77689e-05	+
NOP2	ENSG00000111641	protein_coding	10.1624	0.580704	2.43835e-07
ZHX2	ENSG00000178764	protein_coding	6.58935	0.580373	0.000296188
ZNF256	ENSG00000152454	protein_coding	6.83568	0.578665	0.00685215
MYOG	ENSG00000122180	protein_coding	59.8987	0.577575	0.00370772
ODC1	ENSG00000115758	protein_coding	55.2974	0.575518	0.00190173
ABLIM2	ENSG00000163995	protein_coding	57.4465	0.57489	0.000195958
DIAPH1	ENSG00000131504	protein_coding	34.7073	0.573634	0.000142364
PKNOX2	ENSG00000165495	protein_coding	5.06913	0.573602	0.00154034
KHDC4	ENSG00000132680	protein_coding	18.5258	0.569086	7.44733e-09
COL4A1	ENSG00000187498	protein_coding	78.3587	0.566468	4.77824e-05
LARP4	ENSG00000161813	protein_coding	37.6432	0.565761	1.33038e-13
HEY2	ENSG00000135547	protein_coding	12.9429	0.564331	8.21994e-05
AC002310.4	ENSG00000261459	protein_coding	5.73926	0.564145	0.000269394
SDHAF1	ENSG00000205138	protein_coding	15.5569	0.562806	2.37719e-06
HSPD1	ENSG00000144381	protein_coding	40.1192	0.562415	2.19605e-07
C12orf65	ENSG00000130921	protein_coding	7.00794	0.561459	0.00645545
FABP4	ENSG00000170323	protein_coding	23.9126	0.560347	7.67823e-05
NOP16	ENSG00000048162	protein_coding	31.1019	0.560097	3.53303e-08
OSBPL8	ENSG00000091039	protein_coding	13.0399	0.559239	0.000997955	+
URGCP	ENSG00000106608	protein_coding	11.7563	0.557071	0.0040822
MRM1	ENSG00000278619	protein_coding	3.11369	0.554337	0.00595454
SPIRE1	ENSG00000134278	protein_coding	11.1538	0.553005	0.000157051
SLC41A1	ENSG00000133065	protein_coding	105.426	0.551095	1.16387e-10
UBE2O	ENSG00000175931	protein_coding	9.63029	0.550529	0.000817196
RBM12B	ENSG00000183808	protein_coding	6.61256	0.54847	0.000161714
HYOU1	ENSG00000149428	protein_coding	7.80252	0.545901	0.000126839
ZBTB43	ENSG00000169155	protein_coding	19.8487	0.545297	6.13568e-06
HNRNPU	ENSG00000153187	protein_coding	166.414	0.544797	2.68333e-09	+
MFSD5	ENSG00000182544	protein_coding	8.85142	0.544587	2.0495e-05
TXNL4B	ENSG00000140830	protein_coding	5.41947	0.542796	0.00148768
FHL2	ENSG00000115641	protein_coding	30.8758	0.541261	0.00104672
TIMM22	ENSG00000177370	protein_coding	23.7557	0.540274	6.61827e-11
PAQR4	ENSG00000162073	protein_coding	10.8266	0.535671	0.00649523
SLC39A7	ENSG00000112473	protein_coding	8.48596	0.532117	0.00159093
ZNF17	ENSG00000186272	protein_coding	4.33219	0.530615	0.0033614
SEC61A1	ENSG00000058262	protein_coding	19.7913	0.529428	7.10105e-10
UBR7	ENSG00000012963	protein_coding	18.8713	0.527206	0.000117306	+
DDX17	ENSG00000100201	protein_coding	78.7018	0.524824	1.13353e-08
CASP7	ENSG00000165806	protein_coding	3.92166	0.523723	0.00350471
SREBF1	ENSG00000072310	protein_coding	9.76026	0.523213	0.000281638
GNPDA1	ENSG00000113552	protein_coding	8.84388	0.522771	0.00159652
ZFP3	ENSG00000180787	protein_coding	15.6032	0.521546	0.00196116
ZNF189	ENSG00000136870	protein_coding	8.1501	0.521488	0.00837638
FABP5	ENSG00000164687	protein_coding	8.89755	0.520398	0.00194219
ASAH1	ENSG00000104763	protein_coding	98.6275	0.51912	2.26328e-05
GNA13	ENSG00000120063	protein_coding	36.5634	0.518159	9.34273e-05	+
MMACHC	ENSG00000132763	protein_coding	8.14443	0.516978	0.00171438
DOP1B	ENSG00000142197	protein_coding	11.9611	0.515426	9.16982e-05
BCAR1	ENSG00000050820	protein_coding	24.4959	0.513538	0.00391183
CERS6	ENSG00000172292	protein_coding	7.21399	0.512964	0.00466624
ASAP3	ENSG00000088280	protein_coding	6.01435	0.510838	0.00693025
NDUFAF4	ENSG00000123545	protein_coding	40.1221	0.510356	0.00505542
DLGAP4	ENSG00000080845	protein_coding	28.0651	0.508625	2.35193e-05
AMD1	ENSG00000123505	protein_coding	19.5923	0.507737	2.2225e-07
TNFRSF1A	ENSG00000067182	protein_coding	22.5236	0.507401	0.000113068
PDE4D	ENSG00000113448	protein_coding	49.0908	0.5066	4.67926e-05	+
MKNK2	ENSG00000099875	protein_coding	322.06	0.5009	5.46898e-06
CLTC	ENSG00000141367	protein_coding	24.1678	0.498959	5.02782e-11
DDX21	ENSG00000165732	protein_coding	8.14588	0.498347	0.00030793
ABHD4	ENSG00000100439	protein_coding	5.31396	0.495081	0.00484449
TRNT1	ENSG00000072756	protein_coding	4.90036	0.494559	0.00762875
AGPAT2	ENSG00000169692	protein_coding	17.5211	0.494471	0.000340111
PAK1IP1	ENSG00000111845	protein_coding	6.65996	0.493372	0.00251718
TSC22D2	ENSG00000196428	protein_coding	6.42095	0.493332	0.00467003	+
KDSR	ENSG00000119537	protein_coding	8.11467	0.49235	0.000243555
ELK1	ENSG00000126767	protein_coding	9.21574	0.491458	0.00128055
TASOR2	ENSG00000108021	protein_coding	23.1839	0.489358	7.43501e-05
SLC16A1	ENSG00000155380	protein_coding	64.2019	0.489243	9.5574e-06
TMEM43	ENSG00000170876	protein_coding	16.2158	0.487808	0.00736631	+
RAMP3	ENSG00000122679	protein_coding	7.45462	0.487031	0.00174917
RUNDC1	ENSG00000198863	protein_coding	7.85899	0.484609	0.000326486
ARF4	ENSG00000168374	protein_coding	16.1932	0.483973	1.2815e-05
TNKS1BP1	ENSG00000149115	protein_coding	12.7079	0.483303	0.00645545	+
ACSS3	ENSG00000111058	protein_coding	5.82327	0.482948	0.00454727
CLN8	ENSG00000182372	protein_coding	11.1588	0.48216	0.00980512
ACP2	ENSG00000134575	protein_coding	9.28966	0.481866	0.000432583
INPP1	ENSG00000151689	protein_coding	7.88024	0.481709	0.0060849
MAEA	ENSG00000090316	protein_coding	16.6845	0.480164	1.63607e-06
XPO1	ENSG00000082898	protein_coding	29.5029	0.478435	9.03896e-07	+
CYP51A1	ENSG00000001630	protein_coding	9.74075	0.473202	0.00197358
RBM14	ENSG00000239306	protein_coding	19.1352	0.473006	1.21494e-06
RBM14-RBM4	ENSG00000248643	protein_coding	19.1352	0.473006	1.21494e-06
ANKRD9	ENSG00000156381	protein_coding	56.0658	0.47266	9.5574e-06	+
ZNF529	ENSG00000186020	protein_coding	7.82412	0.472375	0.000649074	+
RDH13	ENSG00000160439	protein_coding	11.2801	0.472314	5.26441e-05
PGAM1	ENSG00000171314	protein_coding	6.06053	0.472036	0.0086081
SLC11A2	ENSG00000110911	protein_coding	5.93923	0.470151	0.00229019	+
SS18L1	ENSG00000184402	protein_coding	7.08226	0.468356	0.000389337
DHDDS	ENSG00000117682	protein_coding	10.0461	0.46825	0.000586881
BAG3	ENSG00000151929	protein_coding	120.368	0.467674	2.79314e-06
CDS2	ENSG00000101290	protein_coding	17.4367	0.46751	0.00336925	+
MIGA2	ENSG00000148343	protein_coding	6.84577	0.466841	0.0028195
TXNDC11	ENSG00000153066	protein_coding	17.6105	0.464176	0.00752201
ESYT1	ENSG00000139641	protein_coding	34.6037	0.463661	0.00524858
CHMP1B	ENSG00000255112	protein_coding	18.6717	0.460634	7.36601e-05	+
MIR22HG	ENSG00000186594	lncRNA	15.2418	0.459609	0.000652574
SFXN1	ENSG00000164466	protein_coding	10.2879	0.456788	0.000657181
G0S2	ENSG00000123689	protein_coding	751.304	0.456477	7.75075e-05
RBM15	ENSG00000162775	protein_coding	11.9818	0.456334	7.71844e-05
AFF4	ENSG00000072364	protein_coding	21.3342	0.456267	0.000340111
MGA	ENSG00000174197	protein_coding	6.61264	0.455813	0.00336925
SH3BGRL3	ENSG00000142669	protein_coding	9.14628	0.455567	0.00061135
FAM200A	ENSG00000221909	protein_coding	7.36478	0.455059	0.00248062	+
NAA15	ENSG00000164134	protein_coding	16.0714	0.452914	1.38153e-05
MARK4	ENSG00000007047	protein_coding	11.442	0.452891	0.00390203
FAM43A	ENSG00000185112	protein_coding	11.6831	0.449171	0.00168155
CHD7	ENSG00000171316	protein_coding	7.00276	0.447443	0.00782851
C16orf91	ENSG00000174109	protein_coding	11.047	0.446169	0.000373092
UGDH	ENSG00000109814	protein_coding	7.59914	0.44466	0.00477749	+
ZNF780B	ENSG00000128000	protein_coding	8.67964	0.441886	0.0047424
NFX1	ENSG00000086102	protein_coding	8.70626	0.439999	0.00108091
UBIAD1	ENSG00000120942	protein_coding	10.3312	0.439976	0.00119692
CIAPIN1	ENSG00000005194	protein_coding	17.6753	0.439805	0.000345638
SLC66A2	ENSG00000122490	protein_coding	16.7699	0.439644	0.0057522
RELL1	ENSG00000181826	protein_coding	15.5349	0.437589	0.00036673
TMCC3	ENSG00000057704	protein_coding	10.4511	0.436369	0.00194208
FEM1B	ENSG00000169018	protein_coding	15.5839	0.434152	0.000739523
HSPB7	ENSG00000173641	protein_coding	691.022	0.433042	0.000984479
CERK	ENSG00000100422	protein_coding	8.80828	0.432805	0.00676007
ENAH	ENSG00000154380	protein_coding	20.0353	0.432027	0.000241921
QSOX1	ENSG00000116260	protein_coding	11.9986	0.429037	0.000818731
BEST3	ENSG00000127325	protein_coding	14.8133	0.428008	0.00449959
ZNF791	ENSG00000173875	protein_coding	7.58755	0.427536	0.00168155
SUN2	ENSG00000100242	protein_coding	29.4174	0.426588	2.45493e-08
SSH1	ENSG00000084112	protein_coding	12.9019	0.426457	7.34234e-05
ACSL1	ENSG00000151726	protein_coding	230.777	0.42512	2.58142e-06
MAFK	ENSG00000198517	protein_coding	24.6438	0.424616	0.00103813
MYH9	ENSG00000100345	protein_coding	73.7614	0.424317	6.4713e-05	+
ABCA5	ENSG00000154265	protein_coding	16.7383	0.423333	0.000200734
SMIM29	ENSG00000186577	protein_coding	11.1296	0.421794	0.00103374
INTS6	ENSG00000102786	protein_coding	10.7437	0.421387	0.00582746
SRPRB	ENSG00000144867	protein_coding	14.9521	0.418142	1.90143e-05
MIEF2	ENSG00000177427	protein_coding	29.7824	0.415168	4.47371e-07
IFITM2	ENSG00000185201	protein_coding	27.6518	0.414217	0.00123971
MED9	ENSG00000141026	protein_coding	18.6471	0.412316	2.09533e-05
TNFRSF1B	ENSG00000028137	protein_coding	6.79316	0.408854	0.00772948
MARCHF5	ENSG00000198060	protein_coding	19.4492	0.408302	0.000777101
RNF114	ENSG00000124226	protein_coding	53.0259	0.407803	2.84768e-05
MPHOSPH10	ENSG00000124383	protein_coding	12.9736	0.407656	0.000649432
LUC7L3	ENSG00000108848	protein_coding	33.5934	0.407389	3.38443e-08
CBFB	ENSG00000067955	protein_coding	24.9463	0.406943	0.00812306
TRPM7	ENSG00000092439	protein_coding	9.8679	0.405176	0.00811837
MT2A	ENSG00000125148	protein_coding	28.0624	0.405172	3.29965e-05
FBXO10	ENSG00000147912	protein_coding	13.572	0.405146	0.00202648	+
TM4SF1	ENSG00000169908	protein_coding	32.6379	0.404415	0.00315917
SMG1	ENSG00000157106	protein_coding	12.2753	0.402554	0.000542317
JOSD1	ENSG00000100221	protein_coding	25.7143	0.402003	0.00750785	+
RBM7	ENSG00000076053	protein_coding	10.6705	0.399381	0.00484449
ZNF181	ENSG00000197841	protein_coding	38.4728	0.399021	3.48198e-05
LIMS1	ENSG00000169756	protein_coding	27.9384	0.398948	0.000462604	+
C14orf119	ENSG00000179933	protein_coding	11.1618	0.397901	0.005765
HMGB2	ENSG00000164104	protein_coding	15.872	0.395446	0.000202819
NEU1	ENSG00000204386	protein_coding	7.74994	0.394976	0.00441979
DGKD	ENSG00000077044	protein_coding	13.0965	0.394821	0.0075382
ALG2	ENSG00000119523	protein_coding	10.4893	0.392931	0.00746506
CCDC93	ENSG00000125633	protein_coding	8.86594	0.392072	0.00248062
ATF1	ENSG00000123268	protein_coding	22.7912	0.390404	0.00122193
RBBP5	ENSG00000117222	protein_coding	8.69702	0.388704	0.00204907
MRPS30	ENSG00000112996	protein_coding	30.5357	0.380909	8.04629e-06
PRICKLE3	ENSG00000012211	protein_coding	9.19138	0.380422	0.00355265
CTR9	ENSG00000198730	protein_coding	19.7627	0.379598	7.5002e-05
PLEKHA1	ENSG00000107679	protein_coding	18.954	0.378099	5.44777e-05
AC104109.3	ENSG00000272772	protein_coding	88.2213	0.373325	9.86393e-06
ZFAND5	ENSG00000107372	protein_coding	204.062	0.373196	0.00358943
S100A11	ENSG00000163191	protein_coding	19.8816	0.372191	0.00246998
CDK4	ENSG00000135446	protein_coding	28.3869	0.371435	4.0471e-05
CDC37L1	ENSG00000106993	protein_coding	92.1055	0.370738	0.000362929	+
IDH3A	ENSG00000166411	protein_coding	46.1485	0.370483	0.00165235
BCAS2	ENSG00000116752	protein_coding	11.91	0.36892	0.00538134
RNF139	ENSG00000170881	protein_coding	19.1056	0.368196	0.00255597
EOLA1	ENSG00000197620	protein_coding	8.78898	0.36427	0.00672598
TUBA1B	ENSG00000123416	protein_coding	58.9521	0.363526	0.000507563
TXLNA	ENSG00000084652	protein_coding	15.6969	0.363392	0.00336925
AKIRIN2	ENSG00000135334	protein_coding	36.8331	0.36288	0.00266303
EPHX1	ENSG00000143819	protein_coding	96.6256	0.362717	0.00647414
GOLPH3	ENSG00000113384	protein_coding	19.7641	0.362594	0.000615918
CYTH1	ENSG00000108669	protein_coding	29.4118	0.362147	0.00538417
LYSMD3	ENSG00000176018	protein_coding	17.1027	0.361619	0.00840358
TRUB1	ENSG00000165832	protein_coding	11.2353	0.361322	0.00237318
HSP90AA1	ENSG00000080824	protein_coding	388.244	0.360198	0.00267131
RAB1A	ENSG00000138069	protein_coding	41.2167	0.358446	0.000148756
OXNAD1	ENSG00000154814	protein_coding	19.6956	0.357491	0.00309254
PDPK1	ENSG00000140992	protein_coding	9.11631	0.353332	0.00646991
AL110118.2	ENSG00000259066	protein_coding	18.5099	0.349283	0.00454727
USP2	ENSG00000036672	protein_coding	81.406	0.349144	0.000409708	+
CCT6A	ENSG00000146731	protein_coding	45.9058	0.348406	0.000337657
LAMTOR3	ENSG00000109270	protein_coding	17.2142	0.346373	0.000317809
WARS1	ENSG00000140105	protein_coding	41.5011	0.346145	2.39544e-05	+
RNF40	ENSG00000103549	protein_coding	13.5538	0.344302	0.00595873
CD55	ENSG00000196352	protein_coding	34.7042	0.343947	0.000105572
PDE12	ENSG00000174840	protein_coding	9.63387	0.341981	0.00862378
MRPS12	ENSG00000128626	protein_coding	38.6697	0.339163	0.000284191
SLC6A8	ENSG00000130821	protein_coding	70.5196	0.339087	0.00550735
PPP2CA	ENSG00000113575	protein_coding	71.8396	0.337537	0.000529337
TINAGL1	ENSG00000142910	protein_coding	46.4707	0.334696	0.00212112
CEBPZ	ENSG00000115816	protein_coding	31.2631	0.329554	0.000283539
H2AZ1	ENSG00000164032	protein_coding	30.2786	0.329488	0.00648103
ATP2B1	ENSG00000070961	protein_coding	15.7809	0.329399	0.0063538
HMOX2	ENSG00000103415	protein_coding	23.4075	0.32783	0.0021613
EIF1B	ENSG00000114784	protein_coding	28.9417	0.327088	0.00614983
RNASE1	ENSG00000129538	protein_coding	40.6392	-0.32323	0.000714342
PRKCQ-AS1	ENSG00000237943	lncRNA	28.4406	-0.324763	0.00869834
ADIPOR1	ENSG00000159346	protein_coding	67.5621	-0.326126	0.000130306
FZD4	ENSG00000174804	protein_coding	20.4808	-0.332037	0.00251718
LMO1	ENSG00000166407	protein_coding	33.888	-0.334615	0.00266303
ANKRD46	ENSG00000186106	protein_coding	30.6364	-0.335114	0.000798197
CARM1	ENSG00000142453	protein_coding	70.4902	-0.33647	0.00702155
TFEB	ENSG00000112561	protein_coding	43.6708	-0.340007	0.00301059
ABHD16A	ENSG00000204427	protein_coding	17.1104	-0.344078	0.00102942
FAM220A	ENSG00000178397	protein_coding	32.6242	-0.345146	0.00568061
DYRK1B	ENSG00000105204	protein_coding	184.733	-0.346039	8.95126e-07
CEP350	ENSG00000135837	protein_coding	26.4588	-0.346906	0.000719336
CNOT8	ENSG00000155508	protein_coding	13.1803	-0.351452	0.00752201
SELENOP	ENSG00000250722	protein_coding	263.859	-0.353308	2.25942e-05
RBFOX2	ENSG00000100320	protein_coding	29.443	-0.356354	0.00212112
CADM1	ENSG00000182985	protein_coding	13.5309	-0.357016	0.00721996
C20orf27	ENSG00000101220	protein_coding	19.5285	-0.359405	0.00259331
CHTOP	ENSG00000160679	protein_coding	78.281	-0.360449	3.57139e-07
PHF3	ENSG00000118482	protein_coding	18.2777	-0.364741	0.00441979
SPOP	ENSG00000121067	protein_coding	43.1139	-0.368573	0.000129709
AC009412.1	ENSG00000286075	protein_coding	48.0228	-0.371463	0.000167034
ASS1	ENSG00000130707	protein_coding	14.8419	-0.374657	0.0046182
PHKG1	ENSG00000164776	protein_coding	46.2054	-0.37757	0.00213974
MPP7	ENSG00000150054	protein_coding	24.1581	-0.378186	7.27452e-05
HLA-E	ENSG00000204592	protein_coding	134.76	-0.383181	3.81416e-05
UBALD2	ENSG00000185262	protein_coding	70.3885	-0.385261	0.00020646
RGCC	ENSG00000102760	protein_coding	54.9972	-0.385435	0.00145385
MED13L	ENSG00000123066	protein_coding	18.5329	-0.385914	0.00432171
VSIG10	ENSG00000176834	protein_coding	23.4924	-0.387961	1.96413e-05
ZHX3	ENSG00000174306	protein_coding	24.2806	-0.388828	0.00212112
CEP85	ENSG00000130695	protein_coding	23.7536	-0.394745	0.00593011
RBL1	ENSG00000080839	protein_coding	25.8061	-0.39592	0.00310764
AC064807.1	ENSG00000228801	lncRNA	19.3502	-0.400871	0.000330901
TBX15	ENSG00000092607	protein_coding	81.9486	-0.402934	2.95081e-06
SEC14L1	ENSG00000129657	protein_coding	74.331	-0.408105	5.53101e-08
CECR2	ENSG00000099954	protein_coding	17.1755	-0.410187	0.000277905
SNX21	ENSG00000124104	protein_coding	44.748	-0.411904	0.000427462
HDAC5	ENSG00000108840	protein_coding	37.609	-0.413609	4.20428e-05	+
ANOS1	ENSG00000011201	protein_coding	18.9239	-0.413921	0.000560719
SMC3	ENSG00000108055	protein_coding	24.3904	-0.413957	2.13636e-05
NDUFA4L2	ENSG00000185633	protein_coding	30.6924	-0.41473	0.00144552
ISLR	ENSG00000129009	protein_coding	9.18915	-0.415558	0.00803714
SGMS1	ENSG00000198964	protein_coding	10.9267	-0.415964	0.00751812
CREBRF	ENSG00000164463	protein_coding	7.5781	-0.418086	0.00979255
ADIPOR2	ENSG00000006831	protein_coding	16.4081	-0.418943	0.00028175
PRRG1	ENSG00000130962	protein_coding	8.08464	-0.421151	0.00837638
TMEM159	ENSG00000011638	protein_coding	81.4173	-0.423815	0.00041242
FILIP1L	ENSG00000168386	protein_coding	84.4253	-0.426373	0.000468024
PPP1R15A	ENSG00000087074	protein_coding	24.1474	-0.427367	0.000984479
APBB2	ENSG00000163697	protein_coding	14.0068	-0.428282	0.00147681
DYRK2	ENSG00000127334	protein_coding	51.7513	-0.428498	0.000151254
SERPINA5	ENSG00000188488	protein_coding	15.1677	-0.434572	0.00426498
CLK4	ENSG00000113240	protein_coding	9.97175	-0.435875	0.00726338
LY6E	ENSG00000160932	protein_coding	23.3099	-0.438133	0.000242433
KLHL33	ENSG00000185271	protein_coding	33.2607	-0.438771	3.29965e-05
ITGA6	ENSG00000091409	protein_coding	34.3143	-0.439957	7.71844e-05
LHFPL6	ENSG00000183722	protein_coding	16.7581	-0.439965	0.000112742
DTNBP1	ENSG00000047579	protein_coding	18.6343	-0.440423	0.000679436
LINP1	ENSG00000223784	lncRNA	13.5979	-0.440855	0.00685113
NCK1-DT	ENSG00000239213	lncRNA	9.169	-0.442123	0.00866693
MACO1	ENSG00000204178	protein_coding	30.5053	-0.442615	3.18654e-05
TSPAN4	ENSG00000214063	protein_coding	17.2905	-0.444826	0.00889495
NEURL1B	ENSG00000214357	protein_coding	7.87576	-0.446026	0.00940345
SETBP1	ENSG00000152217	protein_coding	14.9483	-0.447845	5.67939e-05
PRPH2	ENSG00000112619	protein_coding	6.99702	-0.448377	0.00973598
CXCL14	ENSG00000145824	protein_coding	68.7475	-0.448945	0.00168155
ATP2B4	ENSG00000058668	protein_coding	20.2211	-0.45041	0.000379505
CEP85L	ENSG00000111860	protein_coding	13.8452	-0.45135	0.00266303
CD34	ENSG00000174059	protein_coding	38.4022	-0.451881	0.000232523
RCSD1	ENSG00000198771	protein_coding	81.8907	-0.454942	2.93495e-06
DAB2IP	ENSG00000136848	protein_coding	21.7867	-0.455714	7.28096e-05
ASB16	ENSG00000161664	protein_coding	114.515	-0.457059	3.95228e-06
WBP1L	ENSG00000166272	protein_coding	21.5049	-0.457897	0.00329972
TMEM204	ENSG00000131634	protein_coding	7.46844	-0.458223	0.00842778
CTDSP2	ENSG00000175215	protein_coding	47.4257	-0.459678	4.72697e-08
IGF2	ENSG00000167244	protein_coding	271.275	-0.460118	0.00145088
ELF2	ENSG00000109381	protein_coding	16.3443	-0.463844	0.000742204
KALRN	ENSG00000160145	protein_coding	33.3755	-0.467607	9.86393e-06
TMEM106C	ENSG00000134291	protein_coding	20.8813	-0.46972	0.0047424
LMOD2	ENSG00000170807	protein_coding	728.392	-0.469999	0.000590702
HOXA9	ENSG00000078399	protein_coding	15.4822	-0.470853	0.000402646
PRKCQ	ENSG00000065675	protein_coding	57.6583	-0.471374	0.003631
THRB	ENSG00000151090	protein_coding	23.5175	-0.47239	0.000229716
MIR1-1HG	ENSG00000174407	lncRNA	275.029	-0.475106	8.56498e-05
KLF13	ENSG00000169926	protein_coding	15.1396	-0.475898	0.00168155
LBX1	ENSG00000138136	protein_coding	14.4027	-0.477654	0.000186182
HSPB3	ENSG00000169271	protein_coding	51.0807	-0.477989	0.000586727
MINK1	ENSG00000141503	protein_coding	16.6199	-0.487247	0.000384968
ARHGAP18	ENSG00000146376	protein_coding	11.5315	-0.487453	0.000117879
MET	ENSG00000105976	protein_coding	16.647	-0.49389	0.00772948
EFHD1	ENSG00000115468	protein_coding	14.5833	-0.495463	0.000702682
MTSS1	ENSG00000170873	protein_coding	14.0356	-0.497479	0.00114668
MRTFB	ENSG00000186260	protein_coding	14.3665	-0.498903	0.00188436
ANKRD12	ENSG00000101745	protein_coding	29.2739	-0.503291	3.88118e-06
BST2	ENSG00000130303	protein_coding	44.5796	-0.506784	9.55363e-06
ART1	ENSG00000129744	protein_coding	25.6022	-0.508072	7.86516e-05
MAF	ENSG00000178573	protein_coding	39.4233	-0.510845	4.52515e-10
KIF13A	ENSG00000137177	protein_coding	29.7107	-0.513163	6.28522e-08
FAM162B	ENSG00000183807	protein_coding	8.42767	-0.518204	0.00134692
FZD7	ENSG00000155760	protein_coding	15.6703	-0.520792	0.0028789
STIMATE	ENSG00000213533	protein_coding	23.4022	-0.52166	3.91698e-06
RGMB	ENSG00000174136	protein_coding	11.0123	-0.525937	6.61037e-06
SIX1	ENSG00000126778	protein_coding	79.5517	-0.53139	1.12421e-05
SGPL1	ENSG00000166224	protein_coding	10.4631	-0.53727	0.00104432
CD38	ENSG00000004468	protein_coding	17.2805	-0.537484	1.17483e-06
LONRF1	ENSG00000154359	protein_coding	7.52354	-0.538246	0.00871524
AL365259.1	ENSG00000237742	lncRNA	5.19471	-0.540135	0.00736973
SESN1	ENSG00000080546	protein_coding	90.9178	-0.548741	2.91979e-05
LIPT2	ENSG00000175536	protein_coding	9.81348	-0.550785	0.000158972
LOC646736	-	lncRNA	12.3423	-0.55695	0.00404482
LIX1L	ENSG00000271601	protein_coding	22.1215	-0.557168	1.88507e-05
KBTBD13	ENSG00000234438	protein_coding	24.6677	-0.557288	3.24049e-05
CLCN1	ENSG00000188037	protein_coding	32.5694	-0.559727	5.70372e-09
MXD4	ENSG00000123933	protein_coding	31.9297	-0.560559	3.18654e-05
IRF2BP2	ENSG00000168264	protein_coding	35.084	-0.56728	0.00835604
NCOA3	ENSG00000124151	protein_coding	25.0073	-0.575749	8.61917e-08
LGALSL	ENSG00000119862	protein_coding	50.9451	-0.577948	3.61062e-06
RNF150	ENSG00000170153	protein_coding	14.8753	-0.578345	0.000281638
MTMR3	ENSG00000100330	protein_coding	38.1627	-0.584536	6.64575e-09
MCL1	ENSG00000143384	protein_coding	49.1247	-0.597085	2.33601e-05
USF3	ENSG00000176542	protein_coding	44.4524	-0.61146	3.2633e-08
FAM214A	ENSG00000047346	protein_coding	26.2534	-0.615854	0.000434551
PLCL2	ENSG00000154822	protein_coding	40.104	-0.616083	2.42526e-06	+
SOX13	ENSG00000143842	protein_coding	7.18203	-0.617238	0.00813303
SLC25A25	ENSG00000148339	protein_coding	26.0824	-0.623154	0.00677854
LMOD1	ENSG00000163431	protein_coding	27.9689	-0.623988	0.00381364
TMEM131L	ENSG00000121210	protein_coding	32.9323	-0.624129	9.01439e-08
ZDBF2	ENSG00000204186	protein_coding	5.95362	-0.625747	0.000525215
ZC3H6	ENSG00000188177	protein_coding	24.4562	-0.62848	5.46234e-07
SEMA6D	ENSG00000137872	protein_coding	10.4417	-0.630448	0.00878393
HLA-DMA	ENSG00000204257	protein_coding	9.8041	-0.63253	7.74465e-07
MVB12B	ENSG00000196814	protein_coding	11.2977	-0.633752	3.70878e-06
TSC22D3	ENSG00000157514	protein_coding	55.2658	-0.634125	6.29091e-08
SMIM3	ENSG00000256235	protein_coding	4.58527	-0.634888	0.00236431
BCL7A	ENSG00000110987	protein_coding	20.5938	-0.635426	2.64139e-06
RBP7	ENSG00000162444	protein_coding	5.16683	-0.653629	0.0026748
TACC1	ENSG00000147526	protein_coding	25.1371	-0.655603	3.98221e-10
KLF9	ENSG00000119138	protein_coding	68.8554	-0.658367	7.07791e-13
HLF	ENSG00000108924	protein_coding	6.08288	-0.658736	0.00166412
NEO1	ENSG00000067141	protein_coding	15.6736	-0.662115	6.39671e-06
RHOB	ENSG00000143878	protein_coding	5.7227	-0.663555	0.00696351
LFNG	ENSG00000106003	protein_coding	10.9552	-0.66556	0.00752201
HIC1	ENSG00000177374	protein_coding	14.0857	-0.672197	0.00193788
PDZRN3	ENSG00000121440	protein_coding	46.4075	-0.673138	3.98221e-10
H6PD	ENSG00000049239	protein_coding	46.6331	-0.674161	4.55252e-15
DUSP10	ENSG00000143507	protein_coding	10.7245	-0.686768	0.00166412
ATP1B2	ENSG00000129244	protein_coding	6.82452	-0.691624	1.54023e-05
AQP1	ENSG00000240583	protein_coding	174.727	-0.694804	2.30557e-18
PITX2	ENSG00000164093	protein_coding	42.8685	-0.710867	7.86593e-20
CRYZL2P	ENSG00000242193	transcribed_unitary_pseudogene	8.68311	-0.71209	1.12421e-05
LRRC32	ENSG00000137507	protein_coding	12.6458	-0.713937	0.000884378
JCAD	ENSG00000165757	protein_coding	24.4402	-0.714131	3.15244e-06
ABLIM3	ENSG00000173210	protein_coding	21.0359	-0.716079	8.84625e-09
HSPA12B	ENSG00000132622	protein_coding	9.5424	-0.718968	4.03064e-07
SLC12A2	ENSG00000064651	protein_coding	12.6458	-0.731159	1.81524e-05
RN7SKP276	ENSG00000252051	misc_RNA	13.8485	-0.733799	1.14029e-05
PLEKHF1	ENSG00000166289	protein_coding	46.5019	-0.737087	3.54677e-10
ERF	ENSG00000105722	protein_coding	11.2214	-0.740494	0.00249069
MCF2L	ENSG00000126217	protein_coding	4.29711	-0.744453	0.00295036
HMGXB4	ENSG00000100281	protein_coding	5.2624	-0.75937	0.000481912
OSGIN1	ENSG00000140961	protein_coding	6.65053	-0.760362	0.00176703
ASB4	ENSG00000005981	protein_coding	10.8033	-0.769957	7.26613e-07
CCDC85A	ENSG00000055813	protein_coding	3.10718	-0.773783	0.00454727
CPM	ENSG00000135678	protein_coding	8.64912	-0.778616	0.000242433
RNF122	ENSG00000133874	protein_coding	16.4684	-0.780066	0.00315804
IRS1	ENSG00000169047	protein_coding	51.6384	-0.780257	1.8046e-05
PRR16	ENSG00000184838	protein_coding	18.8158	-0.780808	1.90143e-05
LRP1B	ENSG00000168702	protein_coding	4.4474	-0.781862	0.000828984
TIMP4	ENSG00000157150	protein_coding	17.5242	-0.782496	4.08491e-09
CARD10	ENSG00000100065	protein_coding	5.32903	-0.788018	0.000450988
TLE1	ENSG00000196781	protein_coding	67.6728	-0.792515	2.29745e-11
ZFP36	ENSG00000128016	protein_coding	46.6871	-0.796404	9.91297e-07
INMT	ENSG00000241644	protein_coding	5.50481	-0.81462	0.00041242
INMT-MINDY4	ENSG00000254959	protein_coding	5.50481	-0.81462	0.00041242
TENT5C	ENSG00000183508	protein_coding	15.5398	-0.820012	0.000425966
CEBPB	ENSG00000172216	protein_coding	182.023	-0.824687	2.69843e-16
TNFRSF21	ENSG00000146072	protein_coding	4.836	-0.834543	7.5002e-05
ACE	ENSG00000159640	protein_coding	23.5764	-0.83622	1.7858e-15
FSCN1	ENSG00000075618	protein_coding	8.53217	-0.842473	9.47516e-06
TEF	ENSG00000167074	protein_coding	31.2613	-0.851302	7.66929e-14
BHLHE41	ENSG00000123095	protein_coding	39.6277	-0.854125	2.73193e-10
DEPP1	ENSG00000165507	protein_coding	28.7268	-0.857904	0.000570363
FAM189A2	ENSG00000135063	protein_coding	16.2276	-0.864719	3.27279e-07
ADA	ENSG00000196839	protein_coding	3.2598	-0.872927	0.000229716
CDCA7L	ENSG00000164649	protein_coding	4.22697	-0.875884	0.000424812
CDC42EP4	ENSG00000179604	protein_coding	9.0787	-0.894075	1.34689e-06
TCF15	ENSG00000125878	protein_coding	10.6644	-0.89419	7.94825e-05
E2F8	ENSG00000129173	protein_coding	7.34429	-0.897016	9.47698e-05
C1QTNF9	ENSG00000240654	protein_coding	10.0835	-0.908757	7.74465e-07
FOXO3	ENSG00000118689	protein_coding	24.1165	-0.934305	5.56682e-09
DIXDC1	ENSG00000150764	protein_coding	7.12212	-0.938938	2.62246e-06
CCSAP	ENSG00000154429	protein_coding	2.49547	-0.945072	0.00266303
SPNS2	ENSG00000183018	protein_coding	2.68252	-0.949636	0.000588002
MAGI1	ENSG00000151276	protein_coding	12.5373	-0.951247	2.04343e-12
NR3C2	ENSG00000151623	protein_coding	15.7375	-0.954102	5.28416e-11
PTGDR2	ENSG00000183134	protein_coding	3.20779	-0.95656	0.000187031
TMEM88	ENSG00000167874	protein_coding	29.8216	-0.958138	1.44264e-16
MID1IP1	ENSG00000165175	protein_coding	110.082	-0.96893	5.04481e-09
CEBPD	ENSG00000221869	protein_coding	32.2302	-1.00351	3.07915e-14
FAM13C	ENSG00000148541	protein_coding	12.6195	-1.01383	2.20986e-14
FAM107A	ENSG00000168309	protein_coding	15.0015	-1.02087	1.06403e-09
RHOBTB1	ENSG00000072422	protein_coding	27.5396	-1.02159	6.65811e-13
AXIN2	ENSG00000168646	protein_coding	3.73721	-1.02241	7.27452e-05
NFKBIA	ENSG00000100906	protein_coding	24.3376	-1.02385	1.23405e-08
TXNIP	ENSG00000265972	protein_coding	67.0975	-1.02482	1.55503e-11
DDIT4	ENSG00000168209	protein_coding	30.2508	-1.02792	1.42432e-08
PPDPFL	ENSG00000168333	protein_coding	69.487	-1.05489	7.65738e-10
CTXN3	ENSG00000205279	protein_coding	2.09362	-1.0558	0.000743995
TSKU	ENSG00000182704	protein_coding	1.21434	-1.06318	0.00813303
ARHGAP28	ENSG00000088756	protein_coding	2.09277	-1.07152	0.000896136
GPIHBP1	ENSG00000277494	protein_coding	17.7051	-1.07302	8.01721e-14
DUSP1	ENSG00000120129	protein_coding	64.7498	-1.09813	9.1074e-13
IL34	ENSG00000157368	protein_coding	1.32455	-1.10645	0.00676007
KCNE4	ENSG00000152049	protein_coding	2.54306	-1.12307	0.000993711
HLA-DMB	ENSG00000242574	protein_coding	3.0781	-1.13919	4.23045e-07
PPL	ENSG00000118898	protein_coding	2.16768	-1.15319	0.00102942
KLF15	ENSG00000163884	protein_coding	17.9169	-1.15419	2.16046e-09
SLC6A1	ENSG00000157103	protein_coding	1.47611	-1.15816	0.00865235
PIK3IP1	ENSG00000100100	protein_coding	9.45222	-1.16727	1.81565e-13
PER3	ENSG00000049246	protein_coding	30.4004	-1.1673	4.4823e-29
PGF	ENSG00000119630	protein_coding	3.87852	-1.18642	7.81303e-05
HDAC9	ENSG00000048052	protein_coding	19.5109	-1.19177	9.75328e-21
PITX3	ENSG00000107859	protein_coding	9.48104	-1.19846	9.78624e-10
NR1D1	ENSG00000126368	protein_coding	24.6005	-1.20375	2.85488e-06
TESK2	ENSG00000070759	protein_coding	2.55838	-1.23267	8.79478e-06
ADH1B	ENSG00000196616	protein_coding	24.5205	-1.24424	1.51684e-17
SLC38A2	ENSG00000134294	protein_coding	84.2167	-1.25299	8.24693e-11
NR1D2	ENSG00000174738	protein_coding	75.6452	-1.26784	4.47026e-39
APCDD1	ENSG00000154856	protein_coding	6.48636	-1.27189	8.42043e-12
AL451136.1	ENSG00000288208	protein_coding	4.23273	-1.29508	1.86128e-07
CSF3	ENSG00000108342	protein_coding	10.2261	-1.36221	1.12953e-11
DBP	ENSG00000105516	protein_coding	14.4743	-1.36382	9.19489e-17	+
MMP28	ENSG00000271447	protein_coding	2.46011	-1.37111	1.98041e-05
REEP2	ENSG00000132563	protein_coding	11.6247	-1.39588	4.20452e-11
ADH1C	ENSG00000248144	protein_coding	3.14306	-1.4058	1.61787e-08
HIF3A	ENSG00000124440	protein_coding	3.35082	-1.42492	7.71653e-08
HES1	ENSG00000114315	protein_coding	15.2272	-1.43737	1.94027e-17
FLRT3	ENSG00000125848	protein_coding	4.10492	-1.48773	0.000200734
LGR5	ENSG00000139292	protein_coding	13.8044	-1.52214	0.000281638
PKP1	ENSG00000081277	protein_coding	2.54429	-1.5571	2.54255e-05
BTG2	ENSG00000159388	protein_coding	55.7707	-1.56526	7.72604e-18
AC005153.1	ENSG00000286658	lncRNA	2.01881	-1.57291	0.000805577
TENT5B	ENSG00000158246	protein_coding	1.03921	-1.58681	0.000798197
PFKFB3	ENSG00000170525	protein_coding	59.6239	-1.59889	8.96625e-05	+
GAB1	ENSG00000109458	protein_coding	8.9575	-1.60463	1.50405e-18
KY	ENSG00000174611	protein_coding	6.74977	-1.61525	1.33792e-10
PDK4	ENSG00000004799	protein_coding	168.005	-1.67194	0.000281638
PER2	ENSG00000132326	protein_coding	11.8374	-1.67811	1.39602e-27
OTUD1	ENSG00000165312	protein_coding	10.8728	-1.78303	0.0087252
SLC1A7	ENSG00000162383	protein_coding	3.56463	-1.80659	1.45368e-07
GADD45G	ENSG00000130222	protein_coding	26.0646	-1.85386	2.352e-23
LINC01754	ENSG00000224565	lncRNA	2.03139	-1.88333	3.84614e-05
KLF10	ENSG00000155090	protein_coding	87.5928	-1.92027	2.72202e-24
IER5	ENSG00000162783	protein_coding	40.2018	-1.98582	1.61544e-33
PER1	ENSG00000179094	protein_coding	91.9459	-2.0188	5.67832e-56	+
CA4	ENSG00000167434	protein_coding	27.9957	-2.04528	4.58532e-33
CIART	ENSG00000159208	protein_coding	21.2324	-2.33176	4.76773e-30	+

## Sheet: GO 1h
UP GENES			Category	Term	Count	%	PValue	Genes	List Total	Pop Hits	Pop Total	Fold Enrichment	Bonferroni	Benjamini	FDR		DOWN GENES			Category	Term	Count	%	PValue	Genes	List Total	Pop Hits	Pop Total	Fold Enrichment	Bonferroni	Benjamini	FDR
NR4A2	ENSG00000153234		GOTERM_BP_DIRECT	GO:0045944~positive regulation of transcription from RNA polymerase II promoter	60	14.8883	2.1317e-10	ENSG00000153234, ENSG00000179348, ENSG00000068001, ENSG00000179583, ENSG00000171223, ENSG00000005102, ENSG00000197019, ENSG00000116044, ENSG00000125845, ENSG00000168374, ENSG00000164736, ENSG00000106366, ENSG00000136826, ENSG00000175592, ENSG00000112715, ENSG00000130522, ENSG00000075426, ENSG00000170345, ENSG00000197921, ENSG00000073282, ENSG00000119699, ENSG00000163132, ENSG00000150907, ENSG0000…	371	644	9644	2.42186	4.94554e-07	4.94554e-07	4.88372e-07		A2M	ENSG00000175899		NO SIGNIFICANT ENRICHMENT
FOSL1	ENSG00000175592		GOTERM_BP_DIRECT	GO:0000122~negative regulation of transcription from RNA polymerase II promoter	48	11.9107	2.36021e-09	ENSG00000153234, ENSG00000179348, ENSG00000070444, ENSG00000135547, ENSG00000115738, ENSG00000179583, ENSG00000117318, ENSG00000171223, ENSG00000136870, ENSG00000136997, ENSG00000140044, ENSG00000203883, ENSG00000125845, ENSG00000125968, ENSG00000036672, ENSG00000119508, ENSG00000164736, ENSG00000162772, ENSG00000161940, ENSG00000125740, ENSG00000136826, ENSG00000112715, ENSG00000130522, ENSG0000…	371	481	9644	2.59406	5.47568e-06	2.73785e-06	2.70362e-06		CPTP	ENSG00000224051
MAFF	ENSG00000185022		GOTERM_BP_DIRECT	GO:0001525~angiogenesis	21	5.21092	3.29077e-06	ENSG00000112715, ENSG00000161638, ENSG00000197461, ENSG00000172071, ENSG00000100292, ENSG00000105538, ENSG00000128052, ENSG00000006327, ENSG00000111241, ENSG00000178878, ENSG00000164683, ENSG00000118523, ENSG00000143878, ENSG00000203883, ENSG00000125968, ENSG00000102755, ENSG00000100345, ENSG00000164736, ENSG00000144476, ENSG00000106366, ENSG00000169504	371	161	9644	3.3906	0.00760552	0.00254486	0.00251305		BECN1	ENSG00000126581
NR4A3	ENSG00000119508		GOTERM_BP_DIRECT	GO:0010628~positive regulation of gene expression	21	5.21092	5.2876e-06	ENSG00000136826, ENSG00000197063, ENSG00000112715, ENSG00000153187, ENSG00000172071, ENSG00000115738, ENSG00000147065, ENSG00000131910, ENSG00000137507, ENSG00000064666, ENSG00000136997, ENSG00000118523, ENSG00000116044, ENSG00000204389, ENSG00000204388, ENSG00000125845, ENSG00000188313, ENSG00000165030, ENSG00000125968, ENSG00000100311, ENSG00000107796	371	166	9644	3.28847	0.0121923	0.00306681	0.00302848		PPP5C	ENSG00000011485
FOSB	ENSG00000125740		GOTERM_BP_DIRECT	GO:0043066~negative regulation of apoptotic process	29	7.19603	9.8684e-06	ENSG00000144381, ENSG00000179388, ENSG00000128052, ENSG00000137801, ENSG00000136997, ENSG00000138376, ENSG00000168374, ENSG00000125968, ENSG00000176170, ENSG00000112715, ENSG00000131759, ENSG00000135111, ENSG00000137834, ENSG00000073282, ENSG00000115641, ENSG00000163132, ENSG00000113384, ENSG00000142871, ENSG00000136160, ENSG00000150907, ENSG00000137193, ENSG00000173846, ENSG00000168621, ENSG0000…	371	297	9644	2.53819	0.0226347	0.00457894	0.0045217		VEGFB	ENSG00000173511
BABAM2-AS1	-		GOTERM_BP_DIRECT	GO:0043433~negative regulation of sequence-specific DNA binding transcription factor activity	11	2.72953	2.29031e-05	ENSG00000137193, ENSG00000134107, ENSG00000100292, ENSG00000186827, ENSG00000115738, ENSG00000131910, ENSG00000125968, ENSG00000173334, ENSG00000117318, ENSG00000101665, ENSG00000126603	371	52	9644	5.49886	0.0517487	0.00783022	0.00773234		EIF5	ENSG00000100664
LCP2	ENSG00000043462		GOTERM_BP_DIRECT	GO:0045893~positive regulation of transcription, DNA-templated	32	7.94045	2.36257e-05	ENSG00000130598, ENSG00000115738, ENSG00000179583, ENSG00000109819, ENSG00000136997, ENSG00000005483, ENSG00000122877, ENSG00000203883, ENSG00000125845, ENSG00000127528, ENSG00000125347, ENSG00000164736, ENSG00000169967, ENSG00000136826, ENSG00000128245, ENSG00000073921, ENSG00000131759, ENSG00000135111, ENSG00000120738, ENSG00000197921, ENSG00000170345, ENSG00000073282, ENSG00000115641, ENSG0000…	371	363	9644	2.29154	0.0533371	0.00783022	0.00773234		SLC48A1	ENSG00000211584
ADAMTS4	ENSG00000158859		GOTERM_BP_DIRECT	GO:0045766~positive regulation of angiogenesis	12	2.97767	5.63139e-05	ENSG00000112715, ENSG00000179348, ENSG00000006210, ENSG00000116044, ENSG00000138772, ENSG00000100292, ENSG00000143878, ENSG00000128052, ENSG00000102755, ENSG00000137801, ENSG00000176170, ENSG00000106366	371	69	9644	4.5208	0.122477	0.016331	0.0161269		TLE2	ENSG00000065717
SERPINE1	ENSG00000106366		GOTERM_BP_DIRECT	GO:0006955~immune response	18	4.4665	8.28028e-05	ENSG00000186827, ENSG00000179583, ENSG00000104998, ENSG00000043462, ENSG00000164949, ENSG00000137801, ENSG00000008517, ENSG00000137834, ENSG00000115594, ENSG00000198805, ENSG00000006210, ENSG00000165030, ENSG00000006062, ENSG00000120889, ENSG00000125657, ENSG00000142910, ENSG00000067182, ENSG00000081041	371	154	9644	3.03833	0.174784	0.0213447	0.0210779		AC138904.3	ENSG00000283662
EGR2	ENSG00000122877		GOTERM_BP_DIRECT	GO:0045597~positive regulation of cell differentiation	7	1.73697	0.000101799	ENSG00000118523, ENSG00000142871, ENSG00000130522, ENSG00000168621, ENSG00000164736, ENSG00000171223, ENSG00000184557	371	21	9644	8.66487	0.210366	0.0232582	0.0229674		TCF4	ENSG00000196628
CX3CL1	ENSG00000006210		GOTERM_BP_DIRECT	GO:0006366~transcription from RNA polymerase II promoter	28	6.94789	0.000110276	ENSG00000179348, ENSG00000070444, ENSG00000072364, ENSG00000171223, ENSG00000005102, ENSG00000136997, ENSG00000122877, ENSG00000116044, ENSG00000125347, ENSG00000162772, ENSG00000125740, ENSG00000136826, ENSG00000197063, ENSG00000175592, ENSG00000130522, ENSG00000163909, ENSG00000120738, ENSG00000170345, ENSG00000073282, ENSG00000144655, ENSG00000163132, ENSG00000185022, ENSG00000188313, ENSG0000…	371	322	9644	2.2604	0.225745	0.0232582	0.0229674		TMEM131L	ENSG00000121210
EGR3	ENSG00000179388		GOTERM_BP_DIRECT	GO:0050821~protein stabilization	15	3.72208	0.000122851	ENSG00000144381, ENSG00000068028, ENSG00000117758, ENSG00000109819, ENSG00000069849, ENSG00000080824, ENSG00000163132, ENSG00000204389, ENSG00000204388, ENSG00000036672, ENSG00000101665, ENSG00000164736, ENSG00000146731, ENSG00000101265, ENSG00000124762	371	115	9644	3.3906	0.248009	0.0237511	0.0234542		MGLL	ENSG00000074416
GEM	ENSG00000164949		GOTERM_BP_DIRECT	GO:0006986~response to unfolded protein	9	2.23325	0.000136804	ENSG00000162616, ENSG00000144381, ENSG00000128965, ENSG00000149257, ENSG00000137801, ENSG00000132002, ENSG00000115541, ENSG00000080824, ENSG00000120694	371	41	9644	5.70613	0.271965	0.0244142	0.024109		PRKCQ	ENSG00000065675
FURIN	ENSG00000140564		GOTERM_BP_DIRECT	GO:0001570~vasculogenesis	9	2.23325	0.000229486	ENSG00000112715, ENSG00000135547, ENSG00000203883, ENSG00000105538, ENSG00000128052, ENSG00000142627, ENSG00000164736, ENSG00000171223, ENSG00000144476	371	44	9644	5.31708	0.412847	0.0380292	0.0375538		ADIPOR1	ENSG00000159346
IQCJ-SCHIP1	ENSG00000283154		GOTERM_BP_DIRECT	GO:0045892~negative regulation of transcription, DNA-templated	29	7.19603	0.000255603	ENSG00000135547, ENSG00000115738, ENSG00000179583, ENSG00000117318, ENSG00000196843, ENSG00000203883, ENSG00000125845, ENSG00000125968, ENSG00000125347, ENSG00000136826, ENSG00000163909, ENSG00000134107, ENSG00000108854, ENSG00000186827, ENSG00000173276, ENSG00000131759, ENSG00000008405, ENSG00000135111, ENSG00000081923, ENSG00000073282, ENSG00000115641, ENSG00000164683, ENSG00000150907, ENSG0000…	371	357	9644	2.11161	0.447375	0.0395333	0.0390391		RBL1	ENSG00000080839
EGR1	ENSG00000120738		GOTERM_BP_DIRECT	GO:0010941~regulation of cell death	5	1.24069	0.000567651	ENSG00000130522, ENSG00000204389, ENSG00000204388, ENSG00000164924, ENSG00000171223	371	11	9644	11.8157	0.732149	0.0799684	0.0789688		FHOD3	ENSG00000134775
CNN1	ENSG00000130176		GOTERM_BP_DIRECT	GO:0001701~in utero embryonic development	15	3.72208	0.000610193	ENSG00000135638, ENSG00000197063, ENSG00000175592, ENSG00000112715, ENSG00000135111, ENSG00000136997, ENSG00000119699, ENSG00000163132, ENSG00000185022, ENSG00000203883, ENSG00000125845, ENSG00000127528, ENSG00000100345, ENSG00000107372, ENSG00000122257	371	134	9644	2.90984	0.757337	0.0799684	0.0789688		MXD4	ENSG00000123933
THBS1	ENSG00000137801		GOTERM_BP_DIRECT	GO:0030335~positive regulation of cell migration	14	3.47395	0.000620445	ENSG00000112715, ENSG00000161638, ENSG00000197461, ENSG00000179820, ENSG00000128052, ENSG00000137801, ENSG00000137575, ENSG00000142871, ENSG00000125845, ENSG00000102755, ENSG00000185950, ENSG00000100311, ENSG00000168758, ENSG00000176170	371	119	9644	3.05819	0.763043	0.0799684	0.0789688		NSFL1C	ENSG00000088833
GCH1	ENSG00000131979		GOTERM_BP_DIRECT	GO:0046718~viral entry into host cell	9	2.23325	0.000745764	ENSG00000130202, ENSG00000161638, ENSG00000073008, ENSG00000068001, ENSG00000186827, ENSG00000204389, ENSG00000204388, ENSG00000105281, ENSG00000090339	371	52	9644	4.49907	0.82286	0.0860028	0.0849278		INTS1	ENSG00000164880
FOS	ENSG00000170345		GOTERM_BP_DIRECT	GO:0008284~positive regulation of cell proliferation	23	5.7072	0.000774986	ENSG00000175592, ENSG00000112715, ENSG00000197461, ENSG00000115758, ENSG00000131759, ENSG00000128052, ENSG00000078124, ENSG00000135111, ENSG00000137801, ENSG00000111241, ENSG00000197921, ENSG00000197019, ENSG00000136997, ENSG00000137575, ENSG00000171612, ENSG00000204634, ENSG00000118523, ENSG00000136160, ENSG00000168621, ENSG00000102755, ENSG00000185950, ENSG00000100311, ENSG00000162772	371	272	9644	2.19807	0.83448	0.0860028	0.0849278		HSPA2	ENSG00000126803
MIR222HG	ENSG00000270069		GOTERM_BP_DIRECT	GO:0045746~negative regulation of Notch signaling pathway	6	1.48883	0.000778474	ENSG00000164683, ENSG00000179348, ENSG00000135547, ENSG00000176907, ENSG00000198435, ENSG00000128965	371	20	9644	7.79838	0.835815	0.0860028	0.0849278		NRAP	ENSG00000197893
HES5	ENSG00000197921		GOTERM_BP_DIRECT	GO:0050900~leukocyte migration	11	2.72953	0.000830967	ENSG00000161638, ENSG00000147065, ENSG00000092068, ENSG00000168003, ENSG00000178726, ENSG00000100345, ENSG00000176105, ENSG00000086062, ENSG00000103257, ENSG00000090339, ENSG00000069849	371	79	9644	3.6195	0.854655	0.0876293	0.0865339		MAPK3	ENSG00000102882
NR0B2	ENSG00000131910		GOTERM_BP_DIRECT	GO:0032570~response to progesterone	6	1.48883	0.000989935	ENSG00000119699, ENSG00000175592, ENSG00000140526, ENSG00000137801, ENSG00000170345, ENSG00000125740	371	21	9644	7.42703	0.899519	0.0998543	0.0986061		RTF1	ENSG00000137815
RAB15	ENSG00000139998		GOTERM_BP_DIRECT	GO:0042127~regulation of cell proliferation	13	3.22581	0.00109242	ENSG00000197063, ENSG00000130522, ENSG00000186827, ENSG00000176105, ENSG00000171223, ENSG00000064666, ENSG00000135269, ENSG00000119699, ENSG00000116584, ENSG00000118515, ENSG00000120889, ENSG00000067182, ENSG00000081041	371	111	9644	3.04441	0.920801	0.1056	0.10428		NBPF1	ENSG00000219481
NR4A1	ENSG00000123358		GOTERM_BP_DIRECT	GO:0007219~Notch signaling pathway	11	2.72953	0.00122497	ENSG00000164683, ENSG00000135547, ENSG00000163909, ENSG00000125845, ENSG00000131910, ENSG00000198435, ENSG00000128965, ENSG00000197921, ENSG00000136997, ENSG00000073282, ENSG00000166823	371	83	9644	3.44507	0.941788	0.113677	0.112256		ZER1	ENSG00000160445
ADAMTS9	ENSG00000163638		GOTERM_BP_DIRECT	GO:0006928~movement of cell or subcellular component	9	2.23325	0.00138621	ENSG00000010278, ENSG00000075624, ENSG00000147065, ENSG00000115091, ENSG00000165527, ENSG00000167460, ENSG00000188229, ENSG00000184009, ENSG00000011422	371	57	9644	4.10441	0.959974	0.123306	0.121764		NOSIP	ENSG00000142546
MYC	ENSG00000136997		GOTERM_BP_DIRECT	GO:0007623~circadian rhythm	8	1.98511	0.00148817	ENSG00000130522, ENSG00000165030, ENSG00000179388, ENSG00000125968, ENSG00000117318, ENSG00000109819, ENSG00000198900, ENSG00000106366	371	45	9644	4.62126	0.968417	0.123306	0.121764		USF3	ENSG00000176542
PXDC1	ENSG00000168994		GOTERM_BP_DIRECT	GO:0048661~positive regulation of smooth muscle cell proliferation	8	1.98511	0.00148817	ENSG00000100292, ENSG00000115738, ENSG00000119508, ENSG00000137801, ENSG00000100311, ENSG00000109819, ENSG00000197921, ENSG00000136997	371	45	9644	4.62126	0.968417	0.123306	0.121764		PLK2	ENSG00000145632
PRKAG2	ENSG00000106617		GOTERM_BP_DIRECT	GO:0030198~extracellular matrix organization	13	3.22581	0.00160519	ENSG00000161638, ENSG00000103196, ENSG00000179403, ENSG00000197461, ENSG00000128052, ENSG00000137801, ENSG00000142871, ENSG00000187498, ENSG00000100311, ENSG00000086062, ENSG00000090339, ENSG00000106366, ENSG00000140564	371	116	9644	2.91319	0.975936	0.127969	0.126369		TGFBR2	ENSG00000163513
TNFSF9	ENSG00000125657		GOTERM_BP_DIRECT	GO:0034097~response to cytokine	7	1.73697	0.00165477	ENSG00000175592, ENSG00000130522, ENSG00000136603, ENSG00000131759, ENSG00000143384, ENSG00000171223, ENSG00000170345	371	34	9644	5.35183	0.978554	0.127969	0.126369		SNRK	ENSG00000163788
NAB2	ENSG00000166886		GOTERM_BP_DIRECT	GO:0015804~neutral amino acid transport	4	0.992556	0.00174716	ENSG00000092068, ENSG00000168003, ENSG00000105281, ENSG00000103257	371	7	9644	14.8541	0.982699	0.130756	0.129121		PIK3C2B	ENSG00000133056
CHAC1	ENSG00000128965		GOTERM_BP_DIRECT	GO:0034605~cellular response to heat	6	1.48883	0.00188089	ENSG00000100292, ENSG00000204389, ENSG00000204388, ENSG00000176907, ENSG00000137801, ENSG00000124762	371	24	9644	6.49865	0.987321	0.136365	0.13466		NDUFA4L2	ENSG00000185633
CDKN1A	ENSG00000124762		GOTERM_BP_DIRECT	GO:0001649~osteoblast differentiation	10	2.48139	0.00199189	ENSG00000142871, ENSG00000153187, ENSG00000125845, ENSG00000142627, ENSG00000167460, ENSG00000125844, ENSG00000171223, ENSG00000115541, ENSG00000078804, ENSG00000115641	371	74	9644	3.51279	0.990204	0.140036	0.138286		FAM13C	ENSG00000148541
CNN2	ENSG00000064666		GOTERM_BP_DIRECT	GO:0070527~platelet aggregation	6	1.48883	0.00227819	ENSG00000075624, ENSG00000072110, ENSG00000159176, ENSG00000100345, ENSG00000213719, ENSG00000184009	371	25	9644	6.23871	0.994965	0.155453	0.15351		MAPKAP1	ENSG00000119487
STC2	ENSG00000113739		GOTERM_BP_DIRECT	GO:0032496~response to lipopolysaccharide	11	2.72953	0.00267809	ENSG00000130522, ENSG00000186827, ENSG00000144381, ENSG00000131979, ENSG00000120889, ENSG00000178726, ENSG00000173334, ENSG00000171223, ENSG00000170345, ENSG00000067182, ENSG00000081041	371	92	9644	3.10805	0.998014	0.174318	0.172139		PDP1	ENSG00000164951
ELF4	ENSG00000102034		GOTERM_BP_DIRECT	GO:0008219~cell death	6	1.48883	0.00273323	ENSG00000075426, ENSG00000100292, ENSG00000109099, ENSG00000173327, ENSG00000142227, ENSG00000134531	371	26	9644	5.99876	0.998253	0.174318	0.172139		PER3	ENSG00000049246
SERPINH1	ENSG00000149257		GOTERM_BP_DIRECT	GO:0043410~positive regulation of MAPK cascade	8	1.98511	0.00278008	ENSG00000197461, ENSG00000186827, ENSG00000125845, ENSG00000128052, ENSG00000102755, ENSG00000169252, ENSG00000139946, ENSG00000100311	371	50	9644	4.15914	0.998433	0.174318	0.172139		DMPK	ENSG00000104936
GLIS2	ENSG00000126603		GOTERM_BP_DIRECT	GO:0051591~response to cAMP	6	1.48883	0.00325058	ENSG00000175592, ENSG00000130522, ENSG00000178726, ENSG00000171223, ENSG00000170345, ENSG00000125740	371	27	9644	5.77658	0.999476	0.198457	0.195976		PIK3R2	ENSG00000105647
SPHK1	ENSG00000176170		GOTERM_BP_DIRECT	GO:0045444~fat cell differentiation	8	1.98511	0.00388913	ENSG00000136826, ENSG00000153234, ENSG00000122877, ENSG00000150907, ENSG00000119508, ENSG00000137834, ENSG00000123358, ENSG00000221869	371	53	9644	3.92371	0.999881	0.224031	0.221231		CA4	ENSG00000167434
GPR4	ENSG00000177464		GOTERM_BP_DIRECT	GO:0003184~pulmonary valve morphogenesis	4	0.992556	0.00395917	ENSG00000164683, ENSG00000135547, ENSG00000163909, ENSG00000137834	371	9	9644	11.5532	0.999899	0.224031	0.221231		CCDC71	ENSG00000177352
CSRNP1	ENSG00000144655		GOTERM_BP_DIRECT	GO:0051085~chaperone mediated protein folding requiring cofactor	4	0.992556	0.00395917	ENSG00000144381, ENSG00000132002, ENSG00000115541, ENSG00000120694	371	9	9644	11.5532	0.999899	0.224031	0.221231		FAM214A	ENSG00000047346
SOX18	ENSG00000203883		GOTERM_BP_DIRECT	GO:0007155~cell adhesion	19	4.71464	0.00410365	ENSG00000130202, ENSG00000161638, ENSG00000111859, ENSG00000115963, ENSG00000159840, ENSG00000137801, ENSG00000008517, ENSG00000197921, ENSG00000010278, ENSG00000142871, ENSG00000118523, ENSG00000006210, ENSG00000143878, ENSG00000165527, ENSG00000049130, ENSG00000142910, ENSG00000086062, ENSG00000144476, ENSG00000090339	371	235	9644	2.10169	0.999928	0.22632	0.223491		GPIHBP1	ENSG00000277494
ZNF331	ENSG00000130844		GOTERM_BP_DIRECT	GO:0071376~cellular response to corticotropin-releasing hormone stimulus	3	0.744417	0.00429227	ENSG00000153234, ENSG00000119508, ENSG00000123358	371	3	9644	25.9946	0.999954	0.22632	0.223491		SLC38A2	ENSG00000134294
H4C1	ENSG00000278637		GOTERM_BP_DIRECT	GO:0071409~cellular response to cycloheximide	3	0.744417	0.00429227	ENSG00000136826, ENSG00000127528, ENSG00000136997	371	3	9644	25.9946	0.999954	0.22632	0.223491		DYRK2	ENSG00000127334
ATF3	ENSG00000162772		GOTERM_BP_DIRECT	GO:0035914~skeletal muscle cell differentiation	7	1.73697	0.00441584	ENSG00000122877, ENSG00000163909, ENSG00000185022, ENSG00000120738, ENSG00000123358, ENSG00000170345, ENSG00000162772	371	41	9644	4.4381	0.999965	0.226485	0.223654		C1orf115	ENSG00000162817
PLEKHO2	ENSG00000241839		GOTERM_BP_DIRECT	GO:0006909~phagocytosis	6	1.48883	0.00449065	ENSG00000179348, ENSG00000138772, ENSG00000186111, ENSG00000197622, ENSG00000125810, ENSG00000110880	371	29	9644	5.37819	0.999971	0.226485	0.223654		CKB	ENSG00000166165
BMP2	ENSG00000125845		GOTERM_BP_DIRECT	GO:0008285~negative regulation of cell proliferation	21	5.21092	0.00459512	ENSG00000136826, ENSG00000175592, ENSG00000070444, ENSG00000154640, ENSG00000131759, ENSG00000137834, ENSG00000154734, ENSG00000135269, ENSG00000010278, ENSG00000119699, ENSG00000163132, ENSG00000141232, ENSG00000125845, ENSG00000125347, ENSG00000278463, ENSG00000109099, ENSG00000164741, ENSG00000086062, ENSG00000142227, ENSG00000183864, ENSG00000124762	371	275	9644	1.98504	0.999977	0.226823	0.223988		PRR12	ENSG00000126464
STARD4	ENSG00000164211		GOTERM_BP_DIRECT	GO:0045860~positive regulation of protein kinase activity	6	1.48883	0.00522249	ENSG00000142871, ENSG00000043462, ENSG00000106617, ENSG00000101265, ENSG00000124145, ENSG00000124762	371	30	9644	5.19892	0.999995	0.231845	0.228947		PALM2AKAP2	ENSG00000157654
CISH	ENSG00000114737		GOTERM_BP_DIRECT	GO:0043401~steroid hormone mediated signaling pathway	6	1.48883	0.00522249	ENSG00000153234, ENSG00000131910, ENSG00000131759, ENSG00000119508, ENSG00000140526, ENSG00000123358	371	30	9644	5.19892	0.999995	0.231845	0.228947		STN1	ENSG00000107960
LDLR	ENSG00000130164		GOTERM_BP_DIRECT	GO:0002053~positive regulation of mesenchymal cell proliferation	5	1.24069	0.00522678	ENSG00000112715, ENSG00000197461, ENSG00000185950, ENSG00000136997, ENSG00000073282	371	19	9644	6.84069	0.999995	0.231845	0.228947		CARD10	ENSG00000100065
PNP	ENSG00000198805		GOTERM_BP_DIRECT	GO:0048469~cell maturation	5	1.24069	0.00522678	ENSG00000112715, ENSG00000179348, ENSG00000115738, ENSG00000203883, ENSG00000197921	371	19	9644	6.84069	0.999995	0.231845	0.228947		AC007192.1	ENSG00000268173
GBP1	ENSG00000117228		GOTERM_BP_DIRECT	GO:1901653~cellular response to peptide	4	0.992556	0.00549633	ENSG00000136826, ENSG00000127528, ENSG00000125968, ENSG00000109787	371	10	9644	10.3978	0.999997	0.231845	0.228947		CD34	ENSG00000174059
TPM4	ENSG00000167460		GOTERM_BP_DIRECT	GO:0070848~response to growth factor	4	0.992556	0.00549633	ENSG00000138772, ENSG00000136603, ENSG00000142627, ENSG00000136997	371	10	9644	10.3978	0.999997	0.231845	0.228947		GUCY1A1	ENSG00000164116
JUNB	ENSG00000171223		GOTERM_BP_DIRECT	GO:0060347~heart trabecula formation	4	0.992556	0.00549633	ENSG00000164683, ENSG00000135547, ENSG00000154734, ENSG00000115641	371	10	9644	10.3978	0.999997	0.231845	0.228947		CKAP5	ENSG00000175216
EPHA2	ENSG00000142627		GOTERM_BP_DIRECT	GO:0051412~response to corticosterone	4	0.992556	0.00549633	ENSG00000175592, ENSG00000170345, ENSG00000124762, ENSG00000125740	371	10	9644	10.3978	0.999997	0.231845	0.228947		MYLIP	ENSG00000007944
ZBTB21	ENSG00000173276		GOTERM_BP_DIRECT	GO:0006865~amino acid transport	5	1.24069	0.00633885	ENSG00000092068, ENSG00000168003, ENSG00000105281, ENSG00000103257, ENSG00000136997	371	20	9644	6.49865	1	0.26261	0.259327		GIMAP4	ENSG00000133574
KITLG	ENSG00000049130		GOTERM_BP_DIRECT	GO:0002576~platelet degranulation	9	2.23325	0.00663538	ENSG00000010278, ENSG00000119699, ENSG00000112715, ENSG00000197461, ENSG00000072110, ENSG00000137801, ENSG00000100311, ENSG00000100234, ENSG00000106366	371	73	9644	3.20481	1	0.265415	0.262098		HDAC9	ENSG00000048052
C11orf96	ENSG00000187479		GOTERM_BP_DIRECT	GO:0007179~transforming growth factor beta receptor signaling pathway	9	2.23325	0.00663538	ENSG00000119699, ENSG00000136603, ENSG00000125968, ENSG00000101665, ENSG00000100311, ENSG00000137834, ENSG00000159840, ENSG00000170345, ENSG00000140564	371	73	9644	3.20481	1	0.265415	0.262098		NMRK2	ENSG00000077009
DUSP2	ENSG00000158050		GOTERM_BP_DIRECT	GO:0060317~cardiac epithelial to mesenchymal transition	4	0.992556	0.00734459	ENSG00000164683, ENSG00000135547, ENSG00000163909, ENSG00000125845	371	11	9644	9.45259	1	0.288804	0.285194		ZNF43	ENSG00000198521
ICAM1	ENSG00000090339		GOTERM_BP_DIRECT	GO:2000379~positive regulation of reactive oxygen species metabolic process	5	1.24069	0.00759742	ENSG00000116044, ENSG00000116717, ENSG00000137801, ENSG00000100311, ENSG00000124762	371	21	9644	6.18919	1	0.293767	0.290095		JCAD	ENSG00000165757
BMF	ENSG00000104081		GOTERM_BP_DIRECT	GO:0042493~response to drug	15	3.72208	0.00812897	ENSG00000135638, ENSG00000175592, ENSG00000130522, ENSG00000144381, ENSG00000171223, ENSG00000109819, ENSG00000137801, ENSG00000170345, ENSG00000136997, ENSG00000198900, ENSG00000080824, ENSG00000198805, ENSG00000090339, ENSG00000124762, ENSG00000125740	371	177	9644	2.20293	1	0.308111	0.304259		RPS6KL1	ENSG00000198208
STX11	ENSG00000135604		GOTERM_BP_DIRECT	GO:0051918~negative regulation of fibrinolysis	3	0.744417	0.0083668	ENSG00000178726, ENSG00000137801, ENSG00000106366	371	4	9644	19.496	1	0.308111	0.304259		ACE	ENSG00000159640
ZC3H12A	ENSG00000163874		GOTERM_BP_DIRECT	GO:0060452~positive regulation of cardiac muscle contraction	3	0.744417	0.0083668	ENSG00000118523, ENSG00000116741, ENSG00000080824	371	4	9644	19.496	1	0.308111	0.304259		LBH	ENSG00000213626
PIK3R3	ENSG00000117461		GOTERM_BP_DIRECT	GO:0030509~BMP signaling pathway	7	1.73697	0.00870134	ENSG00000141232, ENSG00000108854, ENSG00000125845, ENSG00000125968, ENSG00000101665, ENSG00000120738, ENSG00000137834	371	47	9644	3.87154	1	0.315424	0.311481		HSPA12B	ENSG00000132622
MSX1	ENSG00000163132		GOTERM_BP_DIRECT	GO:1902042~negative regulation of extrinsic apoptotic signaling pathway via death domain receptors	5	1.24069	0.00900991	ENSG00000116584, ENSG00000100292, ENSG00000120889, ENSG00000090339, ENSG00000106366	371	22	9644	5.90787	1	0.316712	0.312753		ELK3	ENSG00000111145
SLC20A1	ENSG00000144136		GOTERM_BP_DIRECT	GO:0035924~cellular response to vascular endothelial growth factor stimulus	5	1.24069	0.00900991	ENSG00000112715, ENSG00000179388, ENSG00000128052, ENSG00000102755, ENSG00000123358	371	22	9644	5.90787	1	0.316712	0.312753		PPP1R16B	ENSG00000101445
TAMALIN	ENSG00000161835		GOTERM_BP_DIRECT	GO:0007422~peripheral nervous system development	4	0.992556	0.00951751	ENSG00000136160, ENSG00000122877, ENSG00000179388, ENSG00000109099	371	12	9644	8.66487	1	0.324715	0.320656		PIK3IP1	ENSG00000100100
ATP8B1	ENSG00000081923		GOTERM_BP_DIRECT	GO:0042026~protein refolding	4	0.992556	0.00951751	ENSG00000204389, ENSG00000204388, ENSG00000144381, ENSG00000080824	371	12	9644	8.66487	1	0.324715	0.320656		SEPTIN4	ENSG00000108387
CIITA	ENSG00000179583		GOTERM_BP_DIRECT	GO:0001755~neural crest cell migration	5	1.24069	0.0105832	ENSG00000136160, ENSG00000168621, ENSG00000049130, ENSG00000168758, ENSG00000110880	371	23	9644	5.651	1	0.350758	0.346373		LRATD2	ENSG00000168672
CCN2	ENSG00000118523		GOTERM_BP_DIRECT	GO:0009409~response to cold	5	1.24069	0.0105832	ENSG00000144381, ENSG00000169252, ENSG00000109819, ENSG00000170345, ENSG00000080824	371	23	9644	5.651	1	0.350758	0.346373		AC005616.1	ENSG00000267423
SLC25A25	ENSG00000148339		GOTERM_BP_DIRECT	GO:0032922~circadian regulation of gene expression	7	1.73697	0.0117016	ENSG00000153187, ENSG00000134107, ENSG00000115738, ENSG00000036672, ENSG00000008405, ENSG00000109819, ENSG00000198900	371	50	9644	3.63925	1	0.367099	0.36251		REEP2	ENSG00000132563
HMOX1	ENSG00000100292		GOTERM_BP_DIRECT	GO:0071356~cellular response to tumor necrosis factor	8	1.98511	0.0118845	ENSG00000116584, ENSG00000006210, ENSG00000116044, ENSG00000068001, ENSG00000127528, ENSG00000137801, ENSG00000109819, ENSG00000090339	371	65	9644	3.19934	1	0.367099	0.36251		MMP28	ENSG00000271447
KLF4	ENSG00000136826		GOTERM_BP_DIRECT	GO:0002042~cell migration involved in sprouting angiogenesis	4	0.992556	0.0120257	ENSG00000112715, ENSG00000179388, ENSG00000128052, ENSG00000123358	371	13	9644	7.99834	1	0.367099	0.36251		TBX2	ENSG00000121068
BTG3	ENSG00000154640		GOTERM_BP_DIRECT	GO:0048754~branching morphogenesis of an epithelial tube	4	0.992556	0.0120257	ENSG00000112715, ENSG00000105538, ENSG00000086062, ENSG00000169504	371	13	9644	7.99834	1	0.367099	0.36251		DLL4	ENSG00000128917
HSPH1	ENSG00000120694		GOTERM_BP_DIRECT	GO:0031396~regulation of protein ubiquitination	4	0.992556	0.0120257	ENSG00000204389, ENSG00000204388, ENSG00000080824, ENSG00000181788	371	13	9644	7.99834	1	0.367099	0.36251		GIMAP7	ENSG00000179144
APOLD1	ENSG00000178878		GOTERM_BP_DIRECT	GO:0030879~mammary gland development	4	0.992556	0.0120257	ENSG00000119699, ENSG00000185950, ENSG00000135111, ENSG00000086062	371	13	9644	7.99834	1	0.367099	0.36251		HRCT1	ENSG00000196196
TUBB6	ENSG00000176014		GOTERM_BP_DIRECT	GO:0043065~positive regulation of apoptotic process	17	4.21836	0.0130593	ENSG00000175592, ENSG00000100292, ENSG00000116717, ENSG00000144381, ENSG00000150457, ENSG00000006327, ENSG00000117318, ENSG00000119699, ENSG00000116584, ENSG00000150907, ENSG00000138376, ENSG00000143878, ENSG00000125845, ENSG00000104081, ENSG00000123358, ENSG00000101265, ENSG00000140961	371	225	9644	1.96404	1	0.393475	0.388557		USHBP1	ENSG00000130307
ID1	ENSG00000125968		GOTERM_BP_DIRECT	GO:1900740~positive regulation of protein insertion into mitochondrial membrane involved in apoptotic signaling pathway	5	1.24069	0.0142371	ENSG00000128245, ENSG00000088986, ENSG00000104081, ENSG00000164924, ENSG00000073282	371	25	9644	5.19892	1	0.415635	0.41044		LINC02587	ENSG00000229108
EVA1C	ENSG00000166979		GOTERM_BP_DIRECT	GO:2001240~negative regulation of extrinsic apoptotic signaling pathway in absence of ligand	5	1.24069	0.0142371	ENSG00000006210, ENSG00000168621, ENSG00000204389, ENSG00000204388, ENSG00000143384	371	25	9644	5.19892	1	0.415635	0.41044		DEPP1	ENSG00000165507
TCIM	ENSG00000176907		GOTERM_BP_DIRECT	GO:0003151~outflow tract morphogenesis	6	1.48883	0.0143322	ENSG00000112715, ENSG00000135547, ENSG00000163909, ENSG00000203883, ENSG00000164736, ENSG00000135111	371	38	9644	4.10441	1	0.415635	0.41044		GADD45G	ENSG00000130222
GZF1	ENSG00000125812		GOTERM_BP_DIRECT	GO:0061028~establishment of endothelial barrier	4	0.992556	0.0148769	ENSG00000179820, ENSG00000147065, ENSG00000203883, ENSG00000090339	371	14	9644	7.42703	1	0.420907	0.415645		TNFSF10	ENSG00000121858
RASSF1	ENSG00000068028		GOTERM_BP_DIRECT	GO:0031668~cellular response to extracellular stimulus	4	0.992556	0.0148769	ENSG00000153234, ENSG00000175592, ENSG00000170345, ENSG00000124762	371	14	9644	7.42703	1	0.420907	0.415645		LINC02185	ENSG00000262097
PLAUR	ENSG00000011422		GOTERM_BP_DIRECT	GO:0001938~positive regulation of endothelial cell proliferation	7	1.73697	0.015366	ENSG00000112715, ENSG00000125845, ENSG00000179388, ENSG00000128052, ENSG00000198435, ENSG00000100311, ENSG00000123358	371	53	9644	3.43325	1	0.420918	0.415656
CCN1	ENSG00000142871		GOTERM_BP_DIRECT	GO:0071260~cellular response to mechanical stimulus	7	1.73697	0.015366	ENSG00000006062, ENSG00000116717, ENSG00000120889, ENSG00000125347, ENSG00000064666, ENSG00000067182, ENSG00000169967	371	53	9644	3.43325	1	0.420918	0.415656
PMP22	ENSG00000109099		GOTERM_BP_DIRECT	GO:0009611~response to wounding	6	1.48883	0.0159374	ENSG00000118523, ENSG00000197461, ENSG00000140526, ENSG00000117318, ENSG00000100311, ENSG00000136997	371	39	9644	3.99917	1	0.420918	0.415656
IL27RA	ENSG00000104998		GOTERM_BP_DIRECT	GO:0070374~positive regulation of ERK1 and ERK2 cascade	9	2.23325	0.0160095	ENSG00000118523, ENSG00000112715, ENSG00000006210, ENSG00000197461, ENSG00000125845, ENSG00000128052, ENSG00000100311, ENSG00000090339, ENSG00000144476	371	85	9644	2.75237	1	0.420918	0.415656
CXCL2	ENSG00000081041		GOTERM_BP_DIRECT	GO:0030336~negative regulation of cell migration	8	1.98511	0.0161804	ENSG00000006210, ENSG00000143878, ENSG00000140526, ENSG00000101665, ENSG00000064666, ENSG00000164741, ENSG00000106366, ENSG00000169504	371	69	9644	3.01387	1	0.420918	0.415656
TNFRSF10B	ENSG00000120889		GOTERM_BP_DIRECT	GO:0030514~negative regulation of BMP signaling pathway	5	1.24069	0.0163287	ENSG00000141232, ENSG00000136603, ENSG00000101665, ENSG00000137834, ENSG00000070404	371	26	9644	4.99896	1	0.420918	0.415656
ACTA2	ENSG00000107796		GOTERM_BP_DIRECT	GO:0060412~ventricular septum morphogenesis	5	1.24069	0.0163287	ENSG00000164683, ENSG00000135547, ENSG00000163909, ENSG00000101665, ENSG00000135111	371	26	9644	4.99896	1	0.420918	0.415656
RGS2	ENSG00000116741		GOTERM_BP_DIRECT	GO:0046677~response to antibiotic	5	1.24069	0.0163287	ENSG00000136603, ENSG00000068001, ENSG00000179583, ENSG00000125968, ENSG00000080824	371	26	9644	4.99896	1	0.420918	0.415656
ABRA	ENSG00000174429		GOTERM_BP_DIRECT	GO:0048146~positive regulation of fibroblast proliferation	6	1.48883	0.0176581	ENSG00000197461, ENSG00000075426, ENSG00000100311, ENSG00000136997, ENSG00000176170, ENSG00000124762	371	40	9644	3.89919	1	0.449678	0.444057
SERTAD1	ENSG00000197019		GOTERM_BP_DIRECT	GO:0045653~negative regulation of megakaryocyte differentiation	4	0.992556	0.0180765	ENSG00000197837, ENSG00000158406, ENSG00000278637, ENSG00000278705	371	15	9644	6.9319	1	0.449678	0.444057
SOCS3	ENSG00000184557		GOTERM_BP_DIRECT	GO:0050731~positive regulation of peptidyl-tyrosine phosphorylation	7	1.73697	0.0182094	ENSG00000116584, ENSG00000112715, ENSG00000161638, ENSG00000176105, ENSG00000049130, ENSG00000100311, ENSG00000090339	371	55	9644	3.3084	1	0.449678	0.444057
IER2	ENSG00000160888		GOTERM_BP_DIRECT	GO:0010629~negative regulation of gene expression	10	2.48139	0.0182197	ENSG00000136826, ENSG00000118523, ENSG00000073921, ENSG00000135547, ENSG00000113739, ENSG00000179820, ENSG00000115738, ENSG00000131910, ENSG00000100311, ENSG00000124762	371	104	9644	2.49948	1	0.449678	0.444057
SLC19A2	ENSG00000117479		GOTERM_BP_DIRECT	GO:0045787~positive regulation of cell cycle	5	1.24069	0.0186032	ENSG00000175592, ENSG00000131759, ENSG00000119508, ENSG00000135111, ENSG00000136997	371	27	9644	4.81382	1	0.454309	0.44863
ADAMTS1	ENSG00000154734		GOTERM_BP_DIRECT	GO:0038096~Fc-gamma receptor signaling pathway involved in phagocytosis	7	1.73697	0.0197579	ENSG00000143226, ENSG00000075624, ENSG00000115091, ENSG00000176105, ENSG00000167193, ENSG00000184009, ENSG00000080824	371	56	9644	3.24933	1	0.475347	0.469405
DDIT4	ENSG00000168209		GOTERM_BP_DIRECT	GO:1904706~negative regulation of vascular smooth muscle cell proliferation	3	0.744417	0.0198744	ENSG00000119699, ENSG00000100292, ENSG00000130176	371	6	9644	12.9973	1	0.475347	0.469405
ACTG1	ENSG00000184009		GOTERM_BP_DIRECT	GO:0007010~cytoskeleton organization	10	2.48139	0.0203835	ENSG00000130202, ENSG00000111859, ENSG00000075624, ENSG00000147065, ENSG00000176014, ENSG00000105738, ENSG00000188229, ENSG00000064666, ENSG00000069020, ENSG00000137267	371	106	9644	2.45232	1	0.482465	0.476434
BCL6B	ENSG00000161940		GOTERM_BP_DIRECT	GO:0007017~microtubule-based process	5	1.24069	0.0210645	ENSG00000088986, ENSG00000176014, ENSG00000188229, ENSG00000173327, ENSG00000137267	371	28	9644	4.64189	1	0.482465	0.476434
FOSL2	ENSG00000075426		GOTERM_BP_DIRECT	GO:0048010~vascular endothelial growth factor receptor signaling pathway	7	1.73697	0.0213936	ENSG00000112715, ENSG00000075624, ENSG00000128052, ENSG00000102755, ENSG00000167193, ENSG00000184009, ENSG00000080824	371	57	9644	3.19232	1	0.482465	0.476434
THBD	ENSG00000178726		GOTERM_BP_DIRECT	GO:0048013~ephrin receptor signaling pathway	7	1.73697	0.0213936	ENSG00000075624, ENSG00000115091, ENSG00000142627, ENSG00000176105, ENSG00000167193, ENSG00000137575, ENSG00000184009	371	57	9644	3.19232	1	0.482465	0.476434
CKS2	ENSG00000123975		GOTERM_BP_DIRECT	GO:0043536~positive regulation of blood vessel endothelial cell migration	4	0.992556	0.0216277	ENSG00000112715, ENSG00000116044, ENSG00000137801, ENSG00000100311	371	16	9644	6.49865	1	0.482465	0.476434
KLF2	ENSG00000127528		GOTERM_BP_DIRECT	GO:0060716~labyrinthine layer blood vessel development	4	0.992556	0.0216277	ENSG00000142871, ENSG00000164683, ENSG00000135547, ENSG00000171223	371	16	9644	6.49865	1	0.482465	0.476434
SEMA4C	ENSG00000168758		GOTERM_BP_DIRECT	GO:0043153~entrainment of circadian clock by photoperiod	4	0.992556	0.0216277	ENSG00000134107, ENSG00000115738, ENSG00000036672, ENSG00000008405	371	16	9644	6.49865	1	0.482465	0.476434
SLC2A3	ENSG00000059804		GOTERM_BP_DIRECT	GO:0006334~nucleosome assembly	8	1.98511	0.024529	ENSG00000197837, ENSG00000177432, ENSG00000158406, ENSG00000278637, ENSG00000278705, ENSG00000188486, ENSG00000184678, ENSG00000203814	371	75	9644	2.77276	1	0.541974	0.535199
SOX17	ENSG00000164736		GOTERM_BP_DIRECT	GO:0016233~telomere capping	4	0.992556	0.0255315	ENSG00000197837, ENSG00000158406, ENSG00000278637, ENSG00000278705	371	17	9644	6.11638	1	0.552024	0.545124
KLF16	ENSG00000129911		GOTERM_BP_DIRECT	GO:0007565~female pregnancy	6	1.48883	0.0257535	ENSG00000119699, ENSG00000175592, ENSG00000131759, ENSG00000178726, ENSG00000170345, ENSG00000125740	371	44	9644	3.54472	1	0.552024	0.545124
SLC1A5	ENSG00000105281		GOTERM_BP_DIRECT	GO:0001501~skeletal system development	8	1.98511	0.0261621	ENSG00000158859, ENSG00000172071, ENSG00000120742, ENSG00000125845, ENSG00000142627, ENSG00000135111, ENSG00000101265, ENSG00000073282	371	76	9644	2.73627	1	0.552024	0.545124
SMAD7	ENSG00000101665		GOTERM_BP_DIRECT	GO:0006352~DNA-templated transcription, initiation	5	1.24069	0.0265616	ENSG00000197837, ENSG00000158406, ENSG00000278637, ENSG00000278705, ENSG00000136997	371	30	9644	4.33243	1	0.552024	0.545124
KCNQ4	ENSG00000117013		GOTERM_BP_DIRECT	GO:0034616~response to laminar fluid shear stress	3	0.744417	0.0271253	ENSG00000119699, ENSG00000101665, ENSG00000137834	371	7	9644	11.1405	1	0.552024	0.545124
TBX3	ENSG00000135111		GOTERM_BP_DIRECT	GO:0010544~negative regulation of platelet activation	3	0.744417	0.0271253	ENSG00000197461, ENSG00000178726, ENSG00000100311	371	7	9644	11.1405	1	0.552024	0.545124
HSPA1B	ENSG00000204388		GOTERM_BP_DIRECT	GO:0003208~cardiac ventricle morphogenesis	3	0.744417	0.0271253	ENSG00000164683, ENSG00000135547, ENSG00000163909	371	7	9644	11.1405	1	0.552024	0.545124
NFIL3	ENSG00000165030		GOTERM_BP_DIRECT	GO:0061469~regulation of type B pancreatic cell proliferation	3	0.744417	0.0271253	ENSG00000116285, ENSG00000119508, ENSG00000123358	371	7	9644	11.1405	1	0.552024	0.545124
SDC4	ENSG00000124145		GOTERM_BP_DIRECT	GO:0043534~blood vessel endothelial cell migration	3	0.744417	0.0271253	ENSG00000203883, ENSG00000125968, ENSG00000100345	371	7	9644	11.1405	1	0.552024	0.545124
VGLL2	ENSG00000170162		GOTERM_BP_DIRECT	GO:0014066~regulation of phosphatidylinositol 3-kinase signaling	6	1.48883	0.0280931	ENSG00000197461, ENSG00000186111, ENSG00000185950, ENSG00000049130, ENSG00000100311, ENSG00000111241	371	45	9644	3.46595	1	0.561862	0.554839
MEOX1	ENSG00000005102		GOTERM_BP_DIRECT	GO:0045669~positive regulation of osteoblast differentiation	6	1.48883	0.0280931	ENSG00000142871, ENSG00000130522, ENSG00000125845, ENSG00000213719, ENSG00000221869, ENSG00000073282	371	45	9644	3.46595	1	0.561862	0.554839
RASD1	ENSG00000108551		GOTERM_BP_DIRECT	GO:0050729~positive regulation of inflammatory response	5	1.24069	0.0296026	ENSG00000006210, ENSG00000068001, ENSG00000144381, ENSG00000067182, ENSG00000106366	371	31	9644	4.19268	1	0.570794	0.563659
SIPA1L3	ENSG00000105738		GOTERM_BP_DIRECT	GO:0030838~positive regulation of actin filament polymerization	5	1.24069	0.0296026	ENSG00000163171, ENSG00000128283, ENSG00000165527, ENSG00000125753, ENSG00000090339	371	31	9644	4.19268	1	0.570794	0.563659
VASP	ENSG00000125753		GOTERM_BP_DIRECT	GO:0051781~positive regulation of cell division	5	1.24069	0.0296026	ENSG00000119699, ENSG00000112715, ENSG00000197461, ENSG00000100311, ENSG00000111241	371	31	9644	4.19268	1	0.570794	0.563659
ALG2	ENSG00000119523		GOTERM_BP_DIRECT	GO:0031954~positive regulation of protein autophosphorylation	4	0.992556	0.0297872	ENSG00000112715, ENSG00000197461, ENSG00000100311, ENSG00000101265	371	18	9644	5.77658	1	0.570794	0.563659
IRS2	ENSG00000185950		GOTERM_BP_DIRECT	GO:2000352~negative regulation of endothelial cell apoptotic process	4	0.992556	0.0297872	ENSG00000116044, ENSG00000128052, ENSG00000090339, ENSG00000106366	371	18	9644	5.77658	1	0.570794	0.563659
FGF6	ENSG00000111241		GOTERM_BP_DIRECT	GO:0007165~signal transduction	35	8.68486	0.0300159	ENSG00000153234, ENSG00000161835, ENSG00000111859, ENSG00000105538, ENSG00000164949, ENSG00000110880, ENSG00000080824, ENSG00000205268, ENSG00000158022, ENSG00000185950, ENSG00000102786, ENSG00000176170, ENSG00000130202, ENSG00000131759, ENSG00000178726, ENSG00000113369, ENSG00000136068, ENSG00000197622, ENSG00000159840, ENSG00000111241, ENSG00000213719, ENSG00000143622, ENSG00000168621, ENSG0000…	371	636	9644	1.43052	1	0.570794	0.563659
VWA1	ENSG00000179403		GOTERM_BP_DIRECT	GO:0007050~cell cycle arrest	10	2.48139	0.0324456	ENSG00000005483, ENSG00000136603, ENSG00000138376, ENSG00000116717, ENSG00000068028, ENSG00000125347, ENSG00000106617, ENSG00000137801, ENSG00000136997, ENSG00000124762	371	115	9644	2.2604	1	0.611982	0.604332
EMP1	ENSG00000134531		GOTERM_BP_DIRECT	GO:0030194~positive regulation of blood coagulation	3	0.744417	0.0352617	ENSG00000116044, ENSG00000137801, ENSG00000106366	371	8	9644	9.74798	1	0.64415	0.636098
ANKRD37	ENSG00000186352		GOTERM_BP_DIRECT	GO:0032060~bleb assembly	3	0.744417	0.0352617	ENSG00000109099, ENSG00000142227, ENSG00000134531	371	8	9644	9.74798	1	0.64415	0.636098
PIM1	ENSG00000137193		GOTERM_BP_DIRECT	GO:0071499~cellular response to laminar fluid shear stress	3	0.744417	0.0352617	ENSG00000136826, ENSG00000116044, ENSG00000127528	371	8	9644	9.74798	1	0.64415	0.636098
H2AC4	ENSG00000278463		GOTERM_BP_DIRECT	GO:0023019~signal transduction involved in regulation of gene expression	3	0.744417	0.0352617	ENSG00000163132, ENSG00000164736, ENSG00000166823	371	8	9644	9.74798	1	0.64415	0.636098
ZYX	ENSG00000159840		GOTERM_BP_DIRECT	GO:0008630~intrinsic apoptotic signaling pathway in response to DNA damage	5	1.24069	0.0362788	ENSG00000100292, ENSG00000116062, ENSG00000142627, ENSG00000143384, ENSG00000067182	371	33	9644	3.93858	1	0.657553	0.649334
NAP1L5	ENSG00000177432		GOTERM_BP_DIRECT	GO:0007420~brain development	10	2.48139	0.0391345	ENSG00000010278, ENSG00000132688, ENSG00000122877, ENSG00000187498, ENSG00000168374, ENSG00000125968, ENSG00000185950, ENSG00000197921, ENSG00000168209, ENSG00000176170	371	119	9644	2.18442	1	0.68116	0.672646
TAGLN	ENSG00000149591		GOTERM_BP_DIRECT	GO:0048662~negative regulation of smooth muscle cell proliferation	4	0.992556	0.0393429	ENSG00000136826, ENSG00000100292, ENSG00000173334, ENSG00000109819	371	20	9644	5.19892	1	0.68116	0.672646
BHLHE40	ENSG00000134107		GOTERM_BP_DIRECT	GO:0000188~inactivation of MAPK activity	4	0.992556	0.0393429	ENSG00000158050, ENSG00000164086, ENSG00000184545, ENSG00000113575	371	20	9644	5.19892	1	0.68116	0.672646
ZSWIM6	ENSG00000130449		GOTERM_BP_DIRECT	GO:0032200~telomere organization	4	0.992556	0.0393429	ENSG00000197837, ENSG00000158406, ENSG00000278637, ENSG00000278705	371	20	9644	5.19892	1	0.68116	0.672646
PLK3	ENSG00000173846		GOTERM_BP_DIRECT	GO:0090398~cellular senescence	4	0.992556	0.0393429	ENSG00000115738, ENSG00000188486, ENSG00000135111, ENSG00000124762	371	20	9644	5.19892	1	0.68116	0.672646
SLCO4A1	ENSG00000101187		GOTERM_BP_DIRECT	GO:1902895~positive regulation of pri-miRNA transcription from RNA polymerase II promoter	4	0.992556	0.0393429	ENSG00000125845, ENSG00000100311, ENSG00000137834, ENSG00000170345	371	20	9644	5.19892	1	0.68116	0.672646
TNFRSF4	ENSG00000186827		GOTERM_BP_DIRECT	GO:0009612~response to mechanical stimulus	5	1.24069	0.0437535	ENSG00000175592, ENSG00000130522, ENSG00000171223, ENSG00000137801, ENSG00000125740	371	35	9644	3.71352	1	0.699664	0.690919
H4C2	ENSG00000278705		GOTERM_BP_DIRECT	GO:0071277~cellular response to calcium ion	5	1.24069	0.0437535	ENSG00000130522, ENSG00000171223, ENSG00000170345, ENSG00000125740, ENSG00000169504	371	35	9644	3.71352	1	0.699664	0.690919
PPP1R27	ENSG00000182676		GOTERM_BP_DIRECT	GO:0010595~positive regulation of endothelial cell migration	5	1.24069	0.0437535	ENSG00000112715, ENSG00000138772, ENSG00000143878, ENSG00000128052, ENSG00000137801	371	35	9644	3.71352	1	0.699664	0.690919
VEGFA	ENSG00000112715		GOTERM_BP_DIRECT	GO:0008217~regulation of blood pressure	5	1.24069	0.0437535	ENSG00000136160, ENSG00000100292, ENSG00000118515, ENSG00000131979, ENSG00000107796	371	35	9644	3.71352	1	0.699664	0.690919
RUNX1	ENSG00000159216		GOTERM_BP_DIRECT	GO:0043406~positive regulation of MAP kinase activity	5	1.24069	0.0437535	ENSG00000112715, ENSG00000197461, ENSG00000102755, ENSG00000049130, ENSG00000100311	371	35	9644	3.71352	1	0.699664	0.690919
JDP2	ENSG00000140044		GOTERM_BP_DIRECT	GO:0010259~multicellular organism aging	3	0.744417	0.0442052	ENSG00000068001, ENSG00000120742, ENSG00000073282	371	9	9644	8.66487	1	0.699664	0.690919
ID2	ENSG00000115738		GOTERM_BP_DIRECT	GO:0035767~endothelial cell chemotaxis	3	0.744417	0.0442052	ENSG00000112715, ENSG00000179388, ENSG00000123358	371	9	9644	8.66487	1	0.699664	0.690919
RASIP1	ENSG00000105538		GOTERM_BP_DIRECT	GO:0001659~temperature homeostasis	3	0.744417	0.0442052	ENSG00000150907, ENSG00000113369, ENSG00000109819	371	9	9644	8.66487	1	0.699664	0.690919
LRRC30	ENSG00000206422		GOTERM_BP_DIRECT	GO:0060055~angiogenesis involved in wound healing	3	0.744417	0.0442052	ENSG00000177464, ENSG00000006210, ENSG00000086062	371	9	9644	8.66487	1	0.699664	0.690919
CSRP1	ENSG00000159176		GOTERM_BP_DIRECT	GO:0090084~negative regulation of inclusion body assembly	3	0.744417	0.0442052	ENSG00000204389, ENSG00000204388, ENSG00000132002	371	9	9644	8.66487	1	0.699664	0.690919
ID3	ENSG00000117318		GOTERM_BP_DIRECT	GO:2000678~negative regulation of transcription regulatory region DNA binding	3	0.744417	0.0442052	ENSG00000164683, ENSG00000163132, ENSG00000135547	371	9	9644	8.66487	1	0.699664	0.690919
RPS2P46	ENSG00000189343		GOTERM_BP_DIRECT	GO:0007267~cell-cell signaling	8	1.98511	0.0442691	ENSG00000118523, ENSG00000142871, ENSG00000197461, ENSG00000125845, ENSG00000169252, ENSG00000125657, ENSG00000159840, ENSG00000111241	371	85	9644	2.44655	1	0.699664	0.690919
FCGR2A	ENSG00000143226		GOTERM_BP_DIRECT	GO:0006336~DNA replication-independent nucleosome assembly	4	0.992556	0.0446338	ENSG00000197837, ENSG00000158406, ENSG00000278637, ENSG00000278705	371	21	9644	4.95135	1	0.699664	0.690919
CORO1C	ENSG00000110880		GOTERM_BP_DIRECT	GO:0071549~cellular response to dexamethasone stimulus	4	0.992556	0.0446338	ENSG00000150907, ENSG00000153187, ENSG00000116285, ENSG00000168209	371	21	9644	4.95135	1	0.699664	0.690919
DLC1	ENSG00000164741		GOTERM_BP_DIRECT	GO:0008283~cell proliferation	16	3.97022	0.046167	ENSG00000073921, ENSG00000173327, ENSG00000111241, ENSG00000136997, ENSG00000134531, ENSG00000142871, ENSG00000113384, ENSG00000137193, ENSG00000186480, ENSG00000123975, ENSG00000185950, ENSG00000125657, ENSG00000049130, ENSG00000168209, ENSG00000166886, ENSG00000140564	371	242	9644	1.71865	1	0.712412	0.703507
[truncated: 265 more rows]

## Sheet: GO 3h
UP GENES			Category	Term	Count	%	PValue	Genes	List Total	Pop Hits	Pop Total	Fold Enrichment	Bonferroni	Benjamini	FDR		DOWN GENES			Category	Term	Count	%	PValue	Genes	List Total	Pop Hits	Pop Total	Fold Enrichment	Bonferroni	Benjamini	FDR
[truncated: 629 more rows]

[truncated: 2 more sheets: GO 6h, GO (genes with diff.TSS usage)]
