# Supplementary material for: Alternative transcription start sites contribute to acute-stress-induced transcriptome response in human skeletal muscle
Source: Hum Genomics. 2022 Jul 22;16:24. doi: 10.1186/s40246-022-00399-8 (PMC9308330; doi:10.1186/s40246-022-00399-8)
Supplement: Supplementary file 4 — Additional file 4. Table S3. Individual muscle promoters and pseudo promoters. Individual promoter was defined as regions in which open chromatin is located 200 bp or less from the CAGE TSS cluster Open – open chromatin near the CAGE TSS cluster. Other CAGE TSS clusters separated by 200 bp or less were grouped and defined as pseudo promoters and divided on promoters with removed (Closed200) and without (Closed2000) open chromatin. Closed200 – closed chromatin –200 bp to +200 bp and open chromatin –2,000 bp to –200 bp and/or +200 bp to +2,000 bp; Closed2000 – closed chromatin –2,000 bp to +2,000 bp). DEP and DEG – differentially expressed promoter and gene, respectively. Protein isoforms shows genes having at least 2 alternative start-codons. [file 40246_2022_399_MOESM4_ESM.xlsx]

## Sheet: All_promoters
Promoter_ID	Gene_Name	Most_expressed_CAGE_TSS_(DPI_name)	Chromosome	Start_TSS	End_TSS	Start_open_chromatin	End_open_chromatin	Strand	1h_log2FC	1h_Padj	3h_log2FC	3h_Padj	6h_log2FC	6h_Padj	Mean_promoter_expression, TPM	Bidirect_ID	Open_chromatin	ChIP-seq_maximal_density, TFBS/nulleotid	DEP	DEG	Dif_promoter_usage_1h, padj	Dif_promoter_usage_3h, padj	Dif_promoter_usage_6h, padj
1	LINC00115	chr1:827496..827511,chr1:827436..827532,-;peak:chr1:827505..827506,-;peakCounts:142.2	1	827496	827511	827460	827660	-	0.161943	0.891019	0.445909	0.466958	0.386138	0.618499	0.73492	Bidir_1	open	266	NA	NA	NA	NA	NA
2	LINC01128	chr1:827715..827723,chr1:827664..827829,+;peak:chr1:827720..827721,+;peakCounts:1449.9	1	827715	827723	827460	827660	+	0.302142	0.246707	0.319807	0.193022	0.644745	0.000390435	6.62713	Bidir_1	open	266	DEP	DEG	NA	NA	NA
3	NOC2L	chr1:959249..959256,chr1:959241..959300,-;peak:chr1:959249..959250,-;peakCounts:3752.1	1	959249	959256	959200	959440	-	-0.144895	0.432395	-0.101283	0.434365	0.00443198	0.987332	31.6177		open	158	NA	NA	NA	NA	NA
4	PERM1	chr1:981965..982230,chr1:981965..982230,-	1	981965	982230	982060	982500	-	0.286441	0.00279115	0.660258	5.92e-25	0.658119	5.63e-12	179.3		open	15	DEP	DEG	NA	NA	NA
5	HES4	chr1:1000094..1000102,chr1:999983..1000199,-;peak:chr1:1000094..1000095,-;peakCounts:4734	1	1000094	1000102	1000080	1000280	-	0.730628	0.000452489	1.19537	4.76e-17	1.16812	5.21e-13	18.7035		open	130	DEP	DEG	NA	NA	NA
6	ISG15	chr1:1013495..1013497,chr1:1013434..1013550,+;peak:chr1:1013496..1013497,+;peakCounts:5086.8	1	1013495	1013497	1013340	1013560	+	0.316787	0.182727	0.100264	0.779948	-0.255034	0.32862	9.58298		open	158	NA	NA	NA	NA	NA
7	SDF4	chr1:1231985..1231992,chr1:1231888..1232077,-;peak:chr1:1231989..1231990,-;peakCounts:4369.5	1	1231985	1231992	1231960	1232180	-	-0.0750646	0.772929	-0.0592053	0.788234	-0.15134	0.337087	19.4738	Bidir_2	open	194	NA	NA	NA	NA	NA
8	B3GALT6	chr1:1232238..1232250,chr1:1232222..1232310,+;peak:chr1:1232243..1232244,+;peakCounts:467.1	1	1232238	1232250	1231960	1232180	+	-0.267136	0.47883	-0.242344	0.476305	-0.199833	0.594349	3.64395	Bidir_2	open	194	NA	NA	NA	NA	NA
9	UBE2J2	chr1:1273823..1273843,chr1:1273741..1273872,-;peak:chr1:1273832..1273833,-;peakCounts:2673.9	1	1273823	1273843	1273820	1274000	-	0.0117889	0.969535	0.0276756	0.882294	0.150019	0.214185	27.634	Bidir_3	open	213	NA	NA	NA	NA	NA
10	LINC01786	chr1:1274030..1274036,chr1:1273999..1274061,+;peak:chr1:1274035..1274036,+;peakCounts:243	1	1274030	1274036	1273820	1274000	+	0.2812	0.815962	-0.0176775	0.9894	-0.0255864	0.987218	0.510554	Bidir_3	open	213	NA	NA	NA	NA	NA
11	ACAP3	chr1:1307924..1307933,chr1:1307822..1307987,-;peak:chr1:1307929..1307930,-;peakCounts:1833.3	1	1307924	1307933	1308020	1308580	-	-0.137456	0.681072	0.100018	0.647621	0.0967664	0.706651	8.89927	Bidir_4	open	196	NA	NA	NA	NA	NA
12	PUSL1	chr1:1308593..1308602,chr1:1308559..1308652,+;peak:chr1:1308596..1308597,+;peakCounts:333	1	1308593	1308602	1308020	1308580	+	0.0312006	0.981785	-0.416938	0.482335	0.0169359	0.987488	0.906049	Bidir_4	open	196	NA	NA	NA	NA	NA
13	INTS11	chr1:1324652..1324665,chr1:1324595..1324706,-;peak:chr1:1324659..1324660,-;peakCounts:6682.5	1	1324652	1324665	1324620	1324820	-	-0.0753091	0.712261	-0.230661	0.00755152	-0.116104	0.465968	28.5977	Bidir_5	open	89	NA	NA	NA	NA	NA
14	CPTP	chr1:1324796..1324832,chr1:1324754..1325104,+;peak:chr1:1324826..1324827,+;peakCounts:3834	1	1324796	1324832	1324620	1324820	+	-0.332283	0.000107884	-0.290397	0.0310732	0.0595433	0.840996	40.1147	Bidir_5	open	89	DEP	DEG	NA	NA	NA
15	AURKAIP1	chr1:1375175..1375192,chr1:1375003..1375423,-;peak:chr1:1375181..1375182,-;peakCounts:15125.2	1	1375175	1375192	1375260	1375580	-	0.0421468	0.78676	-0.0238575	0.862909	-0.0832188	0.50641	282.851		open	389	NA	NA	NA	NA	NA
16	CCNL2	chr1:1399310..1399317,chr1:1399270..1399389,-;peak:chr1:1399313..1399314,-;peakCounts:3141	1	1399310	1399317	1399320	1399580	-	0.0548126	0.815825	-0.244838	0.0425271	-0.241044	0.162872	19.0915	Bidir_6	open	163	NA	NA	NA	NA	NA
17	MRPL20-AS1	chr1:1399537..1399557,chr1:1399514..1399621,+;peak:chr1:1399551..1399552,+;peakCounts:442.8	1	1399537	1399557	1399320	1399580	+	0.0286092	0.968226	0.0390887	0.936824	0.189182	0.616847	3.2046	Bidir_6	open	163	NA	NA	NA	NA	NA
18	MRPL20	chr1:1407281..1407302,chr1:1407127..1407351,-;peak:chr1:1407286..1407287,-;peakCounts:21173.4	1	1407281	1407302	1407220	1407420	-	0.0430871	0.850009	-0.0829486	0.389182	-0.0983206	0.462695	119.791		open	298	NA	NA	NA	NA	NA
19	VWA1	chr1:1435692..1435707,chr1:1435637..1435751,+;peak:chr1:1435695..1435696,+;peakCounts:849.6	1	1435692	1435707	1435560	1435690	+	1.07845	6.85e-09	1.06469	6.47e-15	0.37738	0.131998	8.61199		open	60	DEP	DEG	NA	NA	NA
20	ATAD3B	chr1:1471775..1471784,chr1:1471752..1471809,+;peak:chr1:1471777..1471778,+;peakCounts:247.5	1	1471775	1471784	1471580	1471800	+	0.120972	0.841834	0.0320578	0.961672	0.110795	0.870169	1.91702		open	288	NA	NA	1	1	1
21	AL645728.2	chr1:1505687..1505694,chr1:1505641..1505704,+;peak:chr1:1505692..1505693,+;peakCounts:192.9	1	1505687	1505694	1505620	1505780	+	0.34056	0.549476	0.306271	0.492124	0.339274	0.509499	1.72529		open	80	NA	NA	1	1	1
22	AL645728.2	chr1:1508967..1508986,+	1	1508967	1508986	1508859	1509060	+	0.176467	0.871807	0.201702	0.797406	0.137776	0.885222	1.22321		open	10	NA	NA	1	1	1
23	ATAD3A	chr1:1512159..1512172,chr1:1512102..1512261,+;peak:chr1:1512161..1512162,+;peakCounts:3464.1	1	1512159	1512172	1511960	1512160	+	-0.284015	0.103406	-0.192514	0.210369	-0.0652418	0.781485	18.8213		open	230	NA	NA	NA	NA	NA
24	SSU72	chr1:1574619..1574636,chr1:1574492..1574721,-;peak:chr1:1574625..1574626,-;peakCounts:1657.8	1	1574619	1574636	1574492	1574700	-	-0.0619116	0.827957	-0.105246	0.53597	-0.135016	0.540014	12.3806		open	97	NA	NA	1	1	1
25	SSU72	chr1:1574857..1574863,chr1:1574756..1574920,-;peak:chr1:1574861..1574862,-;peakCounts:17393.4	1	1574857	1574863	1574860	1575020	-	-0.153337	0.10611	-0.111755	0.152399	-0.132469	0.146105	140.654		open	235	NA	NA	1	1	1
26	MIB2	chr1:1615433..1615469,chr1:1615413..1615561,+;peak:chr1:1615453..1615454,+;peakCounts:639	1	1615433	1615469	1615280	1615500	+	-0.129319	0.674229	-0.157465	0.466	-0.167109	0.560637	8.06836		open	152	NA	NA	1	1	1
27	AL691432.2	chr1:1615792..1615802,chr1:1615652..1615838,-;peak:chr1:1615796..1615797,-;peakCounts:1718.1	1	1615792	1615802	1615700	1615900	-	0.0705492	0.847315	-0.162773	0.412128	-0.194793	0.331946	9.19176	Bidir_7	open	65	NA	NA	NA	NA	NA
28	MIB2	chr1:1615859..1615870,chr1:1615810..1616136,+;peak:chr1:1615864..1615865,+;peakCounts:3876.3	1	1615859	1615870	1615700	1615900	+	-0.203287	0.262347	-0.0621643	0.644538	-0.0572573	0.759488	30.8644	Bidir_7	open	65	NA	NA	1	1	1
29	MIB2	chr1:1616274..1616286,chr1:1616227..1616365,+;peak:chr1:1616279..1616280,+;peakCounts:339.3	1	1616274	1616286	1615980	1616300	+	-0.330458	0.327887	-0.049246	0.902557	-0.142665	0.66781	4.63548		open	59	NA	NA	1	1	1
30	CDK11B	chr1:1658957..1658976,chr1:1658890..1659019,-;peak:chr1:1658967..1658968,-;peakCounts:1691.1	1	1658957	1658976	1658980	1659300	-	-0.354966	0.00913101	-0.357116	0.00332276	-0.244339	0.0855528	18.0238		open	256	DEP	DEG	NA	NA	NA
31	SLC35E2B	chr1:1692789..1692822,-	1	1692789	1692822	1692720	1692940	-	-0.112535	0.868588	0.0034519	0.995911	-0.25315	0.559167	1.83402		open	222	NA	NA	NA	NA	NA
32	CDK11A	chr1:1724322..1724336,chr1:1724254..1724360,-;peak:chr1:1724326..1724327,-;peakCounts:431.1	1	1724322	1724336	1724320	1724540	-	-0.0710759	0.921558	-0.23241	0.566199	0.0427179	0.941361	2.25975		open	373	NA	NA	NA	NA	NA
33	NADK	chr1:1778437..1778452,chr1:1778378..1778500,-;peak:chr1:1778441..1778442,-;peakCounts:726.2	1	1778437	1778452	1778320	1778540	-	-0.0451512	0.91774	0.227285	0.233227	0.24298	0.263686	8.33379		open	64	NA	NA	NA	NA	NA
34	GNB1	chr1:1891064..1891080,chr1:1890931..1891163,-;peak:chr1:1891069..1891070,-;peakCounts:4524.7	1	1891064	1891080	1891020	1891260	-	-0.0967931	0.566535	-0.0700586	0.68847	-0.110776	0.517699	42.3247		open	213	NA	NA	NA	NA	NA
35	TMEM52	chr1:1919278..1919279,chr1:1918816..1919358,-;peak:chr1:1919278..1919279,-;peakCounts:68135.4	1	1919278	1919279	1919360	1919700	-	0.151988	0.564656	0.0413309	0.871854	-0.123144	0.615519	133.941		open	92	NA	NA	NA	NA	NA
36	LOC112268219	chr1:2189791..2189804,chr1:2189751..2189834,+;peak:chr1:2189797..2189798,+;peakCounts:239.4	1	2189791	2189804	2189520	2189840	+	0.169589	0.843381	-0.0247862	0.978079	-0.140701	0.863946	1.08011		open	149	NA	NA	NA	NA	NA
37	FAAP20	chr1:2194766..2194773,chr1:2194707..2194801,-;peak:chr1:2194771..2194772,-;peakCounts:4149.9	1	2194766	2194773	2194730	2194920	-	0.0769172	0.808216	-0.0157345	0.965139	-0.0733645	0.813893	9.63826		open	59	NA	NA	NA	NA	NA
38	MORN1	chr1:2391548..2391554,-	1	2391548	2391554	2391540	2391820	-	-0.169841	0.78676	-0.254159	0.559534	-0.187929	0.720256	1.66589	Bidir_8	open	192	NA	NA	NA	NA	NA
39	RER1	chr1:2391833..2391847,chr1:2391762..2391947,+;peak:chr1:2391840..2391841,+;peakCounts:10204.2	1	2391833	2391847	2391540	2391820	+	-0.0157263	0.947262	-0.0609549	0.578375	-0.04698	0.765773	60.1298	Bidir_8	open	192	NA	NA	NA	NA	NA
40	PEX10	chr1:2412539..2412546,chr1:2412505..2412582,-;peak:chr1:2412542..2412543,-;peakCounts:1275.3	1	2412539	2412546	2412540	2412760	-	-0.088682	0.806705	-0.191783	0.251394	-0.0777934	0.790394	9.16638		open	145	NA	NA	NA	NA	NA
41	PANK4	chr1:2526595..2526602,chr1:2526575..2526628,-;peak:chr1:2526595..2526596,-;peakCounts:10638	1	2526595	2526602	2526540	2526720	-	-0.0831965	0.722735	-0.0718181	0.73706	0.0812394	0.639654	28.4878		open	86	NA	NA	NA	NA	NA
42	TNFRSF14	chr1:2556370..2556400,+	1	2556370	2556400	2556290	2556480	+	-0.221685	0.683906	-0.430504	0.237279	-0.539158	0.117848	1.75179		open	56	NA	NA	NA	NA	NA
43	MEGF6	chr1:3531333..3531447,chr1:3531333..3531447,-	1	3531333	3531447	3531360	3531720	-	0.254611	0.554577	0.0605759	0.907188	0.388337	0.431232	2.96039		open	98	NA	NA	NA	NA	NA
44	TPRG1L	chr1:3625029..3625039,chr1:3624962..3625193,+;peak:chr1:3625034..3625035,+;peakCounts:3640	1	3625029	3625039	3624720	3624980	+	-0.214366	0.119271	-0.137615	0.225576	-0.233959	0.0629674	52.3		open	171	NA	NA	NA	NA	NA
45	WRAP73	chr1:3650091..3650103,chr1:3650009..3650116,-;peak:chr1:3650102..3650103,-;peakCounts:1484.1	1	3650091	3650103	3650040	3650240	-	-0.0325617	0.949863	0.168572	0.62121	-0.0152419	0.976853	4.93347		open	141	NA	NA	NA	NA	NA
46	TP73-AS1	chr1:3747363..3747385,chr1:3747319..3747405,-;peak:chr1:3747373..3747374,-;peakCounts:933.3	1	3747363	3747385	3747300	3747520	-	-0.292226	0.208312	-0.379696	0.0339281	-0.169579	0.487377	8.27088		open	129	NA	NA	NA	NA	NA
47	SMIM1	chr1:3772654..3772655,+	1	3772654	3772655	3772540	3772740	+	-0.142318	0.91057	0.0765354	0.942747	-0.139592	0.892327	0.631575		open	25	NA	NA	NA	NA	NA
48	LRRC47	chr1:3796482..3796495,chr1:3796340..3796530,-;peak:chr1:3796483..3796484,-;peakCounts:9602.1	1	3796482	3796495	3796460	3796640	-	0.0491048	0.876028	0.0761287	0.677258	0.0105738	0.967326	46.2484		open	307	NA	NA	NA	NA	NA
49	CEP104	chr1:3857205..3857216,chr1:3857166..3857263,-;peak:chr1:3857210..3857211,-;peakCounts:3939.3	1	3857205	3857216	3857200	3857480	-	-0.0552619	0.871058	0.0428585	0.835112	0.00572634	0.986956	13.1778		open	205	NA	NA	NA	NA	NA
50	C1orf174	chr1:3900244..3900263,chr1:3900185..3900303,-;peak:chr1:3900257..3900258,-;peakCounts:1408.5	1	3900244	3900263	3900400	3900960	-	-0.217869	0.378653	-0.0837774	0.751302	0.0528673	0.87037	9.2582		open	133	NA	NA	NA	NA	NA
51	KCNAB2	chr1:6026367..6026382,chr1:6026250..6026419,+;peak:chr1:6026372..6026373,+;peakCounts:224.1	1	6026367	6026382	6026120	6026420	+	-0.322763	0.775519	0.00123148	0.999299	0.258394	0.791459	0.704692		open	190	NA	NA	NA	NA	NA
52	RPL22	chr1:6199593..6199595,chr1:6199556..6199660,-;peak:chr1:6199593..6199594,-;peakCounts:60605.1	1	6199593	6199595	6199580	6199800	-	0.380424	0.11023	0.171684	0.551356	-0.0437438	0.929455	169.812		open	252	NA	NA	NA	NA	NA
53	ICMT	chr1:6235921..6235937,chr1:6235915..6236060,-;peak:chr1:6235928..6235929,-;peakCounts:3141	1	6235921	6235937	6235940	6236200	-	-0.183199	0.459327	0.177808	0.270375	0.242551	0.146468	39.9674		open	111	NA	NA	NA	NA	NA
54	NOL9	chr1:6554511..6554513,-	1	6554511	6554513	6554460	6554660	-	-0.267802	0.0626028	-0.142479	0.404991	-0.201692	0.172649	15.0377		open	309	NA	NA	NA	NA	NA
55	ZBTB48	chr1:6579993..6580006,chr1:6579989..6580069,+;peak:chr1:6580000..6580001,+;peakCounts:346.5	1	6579993	6580006	6579820	6580040	+	0.275339	0.624549	0.397116	0.304665	0.435155	0.232539	1.72175		open	130	NA	NA	NA	NA	NA
56	KLHL21	chr1:6602868..6602869,chr1:6602818..6602898,-;peak:chr1:6602868..6602869,-;peakCounts:20196	1	6602868	6602869	6602860	6603160	-	0.781234	8.09e-06	1.07442	3.51e-14	0.424004	0.0391611	40.5229		open	109	DEP	DEG	NA	NA	NA
57	LOC107984913	chr1:6613138..6613154,chr1:6613116..6613201,-;peak:chr1:6613143..6613144,-;peakCounts:219.6	1	6613138	6613154	6612720	6612940	-	-0.0544351	0.953019	-0.124412	0.85438	0.0433721	0.955135	1.36441		open	87	NA	NA	1	1	1
58	LOC107984913	chr1:6613370..6613392,chr1:6613334..6613411,-;peak:chr1:6613383..6613384,-;peakCounts:148.5	1	6613370	6613392	6613380	6613760	-	-0.0728464	0.955755	0.340659	0.653949	-0.00293772	0.99768	0.753007	Bidir_9	open	174	NA	NA	1	1	1
59	PHF13	chr1:6613730..6613736,chr1:6613729..6613886,+;peak:chr1:6613730..6613731,+;peakCounts:308.7	1	6613730	6613736	6613380	6613760	+	0.420133	0.241179	0.49521	0.0887007	0.0936673	0.875717	2.62877	Bidir_9	open	174	NA	NA	NA	NA	NA
60	THAP3	chr1:6625178..6625198,chr1:6625151..6625244,+;peak:chr1:6625194..6625195,+;peakCounts:470	1	6625178	6625198	6624740	6625280	+	-0.129706	0.655182	0.0296452	0.921646	-0.088224	0.769012	7.482		open	112	NA	NA	NA	NA	NA
61	DNAJC11	chr1:6701810..6701819,chr1:6701769..6701855,-;peak:chr1:6701812..6701813,-;peakCounts:5181.3	1	6701810	6701819	6701760	6701960	-	-0.123141	0.572645	-0.146601	0.484671	0.222569	0.213239	33.6432		open	247	NA	NA	NA	NA	NA
62	CAMTA1-DT	chr1:6784975..6784987,chr1:6784928..6785047,-;peak:chr1:6784980..6784981,-;peakCounts:772.2	1	6784975	6784987	6785020	6785400	-	-0.0994039	0.839772	-0.258826	0.32472	-0.130366	0.762962	3.70616	Bidir_10	open	104	NA	NA	NA	NA	NA
63	CAMTA1	chr1:6785448..6785471,chr1:6785409..6785551,+;peak:chr1:6785453..6785454,+;peakCounts:14063.4	1	6785448	6785471	6785020	6785400	+	-0.0460591	0.802925	-0.084639	0.531994	-0.101243	0.615825	107.322	Bidir_10	open	104	NA	NA	NA	NA	NA
64	VAMP3	chr1:7771290..7771306,chr1:7771234..7771424,+;peak:chr1:7771295..7771296,+;peakCounts:3977.3	1	7771290	7771306	7771120	7771380	+	-0.0341511	0.878823	-0.135069	0.203612	-0.115615	0.299164	31.1769		open	130	NA	NA	NA	NA	NA
65	PER3	chr1:7784337..7784377,chr1:7784233..7784454,+;peak:chr1:7784365..7784366,+;peakCounts:2089.8	1	7784337	7784377	7783820	7784240	+	-0.461224	0.00170881	-0.603729	1.15e-08	-1.17192	6.64e-29	22.4361		open	117	DEP	DEG	NA	NA	NA
66	PARK7	chr1:7961707..7961723,chr1:7961602..7961791,+;peak:chr1:7961712..7961713,+;peakCounts:30584.7	1	7961707	7961723	7961440	7961720	+	-0.0169694	0.945219	-0.09035	0.369596	-0.0602833	0.530531	248.061		open	206	NA	NA	NA	NA	NA
67	ERRFI1	chr1:8026279..8026335,chr1:8026279..8026335,-	1	8026279	8026335	8026220	8026500	-	0.742831	0.000352694	0.481053	0.000150024	0.281622	0.306687	12.0445		open	147	DEP	DEG	NA	NA	NA
68	RERE	chr1:8423825..8423832,chr1:8423434..8423909,-;peak:chr1:8423830..8423831,-;peakCounts:3603.6	1	8423825	8423832	8423829	8424037	-	-0.129866	0.480327	0.237985	0.00504652	0.102208	0.579983	39.2501		open	59	NA	NA	1	1	1
69	RERE	chr1:8424262..8424272,chr1:8424037..8424278,-;peak:chr1:8424267..8424268,-;peakCounts:4540.5	1	8424262	8424272	8424160	8424380	-	0.0492868	0.890141	0.607841	6.81e-08	0.467196	0.0469349	15.2538		open	117	DEP	NA	1	1	1
70	RERE	chr1:8424813..8424832,chr1:8424779..8424962,-;peak:chr1:8424813..8424814,-;peakCounts:324	1	8424813	8424832	8424620	8425020	-	0.205086	0.791123	0.7048	0.0709586	0.295391	0.63328	2.06399		open	77	NA	NA	1	1	1
71	RERE	chr1:8526026..8526040,chr1:8525863..8526115,-;peak:chr1:8526034..8526035,-;peakCounts:248.4	1	8526026	8526040	8525920	8526220	-	-0.558945	0.587079	-0.538838	0.454753	-0.302226	0.748377	0.693792		open	212	NA	NA	1	1	1
72	RERE	chr1:8817639..8817645,chr1:8817589..8817740,-;peak:chr1:8817639..8817640,-;peakCounts:686.7	1	8817639	8817645	8817620	8817860	-	-0.0332074	0.97586	-0.458666	0.353564	-0.129551	0.849455	1.4783		open	165	NA	NA	1	1	1
73	ENO1	chr1:8878685..8878693,chr1:8878630..8878749,-;peak:chr1:8878685..8878686,-;peakCounts:22819.5	1	8878685	8878693	8878660	8878880	-	-0.0606036	0.789411	0.0422392	0.895734	0.313534	0.122986	67.3142		open	131	NA	NA	NA	NA	NA
74	SLC2A5	chr1:9069519..9069655,chr1:9069519..9069655,-	1	9069519	9069655	9069425	9069620	-	-0.184488	0.485672	-0.288063	0.168549	-0.201393	0.412433	8.00701		open	30	NA	NA	1	1	1
75	SLC2A5	chr1:9069818..9069840,chr1:9069681..9069886,-;peak:chr1:9069823..9069824,-;peakCounts:4853.7	1	9069818	9069840	9069780	9070000	-	-0.223291	0.123477	-0.247097	0.0383992	-0.179217	0.242984	20.5552		open	73	NA	NA	1	1	1
76	GPR157	chr1:9129100..9129114,chr1:9128990..9129198,-;peak:chr1:9129101..9129102,-;peakCounts:8537.4	1	9129100	9129114	9129120	9129340	-	0.0794206	0.87848	0.972165	2.69e-14	1.05839	0.0014557	36.1201		open	37	DEP	DEG	NA	NA	NA
77	H6PD	chr1:9234773..9234788,chr1:9234661..9235041,+;peak:chr1:9234773..9234774,+;peakCounts:8505	1	9234773	9234788	9234275	9235040	+	-0.266102	0.0580352	-0.520301	9.32e-07	-0.710775	6.73e-13	32.1428		open	214	DEP	DEG	NA	NA	NA
78	SPSB1	chr1:9292893..9292894,chr1:9292843..9292915,+;peak:chr1:9292893..9292894,+;peakCounts:1901.7	1	9292893	9292894	9292580	9292980	+	-0.207026	0.597029	0.213114	0.519536	-0.211412	0.728633	4.10423		open	110	NA	NA	NA	NA	NA
79	SLC25A33	chr1:9539488..9539489,chr1:9539415..9539549,+;peak:chr1:9539488..9539489,+;peakCounts:6676.2	1	9539488	9539489	9539220	9539440	+	0.621353	5.16e-05	0.941668	1.55e-12	-0.136398	0.605567	17.7071		open	118	DEP	DEG	NA	NA	NA
80	TMEM201	chr1:9588905..9588923,chr1:9588708..9589055,+;peak:chr1:9588910..9588911,+;peakCounts:345.6	1	9588905	9588923	9588500	9588900	+	-0.119132	0.870639	0.311903	0.428709	0.724374	0.0118858	2.10997		open	137	NA	NA	NA	NA	NA
81	CLSTN1	chr1:9823959..9823965,chr1:9823844..9824023,-;peak:chr1:9823959..9823960,-;peakCounts:4016.7	1	9823959	9823965	9823900	9824120	-	-0.0132878	0.979137	-0.141631	0.48791	-0.215322	0.181462	11.9213		open	118	NA	NA	NA	NA	NA
82	CTNNBIP1	chr1:9910241..9910259,chr1:9910135..9910384,-;peak:chr1:9910247..9910248,-;peakCounts:4338.9	1	9910241	9910259	9910360	9910680	-	-0.208539	0.236395	-0.390592	0.0166311	-0.157104	0.408816	21.7023		open	100	NA	NA	NA	NA	NA
83	LZIC	chr1:9943378..9943402,chr1:9943220..9943427,-;peak:chr1:9943389..9943390,-;peakCounts:715.2	1	9943378	9943402	9943320	9943520	-	-0.135882	0.613017	-0.146182	0.415946	-0.0302269	0.923873	11.4564	Bidir_11	open	375	NA	NA	NA	NA	NA
84	NMNAT1	chr1:9943469..9943480,chr1:9943385..9943516,+;peak:chr1:9943474..9943475,+;peakCounts:6480	1	9943469	9943480	9943320	9943520	+	0.0698303	0.723209	-0.180256	0.134749	0.0801332	0.611424	26.4681	Bidir_11	open	375	NA	NA	NA	NA	NA
85	UBE4B	chr1:10032960..10032965,chr1:10032925..10033064,+;peak:chr1:10032964..10032965,+;peakCounts:8177.4	1	10032960	10032965	10032680	10033000	+	0.196871	0.320695	0.111696	0.608172	-0.00945403	0.981307	16.3653		open	137	NA	NA	NA	NA	NA
86	KIF1B	chr1:10210564..10210570,chr1:10210459..10210757,+;peak:chr1:10210569..10210570,+;peakCounts:60995.7	1	10210564	10210570	10210320	10210560	+	0.129133	0.62799	0.136755	0.498814	0.0288807	0.912858	174.936		open	154	NA	NA	NA	NA	NA
87	PGD	chr1:10399060..10399073,chr1:10398991..10399122,+;peak:chr1:10399068..10399069,+;peakCounts:1961.1	1	10399060	10399073	10398800	10399040	+	-0.0113775	0.983009	0.1615	0.506486	0.352458	0.0791533	9.28404		open	163	NA	NA	NA	NA	NA
88	CENPS	chr1:10430767..10430778,chr1:10430715..10430798,+;peak:chr1:10430776..10430777,+;peakCounts:296.1	1	10430767	10430778	10430260	10430840	+	-0.289999	0.439766	-0.23961	0.400818	-0.200358	0.55634	3.12412		open	235	NA	NA	NA	NA	NA
89	DFFA	chr1:10472518..10472535,chr1:10472457..10472584,-;peak:chr1:10472524..10472525,-;peakCounts:1106.6	1	10472518	10472535	10472500	10472700	-	-0.21231	0.218704	-0.0159835	0.955884	0.0834992	0.696747	14.7625		open	279	NA	NA	NA	NA	NA
90	PEX14	chr1:10474949..10474957,chr1:10474935..10474987,+;peak:chr1:10474953..10474954,+;peakCounts:3096	1	10474949	10474957	10474800	10475000	+	-0.0363752	0.931166	-0.0608311	0.83697	0.0655281	0.851866	7.47865		open	286	NA	NA	NA	NA	NA
91	CASZ1	chr1:10796584..10796601,chr1:10796564..10796751,-;peak:chr1:10796591..10796592,-;peakCounts:2327.4	1	10796584	10796601	10796520	10796800	-	-0.0924629	0.726417	-0.162066	0.448313	-0.0378499	0.936472	15.8265		open	282	NA	NA	NA	NA	NA
92	AL109811.3	chr1:11012653..11012666,chr1:11012615..11012720,+;peak:chr1:11012658..11012659,+;peakCounts:12257.1	1	11012653	11012666	11012260	11012720	+	0.0185183	0.945046	-0.0729887	0.645511	0.0588368	0.754334	57.3418		open	186	NA	NA	NA	NA	NA
92	TARDBP	chr1:11012653..11012666,chr1:11012615..11012720,+;peak:chr1:11012658..11012659,+;peakCounts:12257.1	1	11012653	11012666	11012260	11012720	+	0.0185183	0.945046	-0.0729887	0.645511	0.0588368	0.754334	57.3418		open	186	NA	NA	NA	NA	NA
93	SRM	chr1:11060038..11060053,chr1:11059914..11060098,-;peak:chr1:11060043..11060044,-;peakCounts:17104.5	1	11060038	11060053	11059980	11060260	-	-0.0386132	0.876353	-0.0629586	0.756588	-0.194126	0.210833	60.7297		open	117	NA	NA	NA	NA	NA
94	EXOSC10	chr1:11099845..11099855,chr1:11099812..11099913,-;peak:chr1:11099850..11099851,-;peakCounts:2896.2	1	11099845	11099855	11099800	11099980	-	-0.247568	0.118552	-0.404557	0.00220184	-0.309571	0.00936185	14.4637		open	110	DEP	DEG	NA	NA	NA
95	MTOR	chr1:11262535..11262544,chr1:11262490..11262611,-;peak:chr1:11262539..11262540,-;peakCounts:3288.6	1	11262535	11262544	11262580	11262840	-	0.0578415	0.834767	-0.0318719	0.888465	0.114807	0.552845	20.6041		open	308	NA	NA	NA	NA	NA
96	UBIAD1	chr1:11273218..11273228,chr1:11273160..11273252,+;peak:chr1:11273222..11273223,+;peakCounts:1712.7	1	11273218	11273228	11272960	11273280	+	0.176152	0.442162	0.13433	0.512508	0.368993	0.00653342	10.7315		open	160	DEP	DEG	1	1	0.880169
97	UBIAD1	chr1:11273491..11273502,chr1:11273445..11273524,+;peak:chr1:11273496..11273497,+;peakCounts:207.9	1	11273491	11273502	11273360	11273580	+	0.656226	0.555265	0.132328	0.926704	1.24081	0.0766528	0.500691		open	174	NA	DEG	1	1	0.880169
98	FBXO44	chr1:11654874..11654891,chr1:11654842..11654925,+;peak:chr1:11654883..11654884,+;peakCounts:743.4	1	11654874	11654891	11654640	11654900	+	0.373666	0.145691	0.230451	0.40706	0.378859	0.05121	5.20639		open	77	NA	NA	NA	NA	NA
99	FBXO6	chr1:11664199..11664210,chr1:11664071..11664374,+;peak:chr1:11664200..11664201,+;peakCounts:989.1	1	11664199	11664210	11664100	11664280	+	0.0237339	0.956842	-0.0165761	0.961118	-0.134189	0.590057	7.90568		open	205	NA	NA	NA	NA	NA
100	MAD2L2	chr1:11681139..11681147,chr1:11681055..11681208,-;peak:chr1:11681144..11681145,-;peakCounts:2410.2	1	11681139	11681147	11681100	11681300	-	-0.247232	0.207993	-0.326281	0.0190043	-0.226834	0.0997573	19.7755		open	205	NA	NA	NA	NA	NA
101	AGTRAP	chr1:11736113..11736146,chr1:11736071..11736188,+;peak:chr1:11736125..11736126,+;peakCounts:876.6	1	11736113	11736146	11735880	11736140	+	-0.267755	0.408006	-0.182475	0.40706	-0.110951	0.713818	7.77343		open	131	NA	NA	NA	NA	NA
102	C1orf167	chr1:11787786..11787789,chr1:11787685..11787927,+;peak:chr1:11787786..11787787,+;peakCounts:2466	1	11787786	11787789	11787640	11787894	+	0.324571	0.358515	-0.0592066	0.891105	0.0458994	0.91606	4.87657		open	57	NA	NA	NA	NA	NA
103	MTHFR	chr1:11803533..11803541,chr1:11803515..11803598,-;peak:chr1:11803536..11803537,-;peakCounts:652.5	1	11803533	11803541	11803520	11803820	-	0.375824	0.53051	0.559746	0.129178	0.842138	0.0725397	1.7813		open	79	NA	NA	1	0.874642	0.124805
104	MTHFR	chr1:11805929..11805942,chr1:11805806..11806046,-;peak:chr1:11805936..11805937,-;peakCounts:1243.8	1	11805929	11805942	11805880	11806220	-	0.000752661	0.99922	-0.0229529	0.949516	-0.253285	0.266809	6.236	Bidir_12	open	158	NA	NA	1	0.874642	0.124805
105	CLCN6	chr1:11806236..11806249,chr1:11806034..11806257,+;peak:chr1:11806240..11806241,+;peakCounts:754.2	1	11806236	11806249	11805880	11806220	+	0.269726	0.459223	0.848635	3.99e-05	0.373223	0.23156	4.52051	Bidir_12	open	158	DEP	DEG	NA	NA	NA
106	RNU5E-1	chr1:11908151..11908152,+	1	11908151	11908152	11908180	11908311	+	0.329908	0.832645	0.393285	0.71138	0.0657444	0.972412	0.670311		open	206	NA	NA	NA	NA	NA
106	AL021155.4	chr1:11908151..11908152,+	1	11908151	11908152	11908180	11908311	+	0.329908	0.832645	0.393285	0.71138	0.0657444	0.972412	0.670311		open	206	NA	NA	NA	NA	NA
107	KIAA2013	chr1:11926418..11926430,chr1:11926371..11926465,-;peak:chr1:11926426..11926427,-;peakCounts:1506.6	1	11926418	11926430	11926400	11926640	-	0.232648	0.439816	0.253797	0.237464	0.0848418	0.818886	14.1513		open	172	NA	NA	NA	NA	NA
108	PLOD1	chr1:11934713..11934738,chr1:11934604..11934769,+;peak:chr1:11934730..11934731,+;peakCounts:3321.9	1	11934713	11934738	11934520	11934760	+	0.0903084	0.717903	0.145296	0.357607	0.017306	0.952823	22.0935		open	148	NA	NA	NA	NA	NA
109	MFN2	chr1:11980442..11980450,chr1:11980165..11980507,+;peak:chr1:11980445..11980446,+;peakCounts:65102.4	1	11980442	11980450	11979580	11980480	+	-0.126337	0.313598	-0.175565	0.0176752	-0.0221154	0.905061	221.898		open	225	NA	NA	NA	NA	NA
110	MIIP	chr1:12019494..12019510,chr1:12019436..12019583,+;peak:chr1:12019505..12019506,+;peakCounts:2099.7	1	12019494	12019510	12019260	12019500	+	-0.0523484	0.845904	0.0638475	0.704019	0.0238342	0.930404	20.188		open	115	NA	NA	NA	NA	NA
111	VPS13D	chr1:12230031..12230041,chr1:12229984..12230111,+;peak:chr1:12230031..12230032,+;peakCounts:1217.7	1	12230031	12230041	12229900	12230100	+	-0.206924	0.322419	-0.038304	0.889955	-0.021342	0.940246	13.0575		open	297	NA	NA	NA	NA	NA
112	DHRS3	chr1:12617669..12617701,chr1:12617594..12617797,-;peak:chr1:12617678..12617679,-;peakCounts:341.1	1	12617669	12617701	12617631	12617780	-	0.892629	0.0975285	0.737849	0.114845	0.791336	0.0233139	2.30534		open	45	NA	NA	1	1	1
113	DHRS3	chr1:12618203..12618230,chr1:12617893..12618573,-;peak:chr1:12618208..12618209,-;peakCounts:1172.7	1	12618203	12618230	12617900	12618180	-	0.105553	0.734569	0.205655	0.344766	0.458811	0.0143984	6.79268		open	64	NA	NA	1	1	1
114	AC254633.1	chr1:12619100..12619110,-	1	12619100	12619110	12619020	12619280	-	-0.104683	0.900983	0.406559	0.396713	0.698633	0.0192597	1.85061		open	177	NA	NA	NA	NA	NA
115	LOC102724856	chr1:13487793..13487838,chr1:13487685..13487839,+;peak:chr1:13487824..13487825,+;peakCounts:230.4	1	13487793	13487838	13487580	13487840	+	0.103409	0.892608	-0.0653703	0.917151	0.0662515	0.92814	2.39352		open	29	NA	NA	NA	NA	NA
116	LRRC38	chr1:13513747..13513773,chr1:13513436..13514046,-;peak:chr1:13513753..13513754,-;peakCounts:723.2	1	13513747	13513773	13513880	13514240	-	0.56715	0.00170881	0.253105	0.359964	0.524206	0.0937616	17.3816		open	60	DEP	DEG	NA	NA	NA
117	PDPN	chr1:13583703..13583735,chr1:13583700..13583894,+;peak:chr1:13583722..13583723,+;peakCounts:748.8	1	13583703	13583735	13583620	13583880	+	0.422817	0.0187284	0.43588	0.00675904	0.37781	0.0236902	8.57064		open	42	DEP	DEG	NA	NA	NA
118	PRDM2	chr1:13700191..13700199,chr1:13700181..13700234,+;peak:chr1:13700193..13700194,+;peakCounts:651.6	1	13700191	13700199	13700090	13700347	+	0.167446	0.730038	-0.0823145	0.85438	-0.278931	0.396311	2.81818		open	75	NA	NA	1	1	1
119	PRDM2	chr1:13749431..13749438,chr1:13749371..13749502,+;peak:chr1:13749436..13749437,+;peakCounts:3521.7	1	13749431	13749438	13749260	13749460	+	0.16403	0.541247	0.128708	0.58811	0.192804	0.26923	12.7115		open	120	NA	NA	1	1	1
120	EFHD2	chr1:15409916..15409936,chr1:15409866..15409982,+;peak:chr1:15409929..15409930,+;peakCounts:1016.1	1	15409916	15409936	15409780	15409980	+	0.442456	0.0140313	0.467245	0.00836068	0.288231	0.0944307	9.3261		open	118	DEP	NA	1	1	1
121	CASP9	chr1:15524882..15524918,-	1	15524882	15524918	15524280	15525180	-	0.440549	0.350368	0.15997	0.664606	0.183541	0.688623	2.8716		open	191	NA	NA	NA	NA	NA
122	DNAJC16	chr1:15526860..15526874,chr1:15526812..15526919,+;peak:chr1:15526868..15526869,+;peakCounts:1562.4	1	15526860	15526874	15526540	15526880	+	-0.177149	0.575599	0.000635052	0.998897	0.179406	0.473748	8.67782		open	183	NA	NA	NA	NA	NA
123	DDI2	chr1:15617449..15617465,chr1:15617377..15617658,+;peak:chr1:15617457..15617458,+;peakCounts:6173.1	1	15617449	15617465	15617180	15617560	+	-0.0616715	0.731247	0.294727	0.00442853	0.175541	0.338965	32.5686		open	122	NA	NA	NA	NA	NA
124	PLEKHM2	chr1:15684314..15684324,chr1:15684246..15684475,+;peak:chr1:15684319..15684320,+;peakCounts:5609.7	1	15684314	15684324	15684196	15684333	+	-0.0115773	0.977081	0.016883	0.936766	-0.103402	0.531718	32.6287		open	97	NA	NA	NA	NA	NA
125	SLC25A34	chr1:15736273..15736301,chr1:15736138..15736355,+;peak:chr1:15736295..15736296,+;peakCounts:6147.9	1	15736273	15736301	15736060	15736320	+	0.358115	0.00616439	1.03782	1.64e-11	0.899969	0.000105678	36.0189		open	55	DEP	DEG	NA	NA	NA
126	FLJ37453	chr1:15834908..15834956,chr1:15834854..15835030,-;peak:chr1:15834936..15834937,-;peakCounts:548.3	1	15834908	15834956	15834860	15835180	-	-0.104768	0.753844	-0.254418	0.101942	-0.326338	0.0344316	11.4966		open	206	NA	NA	1	1	1
127	FLJ37453	chr1:15835854..15835865,chr1:15835734..15835966,-;peak:chr1:15835859..15835860,-;peakCounts:2057.4	1	15835854	15835865	15835820	15836120	-	0.018985	0.969498	-0.0337747	0.902254	-0.287735	0.0929839	9.85695		open	160	NA	NA	1	1	1
128	SPEN	chr1:15847796..15847864,chr1:15847638..15848054,+;peak:chr1:15847841..15847842,+;peakCounts:1429.2	1	15847796	15847864	15847500	15847820	+	0.298954	0.129974	0.403339	6.98e-06	0.18543	0.148743	31.1711		open	141	DEP	DEG	NA	NA	NA
129	ZBTB17	chr1:15976096..15976105,chr1:15976051..15976144,-;peak:chr1:15976100..15976101,-;peakCounts:1448.1	1	15976096	15976105	15976040	15976220	-	-0.158556	0.634731	-0.097409	0.724485	0.0749244	0.800692	7.95872		open	174	NA	NA	NA	NA	NA
130	HSPB7	chr1:16018042..16018043,chr1:16017611..16018209,-;peak:chr1:16018042..16018043,-;peakCounts:382956.3	1	16018042	16018043	16018000	16018240	-	0.258227	0.147164	0.471795	0.00536281	0.456874	0.00121932	720.974		open	36	DEP	DEG	NA	NA	NA
131	EPHA2	chr1:16156059..16156076,chr1:16156012..16156119,-;peak:chr1:16156068..16156069,-;peakCounts:393.3	1	16156059	16156076	16156003	16156220	-	1.7352	6.22e-10	0.244386	0.656747	-0.05978	0.94794	1.5202		open	153	DEP	DEG	NA	NA	NA
132	FBXO42	chr1:16352437..16352456,chr1:16352397..16352516,-;peak:chr1:16352453..16352454,-;peakCounts:1134.9	1	16352437	16352456	16352380	16352660	-	-0.114449	0.550287	-0.0813265	0.659817	-0.0474007	0.833902	17.3544		open	148	NA	NA	NA	NA	NA
133	SZRD1	chr1:16367232..16367238,chr1:16367024..16367305,+;peak:chr1:16367234..16367235,+;peakCounts:14765.4	1	16367232	16367238	16366980	16367240	+	-0.0728471	0.679464	-0.00027222	0.99907	-0.0617405	0.690439	44.4343		open	188	NA	NA	NA	NA	NA
134	NECAP2	chr1:16440737..16440749,chr1:16440682..16440752,+;peak:chr1:16440744..16440745,+;peakCounts:1407.6	1	16440737	16440749	16440560	16440760	+	-0.166991	0.501423	0.0406288	0.890172	-0.0807716	0.756112	9.84851		open	298	NA	NA	NA	NA	NA
135	NBPF1	chr1:16613544..16613557,chr1:16613486..16613610,-;peak:chr1:16613549..16613550,-;peakCounts:1594.8	1	16613544	16613557	16613500	16613700	-	-0.416553	0.0101304	-0.326684	0.049917	-0.170275	0.361677	8.46589		open	145	NA	DEG	NA	NA	NA
136	CROCCP2	chr1:16644687..16644699,chr1:16644628..16644735,-;peak:chr1:16644693..16644694,-;peakCounts:1068.3	1	16644687	16644699	16644600	16644820	-	-0.153692	0.582545	0.181219	0.410617	0.141309	0.668952	11.2461		open	377	NA	NA	NA	NA	NA
137	BX284668.5	chr1:16889473..16889487,chr1:16889411..16889544,-;peak:chr1:16889479..16889480,-;peakCounts:447.4	1	16889473	16889487	16889395	16889720	-	0.216068	0.336315	0.111467	0.562157	0.0277505	0.923854	11.2861		open	85	NA	NA	NA	NA	NA
138	CROCC	chr1:16914064..16914091,chr1:16914050..16914132,+;peak:chr1:16914077..16914078,+;peakCounts:230.4	1	16914064	16914091	16913880	16914160	+	-0.296382	0.533393	-0.484685	0.0791594	-0.126211	0.776946	2.59879		open	92	NA	NA	NA	NA	NA
139	ATP13A2	chr1:17011922..17011933,chr1:17011878..17012011,-;peak:chr1:17011927..17011928,-;peakCounts:1107.9	1	17011922	17011933	17011860	17012100	-	-0.121719	0.754809	-0.0440789	0.895938	-0.0334365	0.932608	5.81681		open	138	NA	NA	NA	NA	NA
140	SDHB	chr1:17054023..17054035,chr1:17053957..17054238,-;peak:chr1:17054028..17054029,-;peakCounts:113502.6	1	17054023	17054035	17054040	17054280	-	-0.0697629	0.504814	-0.108686	0.169559	-0.0935359	0.175482	306.91		open	175	NA	NA	NA	NA	NA
141	PADI2	chr1:17119450..17119451,chr1:17119285..17119519,-;peak:chr1:17119450..17119451,-;peakCounts:208564.2	1	17119450	17119451	17119400	17119620	-	0.00541766	0.987323	0.0558646	0.749918	0.0851511	0.783246	395.369		open	77	NA	NA	NA	NA	NA
142	RCC2	chr1:17438534..17438541,chr1:17438499..17438574,-;peak:chr1:17438534..17438535,-;peakCounts:307.8	1	17438534	17438541	17438480	17438663	-	0.529292	0.494691	1.08231	0.012647	0.751547	0.121606	0.956867		open	181	NA	NA	1	0.428762	1
143	RCC2	chr1:17439703..17439713,chr1:17439649..17439775,-;peak:chr1:17439707..17439708,-;peakCounts:241.8	1	17439703	17439713	17439700	17440006	-	-0.0417599	0.956276	0.0563148	0.926317	0.223155	0.65274	2.84238		open	88	NA	NA	1	0.428762	1
144	ARHGEF10L	chr1:17618372..17618383,chr1:17618341..17618511,+;peak:chr1:17618377..17618378,+;peakCounts:7479.9	1	17618372	17618383	17618200	17618420	+	0.121785	0.47608	-0.0274645	0.892807	-0.123016	0.445299	28.4285		open	31	NA	NA	1	1	1
145	ALDH4A1	chr1:18902541..18902560,chr1:18902489..18902678,-;peak:chr1:18902554..18902555,-;peakCounts:8325	1	18902541	18902560	18902460	18902660	-	0.000188625	0.999409	0.00415205	0.983114	-0.0481198	0.849387	53.4256		open	86	NA	NA	NA	NA	NA
146	IFFO2	chr1:18956670..18956676,chr1:18956626..18956685,-;peak:chr1:18956675..18956676,-;peakCounts:295.2	1	18956670	18956676	18956740	18956940	-	1.17904	0.0895979	0.726718	0.220301	-0.101035	0.934946	0.652982		open	72	NA	NA	NA	NA	NA
147	UBR4	chr1:19210255..19210268,chr1:19210247..19210367,-;peak:chr1:19210260..19210261,-;peakCounts:10689.3	1	19210255	19210268	19210260	19210560	-	-0.029116	0.935088	-0.0728195	0.558265	-0.0592701	0.788621	42.716	Bidir_13	open	266	NA	NA	NA	NA	NA
148	EMC1-AS1	chr1:19210389..19210395,chr1:19210334..19210532,+;peak:chr1:19210394..19210395,+;peakCounts:1054.8	1	19210389	19210395	19210260	19210560	+	-0.0940457	0.90344	0.0380447	0.955148	0.201344	0.66505	1.93181	Bidir_13	open	266	NA	NA	NA	NA	NA
149	MRTO4	chr1:19251794..19251809,chr1:19251766..19251876,+;peak:chr1:19251794..19251795,+;peakCounts:1307.7	1	19251794	19251809	19251440	19251860	+	0.0128225	0.982884	0.0871098	0.745434	0.0519282	0.891478	6.91351	Bidir_14	open	225	NA	NA	NA	NA	NA
150	EMC1	chr1:19251517..19251552,-	1	19251517	19251552	19251440	19251860	-	-0.0885941	0.796669	0.0033078	0.992136	0.00641705	0.990514	11.9939	Bidir_14	open	225	NA	NA	NA	NA	NA
151	AKR7A2	chr1:19312098..19312127,chr1:19312036..19312179,-;peak:chr1:19312109..19312110,-;peakCounts:3869.1	1	19312098	19312127	19312200	19312400	-	0.0368156	0.890226	-0.0657295	0.653406	-0.113842	0.446413	45.7422	Bidir_15	open	92	NA	NA	NA	NA	NA
152	SLC66A1	chr1:19312318..19312333,chr1:19312281..19312355,+;peak:chr1:19312325..19312326,+;peakCounts:741.6	1	19312318	19312333	19312200	19312400	+	0.144997	0.79653	0.68363	0.000860484	0.714862	0.00600822	3.42004	Bidir_15	open	92	DEP	DEG	NA	NA	NA
153	CAPZB	chr1:19485482..19485495,chr1:19485442..19485615,-;peak:chr1:19485494..19485495,-;peakCounts:2611.3	1	19485482	19485495	19485460	19485720	-	-0.0877496	0.484992	-0.0584724	0.635792	-0.165538	0.0485217	103.666		open	73	NA	NA	NA	NA	NA
154	MICOS10	chr1:19596985..19596998,chr1:19596901..19597103,+;peak:chr1:19596989..19596990,+;peakCounts:65522.7	1	19596985	19596998	19596820	19597040	+	0.00245323	0.99597	-0.135712	0.350108	-0.112857	0.411734	305.75		open	149	NA	NA	NA	NA	NA
155	OTUD3	chr1:19882392..19882410,chr1:19882364..19882498,+;peak:chr1:19882401..19882402,+;peakCounts:1329.3	1	19882392	19882410	19882200	19882420	+	-0.114928	0.683906	0.0550186	0.832156	-0.0575936	0.847209	7.44314		open	185	NA	NA	NA	NA	NA
156	MUL1	chr1:20508114..20508142,chr1:20508008..20508177,-;peak:chr1:20508128..20508129,-;peakCounts:2515.5	1	20508114	20508142	20508060	20508280	-	-0.0652103	0.723209	0.0521004	0.744601	0.228042	0.0399494	39.0774		open	254	NA	NA	NA	NA	NA
157	PINK1	chr1:20633473..20633482,chr1:20633437..20633928,+;peak:chr1:20633477..20633478,+;peakCounts:80002.8	1	20633473	20633482	20633300	20633520	+	-0.121872	0.358743	-0.0759471	0.522735	-0.0167484	0.973183	371.288		open	194	NA	NA	NA	NA	NA
158	DDOST	chr1:20661361..20661377,chr1:20661349..20661529,-;peak:chr1:20661368..20661369,-;peakCounts:4212.9	1	20661361	20661377	20661400	20661680	-	-0.255603	0.023419	-0.183649	0.121318	-0.167509	0.183934	32.7354		open	182	NA	NA	NA	NA	NA
159	HP1BP3	chr1:20786639..20786668,chr1:20786580..20786690,-;peak:chr1:20786651..20786652,-;peakCounts:1409.4	1	20786639	20786668	20786660	20786980	-	-0.12594	0.571224	-0.0596931	0.775102	0.160779	0.332663	12.2506		open	110	NA	NA	1	1	1
160	HP1BP3	chr1:20787303..20787310,chr1:20787215..20787376,-;peak:chr1:20787306..20787307,-;peakCounts:10455.3	1	20787303	20787310	20787220	20787559	-	-0.243576	0.0742933	-0.236874	0.00209588	-0.224318	0.111288	64.1936		open	95	NA	NA	1	1	1
161	EIF4G3	chr1:21176257..21176289,chr1:21176213..21176493,-;peak:chr1:21176262..21176263,-;peakCounts:100.8	1	21176257	21176289	21176029	21176467	-	0.0667175	0.94624	-0.252505	0.633727	-0.195853	0.750353	1.26673		open	49	NA	NA	1	1	1
162	EIF4G3	chr1:21176878..21176902,chr1:21176831..21176931,-;peak:chr1:21176892..21176893,-;peakCounts:1828.8	1	21176878	21176902	21176820	21177080	-	-0.0209025	0.959309	-0.0911796	0.710651	-0.0295918	0.925224	9.68034		open	118	NA	NA	1	1	1
163	ECE1	chr1:21345498..21345509,chr1:21345403..21345548,-;peak:chr1:21345503..21345504,-;peakCounts:1196.1	1	21345498	21345509	21345460	21346015	-	0.446113	0.281218	0.807163	0.000116203	0.365713	0.211794	4.41402		open	125	DEP	NA	0.29277	7.84229e-07	0.0131347
164	NBPF3	chr1:21440128..21440146,chr1:21440066..21440180,+;peak:chr1:21440138..21440139,+;peakCounts:180	1	21440128	21440146	21440000	21440220	+	-0.609984	0.326777	-0.299634	0.59762	-0.306059	0.594053	1.0484		open	100	NA	NA	NA	NA	NA
165	USP48	chr1:21783118..21783154,chr1:21782956..21783236,-;peak:chr1:21783148..21783149,-;peakCounts:3633.3	1	21783118	21783154	21783080	21783320	-	-0.0755273	0.734401	-0.0598294	0.752157	-0.16841	0.22264	24.8923		open	111	NA	NA	NA	NA	NA
166	HSPG2	chr1:21937308..21937310,chr1:21937238..21937363,-;peak:chr1:21937309..21937310,-;peakCounts:2360.7	1	21937308	21937310	21937360	21937560	-	0.147582	0.722735	-0.0516977	0.916663	0.0373516	0.94641	5.06899		open	151	NA	NA	NA	NA	NA
167	LINC00339	chr1:22025505..22025512,chr1:22025483..22025558,+;peak:chr1:22025510..22025511,+;peakCounts:747.9	1	22025505	22025512	22025360	22025560	+	-0.122598	0.830672	-0.239604	0.509959	-0.113819	0.820032	2.37974		open	137	NA	NA	NA	NA	NA
167	CDC42	chr1:22025505..22025512,chr1:22025483..22025558,+;peak:chr1:22025510..22025511,+;peakCounts:747.9	1	22025505	22025512	22025360	22025560	+	-0.122598	0.830672	-0.239604	0.509959	-0.113819	0.820032	2.37974		open	137	NA	NA	1	1	1
168	CDC42	chr1:22052705..22052719,chr1:22052607..22052749,+;peak:chr1:22052710..22052711,+;peakCounts:15223.5	1	22052705	22052719	22052560	22052760	+	0.0714136	0.851532	0.00236992	0.992682	-0.00233901	0.993815	40.8403		open	267	NA	NA	1	1	1
169	ZBTB40	chr1:22451850..22451858,+	1	22451850	22451858	22451700	22452020	+	0.109839	0.851078	-0.000637183	0.999167	-0.0129207	0.985047	3.78255		open	369	NA	NA	NA	NA	NA
170	KDM1A	chr1:23019487..23019501,chr1:23019369..23019725,+;peak:chr1:23019492..23019493,+;peakCounts:6677.1	1	23019487	23019501	23019280	23019480	+	-0.106991	0.498553	-0.00927641	0.970022	-0.0746673	0.732985	50.376		open	385	NA	NA	NA	NA	NA
171	LUZP1	chr1:23168814..23168826,chr1:23168772..23168859,-;peak:chr1:23168816..23168817,-;peakCounts:1497.6	1	23168814	23168826	23168780	23168980	-	0.682451	0.00683285	0.0863885	0.81546	0.618832	0.000900498	6.64936		open	162	DEP	DEG	NA	NA	NA
172	HNRNPR	chr1:23344294..23344317,chr1:23344229..23344362,-;peak:chr1:23344316..23344317,-;peakCounts:5090.4	1	23344294	23344317	23344300	23344560	-	-0.0439674	0.84207	-0.120233	0.365937	-0.0316372	0.898361	40.0485		open	145	NA	NA	NA	NA	NA
173	ZNF436-AS1	chr1:23369220..23369228,chr1:23369178..23369271,+;peak:chr1:23369224..23369225,+;peakCounts:218	1	23369220	23369228	23369360	23369707	+	-0.374038	0.553019	0.0468762	0.951053	0.0118063	0.990466	1.38355		open	47	NA	NA	NA	NA	NA
174	ZNF436	chr1:23369831..23369837,chr1:23369789..23369864,-;peak:chr1:23369836..23369837,-;peakCounts:434.7	1	23369831	23369837	23369820	23370012	-	0.441682	0.514835	0.75209	0.068911	0.346043	0.620791	1.03909		open	42	NA	NA	NA	NA	NA
175	TCEA3	chr1:23424739..23424754,chr1:23424566..23424842,-;peak:chr1:23424747..23424748,-;peakCounts:59595.3	1	23424739	23424754	23424720	23424920	-	-0.207081	0.000794033	-0.24403	0.000420553	-0.264766	0.0015237	645.17		open	43	NA	NA	NA	NA	NA
176	ASAP3	chr1:23484186..23484213,chr1:23484147..23484323,-;peak:chr1:23484206..23484207,-;peakCounts:648	1	23484186	23484213	23484240	23484820	-	0.0350761	0.947002	0.378842	0.0415922	0.513459	0.00705125	7.13126		open	81	DEP	DEG	NA	NA	NA
177	ID3	chr1:23559498..23559501,chr1:23559416..23559538,-;peak:chr1:23559499..23559500,-;peakCounts:15726.6	1	23559498	23559501	23559480	23559720	-	1.01301	6.07e-18	-0.0176409	0.940982	-0.337565	0.110422	57.8353		open	139	DEP	DEG	NA	NA	NA
178	RPL11	chr1:23691805..23691806,chr1:23691758..23691827,+;peak:chr1:23691805..23691806,+;peakCounts:187638.3	1	23691805	23691806	23691640	23691840	+	0.339866	0.0651703	0.106126	0.672219	0.00866754	0.987488	337.761		open	187	NA	NA	NA	NA	NA
179	ELOA	chr1:23743486..23743499,chr1:23743402..23743559,+;peak:chr1:23743493..23743494,+;peakCounts:1241	1	23743486	23743499	23743340	23743580	+	-0.172616	0.336924	-0.198979	0.0973789	-0.115789	0.453219	19.3087		open	177	NA	NA	NA	NA	NA
180	ELOA-AS1	chr1:23778278..23778295,chr1:23778250..23778328,-;peak:chr1:23778289..23778290,-;peakCounts:237.6	1	23778278	23778295	23778200	23778400	-	-0.154886	0.878823	-0.0985757	0.909034	0.0780358	0.933315	0.827325	Bidir_16	open	91	NA	NA	NA	NA	NA
181	PITHD1	chr1:23778351..23778509,chr1:23778351..23778509,+	1	23778351	23778509	23778200	23778400	+	-0.0365159	0.875942	-0.0431899	0.750748	-0.038106	0.839069	57.0403	Bidir_16	open	91	NA	NA	NA	NA	NA
182	LYPLA2	chr1:23791177..23791187,chr1:23791127..23791246,+;peak:chr1:23791184..23791185,+;peakCounts:2503.6	1	23791177	23791187	23791020	23791220	+	-0.0628102	0.793696	0.00915284	0.972298	0.0322425	0.90443	23.852		open	235	NA	NA	NA	NA	NA
183	GALE	chr1:23800750..23800760,chr1:23800740..23800791,-;peak:chr1:23800751..23800752,-;peakCounts:675	1	23800750	23800760	23800720	23800940	-	-0.199277	0.594156	-0.16503	0.609393	0.107863	0.806592	3.53238		open	253	NA	NA	NA	NA	NA
184	HMGCL	chr1:23825438..23825443,chr1:23825373..23825541,-;peak:chr1:23825442..23825443,-;peakCounts:2911.5	1	23825438	23825443	23825360	23825580	-	0.0532933	0.871807	-0.0339602	0.874822	-0.129374	0.470815	14.5737		open	241	NA	NA	NA	NA	NA
185	FUCA1	chr1:23868286..23868302,chr1:23868240..23868373,-;peak:chr1:23868296..23868297,-;peakCounts:1644.3	1	23868286	23868302	23868280	23868480	-	0.0615932	0.842506	-0.124893	0.453273	-0.201616	0.183937	12.5266		open	145	NA	NA	NA	NA	NA
186	PNRC2	chr1:23959772..23959855,chr1:23959772..23959855,+	1	23959772	23959855	23959620	23959860	+	0.407003	0.000732942	0.159966	0.214161	-0.00841948	0.968713	95.4249		open	121	DEP	DEG	NA	NA	NA
187	SRSF10	chr1:23980256..23980492,chr1:23980256..23980492,-	1	23980256	23980492	23980320	23980520	-	0.186798	0.0802198	0.0853106	0.442372	-0.139287	0.25323	53.1134		open	170	NA	NA	NA	NA	NA
188	MYOM3	chr1:24112042..24112252,chr1:24112042..24112252,-	1	24112042	24112252	24112020	24112320	-	-0.0372126	0.873055	0.0916032	0.692837	0.0405388	0.931394	143.07		open	20	NA	NA	NA	NA	NA
189	IFNLR1	chr1:24187273..24187293,chr1:24187230..24187354,-;peak:chr1:24187287..24187288,-;peakCounts:353.7	1	24187273	24187293	24187240	24187440	-	-0.12332	0.852883	-0.10298	0.867281	-0.284755	0.638726	2.32333		open	82	NA	NA	NA	NA	NA
190	NIPAL3	chr1:24415793..24415804,chr1:24415765..24415894,+;peak:chr1:24415801..24415802,+;peakCounts:1245.6	1	24415793	24415804	24415600	24415800	+	-0.426952	0.08175	-0.578989	0.00232723	-0.493971	0.0609907	4.53725		open	147	DEP	DEG	NA	NA	NA
191	SRRM1	chr1:24643289..24643307,chr1:24643169..24643347,+;peak:chr1:24643297..24643298,+;peakCounts:3776.4	1	24643289	24643307	24642900	24643140	+	-0.279715	0.223395	-0.334509	0.047703	-0.116771	0.77522	35.2145		open	185	NA	NA	NA	NA	NA
192	CLIC4	chr1:24745441..24745447,chr1:24745292..24745497,+;peak:chr1:24745446..24745447,+;peakCounts:25128	1	24745441	24745447	24745000	24745380	+	0.798097	1.18e-08	1.00223	1.8e-24	0.584084	1.03e-07	79.6445		open	223	DEP	DEG	NA	NA	NA
193	SYF2	chr1:25232500..25232503,chr1:25232459..25232580,-;peak:chr1:25232501..25232502,-;peakCounts:24107.4	1	25232500	25232503	25232460	25232680	-	-0.149189	0.367576	-0.29544	0.00124457	-0.204945	0.120929	48.6898		open	148	NA	NA	NA	NA	NA
194	RSRP1	chr1:25247449..25247519,chr1:25247449..25247519,-	1	25247449	25247519	25247460	25247680	-	0.970749	9.58e-14	-0.0603601	0.833944	0.304728	0.12133	18.8157		open	114	DEP	DEG	NA	NA	NA
195	TMEM50A	chr1:25338329..25338334,chr1:25338273..25338517,+;peak:chr1:25338333..25338334,+;peakCounts:2891.7	1	25338329	25338334	25338260	25338440	+	0.126869	0.47636	0.0416626	0.799006	0.0353682	0.862907	24.4293		open	139	NA	NA	NA	NA	NA
196	RHCE	chr1:25430191..25430203,chr1:25430144..25430231,-;peak:chr1:25430195..25430196,-;peakCounts:154.8	1	25430191	25430203	25430180	25430420	-	0.175058	0.873659	0.114971	0.896621	-0.460904	0.557983	0.726643		open	137	NA	NA	NA	NA	NA
197	MACO1	chr1:25431019..25431052,chr1:25430831..25431126,+;peak:chr1:25431031..25431032,+;peakCounts:2847.6	1	25431019	25431052	25430680	25430940	+	0.0311761	0.890141	-0.0997327	0.458775	-0.43883	3.13e-05	27.367		open	69	DEP	DEG	NA	NA	NA
198	LDLRAP1	chr1:25543650..25543670,chr1:25543542..25543727,+;peak:chr1:25543663..25543664,+;peakCounts:556.4	1	25543650	25543670	25543400	25543740	+	-0.0579699	0.870377	0.00949709	0.978584	-0.193162	0.26963	11.9965		open	99	NA	NA	NA	NA	NA
199	MAN1C1	chr1:25616785..25616824,+	1	25616785	25616824	25616420	25616860	+	-0.258288	0.561952	-0.283222	0.43699	-0.319688	0.533351	2.82326		open	75	NA	NA	NA	NA	NA
200	SELENON	chr1:25800215..25800221,chr1:25800167..25800250,+;peak:chr1:25800220..25800221,+;peakCounts:8343.9	1	25800215	25800221	25799872	25800101	+	-0.269	0.0797132	0.050371	0.749918	0.0854835	0.635011	23.6166		open	101	NA	NA	NA	NA	NA
201	MTFR1L	chr1:25819973..25819982,chr1:25819907..25820044,+;peak:chr1:25819977..25819978,+;peakCounts:24038.1	1	25819973	25819982	25819860	25820100	+	-0.19296	0.0174927	-0.183801	0.00536281	-0.169083	0.160693	94.8854		open	154	NA	NA	NA	NA	NA
202	MIR3917	chr1:25906389..25906472,chr1:25906389..25906472,-	1	25906389	25906472	25906360	25906580	-	0.0911531	0.802707	-0.117213	0.743774	-0.138949	0.571711	9.31479		open	177	NA	NA	NA	NA	NA
202	STMN1	chr1:25906389..25906472,chr1:25906389..25906472,-	1	25906389	25906472	25906360	25906580	-	0.0911531	0.802707	-0.117213	0.743774	-0.138949	0.571711	9.31479		open	177	NA	NA	NA	NA	NA
203	PAFAH2	chr1:25998047..25998095,-	1	25998047	25998095	25998080	25998360	-	0.012304	0.988038	-0.0852193	0.841782	0.00492083	0.993466	3.28557		open	322	NA	NA	NA	NA	NA
204	EXTL1	chr1:26022273..26022302,chr1:26022139..26022327,+;peak:chr1:26022296..26022297,+;peakCounts:468.9	1	26022273	26022302	26021980	26022220	+	-0.646763	0.239839	-0.243928	0.463578	-0.332013	0.348774	2.43116		open	19	NA	NA	1	1	1
205	TRIM63	chr1:26067629..26067631,chr1:26067358..26067652,-;peak:chr1:26067629..26067630,-;peakCounts:150597.9	1	26067629	26067631	26066880	26067900	-	0.973972	1.83e-13	1.38646	2.18e-26	-0.378149	0.404355	286.519		open	26	DEP	DEG	NA	NA	NA
206	PDIK1L	chr1:26111822..26111834,chr1:26111756..26111899,+;peak:chr1:26111827..26111828,+;peakCounts:366.3	1	26111822	26111834	26111600	26111900	+	-0.347103	0.118361	-0.58681	0.000144137	-0.303952	0.185444	5.87781		open	142	DEP	DEG	1	1	1
207	PDIK1L	chr1:26114825..26114863,+	1	26114825	26114863	26114740	26114900	+	-0.323186	0.846362	-0.91734	0.332359	-0.85002	0.442286	0.499428		open	50	NA	DEG	1	1	1
208	ZNF593	chr1:26169902..26169912,chr1:26169833..26170069,+;peak:chr1:26169907..26169908,+;peakCounts:6196.5	1	26169902	26169912	26169760	26169980	+	0.18697	0.320591	0.155576	0.324433	0.0974544	0.673612	29.949		open	266	NA	NA	NA	NA	NA
209	AL391650.1	chr1:26171831..26171832,-	1	26171831	26171832	26171814	26172020	-	-0.376693	0.683906	-0.292947	0.722756	-0.518546	0.499863	0.798401		open	31	NA	NA	NA	NA	NA
210	CNKSR1	chr1:26182028..26182034,chr1:26181977..26182092,+;peak:chr1:26182029..26182030,+;peakCounts:10165.5	1	26182028	26182034	26181860	26182080	+	-0.183643	0.046507	-0.126349	0.216722	-0.208333	0.0390497	48.3273		open	11	NA	NA	NA	NA	NA
211	ZPLD2P	chr1:26225314..26225325,chr1:26225291..26225370,+;peak:chr1:26225319..26225320,+;peakCounts:253.8	1	26225314	26225325	26225140	26225540	+	0.0222922	0.992813	0.32456	0.681107	0.419179	0.607126	0.594802		open	58	NA	NA	NA	NA	NA
212	CEP85	chr1:26234208..26234224,chr1:26234146..26234281,+;peak:chr1:26234222..26234223,+;peakCounts:1006.2	1	26234208	26234224	26233920	26234180	+	-0.220794	0.349637	-0.184034	0.414371	0.0333047	0.933492	8.62541		open	170	NA	DEG	1	1	1
213	CEP85	chr1:26254587..26254603,chr1:26254564..26254757,+;peak:chr1:26254592..26254593,+;peakCounts:1259.1	1	26254587	26254603	26254500	26254680	+	-0.0111894	0.989108	-0.346831	0.10289	-0.613242	0.00154912	10.9617		open	7	DEP	DEG	1	1	1
214	SH3BGRL3	chr1:26280093..26280103,chr1:26280030..26280153,+;peak:chr1:26280098..26280099,+;peakCounts:1250.1	1	26280093	26280103	26279920	26280140	+	0.0921327	0.760818	0.344779	0.0355378	0.457983	0.000624041	10.173		open	129	DEP	DEG	NA	NA	NA
215	UBXN11	chr1:26306624..26306638,-	1	26306624	26306638	26306580	26306800	-	0.0329326	0.979402	0.252782	0.655396	-0.0488476	0.955566	1.2117		open	111	NA	NA	NA	NA	NA
216	DHDDS	chr1:26432320..26432333,chr1:26432286..26432454,+;peak:chr1:26432320..26432321,+;peakCounts:675	1	26432320	26432333	26432100	26432380	+	-0.0135081	0.979841	0.101032	0.699163	0.470873	0.000598648	8.60648		open	199	DEP	DEG	NA	NA	NA
217	HMGN2	chr1:26472500..26472515,chr1:26472400..26472638,+;peak:chr1:26472505..26472506,+;peakCounts:30413.7	1	26472500	26472515	26471751	26472520	+	0.100406	0.550054	-0.0145862	0.943373	-0.11757	0.323462	90.6125		open	103	NA	NA	NA	NA	NA
218	ARID1A	chr1:26696020..26696037,chr1:26696001..26696158,+;peak:chr1:26696031..26696032,+;peakCounts:1290.6	1	26696020	26696037	26695940	26696160	+	0.157459	0.647349	0.339109	0.178327	-0.0768883	0.808922	6.76978		open	84	NA	NA	1	1	1
219	ZDHHC18	chr1:26826687..26826700,chr1:26826665..26826755,+;peak:chr1:26826694..26826695,+;peakCounts:378	1	26826687	26826700	26826300	26826760	+	-0.0578806	0.927344	0.00872361	0.988024	0.089644	0.893138	3.27231		open	95	NA	NA	NA	NA	NA
220	GPN2	chr1:26890269..26890288,chr1:26890218..26890327,-;peak:chr1:26890282..26890283,-;peakCounts:879.3	1	26890269	26890288	26890180	26890400	-	0.086741	0.848281	0.0104023	0.980513	0.0386392	0.922461	5.6108		open	137	NA	NA	NA	NA	NA
221	GPATCH3	chr1:26900461..26900468,chr1:26900414..26900478,-;peak:chr1:26900464..26900465,-;peakCounts:822.6	1	26900461	26900468	26900380	26900580	-	-0.110403	0.801938	-0.014306	0.977521	-0.0518675	0.921168	3.68509		open	261	NA	NA	NA	NA	NA
222	NR0B2	chr1:26913966..26913978,chr1:26913871..26913985,-;peak:chr1:26913971..26913972,-;peakCounts:294.3	1	26913966	26913978	26914080	26914360	-	2.1968	3.44e-06	1.70083	0.00120358	0.941615	0.181741	0.989276		open	96	DEP	DEG	NA	NA	NA
223	NUDC	chr1:26921734..26921750,chr1:26921683..26921924,+;peak:chr1:26921742..26921743,+;peakCounts:6781.9	1	26921734	26921750	26921520	26921760	+	-0.132878	0.310326	-0.0787373	0.551356	-0.00881941	0.966589	155.523		open	101	NA	NA	NA	NA	NA
224	TENT5B	chr1:27012844..27012875,-	1	27012844	27012875	27012880	27013120	-	0.414629	0.472249	-0.692779	0.135035	-1.58548	0.000888216	0.952491		open	114	DEP	DEG	NA	NA	NA
225	SLC9A1	chr1:27155124..27155126,chr1:27155098..27155175,-;peak:chr1:27155124..27155125,-;peakCounts:4060.8	1	27155124	27155126	27155060	27155260	-	-0.170798	0.508243	-0.186836	0.433938	0.0238764	0.954701	7.81938		open	304	NA	NA	NA	NA	NA
226	WDTC1	chr1:27234686..27234706,chr1:27234592..27234819,+;peak:chr1:27234691..27234692,+;peakCounts:2913.3	1	27234686	27234706	27234340	27234720	+	-0.211174	0.214399	-0.152421	0.182029	-0.177143	0.33089	39.6988		open	173	NA	NA	NA	NA	NA
227	TMEM222	chr1:27322239..27322250,chr1:27322214..27322327,+;peak:chr1:27322244..27322245,+;peakCounts:1072.8	1	27322239	27322250	27322040	27322320	+	-0.105592	0.699485	-0.148739	0.366723	-0.0479629	0.862328	9.33994		open	298	NA	NA	NA	NA	NA
228	MAP3K6	chr1:27366954..27366964,chr1:27366913..27366990,-;peak:chr1:27366958..27366959,-;peakCounts:238.5	1	27366954	27366964	27366880	27367180	-	0.223676	0.843688	0.656423	0.214301	0.121051	0.902801	0.796483		open	91	NA	NA	NA	NA	NA
229	WASF2	chr1:27490162..27490167,chr1:27490031..27490224,-;peak:chr1:27490166..27490167,-;peakCounts:4720.5	1	27490162	27490167	27490120	27490360	-	-0.226916	0.068022	-0.0420966	0.834881	-0.142936	0.281649	25.2877		open	106	NA	NA	NA	NA	NA
230	AHDC1	chr1:27604143..27604144,chr1:27604074..27604211,-;peak:chr1:27604143..27604144,-;peakCounts:18596.7	1	27604143	27604144	27604080	27604240	-	-0.0329041	0.894697	0.106336	0.416522	0.350371	0.0104354	34.7643		open	157	NA	NA	NA	NA	NA
231	IFI6	chr1:27672191..27672192,chr1:27672148..27672253,-;peak:chr1:27672191..27672192,-;peakCounts:6444	1	27672191	27672192	27672160	27672440	-	0.396854	0.206286	0.116591	0.775102	-0.316747	0.364555	12.8991		open	180	NA	NA	NA	NA	NA
232	FAM76A	chr1:27725970..27725988,chr1:27725917..27726087,+;peak:chr1:27725983..27725984,+;peakCounts:1970.1	1	27725970	27725988	27725600	27725960	+	-0.153399	0.486332	-0.085513	0.667673	-0.119066	0.589406	11.4246		open	148	NA	NA	NA	NA	NA
233	STX12	chr1:27773213..27773234,chr1:27773152..27773287,+;peak:chr1:27773218..27773219,+;peakCounts:2595.6	1	27773213	27773234	27772960	27773220	+	0.43968	0.00246451	0.408519	0.000850943	0.229841	0.112742	17.4381		open	131	DEP	DEG	NA	NA	NA
234	PPP1R8	chr1:27830809..27830818,chr1:27830765..27830849,+;peak:chr1:27830813..27830814,+;peakCounts:1419.3	1	27830809	27830818	27830680	27830860	+	0.107804	0.786657	-0.0519576	0.896069	0.0158156	0.976235	4.13567		open	234	NA	NA	NA	NA	NA
235	RPA2	chr1:27914555..27914563,chr1:27914506..27914671,-;peak:chr1:27914560..27914561,-;peakCounts:1181.1	1	27914555	27914563	27914560	27914840	-	-0.196078	0.282269	-0.181957	0.184983	-0.11387	0.562761	19.9033		open	173	NA	NA	1	1	1
236	EYA3	chr1:28088597..28088606,chr1:28088538..28088647,-;peak:chr1:28088600..28088601,-;peakCounts:229.5	1	28088597	28088606	28088620	28088840	-	-0.134001	0.893771	-0.29398	0.593588	0.159098	0.806329	1.51662		open	171	NA	NA	NA	NA	NA
237	DNAJC8	chr1:28233017..28233029,chr1:28232925..28233057,-;peak:chr1:28233025..28233026,-;peakCounts:4150.8	1	28233017	28233029	28232980	28233140	-	-0.170258	0.358351	-0.108842	0.569649	-0.0100324	0.966873	26.5297		open	189	NA	NA	NA	NA	NA
238	ATP5IF1	chr1:28236148..28236163,chr1:28236070..28236283,+;peak:chr1:28236153..28236154,+;peakCounts:132014.7	1	28236148	28236163	28235940	28236180	+	-0.0010412	0.998255	-0.0763162	0.458657	-0.134083	0.245263	507.063		open	164	NA	NA	NA	NA	NA
239	SESN2	chr1:28259513..28259525,chr1:28259479..28259541,+;peak:chr1:28259523..28259524,+;peakCounts:555.3	1	28259513	28259525	28259240	28259520	+	0.400077	0.459327	0.215688	0.670855	0.00604456	0.994778	1.58269		open	120	NA	NA	NA	NA	NA
240	MED18	chr1:28329014..28329031,chr1:28328969..28329110,+;peak:chr1:28329016..28329017,+;peakCounts:563.6	1	28329014	28329031	28328860	28329080	+	-0.145053	0.628871	-0.0173699	0.968628	0.0255663	0.946419	7.97238		open	303	NA	NA	NA	NA	NA
241	PHACTR4	chr1:28369735..28369747,chr1:28369643..28369809,+;peak:chr1:28369740..28369741,+;peakCounts:2084.4	1	28369735	28369747	28369580	28369760	+	-0.231066	0.318384	-0.257615	0.208845	-0.165768	0.512196	6.43233		open	144	NA	NA	1	0.0976389	0.492377
242	PHACTR4	chr1:28438128..28438206,chr1:28438128..28438206,+	1	28438128	28438206	28437980	28438200	+	0.476472	0.653156	1.17687	0.0210966	1.06179	0.0531322	0.701309		open	175	NA	NA	1	0.0976389	0.492377
243	SNHG3	chr1:28506042..28506044,+	1	28506042	28506044	28505800	28506080	+	0.242624	0.561551	0.126006	0.763364	0.201118	0.521301	6.3681		open	177	NA	NA	NA	NA	NA
243	RCC1	chr1:28506042..28506044,+	1	28506042	28506044	28505800	28506080	+	0.242624	0.561551	0.126006	0.763364	0.201118	0.521301	6.3681		open	177	NA	NA	1	1	1
244	RCC1	chr1:28518252..28518260,chr1:28518225..28518315,+;peak:chr1:28518254..28518255,+;peakCounts:558	1	28518252	28518260	28518120	28518320	+	-0.00185838	0.999127	-0.073275	0.921251	-0.192262	0.771409	1.29855		open	156	NA	NA	1	1	1
245	TRNAU1AP	chr1:28553093..28553105,chr1:28552979..28553140,+;peak:chr1:28553099..28553100,+;peakCounts:428.4	1	28553093	28553105	28552840	28553080	+	-0.180094	0.774703	-0.0365757	0.949876	-0.148771	0.782223	2.02196		open	256	NA	NA	NA	NA	NA
246	SNHG12	chr1:28581870..28581873,-	1	28581870	28581873	28581800	28582060	-	0.680816	0.147164	0.604488	0.0416309	0.26011	0.601044	2.91011		open	257	NA	NA	NA	NA	NA
247	TAF12	chr1:28643079..28643090,chr1:28643008..28643114,-;peak:chr1:28643084..28643085,-;peakCounts:2034.9	1	28643079	28643090	28642980	28643300	-	0.141247	0.561551	0.0763375	0.730556	0.218165	0.168079	11.0512	Bidir_17	open	205	NA	NA	NA	NA	NA
248	LINC01715	chr1:28643223..28643245,chr1:28643158..28643276,+;peak:chr1:28643228..28643229,+;peakCounts:319.5	1	28643223	28643245	28642980	28643300	+	0.375754	0.463271	0.136515	0.833644	0.144852	0.835859	2.13477	Bidir_17	open	205	NA	NA	NA	NA	NA
249	GMEB1	chr1:28668779..28668799,chr1:28668717..28668830,+;peak:chr1:28668793..28668794,+;peakCounts:151.7	1	28668779	28668799	28668640	28668840	+	-0.194228	0.764376	-0.0403779	0.949876	-0.0844651	0.894015	2.26482		open	143	NA	NA	NA	NA	NA
250	YTHDF2	chr1:28736935..28736943,chr1:28736884..28737095,+;peak:chr1:28736939..28736940,+;peakCounts:4358.7	1	28736935	28736943	28736700	28736960	+	0.0193328	0.957827	0.0509552	0.832454	0.0484845	0.869263	19.6969		open	207	NA	NA	NA	NA	NA
251	EPB41	chr1:28887096..28887117,chr1:28887054..28887193,+;peak:chr1:28887102..28887103,+;peakCounts:691.2	1	28887096	28887117	28886940	28887160	+	-0.0695244	0.850943	-0.082314	0.752034	0.0681404	0.80558	10.4942		open	145	NA	NA	1	1	1
252	EPB41	chr1:28914563..28914575,chr1:28914506..28914575,+;peak:chr1:28914568..28914569,+;peakCounts:195.3	1	28914563	28914575	28914340	28914580	+	-0.440985	0.693346	-0.344418	0.67017	-0.0854562	0.938851	0.707875		open	80	NA	NA	1	1	1
253	SRSF4	chr1:29181839..29181913,chr1:29181781..29182013,-;peak:chr1:29181897..29181898,-;peakCounts:1658.7	1	29181839	29181913	29181920	29182220	-	0.0691604	0.738997	0.0251565	0.8819	0.108598	0.344752	38.4399		open	208	NA	NA	NA	NA	NA
254	MECR	chr1:29230918..29230935,chr1:29230818..29230970,-;peak:chr1:29230922..29230923,-;peakCounts:4219.2	1	29230918	29230935	29230860	29231080	-	-0.129566	0.310601	-0.137855	0.25048	-0.105667	0.46912	37.9456		open	268	NA	NA	NA	NA	NA
255	PTPRU	chr1:29236516..29236522,chr1:29236474..29236601,+;peak:chr1:29236521..29236522,+;peakCounts:1755	1	29236516	29236522	29236320	29236560	+	-0.217626	0.69706	0.0891254	0.863169	0.073856	0.924658	4.15722		open	131	NA	NA	NA	NA	NA
256	PUM1	chr1:31065686..31065697,chr1:31065643..31065744,-;peak:chr1:31065691..31065692,-;peakCounts:4135	1	31065686	31065697	31065680	31065900	-	-0.206938	0.202621	-0.130429	0.37566	-0.150696	0.276078	43.9646		open	205	NA	NA	NA	NA	NA
257	NKAIN1	chr1:31239886..31239892,chr1:31239752..31239967,-;peak:chr1:31239886..31239887,-;peakCounts:2357.1	1	31239886	31239892	31239920	31240020	-	0.142468	0.812505	-0.0386228	0.94516	-0.0354529	0.934946	6.20009		open	32	NA	NA	NA	NA	NA
258	SNRNP40	chr1:31296778..31296791,chr1:31296721..31296845,-;peak:chr1:31296781..31296782,-;peakCounts:2467.8	1	31296778	31296791	31296760	31297040	-	0.260867	0.021744	0.242595	0.0268377	0.117731	0.520686	26.5137	Bidir_18	open	94	NA	NA	NA	NA	NA
259	ZCCHC17	chr1:31297027..31297037,chr1:31296963..31297123,+;peak:chr1:31297032..31297033,+;peakCounts:1305	1	31297027	31297037	31296760	31297040	+	-0.247937	0.280144	-0.336361	0.121255	-0.118668	0.748081	9.61799	Bidir_18	open	94	NA	NA	NA	NA	NA
260	FABP3	chr1:31373074..31373076,chr1:31372946..31373397,-;peak:chr1:31373075..31373076,-;peakCounts:350123.4	1	31373074	31373076	31372960	31373240	-	0.0707517	0.74694	0.123302	0.552335	0.270479	0.137098	581.737		open	66	NA	NA	NA	NA	NA
261	SERINC2	chr1:31413207..31413219,chr1:31413149..31413285,+;peak:chr1:31413212..31413213,+;peakCounts:3737.7	1	31413207	31413219	31413105	31413400	+	-0.268554	0.089516	-0.162727	0.208945	-0.108779	0.574504	25.6074		open	47	NA	NA	NA	NA	NA
262	PEF1	chr1:31644872..31644878,chr1:31644852..31644909,-;peak:chr1:31644872..31644873,-;peakCounts:3865.5	1	31644872	31644878	31644860	31645320	-	0.360957	0.0543383	0.493437	7.39e-05	0.202733	0.254229	14.2107		open	159	DEP	DEG	NA	NA	NA
263	PTP4A2	chr1:31938336..31938368,chr1:31938039..31938469,-;peak:chr1:31938353..31938354,-;peakCounts:12449.7	1	31938336	31938368	31938440	31938660	-	-0.0279083	0.845751	-0.0842578	0.519682	-0.162455	0.422131	200.41		open	237	NA	NA	NA	NA	NA
264	KHDRBS1	chr1:32013855..32013878,chr1:32013788..32014009,+;peak:chr1:32013862..32013863,+;peakCounts:2342.7	1	32013855	32013878	32013520	32013860	+	0.0561143	0.83656	0.0386077	0.863819	-0.0102392	0.972458	20.2581		open	168	NA	NA	NA	NA	NA
265	TMEM39B	chr1:32072987..32073004,chr1:32072897..32073030,+;peak:chr1:32072992..32072993,+;peakCounts:563.4	1	32072987	32073004	32072800	32073040	+	-0.0223676	0.96988	-0.231159	0.363104	-0.292728	0.229294	4.07078		open	169	NA	NA	NA	NA	NA
266	KPNA6	chr1:32108079..32108099,chr1:32108002..32108131,+;peak:chr1:32108087..32108088,+;peakCounts:2103.3	1	32108079	32108099	32107940	32108120	+	-0.00140046	0.998255	-0.034587	0.867281	0.100433	0.450464	25.3295		open	188	NA	NA	NA	NA	NA
267	TXLNA	chr1:32179737..32179748,chr1:32179649..32179774,+;peak:chr1:32179742..32179743,+;peakCounts:3702.6	1	32179737	32179748	32179560	32180140	+	0.216929	0.1735	0.758795	4.62e-12	0.342818	0.00766798	17.9155		open	152	DEP	DEG	NA	NA	NA
268	CCDC28B	chr1:32200641..32200662,chr1:32200576..32200700,+;peak:chr1:32200646..32200647,+;peakCounts:22466.3	1	32200641	32200662	32200320	32200920	+	0.111819	0.393309	0.185844	0.0278065	-0.0134252	0.966843	226.917		open	101	NA	NA	NA	NA	NA
269	EIF3I	chr1:32222403..32222412,chr1:32222364..32222460,+;peak:chr1:32222406..32222407,+;peakCounts:10800	1	32222403	32222412	32222260	32222480	+	0.0483385	0.801892	-0.0109285	0.953945	-0.0255985	0.889279	40.5306		open	161	NA	NA	NA	NA	NA
270	HDAC1	chr1:32292092..32292110,chr1:32292068..32292161,+;peak:chr1:32292103..32292104,+;peakCounts:329.4	1	32292092	32292110	32291900	32292120	+	-0.139912	0.778635	-0.370907	0.25044	-0.262472	0.367836	3.1476		open	126	NA	NA	NA	NA	NA
271	MARCKSL1	chr1:32336229..32336233,-	1	32336229	32336233	32336191	32336398	-	0.255293	0.365925	0.121868	0.655612	-0.29466	0.270743	13.7369		open	168	NA	NA	NA	NA	NA
272	BSDC1	chr1:32394420..32394441,-	1	32394420	32394441	32394440	32394760	-	-0.105767	0.62485	-0.101021	0.533847	-0.178781	0.258396	19.5016		open	248	NA	NA	NA	NA	NA
273	ZBTB8A	chr1:32539455..32539469,chr1:32539405..32539470,+;peak:chr1:32539464..32539465,+;peakCounts:128.9	1	32539455	32539469	32539240	32539520	+	0.0766855	0.910503	-0.0455908	0.937078	-0.121527	0.823264	1.96757		open	114	NA	NA	NA	NA	NA
274	LOC102723870	chr1:32612218..32612251,chr1:32612113..32612300,-;peak:chr1:32612236..32612237,-;peakCounts:467.1	1	32612218	32612251	32612200	32612440	-	-0.0741269	0.849476	0.0284013	0.941028	0.0351044	0.932608	5.71782		open	137	NA	NA	NA	NA	NA
275	ZBTB8OS	chr1:32650532..32650538,chr1:32650504..32650595,-;peak:chr1:32650532..32650533,-;peakCounts:7314.3	1	32650532	32650538	32650500	32650700	-	-0.198327	0.816415	-0.455476	0.452903	0.100264	0.933492	21.3792		open	138	NA	NA	NA	NA	NA
276	RBBP4	chr1:32651177..32651187,chr1:32651130..32651305,+;peak:chr1:32651182..32651183,+;peakCounts:1812.6	1	32651177	32651187	32650920	32651240	+	-0.0759802	0.654384	-0.0481889	0.746697	-0.0687804	0.637608	33.7065		open	132	NA	NA	NA	NA	NA
277	SYNC	chr1:32702733..32702770,chr1:32702610..32702815,-;peak:chr1:32702743..32702744,-;peakCounts:4590.9	1	32702733	32702770	32702720	32703020	-	-0.233113	0.0726673	-0.20387	0.0340031	0.0481936	0.866188	58.5377		open	55	NA	NA	NA	NA	NA
278	YARS1	chr1:32817344..32817370,chr1:32817236..32817448,-;peak:chr1:32817357..32817358,-;peakCounts:1812.6	1	32817344	32817370	32817340	32817600	-	0.0654411	0.831259	0.177042	0.281747	0.184589	0.218108	23.1748	Bidir_19	open	382	NA	NA	NA	NA	NA
279	S100PBP	chr1:32817552..32817564,chr1:32817479..32817674,+;peak:chr1:32817558..32817559,+;peakCounts:192	1	32817552	32817564	32817340	32817600	+	-0.416663	0.508883	-0.518224	0.259239	-0.290375	0.680859	1.16093	Bidir_19	open	382	NA	NA	NA	NA	NA
280	RNF19B	chr1:32964808..32964818,chr1:32964782..32964931,-;peak:chr1:32964812..32964813,-;peakCounts:657	1	32964808	32964818	32964780	32965020	-	0.175082	0.630422	0.11983	0.677258	0.0364487	0.936339	4.64963		open	187	NA	NA	NA	NA	NA
281	AK2	chr1:33036839..33036851,chr1:33036804..33036961,-;peak:chr1:33036847..33036848,-;peakCounts:7091.1	1	33036839	33036851	33036840	33037120	-	-0.045639	0.845707	-0.029024	0.865868	-0.0334313	0.872605	63.3051		open	200	NA	NA	NA	NA	NA
282	AZIN2	chr1:33081127..33081161,+	1	33081127	33081161	33080960	33081160	+	-0.588011	0.273008	-0.152729	0.788102	-0.463341	0.239059	1.31132		open	98	NA	NA	NA	NA	NA
283	TRIM62	chr1:33182036..33182047,chr1:33182036..33182097,-;peak:chr1:33182041..33182042,-;peakCounts:186.3	1	33182036	33182047	33182040	33182280	-	0.120416	0.938494	0.446013	0.557988	0.578872	0.408098	0.805319		open	137	NA	NA	NA	NA	NA
284	ZNF362	chr1:33256531..33256550,chr1:33256263..33256626,+;peak:chr1:33256544..33256545,+;peakCounts:1027.8	1	33256531	33256550	33256420	33256608	+	-0.262519	0.406781	-0.265466	0.195864	-0.328823	0.179888	5.29382		open	77	NA	NA	NA	NA	NA
285	MIR3605	chr1:33332400..33332401,-	1	33332400	33332401	33332480	33332740	-	-0.0200111	NA	-0.380007	0.835367	0.807805	0.554076	0.331566		open	15	NA	NA	NA	NA	NA
286	PHC2	chr1:33349770..33349780,chr1:33349636..33349954,-;peak:chr1:33349770..33349771,-;peakCounts:741.8	1	33349770	33349780	33349428	33349640	-	0.0329221	0.953677	0.382083	0.176924	0.679048	0.00812569	7.38077		open	97	DEP	DEG	1	1	1
287	PHC2	chr1:33349887..33349908,chr1:33349636..33349954,-;peak:chr1:33349893..33349894,-;peakCounts:5338.8	1	33349887	33349908	33349940	33350180	-	0.256526	0.118598	0.697319	1.35e-08	0.593803	1.59e-05	35.8021		open	152	DEP	DEG	1	1	1
288	ZSCAN20	chr1:33472640..33472668,+	1	33472640	33472668	33472360	33472660	+	0.126717	0.890226	0.402316	0.343687	1.0059	0.000484143	1.56453		open	175	DEP	DEG	NA	NA	NA
289	SMIM12	chr1:34859730..34859754,chr1:34859673..34859841,-;peak:chr1:34859736..34859737,-;peakCounts:6402.6	1	34859730	34859754	34859740	34859940	-	-0.0277717	0.910351	0.025584	0.869148	0.226545	0.0545188	42.6333		open	245	NA	NA	NA	NA	NA
290	ZMYM6	chr1:35031723..35031742,chr1:35031637..35031767,-;peak:chr1:35031729..35031730,-;peakCounts:355.5	1	35031723	35031742	35031660	35032080	-	-0.0208692	0.978786	-0.0909501	0.826394	0.177846	0.608431	3.31863		open	188	NA	NA	NA	NA	NA
290	AC114490.2	chr1:35031723..35031742,chr1:35031637..35031767,-;peak:chr1:35031729..35031730,-;peakCounts:355.5	1	35031723	35031742	35031660	35032080	-	-0.0208692	0.978786	-0.0909501	0.826394	0.177846	0.608431	3.31863		open	188	NA	NA	NA	NA	NA
291	ZMYM1	chr1:35079366..35079396,chr1:35079347..35079422,+;peak:chr1:35079386..35079387,+;peakCounts:417.6	1	35079366	35079396	35079260	35079480	+	-0.0990121	0.8518	-0.086175	0.82992	-0.229581	0.534484	3.05408		open	166	NA	NA	NA	NA	NA
292	SFPQ	chr1:35193143..35193145,-	1	35193143	35193145	35193120	35193400	-	0.175413	0.331659	0.376809	9.94e-05	0.274194	0.00851912	54.5482		open	183	DEP	DEG	NA	NA	NA
293	ZMYM4	chr1:35268670..35268698,chr1:35268627..35268870,+;peak:chr1:35268670..35268671,+;peakCounts:359.2	1	35268670	35268698	35268540	35268780	+	-0.109457	0.612566	-0.113351	0.522735	-0.326414	0.0189537	15.2809		open	146	NA	NA	1	1	1
294	ZMYM4	chr1:35268966..35268967,chr1:35268897..35269063,+;peak:chr1:35268966..35268967,+;peakCounts:1324.8	1	35268966	35268967	35268980	35269240	+	-0.17135	0.778635	-0.0245679	0.971512	-0.146319	0.791609	2.61729		open	108	NA	NA	1	1	1
295	KIAA0319L	chr1:35557397..35557406,chr1:35557281..35557447,-;peak:chr1:35557402..35557403,-;peakCounts:6094.8	1	35557397	35557406	35557340	35557520	-	-0.186545	0.153678	-0.247613	0.00338393	-0.216807	0.0191023	31.5086		open	91	NA	NA	NA	NA	NA
296	NCDN	chr1:35557793..35557804,chr1:35557759..35557852,+;peak:chr1:35557798..35557799,+;peakCounts:936.9	1	35557793	35557804	35557620	35557820	+	0.137868	0.682115	0.058165	0.878074	0.213585	0.418603	5.45065		open	175	NA	NA	NA	NA	NA
297	PSMB2	chr1:35641509..35641522,chr1:35641443..35641583,-;peak:chr1:35641513..35641514,-;peakCounts:12538.8	1	35641509	35641522	35641460	35641660	-	-0.00849385	0.978542	-0.0300848	0.874822	-0.00356068	0.988039	49.3525		open	320	NA	NA	NA	NA	NA
298	C1orf216	chr1:35718876..35718899,chr1:35718766..35718931,-;peak:chr1:35718881..35718882,-;peakCounts:819	1	35718876	35718899	35718720	35719080	-	-0.0217327	0.970721	0.162734	0.50689	0.217502	0.319734	5.60139		open	98	NA	NA	NA	NA	NA
299	AGO4	chr1:35808189..35808218,chr1:35807976..35808273,+;peak:chr1:35808202..35808203,+;peakCounts:343.4	1	35808189	35808218	35807860	35808080	+	-0.137819	0.564178	-0.222216	0.16367	-0.210054	0.391862	11.4822		open	58	NA	NA	NA	NA	NA
300	AGO1	chr1:35883229..35883237,chr1:35883164..35883290,+;peak:chr1:35883232..35883233,+;peakCounts:1955.7	1	35883229	35883237	35883040	35883240	+	-0.225202	0.40291	-0.195194	0.189144	-0.308645	0.147168	11.1938		open	220	NA	NA	NA	NA	NA
301	AGO3	chr1:35930714..35930731,chr1:35930692..35930777,+;peak:chr1:35930717..35930718,+;peakCounts:224.1	1	35930714	35930731	35930600	35930800	+	0.312854	0.629164	0.444084	0.293708	0.186436	0.78094	1.30424		open	67	NA	NA	1	0.911333	1
302	AGO3	chr1:35931081..35931118,chr1:35931075..35931311,+;peak:chr1:35931104..35931105,+;peakCounts:320.4	1	35931081	35931118	35930980	35931300	+	0.102551	0.821657	-0.0623571	0.874021	0.0207744	0.969752	3.3871		open	190	NA	NA	1	0.911333	1
303	ADPRS	chr1:36088883..36088897,chr1:36088843..36088951,+;peak:chr1:36088887..36088888,+;peakCounts:2425.5	1	36088883	36088897	36088660	36088940	+	-0.153776	0.440125	-0.224301	0.1449	-0.190616	0.363236	13.8449		open	286	NA	NA	NA	NA	NA
304	TRAPPC3	chr1:36149480..36149496,chr1:36149364..36149589,-;peak:chr1:36149489..36149490,-;peakCounts:3416.4	1	36149480	36149496	36149500	36149820	-	0.27472	0.0244145	0.237027	0.0515497	0.167872	0.329701	20.3776		open	165	NA	NA	NA	NA	NA
305	MAP7D1	chr1:36156177..36156185,chr1:36156090..36156453,+;peak:chr1:36156181..36156182,+;peakCounts:18577.8	1	36156177	36156185	36156060	36156240	+	-0.254836	0.038161	-0.199489	0.00442924	-0.100182	0.558768	85.1576		open	99	NA	NA	NA	NA	NA
306	THRAP3	chr1:36224428..36224457,chr1:36224366..36224516,+;peak:chr1:36224428..36224429,+;peakCounts:11888.1	1	36224428	36224457	36224080	36224440	+	-0.182842	0.294085	-0.316247	0.0623757	-0.209784	0.478266	80.7123		open	149	NA	NA	NA	NA	NA
307	STK40	chr1:36385907..36385917,chr1:36385826..36385964,-;peak:chr1:36385911..36385912,-;peakCounts:6397.2	1	36385907	36385917	36385920	36386200	-	-0.0544877	0.830602	-0.0926024	0.637654	0.0424612	0.885705	34.9962		open	139	NA	NA	NA	NA	NA
308	LSM10	chr1:36397896..36397910,chr1:36397775..36397963,-;peak:chr1:36397905..36397906,-;peakCounts:16111.8	1	36397896	36397910	36397860	36398060	-	0.147623	0.235286	0.12624	0.329988	-0.00417908	0.989461	64.4404		open	183	NA	NA	NA	NA	NA
309	OSCP1	chr1:36450444..36450450,chr1:36450419..36450488,-;peak:chr1:36450446..36450447,-;peakCounts:360	1	36450444	36450450	36450420	36450640	-	-0.233493	0.775519	0.0591711	0.940982	-0.177928	0.818886	1.2156		open	133	NA	NA	NA	NA	NA
310	MRPS15	chr1:36464356..36464384,chr1:36464148..36464453,-;peak:chr1:36464377..36464378,-;peakCounts:22806.9	1	36464356	36464384	36464340	36464540	-	0.0128853	0.950392	-0.0736454	0.426338	-0.149573	0.247024	215.695		open	316	NA	NA	NA	NA	NA
311	LINC01137	chr1:37474400..37474413,chr1:37474338..37474481,-;peak:chr1:37474406..37474407,-;peakCounts:140.1	1	37474400	37474413	37474440	37474620	-	-0.103911	0.894697	-0.0142912	0.984038	0.451714	0.201401	1.62754	Bidir_20	open	239	NA	NA	NA	NA	NA
312	ZC3H12A	chr1:37474579..37474583,+	1	37474579	37474583	37474440	37474620	+	1.65704	1.12e-06	1.56922	5.37e-10	1.26806	3.49e-05	4.6904	Bidir_20	open	239	DEP	DEG	NA	NA	NA
313	MEAF6	chr1:37514753..37514759,chr1:37514695..37514821,-;peak:chr1:37514753..37514754,-;peakCounts:6238.8	1	37514753	37514759	37514680	37514960	-	-0.0522586	0.849262	-0.00922534	0.974197	-0.0201661	0.938306	16.2749		open	135	NA	NA	NA	NA	NA
314	SNIP1	chr1:37554283..37554293,chr1:37554239..37554331,-;peak:chr1:37554292..37554293,-;peakCounts:774.9	1	37554283	37554293	37554260	37554440	-	0.0353676	0.956276	-0.176227	0.59373	-0.00772845	0.990495	3.18417		open	203	NA	NA	NA	NA	NA
315	GNL2	chr1:37595934..37595935,chr1:37595833..37595963,-;peak:chr1:37595934..37595935,-;peakCounts:3375.9	1	37595934	37595935	37595900	37596120	-	-0.0907158	0.799851	0.0361636	0.905341	0.0908021	0.7883	7.46577		open	148	NA	NA	NA	NA	NA
316	C1orf109	chr1:37690508..37690542,chr1:37690486..37690580,-;peak:chr1:37690522..37690523,-;peakCounts:516.6	1	37690508	37690542	37690480	37690760	-	-0.0786408	0.845751	0.278823	0.185854	0.357696	0.0382592	5.5823		open	222	NA	NA	NA	NA	NA
317	YRDC	chr1:37808171..37808188,chr1:37808140..37808215,-;peak:chr1:37808177..37808178,-;peakCounts:484.2	1	37808171	37808188	37808160	37808340	-	0.0787351	0.868211	0.038655	0.925668	-0.158164	0.697853	4.88235	Bidir_21	open	165	NA	NA	NA	NA	NA
318	C1orf122	chr1:37808296..37808297,chr1:37808205..37808473,+;peak:chr1:37808296..37808297,+;peakCounts:8879.4	1	37808296	37808297	37808160	37808340	+	0.206029	0.356918	0.00940691	0.981244	-0.0990874	0.829538	22.542	Bidir_21	open	165	NA	NA	NA	NA	NA
319	MTF1	chr1:37859587..37859610,chr1:37859564..37859624,-;peak:chr1:37859591..37859592,-;peakCounts:856.8	1	37859587	37859610	37859580	37859780	-	0.0126009	0.988038	-0.0196384	0.969252	0.223124	0.49889	4.00716		open	118	NA	NA	1	1	1
320	INPP5B	chr1:37947041..37947063,chr1:37946982..37947079,-;peak:chr1:37947050..37947051,-;peakCounts:386.1	1	37947041	37947063	37946980	37947160	-	0.205629	0.701109	0.0252196	0.969252	0.285832	0.424055	2.02555		open	186	NA	NA	NA	NA	NA
321	SF3A3	chr1:37990007..37990027,chr1:37989949..37990091,-;peak:chr1:37990021..37990022,-;peakCounts:2315.7	1	37990007	37990027	37990020	37990280	-	-0.0998473	0.774703	0.020115	0.957972	0.204947	0.341398	8.33817		open	481	NA	NA	NA	NA	NA
322	FHL3	chr1:38005508..38005520,chr1:38005350..38005712,-;peak:chr1:38005513..38005514,-;peakCounts:148374	1	38005508	38005520	38005600	38005900	-	0.0132055	0.959423	-0.144055	0.180539	-0.275745	0.038836	632.72		open	27	NA	NA	NA	NA	NA
323	UTP11	chr1:38009256..38009275,chr1:38009179..38009341,+;peak:chr1:38009264..38009265,+;peakCounts:763.2	1	38009256	38009275	38009120	38009380	+	-0.00348692	0.998138	-0.376395	0.194839	-0.441555	0.115898	3.36997		open	40	NA	NA	1	1	1
324	UTP11	chr1:38012743..38012753,chr1:38012658..38012860,+;peak:chr1:38012748..38012749,+;peakCounts:15837.3	1	38012743	38012753	38012420	38012780	+	0.137829	0.498086	0.000977324	0.996279	-0.0626354	0.782987	94.9367		open	234	NA	NA	1	1	1
325	POU3F1	chr1:38046790..38046793,-	1	38046790	38046793	38046820	38047120	-	-0.168907	0.888307	-0.260574	0.716185	-0.623639	0.341847	0.716279		open	99	NA	NA	NA	NA	NA
326	RRAGC	chr1:38859725..38859754,chr1:38859620..38859777,-;peak:chr1:38859748..38859749,-;peakCounts:866.7	1	38859725	38859754	38859740	38859940	-	0.0578368	0.893008	0.478076	0.0012234	0.127008	0.672428	10.2961	Bidir_22	open	245	DEP	DEG	NA	NA	NA
327	AL139260.1	chr1:38859972..38859984,chr1:38859892..38860025,+;peak:chr1:38859983..38859984,+;peakCounts:205.5	1	38859972	38859984	38859740	38859940	+	1.01991	0.155995	0.901186	0.195149	0.803237	0.281593	0.586234	Bidir_22	open	245	NA	NA	NA	NA	NA
328	MYCBP	chr1:38873342..38873359,chr1:38873266..38873384,-;peak:chr1:38873347..38873348,-;peakCounts:1060.2	1	38873342	38873359	38873320	38873560	-	0.21423	0.483643	0.0528249	0.873619	-0.0322312	0.940533	6.37086		open	131	NA	NA	NA	NA	NA
329	AKIRIN1	chr1:38991268..38991279,chr1:38991222..38991336,+;peak:chr1:38991271..38991272,+;peakCounts:3384	1	38991268	38991279	38991080	38991280	+	0.350254	0.0109119	0.500297	4.2e-05	0.586642	3.03e-07	30.5224		open	246	DEP	DEG	NA	NA	NA
330	NDUFS5	chr1:39026345..39026355,chr1:39026246..39026401,+;peak:chr1:39026349..39026350,+;peakCounts:177634.8	1	39026345	39026355	39026200	39026440	+	0.0759725	0.789411	-0.120788	0.465002	-0.012862	0.949073	517.973		open	171	NA	NA	NA	NA	NA
331	MACF1	chr1:39105388..39105422,chr1:39105275..39105484,+;peak:chr1:39105418..39105419,+;peakCounts:875.7	1	39105388	39105422	39105220	39105421	+	-0.0123585	0.978786	0.104426	0.642593	0.38544	0.0531238	14.0554		open	84	NA	NA	NA	NA	NA
332	KIAA0754	chr1:39409067..39409074,chr1:39408930..39409258,+;peak:chr1:39409072..39409073,+;peakCounts:3073.5	1	39409067	39409074	39408600	39408960	+	-0.197705	0.465725	-0.240554	0.203612	-0.386787	0.0529734	6.7482		open	110	NA	NA	NA	NA	NA
333	PABPC4	chr1:39576787..39576795,chr1:39576516..39576934,-;peak:chr1:39576789..39576790,-;peakCounts:49587.3	1	39576787	39576795	39576720	39576980	-	-0.0300665	0.930025	0.0113126	0.969667	-0.0618793	0.754213	160.273		open	196	NA	NA	NA	NA	NA
334	HEYL	chr1:39639632..39639638,chr1:39639588..39639696,-;peak:chr1:39639632..39639633,-;peakCounts:1358.1	1	39639632	39639638	39639642	39639769	-	0.887636	0.000441049	1.00387	8.43e-07	0.590313	0.109514	5.30521		open	51	DEP	DEG	NA	NA	NA
335	NT5C1A	chr1:39672120..39672152,chr1:39671949..39672396,-;peak:chr1:39672129..39672130,-;peakCounts:2903.8	1	39672120	39672152	39672060	39672340	-	-0.126702	0.549277	-0.223915	0.119519	-0.132735	0.574171	57.0335		open	54	NA	NA	NA	NA	NA
336	HPCAL4	chr1:39691427..39691433,chr1:39691394..39691453,-;peak:chr1:39691431..39691432,-;peakCounts:126	1	39691427	39691433	39691380	39691560	-	0.115184	0.951976	-0.0705602	0.963659	0.401242	0.736463	0.426662		open	72	NA	NA	NA	NA	NA
337	PPIE	chr1:39738887..39738895,chr1:39738821..39738903,+;peak:chr1:39738891..39738892,+;peakCounts:4053.6	1	39738887	39738895	39738740	39738940	+	-0.14747	0.661958	-0.174762	0.402378	-0.0226608	0.958153	17.4198		open	119	NA	NA	NA	NA	NA
338	TRIT1	chr1:39883503..39883504,-	1	39883503	39883504	39883440	39883640	-	-0.0392133	0.948772	0.180174	0.508418	0.0937102	0.819248	3.58492		open	145	NA	NA	NA	NA	NA
339	CAP1	chr1:40040749..40040763,chr1:40040592..40040804,+;peak:chr1:40040758..40040759,+;peakCounts:3198.6	1	40040749	40040763	40040420	40040720	+	0.185246	0.29058	0.336115	0.0278065	0.165599	0.381328	28.7316		open	136	NA	NA	NA	NA	NA
340	PPT1	chr1:40097241..40097247,chr1:40097190..40097272,-;peak:chr1:40097244..40097245,-;peakCounts:2081.7	1	40097241	40097247	40097160	40097340	-	-0.142295	0.570818	-0.0102027	0.978284	0.00919727	0.981448	10.7721		open	190	NA	NA	NA	NA	NA
341	RLF	chr1:40161383..40161391,chr1:40161336..40161417,+;peak:chr1:40161386..40161387,+;peakCounts:4401	1	40161383	40161391	40161220	40161420	+	0.286148	0.127865	0.333501	0.014689	-0.0332165	0.902952	13.5757		open	264	NA	NA	NA	NA	NA
342	AL050341.2	chr1:40257942..40257953,chr1:40257904..40257996,-;peak:chr1:40257947..40257948,-;peakCounts:907.2	1	40257942	40257953	40257920	40258240	-	0.0596437	0.862196	-0.0679954	0.784972	-0.222377	0.176911	8.19897	Bidir_23	open	211	NA	NA	NA	NA	NA
343	ZMPSTE24	chr1:40258230..40258255,chr1:40258014..40258297,+;peak:chr1:40258235..40258236,+;peakCounts:457.1	1	40258230	40258255	40257920	40258240	+	0.0917763	0.72523	0.152555	0.422653	0.186551	0.350854	10.7753	Bidir_23	open	211	NA	NA	NA	NA	NA
344	SMAP2	chr1:40373702..40373732,chr1:40373663..40373809,+;peak:chr1:40373726..40373727,+;peakCounts:779.4	1	40373702	40373732	40373540	40373760	+	0.151352	0.587257	0.209146	0.298956	0.0820741	0.790826	7.30777		open	121	NA	NA	NA	NA	NA
345	EXO5	chr1:40508761..40508773,chr1:40508701..40508812,+;peak:chr1:40508766..40508767,+;peakCounts:315.9	1	40508761	40508773	40508600	40508840	+	0.0546443	0.95894	-0.0222184	0.980819	0.0327989	0.972344	0.977448		open	231	NA	NA	NA	NA	NA
346	ZNF684	chr1:40531632..40531678,chr1:40531551..40531746,+;peak:chr1:40531655..40531656,+;peakCounts:252	1	40531632	40531678	40531480	40531700	+	-0.0475915	0.953227	-0.013114	0.983404	0.901603	0.000185259	2.58647		open	177	DEP	DEG	NA	NA	NA
347	NFYC	chr1:40691695..40691734,chr1:40691569..40691850,+;peak:chr1:40691705..40691706,+;peakCounts:1066	1	40691695	40691734	40691500	40691720	+	-0.0675864	0.736315	-0.0543503	0.793948	0.0307467	0.90469	26.9013		open	174	NA	NA	1	0.57753	0.174705
348	NFYC-AS1	chr1:40692059..40692078,chr1:40692019..40692111,-;peak:chr1:40692065..40692066,-;peakCounts:711.9	1	40692059	40692078	40692020	40692240	-	0.235066	0.652821	0.215516	0.536814	0.311392	0.42181	2.49069		open	112	NA	NA	NA	NA	NA
349	NFYC	chr1:40709351..40709369,chr1:40709322..40709430,+;peak:chr1:40709365..40709366,+;peakCounts:883.8	1	40709351	40709369	40709180	40709340	+	0.305142	0.585511	0.788092	0.00777795	1.11257	0.00012011	3.23025		open	149	DEP	NA	1	0.57753	0.174705
350	KCNQ4	chr1:40783764..40783900,chr1:40783764..40783900,+	1	40783764	40783900	40783640	40783880	+	1.16198	0.000342907	2.46731	1.91e-23	2.50174	1.42e-15	4.09455		open	64	DEP	DEG	NA	NA	NA
351	CITED4	chr1:40862361..40862364,chr1:40862172..40862393,-;peak:chr1:40862362..40862363,-;peakCounts:14381.1	1	40862361	40862364	40862320	40862560	-	-0.173696	0.409206	0.00369903	0.9894	0.0907646	0.716481	44.4793		open	109	NA	NA	NA	NA	NA
352	CTPS1	chr1:40979699..40979723,chr1:40979633..40979803,+;peak:chr1:40979704..40979705,+;peakCounts:361.8	1	40979699	40979723	40979600	40980060	+	-0.0609715	0.900244	-0.135155	0.609526	0.00358916	0.994209	5.49284		open	138	NA	NA	NA	NA	NA
353	SCMH1	chr1:41242111..41242123,chr1:41242085..41242229,-;peak:chr1:41242116..41242117,-;peakCounts:705.6	1	41242111	41242123	41241823	41242093	-	-0.120531	0.795638	0.00676905	0.989528	-0.012067	0.985996	3.7993		open	124	NA	NA	1	1	1
354	HIVEP3	chr1:42035930..42035938,chr1:42035852..42035999,-;peak:chr1:42035933..42035934,-;peakCounts:468.9	1	42035930	42035938	42035960	42036140	-	-0.271508	0.594323	-0.22571	0.624083	-0.268075	0.558574	2.12343		open	83	NA	NA	NA	NA	NA
355	FOXJ3	chr1:42335197..42335216,chr1:42335085..42335306,-;peak:chr1:42335200..42335201,-;peakCounts:3086.2	1	42335197	42335216	42335200	42335460	-	-0.0817284	0.613463	-0.0701723	0.531994	-0.102878	0.431232	39.9866		open	342	NA	NA	NA	NA	NA
356	PPCS	chr1:42456554..42456564,chr1:42456497..42456591,+;peak:chr1:42456558..42456559,+;peakCounts:5136.4	1	42456554	42456564	42455980	42456580	+	-0.223585	0.0939713	-0.191547	0.0815659	-0.0859583	0.580211	36.2678		open	121	NA	NA	NA	NA	NA
357	PPIH	chr1:42658422..42658437,+	1	42658422	42658437	42658260	42658480	+	-0.273352	0.417572	-0.442762	0.300006	-0.188504	0.67055	7.6734		open	247	NA	NA	NA	NA	NA
358	YBX1	chr1:42682456..42682478,chr1:42682363..42682673,+;peak:chr1:42682461..42682462,+;peakCounts:14650.2	1	42682456	42682478	42682140	42682460	+	-0.208282	0.15847	-0.199977	0.124039	-0.196232	0.0706024	124.765		open	165	NA	NA	1	1	1
359	P3H1	chr1:42767022..42767036,chr1:42766972..42767061,-;peak:chr1:42767027..42767028,-;peakCounts:289.8	1	42767022	42767036	42767060	42767300	-	-0.0912933	0.90344	-0.0728643	0.896621	0.0550109	0.936078	1.70471	Bidir_24	open	99	NA	NA	NA	NA	NA
360	AC098484.3	chr1:42767280..42767291,chr1:42767188..42767312,+;peak:chr1:42767284..42767285,+;peakCounts:2929.5	1	42767280	42767291	42767060	42767300	+	-0.00188555	0.998422	-0.042112	0.856485	0.000988764	0.99737	10.8065	Bidir_24	open	99	NA	NA	NA	NA	NA
361	SVBP	chr1:42817367..42817408,chr1:42817194..42817420,-;peak:chr1:42817394..42817395,-;peakCounts:953.1	1	42817367	42817408	42816960	42817500	-	-0.123569	0.510815	-0.215294	0.0983305	-0.322574	0.0535276	18.0581		open	200	NA	NA	NA	NA	NA
362	ZNF691	chr1:42846614..42846623,chr1:42846571..42846654,+;peak:chr1:42846619..42846620,+;peakCounts:1010.7	1	42846614	42846623	42846400	42846620	+	-0.379871	0.186528	-0.191743	0.531236	-0.0533698	0.910344	3.70569		open	154	NA	NA	NA	NA	NA
363	SLC2A1	chr1:42958864..42958868,chr1:42958828..42958887,-;peak:chr1:42958867..42958868,-;peakCounts:581.4	1	42958864	42958868	42958800	42959020	-	0.743571	0.648165	-0.0955482	0.944993	-0.823637	0.317646	1.19371		open	130	NA	NA	NA	NA	NA
364	EBNA1BP2	chr1:43172273..43172291,chr1:43172186..43172335,-;peak:chr1:43172278..43172279,-;peakCounts:1925.1	1	43172273	43172291	43172240	43172440	-	-0.0616963	0.771688	-0.0257376	0.89681	-0.106374	0.518395	20.3582		open	187	NA	NA	NA	NA	NA
365	TIE1	chr1:43301000..43301020,chr1:43300953..43301045,+;peak:chr1:43301004..43301005,+;peakCounts:589.5	1	43301000	43301020	43300734	43300920	+	0.0353248	0.945384	0.170299	0.487079	-0.0443097	0.913548	4.9518		open	15	NA	NA	NA	NA	NA
366	ELOVL1	chr1:43368005..43368030,chr1:43367935..43368056,-;peak:chr1:43368010..43368011,-;peakCounts:454.5	1	43368005	43368030	43367940	43368220	-	0.082557	0.861395	0.181497	0.502277	0.110597	0.790159	4.08121		open	126	NA	NA	NA	NA	NA
367	MED8	chr1:43389794..43389800,chr1:43389755..43389825,-;peak:chr1:43389799..43389800,-;peakCounts:1596.6	1	43389794	43389800	43389760	43389960	-	-0.100408	0.777074	-0.0955985	0.705101	0.0218419	0.955382	7.4111	Bidir_25	open	162	NA	NA	NA	NA	NA
368	SZT2	chr1:43389895..43389917,chr1:43389875..43389967,+;peak:chr1:43389898..43389899,+;peakCounts:496.8	1	43389895	43389917	43389760	43389960	+	-0.397303	0.161286	-0.339756	0.170444	-0.0589474	0.901574	4.05222	Bidir_25	open	162	NA	NA	NA	NA	NA
369	HYI	chr1:43453798..43453837,chr1:43453794..43454021,-;peak:chr1:43453805..43453806,-;peakCounts:249.4	1	43453798	43453837	43453872	43454100	-	0.128172	0.778313	0.173851	0.547739	-0.0381018	0.936203	4.28156		open	118	NA	NA	NA	NA	NA
370	AL451062.3	chr1:43650145..43650154,chr1:43650077..43650188,+;peak:chr1:43650148..43650149,+;peakCounts:1978.2	1	43650145	43650154	43649880	43650140	+	-0.326306	0.219472	-0.650261	3.36e-05	-0.30371	0.13765	6.44861		open	114	DEP	DEG	NA	NA	NA
370	KDM4A	chr1:43650145..43650154,chr1:43650077..43650188,+;peak:chr1:43650148..43650149,+;peakCounts:1978.2	1	43650145	43650154	43649880	43650140	+	-0.326306	0.219472	-0.650261	3.36e-05	-0.30371	0.13765	6.44861		open	114	DEP	DEG	NA	NA	NA
371	ST3GAL3	chr1:43707535..43707541,chr1:43707481..43707672,+;peak:chr1:43707536..43707537,+;peakCounts:12279.6	1	43707535	43707541	43707320	43707520	+	-0.03937	0.866123	-0.104895	0.361372	-0.0992527	0.51863	53.9693		open	107	NA	NA	NA	NA	NA
372	IPO13	chr1:43946943..43946979,chr1:43946661..43947043,+;peak:chr1:43946965..43946966,+;peakCounts:8028.9	1	43946943	43946979	43946820	43947040	+	-0.1235	0.273008	-0.120467	0.313599	-0.00954259	0.976853	67.8052		open	132	NA	NA	NA	NA	NA
373	DPH2	chr1:43970005..43970013,chr1:43969961..43970060,+;peak:chr1:43970009..43970010,+;peakCounts:3027.6	1	43970005	43970013	43969780	43970000	+	-0.315858	0.0999658	-0.106845	0.654339	0.181623	0.424989	11.1163		open	129	NA	NA	1	1	1
374	DPH2	chr1:43971891..43971916,chr1:43971845..43971943,+;peak:chr1:43971905..43971906,+;peakCounts:124.2	1	43971891	43971916	43971680	43971920	+	0.194719	0.889782	-0.102977	0.922298	0.0351127	0.980696	0.846999		open	16	NA	NA	1	1	1
375	ATP6V0B	chr1:43974954..43974960,chr1:43974888..43975082,+;peak:chr1:43974959..43974960,+;peakCounts:11598.3	1	43974954	43974960	43974780	43975000	+	0.233985	0.0518659	0.265337	0.0058646	0.246599	0.03734	36.2297		open	195	NA	NA	NA	NA	NA
376	DMAP1	chr1:44213460..44213477,chr1:44213421..44213528,+;peak:chr1:44213470..44213471,+;peakCounts:2232.9	1	44213460	44213477	44213280	44213780	+	-0.156619	0.381285	-0.260197	0.0121528	-0.129136	0.304825	20.5679		open	501	NA	NA	NA	NA	NA
377	ERI3	chr1:44355244..44355260,chr1:44355142..44355315,-;peak:chr1:44355255..44355256,-;peakCounts:6337.8	1	44355244	44355260	44355260	44355480	-	0.0406899	0.797368	-0.0580237	0.649969	-0.0756017	0.652352	52.1582		open	146	NA	NA	NA	NA	NA
378	RNF220	chr1:44631963..44631968,chr1:44631945..44632206,+;peak:chr1:44631967..44631968,+;peakCounts:10251.9	1	44631963	44631968	44631840	44632040	+	-0.216187	0.107185	-0.146891	0.299297	-0.236924	0.156805	24.5253		open	169	NA	NA	NA	NA	NA
379	TMEM53	chr1:44674475..44674488,chr1:44674414..44674506,-;peak:chr1:44674480..44674481,-;peakCounts:240.3	1	44674475	44674488	44674480	44674720	-	0.251678	0.631798	0.113616	0.83556	0.297719	0.486619	1.79701		open	105	NA	NA	NA	NA	NA
380	RNU5F-1	chr1:44721902..44721903,-	1	44721902	44721903	44721620	44721800	-	0.720076	NA	0.79839	0.534456	0.898744	0.48318	0.226097		open	277	NA	NA	NA	NA	NA
381	RNU5D-1	chr1:44731169..44731170,-	1	44731169	44731170	44730565	44731000	-	0.175393	0.910975	0.241392	0.962515	0.111517	0.939341	0.609286		open	162	NA	NA	NA	NA	NA
382	RPS8	chr1:44775573..44775574,chr1:44775507..44775610,+;peak:chr1:44775573..44775574,+;peakCounts:109294.2	1	44775573	44775574	44775440	44775640	+	-0.309502	0.231706	-0.381086	0.00053993	-0.203865	0.0810711	179.326		open	226	DEP	DEG	NA	NA	NA
383	PLK3	chr1:44800373..44800378,+	1	44800373	44800378	44799780	44800380	+	1.06212	0.00620727	0.379145	0.428318	0.253716	0.737576	1.93089		open	222	DEP	DEG	NA	NA	NA
384	RNU5E-6P	chr1:44819996..44819999,-	1	44819996	44819999	44820080	44820340	-	1.4428	NA	1.55074	0.372823	1.94076	0.166743	0.20396		open	107	NA	NA	NA	NA	NA
385	EIF2B3	chr1:44986590..44986600,chr1:44986513..44986627,-;peak:chr1:44986594..44986595,-;peakCounts:12687.3	1	44986590	44986600	44986560	44986780	-	-0.0867207	0.511299	-0.17641	0.0924734	-0.132804	0.191459	59.1847		open	347	NA	NA	NA	NA	NA
386	HECTD3	chr1:45011318..45011329,chr1:45011264..45011371,-;peak:chr1:45011323..45011324,-;peakCounts:1402.2	1	45011318	45011329	45011260	45011460	-	-0.132683	0.500761	-0.000261333	0.999501	0.037598	0.874523	14.2114		open	134	NA	NA	NA	NA	NA
387	UROD	chr1:45012242..45012258,chr1:45012096..45012279,+;peak:chr1:45012253..45012254,+;peakCounts:4553.1	1	45012242	45012258	45012040	45012260	+	0.00403093	0.994396	-0.066569	0.693622	-0.031508	0.893138	29.3371		open	233	NA	NA	NA	NA	NA
388	MUTYH	chr1:45340406..45340423,chr1:45340389..45340476,-;peak:chr1:45340417..45340418,-;peakCounts:343.8	1	45340406	45340423	45340360	45340560	-	-0.123452	0.859524	-0.228999	0.576185	-0.313197	0.435536	1.76553		open	106	NA	NA	NA	NA	NA
389	AL451136.1	chr1:45491151..45491166,chr1:45491031..45491187,-;peak:chr1:45491165..45491166,-;peakCounts:256.5	1	45491151	45491166	45491100	45491460	-	-0.548783	0.048947	-0.97277	0.000181091	-1.29318	2.58e-07	2.68121		open	133	DEP	DEG	NA	NA	NA
389	TESK2	chr1:45491151..45491166,chr1:45491031..45491187,-;peak:chr1:45491165..45491166,-;peakCounts:256.5	1	45491151	45491166	45491100	45491460	-	-0.548783	0.048947	-0.97277	0.000181091	-1.29318	2.58e-07	2.68121		open	133	DEP	DEG	NA	NA	NA
390	MMACHC	chr1:45500311..45500326,chr1:45500281..45500400,+;peak:chr1:45500319..45500320,+;peakCounts:1427.4	1	45500311	45500326	45500000	45500280	+	-0.260647	0.335223	-0.0580916	0.841444	0.5194	0.00179925	9.78022		open	256	DEP	DEG	NA	NA	NA
391	PRDX1	chr1:45521882..45521884,chr1:45521824..45522035,-;peak:chr1:45521882..45521883,-;peakCounts:47687.4	1	45521882	45521884	45521820	45522040	-	-0.253702	0.417985	-0.23245	0.327563	-0.124922	0.776038	131.662		open	274	NA	NA	NA	NA	NA
392	AKR1A1	chr1:45550836..45550854,chr1:45550789..45550917,+;peak:chr1:45550843..45550844,+;peakCounts:586.5	1	45550836	45550854	45550660	45551140	+	0.143721	0.531749	0.0173217	0.954068	0.0220314	0.933857	12.1029		open	200	NA	NA	NA	NA	NA
393	NASP	chr1:45584044..45584045,+	1	45584044	45584045	45583880	45584080	+	0.159541	0.592118	-0.0389991	0.917525	0.123892	0.737591	6.58724		open	116	NA	NA	NA	NA	NA
394	GPBP1L1	chr1:45686516..45686534,chr1:45686414..45686630,-;peak:chr1:45686520..45686521,-;peakCounts:3265.2	1	45686516	45686534	45686500	45686740	-	-0.052014	0.823906	-0.236024	0.0421275	-0.183335	0.143283	30.5508		open	99	NA	NA	1	1	1
395	GPBP1L1	chr1:45687062..45687077,chr1:45687017..45687158,-;peak:chr1:45687069..45687070,-;peakCounts:936.9	1	45687062	45687077	45687100	45687380	-	-0.114594	0.845048	-0.349799	0.38352	0.19768	0.636383	4.20878		open	174	NA	NA	1	1	1
396	TMEM69	chr1:45688188..45688202,chr1:45688155..45688234,+;peak:chr1:45688201..45688202,+;peakCounts:1376.1	1	45688188	45688202	45688040	45688460	+	0.031675	0.972152	0.427233	0.192018	0.520663	0.136036	4.6451		open	285	NA	NA	NA	NA	NA
397	IPP	chr1:45750619..45750674,chr1:45750611..45750830,-;peak:chr1:45750647..45750648,-;peakCounts:955.8	1	45750619	45750674	45750580	45750900	-	-0.0551836	0.829937	-0.119594	0.427682	-0.126289	0.385886	15.9456		open	187	NA	NA	NA	NA	NA
398	MAST2	chr1:45803606..45803618,chr1:45803502..45803688,+;peak:chr1:45803611..45803612,+;peakCounts:5095.8	1	45803606	45803618	45803400	45803640	+	0.0401466	0.925258	0.0398983	0.87714	0.0450585	0.870169	28.3537		open	118	NA	NA	1	1	1
399	MAST2	chr1:45913586..45913597,chr1:45913527..45913670,+;peak:chr1:45913591..45913592,+;peakCounts:3046.5	1	45913586	45913597	45913400	45913640	+	-0.119202	0.672585	-0.028042	0.93369	0.364159	0.0572041	14.2419		open	67	NA	NA	1	1	1
400	PIK3R3	chr1:46132626..46132628,chr1:46132586..46132662,-;peak:chr1:46132627..46132628,-;peakCounts:117.4	1	46132626	46132628	46132520	46132740	-	1.62527	7.91e-16	-0.343495	0.280168	-0.536145	0.0630174	5.70902		open	123	DEP	DEG	NA	NA	NA
401	POMGNT1	chr1:46198430..46198439,chr1:46198351..46198499,-;peak:chr1:46198433..46198434,-;peakCounts:10971.9	1	46198430	46198439	46198406	46198648	-	-0.272299	0.051478	-0.294151	0.0276761	-0.235335	0.211822	34.0163		open	94	NA	NA	NA	NA	NA
402	LRRC41	chr1:46303270..46303282,chr1:46303128..46303392,-;peak:chr1:46303276..46303277,-;peakCounts:6135.3	1	46303270	46303282	46303220	46303420	-	0.0229169	0.952334	0.038946	0.84931	0.0150452	0.958153	18.6524		open	163	NA	NA	NA	NA	NA
403	UQCRH	chr1:46303686..46303708,chr1:46303611..46303816,+;peak:chr1:46303697..46303698,+;peakCounts:98208.9	1	46303686	46303708	46303560	46303760	+	0.139688	0.435737	-0.0653977	0.687396	0.0106777	0.951315	408.135		open	120	NA	NA	NA	NA	NA
404	NSUN4	chr1:46340804..46340819,chr1:46340706..46340851,+;peak:chr1:46340811..46340812,+;peakCounts:848.7	1	46340804	46340819	46340620	46340840	+	0.176196	0.701109	0.271535	0.398819	0.430999	0.114456	3.32841		open	310	NA	NA	NA	NA	NA
405	FAAH	chr1:46394331..46394342,chr1:46394263..46394364,+;peak:chr1:46394339..46394340,+;peakCounts:834.3	1	46394331	46394342	46394180	46394600	+	-0.114904	0.811201	-0.325599	0.151952	-0.449901	0.0929839	4.56011		open	236	NA	NA	NA	NA	NA
406	MKNK1	chr1:46604241..46604257,chr1:46604217..46604321,-;peak:chr1:46604248..46604249,-;peakCounts:895.5	1	46604241	46604257	46604220	46604440	-	-0.157695	0.629793	-0.0853075	0.764439	0.190135	0.385534	8.08153		open	134	NA	DEG	0.034503	0.398788	0.0525536
407	MKNK1	chr1:46616810..46616816,chr1:46616780..46616918,-;peak:chr1:46616810..46616811,-;peakCounts:4240.8	1	46616810	46616816	46616840	46617060	-	0.745071	0.000140336	0.497573	0.0312244	0.981786	7.37e-09	12.4364		open	90	DEP	DEG	0.034503	0.398788	0.0525536
408	ATPAF1	chr1:46668332..46668342,chr1:46668211..46668610,-;peak:chr1:46668336..46668337,-;peakCounts:16743.6	1	46668332	46668342	46668245	46668700	-	-0.148717	0.456104	-0.137697	0.241394	-0.19963	0.335317	213.558		open	171	NA	NA	NA	NA	NA
409	EFCAB14	chr1:46719108..46719122,chr1:46719018..46719159,-;peak:chr1:46719119..46719120,-;peakCounts:1921.3	1	46719108	46719122	46719080	46719400	-	-0.162567	0.362421	-0.156451	0.293542	-0.181407	0.18116	27.7583		open	214	NA	NA	NA	NA	NA
410	CYP4B1	chr1:46798994..46799067,chr1:46798994..46799067,+	1	46798994	46799067	46798880	46799120	+	0.415253	0.249526	0.0182724	0.980513	-0.327158	0.479749	2.53175		open	20	NA	NA	NA	NA	NA
411	CMPK1	chr1:47333781..47333813,chr1:47333738..47333987,+;peak:chr1:47333790..47333791,+;peakCounts:4206.6	1	47333781	47333813	47333560	47333880	+	-0.0981928	0.48379	-0.135632	0.196408	-0.19636	0.0477719	73.7787		open	128	NA	NA	NA	NA	NA
412	FAF1	chr1:50960231..50960249,chr1:50959870..50960299,-;peak:chr1:50960243..50960244,-;peakCounts:3424.5	1	50960231	50960249	50960180	50960440	-	-0.0310083	0.881403	-0.0292701	0.84984	-0.109357	0.291103	59.3737		open	278	NA	NA	NA	NA	NA
413	CDKN2C	chr1:50970251..50970260,chr1:50970194..50970278,+;peak:chr1:50970253..50970254,+;peakCounts:835.2	1	50970251	50970260	50970080	50970300	+	-0.0578294	0.913737	-0.161873	0.562841	-0.255028	0.254737	5.23443		open	68	NA	NA	NA	NA	NA
414	RNF11	chr1:51236279..51236306,chr1:51236247..51236718,+;peak:chr1:51236293..51236294,+;peakCounts:2432.3	1	51236279	51236306	51236100	51236380	+	-0.043297	0.84695	0.0310464	0.815544	-0.0843614	0.5598	98.9862		open	206	NA	NA	NA	NA	NA
415	EPS15-AS1	chr1:51518267..51518286,chr1:51518244..51518318,+;peak:chr1:51518271..51518272,+;peakCounts:384.3	1	51518267	51518286	51518020	51518340	+	0.0809002	0.896152	-0.362099	0.374366	-0.217374	0.707418	2.61288		open	142	NA	NA	NA	NA	NA
416	EPS15	chr1:51519251..51519277,chr1:51519210..51519445,-;peak:chr1:51519264..51519265,-;peakCounts:3627	1	51519251	51519277	51519120	51519560	-	-0.192956	0.484992	-0.243088	0.154369	-0.098747	0.818384	24.265		open	258	NA	NA	NA	NA	NA
417	OSBPL9	chr1:51617091..51617093,chr1:51617049..51617203,+;peak:chr1:51617091..51617092,+;peakCounts:13335.3	1	51617091	51617093	51616940	51617742	+	-0.0157739	0.970447	-0.180711	0.434792	-0.279559	0.128137	25.9544		open	133	NA	NA	NA	NA	NA
418	NRDC	chr1:51878719..51878730,chr1:51878291..51878811,-;peak:chr1:51878726..51878727,-;peakCounts:27802.8	1	51878719	51878730	51878740	51879020	-	-0.163483	0.0865927	-0.174088	0.0539353	-0.125646	0.0964546	173.788		open	115	NA	NA	NA	NA	NA
419	KTI12	chr1:52033780..52033822,-	1	52033780	52033822	52033700	52033880	-	0.0207277	0.980544	0.377625	0.139433	0.250593	0.430288	2.74618		open	154	NA	NA	NA	NA	NA
420	TXNDC12	chr1:52055187..52055206,chr1:52055157..52055249,-;peak:chr1:52055190..52055191,-;peakCounts:1000.8	1	52055187	52055206	52055140	52055380	-	-0.0404266	0.909304	-0.0233309	0.928072	0.0168513	0.955382	11.6668		open	122	NA	NA	NA	NA	NA
421	BTF3L4	chr1:52056292..52056309,chr1:52056237..52056340,+;peak:chr1:52056300..52056301,+;peakCounts:5207.4	1	52056292	52056309	52056100	52056300	+	-0.0983097	0.619002	-0.0411271	0.826895	-0.0311203	0.888796	40.973		open	105	NA	NA	NA	NA	NA
422	ZFYVE9	chr1:52142096..52142114,chr1:52141860..52142262,+;peak:chr1:52142107..52142108,+;peakCounts:2348.1	1	52142096	52142114	52141800	52142180	+	-0.137739	0.459223	-0.170992	0.133481	-0.155264	0.239253	31.7972		open	193	NA	NA	NA	NA	NA
423	CC2D1B	chr1:52366141..52366159,chr1:52366089..52366234,-;peak:chr1:52366155..52366156,-;peakCounts:732.2	1	52366141	52366159	52366180	52366520	-	-0.0992058	0.68928	-0.0682162	0.731912	0.0311731	0.912612	16.1133		open	121	NA	NA	NA	NA	NA
424	PRPF38A	chr1:52404596..52404615,chr1:52404505..52404643,+;peak:chr1:52404601..52404602,+;peakCounts:1572.3	1	52404596	52404615	52404440	52404620	+	0.232981	0.640909	0.000331405	0.999614	0.0288308	0.975988	4.4195		open	163	NA	NA	NA	NA	NA
425	TUT4	chr1:52553088..52553095,chr1:52552975..52553113,-;peak:chr1:52553091..52553092,-;peakCounts:7597.8	1	52553088	52553095	52552980	52553260	-	0.00872482	0.979326	-0.0554947	0.723563	-0.206877	0.211822	23.364		open	119	NA	NA	NA	NA	NA
426	GPX7	chr1:52602371..52602386,chr1:52602317..52602436,+;peak:chr1:52602376..52602377,+;peakCounts:413.3	1	52602371	52602386	52602394	52602845	+	-0.134679	0.723209	-0.0178494	0.966334	-0.0744054	0.87493	4.88735		open	76	NA	NA	NA	NA	NA
427	COA7	chr1:52698336..52698349,chr1:52698261..52698384,-;peak:chr1:52698340..52698341,-;peakCounts:3204.9	1	52698336	52698349	52698020	52698520	-	0.128245	0.655488	0.567386	4.4e-07	0.879546	1.49e-16	14.5301		open	133	DEP	DEG	NA	NA	NA
428	ZYG11B	chr1:52726452..52726477,chr1:52726377..52726673,+;peak:chr1:52726471..52726472,+;peakCounts:23168.7	1	52726452	52726477	52726320	52726540	+	0.0291882	0.881506	-0.0211372	0.903598	-0.131011	0.21139	162.643		open	113	NA	NA	NA	NA	NA
429	ECHDC2	chr1:52905391..52905415,chr1:52905374..52905470,-;peak:chr1:52905394..52905395,-;peakCounts:553.5	1	52905391	52905415	52905400	52905600	-	-0.144922	0.693136	-0.426031	0.0238352	-0.493141	0.0545206	5.28473		open	6	NA	NA	1	1	1
430	ECHDC2	chr1:52921720..52921744,chr1:52921508..52921840,-;peak:chr1:52921725..52921726,-;peakCounts:4601.7	1	52921720	52921744	52921680	52921880	-	0.0594528	0.762534	0.0488925	0.686658	-0.115209	0.231616	46.996		open	134	NA	NA	1	1	1
431	SCP2	chr1:52927275..52927294,chr1:52927228..52927389,+;peak:chr1:52927285..52927286,+;peakCounts:22079.7	1	52927275	52927294	52927180	52927400	+	0.00996982	0.966511	-0.119984	0.156131	-0.172242	0.0476595	92.9559		open	105	NA	NA	1	1	1
432	SCP2	chr1:53014933..53014959,chr1:53014873..53015034,+;peak:chr1:53014954..53014955,+;peakCounts:1584	1	53014933	53014959	53014820	53015020	+	-0.150159	0.581919	-0.121418	0.53841	-0.134914	0.458305	14.0123		open	340	NA	NA	1	1	1
433	CPT2	chr1:53196818..53196828,chr1:53196744..53196941,+;peak:chr1:53196826..53196827,+;peakCounts:1525	1	53196818	53196828	53196660	53196880	+	-0.330783	0.024744	-0.196744	0.126977	-0.198199	0.236321	21.1861		open	141	NA	NA	NA	NA	NA
434	CZIB	chr1:53220599..53220607,chr1:53220536..53220675,-;peak:chr1:53220603..53220604,-;peakCounts:3302	1	53220599	53220607	53220540	53220780	-	0.0616386	0.784296	-0.0641192	0.620011	-0.0642441	0.729215	35.6578		open	150	NA	NA	NA	NA	NA
435	MAGOH	chr1:53238510..53238525,chr1:53238441..53238562,-;peak:chr1:53238515..53238516,-;peakCounts:3304.8	1	53238510	53238525	53238500	53238720	-	0.0135785	0.976088	-0.139503	0.555854	-0.0700336	0.780044	18.097		open	277	NA	NA	NA	NA	NA
436	LRP8	chr1:53328038..53328051,-	1	53328038	53328051	53328000	53328279	-	0.686621	NA	1.70937	0.705291	1.34141	0.86765	0.396648		open	85	NA	NA	NA	NA	NA
437	NDC1	chr1:53838290..53838301,chr1:53838254..53838341,-;peak:chr1:53838295..53838296,-;peakCounts:607.5	1	53838290	53838301	53838080	53838680	-	-0.054661	0.944022	0.173786	0.64839	0.367254	0.251062	2.19651		open	202	NA	NA	NA	NA	NA
438	YIPF1	chr1:53889778..53889814,chr1:53889725..53889849,-;peak:chr1:53889798..53889799,-;peakCounts:589.5	1	53889778	53889814	53889740	53889980	-	-0.312758	0.238197	-0.185257	0.496293	-0.0575136	0.895995	5.17511		open	130	NA	NA	NA	NA	NA
439	HSPB11	chr1:53946281..53946295,chr1:53946251..53946319,-;peak:chr1:53946286..53946287,-;peakCounts:216.9	1	53946281	53946295	53945700	53946140	-	-0.00393376	0.996659	-0.245068	0.318451	-0.133577	0.687981	5.40777	Bidir_26	open	85	NA	NA	NA	NA	NA
440	LRRC42	chr1:53946338..53946341,chr1:53946287..53946508,+;peak:chr1:53946338..53946339,+;peakCounts:264.2	1	53946338	53946341	53945700	53946140	+	0.187418	0.818037	0.172014	0.799006	-0.118784	0.886142	1.29841	Bidir_26	open	85	NA	NA	1	1	1
441	TMEM59	chr1:54053200..54053209,chr1:54053143..54053481,-;peak:chr1:54053200..54053201,-;peakCounts:31474.8	1	54053200	54053209	54053240	54053620	-	0.0518479	0.74864	-0.0451105	0.62904	-0.082746	0.401123	120.197	Bidir_27	open	162	NA	NA	NA	NA	NA
442	TCEANC2	chr1:54053593..54053613,chr1:54053561..54053683,+;peak:chr1:54053607..54053608,+;peakCounts:1277.1	1	54053593	54053613	54053240	54053620	+	-0.0865699	0.870639	-0.269675	0.400194	-0.141345	0.764554	3.32322	Bidir_27	open	162	NA	NA	NA	NA	NA
443	MRPL37	chr1:54200190..54200199,chr1:54200132..54200284,+;peak:chr1:54200193..54200194,+;peakCounts:13777.4	1	54200190	54200199	54200000	54200240	+	-0.0988601	0.336924	-0.0633432	0.554663	-0.104018	0.304825	106.999	Bidir_28	open	121	NA	NA	NA	NA	NA
444	CYB5RL	chr1:54200014..54200034,chr1:54199979..54200091,-;peak:chr1:54200029..54200030,-;peakCounts:452.7	1	54200014	54200034	54200000	54200240	-	-0.199978	0.678908	-0.161635	0.638475	-0.148366	0.743951	2.79801	Bidir_28	open	121	NA	NA	NA	NA	NA
445	SSBP3	chr1:54406357..54406455,chr1:54406357..54406455,-	1	54406357	54406455	54406360	54406540	-	-0.0767383	0.784998	0.0207179	0.944559	-0.347606	0.128703	15.8054		open	124	NA	NA	NA	NA	NA
446	ACOT11	chr1:54548219..54548234,chr1:54548166..54548319,+;peak:chr1:54548227..54548228,+;peakCounts:1130.4	1	54548219	54548234	54547980	54548280	+	0.183519	0.622408	0.408798	0.0654092	0.907299	8.09e-06	6.292		open	36	DEP	DEG	NA	NA	NA
447	TTC4	chr1:54715849..54715871,chr1:54715780..54715897,+;peak:chr1:54715865..54715866,+;peakCounts:1208.7	1	54715849	54715871	54715680	54715980	+	-0.113667	0.689561	0.00698998	0.982283	0.151335	0.353805	12.2997		open	393	NA	NA	NA	NA	NA
448	PARS2	chr1:54764531..54764546,chr1:54764476..54764562,-;peak:chr1:54764538..54764539,-;peakCounts:315.6	1	54764531	54764546	54764500	54764860	-	-0.0906526	0.843688	0.118655	0.692221	0.416485	0.0459039	4.48102		open	139	NA	NA	NA	NA	NA
449	DHCR24	chr1:54887194..54887195,chr1:54887128..54887271,-;peak:chr1:54887194..54887195,-;peakCounts:17217	1	54887194	54887195	54887140	54887380	-	-0.21669	0.177312	-0.212176	0.192559	-0.161746	0.444679	30.8231		open	132	NA	NA	NA	NA	NA
450	USP24	chr1:55215368..55215372,chr1:55214968..55215496,-;peak:chr1:55215370..55215371,-;peakCounts:11238.3	1	55215368	55215372	55215320	55215620	-	-0.231083	0.167126	-0.133424	0.163432	-0.0877593	0.67566	70.4936		open	182	NA	NA	NA	NA	NA
451	PLPP3	chr1:56579536..56579551,chr1:56579121..56579671,-;peak:chr1:56579545..56579546,-;peakCounts:1312	1	56579536	56579551	56579360	56579660	-	-0.025511	0.950595	0.235644	0.082178	0.405818	0.0348052	19.3157		open	128	NA	NA	NA	NA	NA
452	PRKAA2	chr1:56645309..56645336,chr1:56645074..56645513,+;peak:chr1:56645313..56645314,+;peakCounts:11140.2	1	56645309	56645336	56645120	56645500	+	-0.120974	0.280982	-0.191391	0.00694424	-0.213151	0.0240827	108.815		open	80	NA	NA	NA	NA	NA
453	OMA1	chr1:58546730..58546753,chr1:58546660..58546845,-;peak:chr1:58546741..58546742,-;peakCounts:1179.9	1	58546730	58546753	58546680	58546920	-	0.135695	0.570818	0.0584113	0.807147	0.0763765	0.778924	13.2067		open	249	NA	NA	NA	NA	NA
453	DAB1	chr1:58546730..58546753,chr1:58546660..58546845,-;peak:chr1:58546741..58546742,-;peakCounts:1179.9	1	58546730	58546753	58546680	58546920	-	0.135695	0.570818	0.0584113	0.807147	0.0763765	0.778924	13.2067		open	249	NA	NA	NA	NA	NA
454	MYSM1	chr1:58700068..58700074,chr1:58699994..58700103,-;peak:chr1:58700071..58700072,-;peakCounts:1506.6	1	58700068	58700074	58700000	58700220	-	-0.0393205	0.940492	-0.166679	0.55578	0.15244	0.638094	4.8381		open	168	NA	NA	NA	NA	NA
455	JUN	chr1:58784041..58784044,chr1:58783948..58784083,-;peak:chr1:58784042..58784043,-;peakCounts:99020.7	1	58784041	58784044	58783980	58784380	-	0.0187875	0.949385	0.0815327	0.723255	-0.0780225	0.718416	195.44		open	171	NA	NA	NA	NA	NA
456	HSD52	chr1:59198513..59198516,-	1	59198513	59198516	59198620	59198860	-	-0.155879	0.933673	-0.785191	0.48429	-0.137303	0.936078	0.582809		open	19	NA	NA	NA	NA	NA
457	FGGY	chr1:59296820..59296837,chr1:59296705..59296892,+;peak:chr1:59296832..59296833,+;peakCounts:1207.8	1	59296820	59296837	59296820	59297120	+	-0.0683267	0.847754	-0.134803	0.543449	-0.070086	0.809066	7.49162		open	132	NA	NA	1	1	1
458	CYP2J2	chr1:59926757..59926795,chr1:59926637..59926851,-;peak:chr1:59926770..59926771,-;peakCounts:1722.6	1	59926757	59926795	59926700	59926940	-	-0.353284	0.0526787	-0.182305	0.25837	-0.158577	0.582203	12.293		open	90	NA	NA	NA	NA	NA
459	NFIA	chr1:61082604..61082627,chr1:61082357..61082809,+;peak:chr1:61082620..61082621,+;peakCounts:1625	1	61082604	61082627	61082460	61082660	+	-0.058359	0.855344	-0.156115	0.286158	-0.19459	0.199757	23.6795		open	92	NA	NA	1	1	1
460	TM2D1	chr1:61725137..61725141,chr1:61725039..61725179,-;peak:chr1:61725140..61725141,-;peakCounts:5062.7	1	61725137	61725141	61725060	61725540	-	-0.124938	0.445978	-0.175659	0.107853	-0.180837	0.10099	31.9594		open	254	NA	NA	NA	NA	NA
461	PATJ	chr1:61742417..61742471,chr1:61742266..61742521,+;peak:chr1:61742429..61742430,+;peakCounts:1058.4	1	61742417	61742471	61742160	61743059	+	0.0940849	0.668766	-0.148551	0.316226	-0.0501548	0.858969	14.7868		open	83	NA	NA	1	1	1
462	USP1	chr1:62436389..62436401,chr1:62436291..62436435,+;peak:chr1:62436394..62436395,+;peakCounts:190.8	1	62436389	62436401	62436300	62436760	+	0.553574	0.501467	-0.234588	0.810554	-0.204004	0.849698	0.58459		open	107	NA	NA	1	1	1
463	USP1	chr1:62437020..62437037,chr1:62436973..62437102,+;peak:chr1:62437028..62437029,+;peakCounts:362.7	1	62437020	62437037	62436940	62437680	+	0.0473717	0.939256	0.086903	0.809727	0.189672	0.539262	3.98942		open	82	NA	NA	1	1	1
464	DOCK7	chr1:62688338..62688378,chr1:62688272..62688434,-;peak:chr1:62688372..62688373,-;peakCounts:362.7	1	62688338	62688378	62688280	62688520	-	-0.0436012	0.950595	-0.127409	0.731828	-0.106154	0.806329	3.05532		open	205	NA	NA	NA	NA	NA
465	ALG6	chr1:63367622..63367647,chr1:63367606..63367670,+;peak:chr1:63367626..63367627,+;peakCounts:542.7	1	63367622	63367647	63367280	63367680	+	-0.16586	0.674884	0.106369	0.710839	0.0430495	0.922812	3.97724		open	121	NA	NA	NA	NA	NA
466	ITGB3BP	chr1:63523212..63523229,chr1:63523180..63523305,-;peak:chr1:63523224..63523225,-;peakCounts:156.6	1	63523212	63523229	63523160	63523640	-	0.455174	0.801582	0.109697	0.957099	0.404033	0.801803	0.482122		open	328	NA	NA	NA	NA	NA
467	DLEU2L	chr1:63547937..63547943,chr1:63547925..63548006,+;peak:chr1:63547937..63547938,+;peakCounts:96.3	1	63547937	63547943	63547700	63548000	+	1.1345	NA	1.85612	0.135418	1.98811	0.133015	0.317527		open	28	NA	NA	NA	NA	NA
467	EFCAB7	chr1:63547937..63547943,chr1:63547925..63548006,+;peak:chr1:63547937..63547938,+;peakCounts:96.3	1	63547937	63547943	63547700	63548000	+	1.1345	NA	1.85612	0.135418	1.98811	0.133015	0.317527		open	28	NA	NA	NA	NA	NA
468	PGM1	chr1:63593371..63593379,chr1:63593079..63593736,+;peak:chr1:63593371..63593372,+;peakCounts:75416.4	1	63593371	63593379	63593240	63593820	+	-0.0977445	0.589885	-0.203727	0.0119821	-0.187729	0.147168	476.915		open	94	NA	NA	1	1	1
469	PGM1	chr1:63623210..63623258,chr1:63622884..63623514,+;peak:chr1:63623243..63623244,+;peakCounts:1647.9	1	63623210	63623258	63622900	63623160	+	-0.0928535	0.801582	-0.387005	0.178979	-0.261133	0.789386	17.6734		open	25	NA	NA	1	1	1
470	ROR1	chr1:63774011..63774031,chr1:63773972..63774072,+;peak:chr1:63774016..63774017,+;peakCounts:172.8	1	63774011	63774031	63773860	63774060	+	0.0529963	0.959423	-0.129549	0.879291	0.0474051	0.962952	1.01641		open	141	NA	NA	NA	NA	NA
471	CACHD1	chr1:64470128..64470134,chr1:64470101..64470265,+;peak:chr1:64470128..64470129,+;peakCounts:281.7	1	64470128	64470134	64470040	64470300	+	-0.639599	0.494779	0.0777546	0.944559	0.128458	0.912657	0.632607		open	128	NA	NA	NA	NA	NA
472	RAVER2	chr1:64745043..64745080,chr1:64744835..64745211,+;peak:chr1:64745074..64745075,+;peakCounts:1914.3	1	64745043	64745080	64744880	64745120	+	-0.0886283	0.727515	0.00851708	0.976975	-0.139308	0.382587	14.5198		open	125	NA	NA	NA	NA	NA
473	JAK1	chr1:64966510..64966524,chr1:64966351..64966620,-;peak:chr1:64966518..64966519,-;peakCounts:5757.3	1	64966510	64966524	64966420	64966760	-	-0.228176	0.0896068	-0.0644166	0.568287	-0.0862707	0.559433	40.259		open	112	NA	NA	1	1	1
474	JAK1	chr1:65067714..65067737,-	1	65067714	65067737	65067720	65068000	-	0.189816	0.654428	0.147645	0.62276	-0.388071	0.135356	3.63114		open	99	NA	NA	1	1	1
475	DNAJC6	chr1:65254461..65254462,+	1	65254461	65254462	65254320	65254520	+	-0.131739	0.948745	0.258977	0.831469	-0.144704	0.933492	0.377868		open	88	NA	NA	NA	NA	NA
476	LEPROT	chr1:65420709..65420719,chr1:65420509..65420733,+;peak:chr1:65420717..65420718,+;peakCounts:4504.5	1	65420709	65420719	65420220	65420700	+	-0.257223	0.160812	-0.41558	0.106799	-0.180603	0.657626	16.1053		open	74	NA	NA	NA	NA	NA
477	PDE4B	chr1:66332408..66332414,chr1:66332129..66332506,+;peak:chr1:66332413..66332414,+;peakCounts:2501.1	1	66332408	66332414	66332180	66332520	+	-0.0238105	0.980544	0.230156	0.62904	0.258926	0.532473	6.62997		open	93	NA	NA	NA	NA	NA
478	MIER1	chr1:66924984..66925014,chr1:66924897..66925038,+;peak:chr1:66924989..66924990,+;peakCounts:500.4	1	66924984	66925014	66924800	66925020	+	-0.270696	0.397774	-0.360553	0.117731	0.176876	0.602614	4.00436		open	133	NA	NA	1	1	1
479	MIER1	chr1:66925327..66925342,chr1:66925270..66925352,+;peak:chr1:66925333..66925334,+;peakCounts:206.1	1	66925327	66925342	66925180	66925500	+	-0.198849	0.855344	-0.180275	0.814072	0.20048	0.793149	0.8759		open	118	NA	NA	1	1	1
480	MIER1	chr1:66930246..66930281,chr1:66930115..66930398,+;peak:chr1:66930269..66930270,+;peakCounts:844.2	1	66930246	66930281	66930100	66930400	+	0.0338665	0.938263	-0.107963	0.684997	-0.0154244	0.971082	6.86313		open	130	NA	NA	1	1	1
481	SLC35D1	chr1:67054139..67054153,chr1:67054016..67054181,-;peak:chr1:67054147..67054148,-;peakCounts:313.2	1	67054139	67054153	67053580	67054560	-	0.597399	0.0846698	0.276036	0.501703	0.14856	0.791459	1.86541		open	142	NA	NA	NA	NA	NA
482	IL12RB2	chr1:67307868..67307877,chr1:67307832..67307994,+;peak:chr1:67307872..67307873,+;peakCounts:500.4	1	67307868	67307877	67307820	67308040	+	-0.231922	0.65835	0.106051	0.793215	0.289872	0.48327	3.20865		open	48	NA	NA	NA	NA	NA
483	SERBP1	chr1:67430381..67430390,chr1:67430053..67430496,-;peak:chr1:67430385..67430386,-;peakCounts:24452.1	1	67430381	67430390	67430360	67430620	-	-0.114828	0.49062	-0.0869045	0.567341	-0.0796627	0.680265	84.1948		open	122	NA	NA	NA	NA	NA
484	GADD45A	chr1:67685156..67685445,chr1:67685156..67685445,+	1	67685156	67685445	67685020	67685280	+	0.686414	1.83e-06	1.21108	1.06e-08	1.09052	5.46e-06	25.809		open	268	DEP	DEG	NA	NA	NA
485	GNG12	chr1:67833425..67833472,chr1:67833343..67833481,-;peak:chr1:67833437..67833438,-;peakCounts:697.5	1	67833425	67833472	67833040	67833785	-	-0.144551	0.650647	-0.157508	0.51296	-0.106	0.704792	8.9529		open	62	NA	NA	NA	NA	NA
486	WLS	chr1:68232515..68232528,chr1:68232445..68232577,-;peak:chr1:68232522..68232523,-;peakCounts:559.8	1	68232515	68232528	68232460	68232680	-	-0.0107366	0.989123	-0.0443801	0.915061	-0.176224	0.616844	3.53051		open	103	NA	NA	NA	NA	NA
487	LRRC40	chr1:70205574..70205579,chr1:70205543..70205692,-;peak:chr1:70205578..70205579,-;peakCounts:1944.9	1	70205574	70205579	70205540	70205780	-	0.111025	0.725481	-0.0652401	0.811926	-0.0631693	0.839808	7.56729	Bidir_29	open	329	NA	NA	NA	NA	NA
488	SRSF11	chr1:70205713..70205730,chr1:70205669..70205762,+;peak:chr1:70205723..70205724,+;peakCounts:2197.8	1	70205713	70205730	70205540	70205780	+	0.13337	0.476891	0.09313	0.528941	0.130475	0.410308	21.8293	Bidir_29	open	329	NA	NA	1	1	1
489	SRSF11	chr1:70221454..70221486,chr1:70221350..70221530,+;peak:chr1:70221476..70221477,+;peakCounts:830.7	1	70221454	70221486	70221300	70221480	+	0.348636	0.091918	0.36618	0.0507627	0.284691	0.137907	8.62593		open	205	NA	NA	1	1	1
490	ANKRD13C	chr1:70354715..70354725,chr1:70354656..70354747,-;peak:chr1:70354721..70354722,-;peakCounts:2162.7	1	70354715	70354725	70354680	70354880	-	0.100932	0.725481	0.086767	0.672085	0.00158891	0.995896	12.9331		open	160	NA	NA	NA	NA	NA
491	CTH	chr1:70411262..70411269,chr1:70411210..70411276,+;peak:chr1:70411267..70411268,+;peakCounts:621	1	70411262	70411269	70411020	70411300	+	0.338532	0.579297	0.227548	0.705374	0.139449	0.87278	1.57429		open	136	NA	NA	NA	NA	NA
492	ZRANB2	chr1:71081026..71081035,chr1:71080996..71081088,-;peak:chr1:71081034..71081035,-;peakCounts:10373.4	1	71081026	71081035	71080960	71081400	-	-0.0543895	0.844626	-0.0309571	0.910087	0.128468	0.482403	32.1412		open	166	NA	NA	NA	NA	NA
493	FPGT	chr1:74198238..74198249,chr1:74198205..74198319,+;peak:chr1:74198243..74198244,+;peakCounts:1161.9	1	74198238	74198249	74198040	74198360	+	-0.0588021	0.88398	-0.0483181	0.875281	-0.0270797	0.944368	7.37528		open	152	NA	NA	NA	NA	NA
493	FPGT-TNNI3K	chr1:74198238..74198249,chr1:74198205..74198319,+;peak:chr1:74198243..74198244,+;peakCounts:1161.9	1	74198238	74198249	74198040	74198360	+	-0.0588021	0.88398	-0.0483181	0.875281	-0.0270797	0.944368	7.37528		open	152	NA	NA	NA	NA	NA
494	CRYZ	chr1:74733046..74733066,chr1:74732978..74733120,-;peak:chr1:74733047..74733048,-;peakCounts:2730.6	1	74733046	74733066	74733040	74733260	-	-0.228768	0.430964	-0.240639	0.248072	-0.147329	0.620406	10.5696	Bidir_30	open	237	NA	NA	NA	NA	NA
495	TYW3	chr1:74733164..74733180,chr1:74733137..74733266,+;peak:chr1:74733173..74733174,+;peakCounts:566.1	1	74733164	74733180	74733040	74733260	+	0.0198056	0.974049	0.0431877	0.908439	0.116152	0.719116	5.20078	Bidir_30	open	237	NA	NA	NA	NA	NA
496	ACADM	chr1:75724749..75724766,chr1:75724568..75724815,+;peak:chr1:75724760..75724761,+;peakCounts:49068	1	75724749	75724766	75724580	75724840	+	0.061508	0.68587	-0.0449182	0.736765	-0.0552279	0.790826	306.589		open	179	NA	NA	NA	NA	NA
497	RABGGTB	chr1:75786255..75786256,chr1:75786160..75786314,+;peak:chr1:75786255..75786256,+;peakCounts:7390.8	1	75786255	75786256	75786060	75786320	+	0.0887524	0.783832	-0.0058531	0.987196	0.121411	0.645928	12.6949		open	171	NA	NA	NA	NA	NA
498	ST6GALNAC3	chr1:76074740..76074759,chr1:76074689..76074837,+;peak:chr1:76074745..76074746,+;peakCounts:276.3	1	76074740	76074759	76074479	76074900	+	0.674016	0.0785751	0.860039	0.0238648	0.4468	0.449788	2.05073		open	87	NA	NA	NA	NA	NA
499	PIGK	chr1:77219420..77219430,chr1:77219401..77219463,-;peak:chr1:77219425..77219426,-;peakCounts:1939.5	1	77219420	77219430	77219340	77219560	-	-0.0657398	0.873055	-0.124727	0.801808	-0.0146243	0.985685	8.98012		open	227	NA	NA	NA	NA	NA
500	ZZZ3	chr1:77682662..77682670,chr1:77682620..77682680,-;peak:chr1:77682665..77682666,-;peakCounts:265.5	1	77682662	77682670	77682580	77682780	-	-0.00939817	0.994103	-0.0616738	0.915675	0.00171018	0.997133	2.65677		open	142	NA	NA	1	1	1
501	ZZZ3	chr1:77683390..77683445,chr1:77683293..77683552,-;peak:chr1:77683418..77683419,-;peakCounts:551.7	1	77683390	77683445	77683360	77683600	-	-0.14531	0.672192	-0.0503336	0.874822	-0.16101	0.51722	7.98828		open	182	NA	NA	1	1	1
502	USP33	chr1:77759837..77759852,chr1:77759709..77759894,-;peak:chr1:77759851..77759852,-;peakCounts:1188.1	1	77759837	77759852	77759740	77759960	-	0.0186947	0.956276	-0.0236264	0.916606	-0.0315428	0.904207	17.4516		open	171	NA	NA	NA	NA	NA
503	MIGA1	chr1:77779655..77779661,chr1:77779609..77779712,+;peak:chr1:77779657..77779658,+;peakCounts:580.6	1	77779655	77779661	77779500	77779700	+	0.00435085	0.995313	-0.091954	0.676621	-0.0702614	0.828029	8.85988		open	214	NA	NA	NA	NA	NA
504	NEXN	chr1:77888618..77888633,chr1:77888458..77888775,+;peak:chr1:77888627..77888628,+;peakCounts:41685.3	1	77888618	77888633	77888100	77888640	+	0.292877	0.0662449	0.40388	0.0258486	0.202123	0.375094	219.412		open	95	NA	NA	NA	NA	NA
505	FUBP1	chr1:77979062..77979090,chr1:77979014..77979143,-;peak:chr1:77979067..77979068,-;peakCounts:952.2	1	77979062	77979090	77979040	77979260	-	0.194822	0.461686	0.23416	0.295368	0.206782	0.278495	11.9262	Bidir_31	open	103	NA	NA	NA	NA	NA
506	DNAJB4	chr1:77979169..77979184,chr1:77979147..77979340,+;peak:chr1:77979176..77979177,+;peakCounts:2954.7	1	77979169	77979184	77979040	77979260	+	-0.0489272	0.868588	-0.165183	0.338178	-0.298584	0.0160492	17.4382	Bidir_31	open	103	NA	DEG	0.878969	0.314422	1
507	DNAJB4	chr1:78004932..78004942,chr1:78004778..78005082,+;peak:chr1:78004938..78004939,+;peakCounts:9539.1	1	78004932	78004942	78004720	78004980	+	0.934365	1.59e-06	0.980559	7.18e-07	0.213188	0.506094	40.6442	Bidir_32	open	136	DEP	DEG	0.878969	0.314422	1
508	AC103591.3	chr1:78004553..78004554,-	1	78004553	78004554	78004720	78004980	-	0.132408	NA	0.293746	0.870063	0.089717	0.969563	0.299179	Bidir_32	open	136	NA	NA	NA	NA	NA
509	IFI44L	chr1:78620442..78620455,chr1:78620405..78620492,+;peak:chr1:78620447..78620448,+;peakCounts:288.9	1	78620442	78620455	78620260	78620448	+	-0.231215	0.837078	-0.955368	0.0773708	-0.891297	0.140265	0.922614		open	64	NA	NA	NA	NA	NA
510	TTLL7	chr1:83999112..83999136,chr1:83999094..83999180,-;peak:chr1:83999122..83999123,-;peakCounts:446.4	1	83999112	83999136	83999080	83999520	-	0.0291525	0.970935	-0.0810295	0.873761	-0.0549933	0.941646	3.02261		open	112	NA	NA	NA	NA	NA
511	AL359504.1	chr1:84077945..84077961,chr1:84077890..84078018,-;peak:chr1:84077955..84077956,-;peakCounts:172.8	1	84077945	84077961	84077580	84078240	-	-0.276952	0.683236	-0.418135	0.371225	-0.557154	0.258296	1.09459	Bidir_33	open	102	NA	NA	NA	NA	NA
512	PRKACB	chr1:84078075..84078090,chr1:84078008..84078179,+;peak:chr1:84078078..84078079,+;peakCounts:351.9	1	84078075	84078090	84077580	84078240	+	0.00705971	0.992363	-0.0863361	0.785824	-0.145543	0.608111	6.30294	Bidir_33	open	102	NA	NA	NA	NA	NA
513	SAMD13	chr1:84298482..84298491,chr1:84298471..84298570,+;peak:chr1:84298482..84298483,+;peakCounts:363.6	1	84298482	84298491	84298400	84299608	+	0.200164	0.79653	-0.351834	0.527827	-0.46294	0.430427	0.938003		open	128	NA	NA	NA	NA	NA
514	RPF1	chr1:84479263..84479272,chr1:84479233..84479316,+;peak:chr1:84479266..84479267,+;peakCounts:5191.2	1	84479263	84479272	84479140	84479660	+	0.193685	0.238197	0.126497	0.434365	0.175671	0.180597	16.6234		open	143	NA	NA	NA	NA	NA
515	GNG5	chr1:84506178..84506187,chr1:84506014..84506314,-;peak:chr1:84506182..84506183,-;peakCounts:39307.5	1	84506178	84506187	84506140	84506340	-	-0.0258635	0.943278	-0.0710229	0.604782	-0.0637439	0.687601	235.492		open	115	NA	NA	NA	NA	NA
516	CTBS	chr1:84574441..84574456,chr1:84574302..84574485,-;peak:chr1:84574444..84574445,-;peakCounts:283.2	1	84574441	84574456	84574360	84574560	-	-0.0959581	0.793696	-0.0346759	0.919465	0.0122973	0.978857	5.46948		open	155	NA	NA	NA	NA	NA
517	SSX2IP	chr1:84690448..84690490,chr1:84690399..84690596,-;peak:chr1:84690460..84690461,-;peakCounts:243.9	1	84690448	84690490	84690520	84690740	-	-0.0967096	0.868032	0.00459268	0.993009	0.289587	0.403921	3.07973		open	199	NA	NA	NA	NA	NA
518	SYDE2	chr1:85201701..85201745,chr1:85201593..85201751,-;peak:chr1:85201726..85201727,-;peakCounts:218.7	1	85201701	85201745	85201620	85201860	-	0.00301615	0.998547	0.0862349	0.860942	0.212281	0.556719	2.68951		open	95	NA	NA	NA	NA	NA
519	C1orf52	chr1:85259658..85259664,chr1:85259619..85259712,-;peak:chr1:85259661..85259662,-;peakCounts:2193.3	1	85259658	85259664	85259640	85259820	-	0.215639	0.174657	0.11485	0.511293	0.0691303	0.733933	18.534		open	213	NA	NA	NA	NA	NA
520	BCL10	chr1:85276470..85276528,chr1:85276347..85276638,-;peak:chr1:85276516..85276517,-;peakCounts:327.6	1	85276470	85276528	85276500	85276900	-	-0.217064	0.502125	0.407583	0.0384799	0.702491	0.00563276	5.36341		open	125	DEP	DEG	NA	NA	NA
521	DDAH1	chr1:85379928..85379945,chr1:85379845..85379981,-;peak:chr1:85379939..85379940,-;peakCounts:497.7	1	85379928	85379945	85379888	85380033	-	-0.0366765	0.982387	-0.123238	0.90266	0.12407	0.910005	2.04375		open	11	NA	NA	1	1	1
522	DDAH1	chr1:85465156..85465159,chr1:85465049..85465231,-;peak:chr1:85465158..85465159,-;peakCounts:3272.4	1	85465156	85465159	85465080	85465263	-	0.0674655	0.838587	0.0512186	0.887725	-0.0537122	0.900602	10.0064		open	57	NA	NA	1	1	1
523	CCN1	chr1:85580760..85580761,+	1	85580760	85580761	85580580	85580799	+	1.41085	1.25e-13	0.0742608	0.897673	0.147818	0.855568	40.9636		open	114	DEP	DEG	NA	NA	NA
524	ZNHIT6	chr1:85708409..85708442,chr1:85708288..85708463,-;peak:chr1:85708432..85708433,-;peakCounts:1383.3	1	85708409	85708442	85708340	85708560	-	0.0596741	0.875211	-0.0859377	0.762841	0.004835	0.991079	7.44365		open	231	NA	NA	NA	NA	NA
525	ODF2L	chr1:86396317..86396327,chr1:86396270..86396347,-;peak:chr1:86396322..86396323,-;peakCounts:114.2	1	86396317	86396327	86396260	86396460	-	0.188005	0.902155	-0.284446	0.814201	0.177795	0.897587	0.372335		open	90	NA	NA	NA	NA	NA
526	SH3GLB1	chr1:86704800..86704828,chr1:86704510..86704964,+;peak:chr1:86704827..86704828,+;peakCounts:17220.6	1	86704800	86704828	86704460	86704800	+	-0.104005	0.367647	-0.12486	0.140635	-0.110966	0.198285	81.2973		open	153	NA	NA	NA	NA	NA
527	SELENOF	chr1:86914111..86914118,chr1:86914041..86914151,-;peak:chr1:86914113..86914114,-;peakCounts:3265.2	1	86914111	86914118	86914300	86914600	-	0.178164	0.35647	-0.010273	0.967374	0.0599761	0.758493	24.3069	Bidir_34	open	57	NA	NA	NA	NA	NA
528	HS2ST1	chr1:86914668..86914687,chr1:86914601..86914758,+;peak:chr1:86914673..86914674,+;peakCounts:579.6	1	86914668	86914687	86914300	86914600	+	-0.0044036	0.99597	-0.04214	0.921251	-0.158541	0.671635	5.09382	Bidir_34	open	57	NA	NA	NA	NA	NA
529	LMO4	chr1:87328876..87328886,chr1:87328854..87329039,+;peak:chr1:87328881..87328882,+;peakCounts:685.8	1	87328876	87328886	87328720	87328980	+	-0.0990814	0.8518	0.0526211	0.919253	-0.0389336	0.940554	3.62276		open	121	NA	NA	NA	NA	NA
530	PKN2	chr1:88684263..88684279,chr1:88684215..88684448,+;peak:chr1:88684272..88684273,+;peakCounts:1630.8	1	88684263	88684279	88683960	88684320	+	0.0128623	0.969535	-0.0343619	0.886715	-0.134433	0.441574	16.537		open	235	NA	NA	NA	NA	NA
531	GTF2B	chr1:88891563..88891565,chr1:88891503..88891657,-;peak:chr1:88891563..88891564,-;peakCounts:1449.9	1	88891563	88891565	88891500	88891700	-	0.268648	0.537735	0.0494894	0.925955	0.0370851	0.944519	3.47895		open	276	NA	NA	NA	NA	NA
532	KYAT3	chr1:88992618..88992629,chr1:88992589..88992666,-;peak:chr1:88992628..88992629,-;peakCounts:1534.5	1	88992618	88992629	88992640	88993120	-	-0.141616	0.657484	-0.174699	0.462575	-0.139665	0.584045	6.49184		open	117	NA	NA	NA	NA	NA
532	RBMXL1	chr1:88992618..88992629,chr1:88992589..88992666,-;peak:chr1:88992628..88992629,-;peakCounts:1534.5	1	88992618	88992629	88992640	88993120	-	-0.141616	0.657484	-0.174699	0.462575	-0.139665	0.584045	6.49184		open	117	NA	NA	NA	NA	NA
533	GBP1	chr1:89065205..89065220,chr1:89065186..89065363,-;peak:chr1:89065207..89065208,-;peakCounts:125	1	89065205	89065220	89065280	89065460	-	1.75325	2.88e-07	-0.672298	0.241719	-0.409342	0.557983	1.73109		open	35	DEP	DEG	NA	NA	NA
534	GBP2	chr1:89126100..89126133,chr1:89125975..89126186,-;peak:chr1:89126113..89126114,-;peakCounts:853.2	1	89126100	89126133	89126060	89126260	-	0.0660843	0.875691	0.158018	0.513671	0.169386	0.572953	5.73598		open	92	NA	NA	NA	NA	NA
535	GBP4	chr1:89198869..89198897,chr1:89198824..89198966,-;peak:chr1:89198877..89198878,-;peakCounts:636.3	1	89198869	89198897	89198567	89198671	-	-0.265674	0.501097	0.0462382	0.919203	0.20111	0.621842	4.32827		open	37	NA	NA	1	1	1
536	LRRC8B	chr1:89524880..89524910,chr1:89524824..89524952,+;peak:chr1:89524905..89524906,+;peakCounts:202.5	1	89524880	89524910	89524700	89524880	+	0.647499	0.00908593	0.46573	0.101849	0.71291	0.0161151	3.40733		open	123	DEP	DEG	NA	NA	NA
537	LRRC8C	chr1:89633116..89633161,chr1:89632976..89633240,+;peak:chr1:89633147..89633148,+;peakCounts:846	1	89633116	89633161	89632840	89633180	+	0.380216	0.0220197	0.24755	0.189061	0.0723442	0.816394	9.79842		open	99	NA	NA	NA	NA	NA
537	AC093423.3	chr1:89633116..89633161,chr1:89632976..89633240,+;peak:chr1:89633147..89633148,+;peakCounts:846	1	89633116	89633161	89632840	89633180	+	0.380216	0.0220197	0.24755	0.189061	0.0723442	0.816394	9.79842		open	99	NA	NA	NA	NA	NA
538	LRRC8D	chr1:89821038..89821056,chr1:89820960..89821108,+;peak:chr1:89821044..89821045,+;peakCounts:186.3	1	89821038	89821056	89820820	89821060	+	-0.0874813	0.936478	0.0222108	0.982283	-0.0867365	0.928417	0.897366		open	140	NA	NA	NA	NA	NA
539	GEMIN8P4	chr1:89994982..89994984,chr1:89994958..89995015,-;peak:chr1:89994982..89994983,-;peakCounts:668.7	1	89994982	89994984	89994900	89995160	-	-0.482311	0.455728	-0.121058	0.867281	-0.0685225	0.933492	1.26374	Bidir_35	open	144	NA	NA	NA	NA	NA
540	ZNF326	chr1:89995109..89995123,chr1:89995098..89995226,+;peak:chr1:89995118..89995119,+;peakCounts:551.7	1	89995109	89995123	89994900	89995160	+	-0.0727155	0.883012	0.114176	0.692055	0.0285665	0.945853	7.15712	Bidir_35	open	144	NA	NA	NA	NA	NA
541	LINC02609	chr1:90851640..90851655,chr1:90851566..90851698,-;peak:chr1:90851645..90851646,-;peakCounts:586.7	1	90851640	90851655	90851560	90851800	-	0.164989	0.403743	-0.167288	0.401666	-0.0330232	0.926819	10.8436		open	99	NA	NA	NA	NA	NA
542	ZNF644	chr1:91021996..91022017,chr1:91021943..91022321,-;peak:chr1:91022003..91022004,-;peakCounts:882	1	91021996	91022017	91021240	91022400	-	0.412074	0.00381529	0.252324	0.0874761	0.212704	0.180216	14.5407		open	156	DEP	DEG	NA	NA	NA
543	TGFBR3	chr1:91886121..91886130,chr1:91885998..91886253,-;peak:chr1:91886121..91886122,-;peakCounts:484.7	1	91886121	91886130	91886020	91886400	-	0.0705166	0.881404	-0.0185442	0.973168	-0.264056	0.42822	5.22011		open	192	NA	NA	NA	NA	NA
544	BTBD8	chr1:92080336..92080346,chr1:92080310..92080376,+;peak:chr1:92080344..92080345,+;peakCounts:169.2	1	92080336	92080346	92080280	92080580	+	-0.234915	0.836582	-0.339988	0.639217	-0.556036	0.403524	0.71076		open	92	NA	NA	NA	NA	NA
545	GLMN	chr1:92298968..92298992,chr1:92298847..92299017,-;peak:chr1:92298986..92298987,-;peakCounts:612.9	1	92298968	92298992	92298700	92299140	-	0.389619	0.338336	0.121124	0.819054	-0.00658423	0.993466	2.22591	Bidir_36	open	151	NA	NA	NA	NA	NA
546	RPAP2	chr1:92299050..92299063,chr1:92298998..92299074,+;peak:chr1:92299058..92299059,+;peakCounts:2374.2	1	92299050	92299063	92298700	92299140	+	0.111929	0.789411	0.0746183	0.773133	0.170112	0.473456	7.1814	Bidir_36	open	151	NA	NA	NA	NA	NA
547	EVI5	chr1:92785089..92785108,chr1:92784976..92785180,-;peak:chr1:92785107..92785108,-;peakCounts:1005.3	1	92785089	92785108	92785060	92785300	-	-0.0307796	0.948745	-0.0139187	0.973544	-0.0999564	0.735788	6.01858		open	116	NA	NA	NA	NA	NA
548	RPL5	chr1:92832039..92832040,chr1:92831975..92832115,+;peak:chr1:92832039..92832040,+;peakCounts:90053.1	1	92832039	92832040	92831880	92832120	+	-0.0532538	0.810341	-0.111224	0.461569	-0.105708	0.566402	177.064		open	222	NA	NA	NA	NA	NA
549	DIPK1A	chr1:92961447..92961467,chr1:92961403..92961547,-;peak:chr1:92961461..92961462,-;peakCounts:1728.9	1	92961447	92961467	92961260	92961800	-	-0.100841	0.791123	-0.311197	0.142779	-0.0892672	0.811746	8.2593		open	102	NA	NA	NA	NA	NA
550	MTF2	chr1:93079281..93079283,chr1:93079240..93079299,+;peak:chr1:93079282..93079283,+;peakCounts:5599.8	1	93079281	93079283	93079080	93079340	+	-0.0441817	0.890226	-0.0763965	0.695471	-0.196104	0.262222	10.7148		open	517	NA	NA	NA	NA	NA
551	TMED5	chr1:93180407..93180424,chr1:93180258..93180569,-;peak:chr1:93180412..93180413,-;peakCounts:4648.5	1	93180407	93180424	93180380	93180660	-	0.0136262	0.964017	0.0449764	0.82058	-0.0738255	0.794286	33.8393		open	124	NA	NA	NA	NA	NA
552	DR1	chr1:93345903..93345914,chr1:93345876..93346004,+;peak:chr1:93345908..93345909,+;peakCounts:3890.7	1	93345903	93345914	93345620	93345960	+	0.0593116	0.756923	0.130125	0.300006	0.050276	0.796115	27.0508		open	309	NA	NA	NA	NA	NA
553	FNBP1L	chr1:93448072..93448082,chr1:93448009..93448221,+;peak:chr1:93448075..93448076,+;peakCounts:1533.6	1	93448072	93448082	93447840	93448240	+	-0.0726001	0.767782	0.283216	0.0128379	0.264867	0.00907848	21.8376		open	104	NA	NA	NA	NA	NA
554	BCAR3	chr1:93614096..93614102,chr1:93614043..93614180,-;peak:chr1:93614096..93614097,-;peakCounts:2350.8	1	93614096	93614102	93614040	93614240	-	-0.0358668	0.968155	1.21922	0.023705	0.357617	0.566402	5.18138		open	19	NA	DEG	1	0.0154184	0.512698
555	BCAR3	chr1:93681831..93681837,chr1:93681790..93681881,-;peak:chr1:93681836..93681837,-;peakCounts:568.8	1	93681831	93681837	93681760	93681960	-	0.162121	0.856191	0.381222	0.477111	0.35405	0.542698	1.19095		open	124	NA	DEG	1	0.0154184	0.512698
556	BCAR3	chr1:93847209..93847227,chr1:93847159..93847253,-;peak:chr1:93847218..93847219,-;peakCounts:474.3	1	93847209	93847227	93847160	93847680	-	-0.0990309	0.89175	-0.272768	0.443337	-0.481041	0.167977	1.8128		open	249	NA	DEG	1	0.0154184	0.512698
557	DNTTIP2	chr1:93879169..93879189,chr1:93879081..93879217,-;peak:chr1:93879185..93879186,-;peakCounts:2736.9	1	93879169	93879189	93879120	93879320	-	-0.0296766	0.931756	-0.0755036	0.668127	0.0974344	0.591898	24.7857		open	268	NA	NA	NA	NA	NA
558	GCLM	chr1:93909395..93909406,chr1:93909333..93909692,-;peak:chr1:93909398..93909399,-;peakCounts:1062.9	1	93909395	93909406	93909420	93909720	-	0.0829656	0.728177	0.101746	0.541637	-0.0758115	0.762357	23.1852		open	157	NA	NA	NA	NA	NA
559	ARHGAP29	chr1:94237577..94237589,chr1:94237447..94237664,-;peak:chr1:94237583..94237584,-;peakCounts:4368.6	1	94237577	94237589	94237500	94237900	-	0.325231	0.023733	0.42893	0.00012492	0.0796678	0.728964	20.0172		open	101	DEP	DEG	1	1	1
560	ARHGAP29	chr1:94247709..94247748,chr1:94247613..94247776,-;peak:chr1:94247726..94247727,-;peakCounts:771.3	1	94247709	94247748	94247640	94247940	-	-0.14739	0.594596	0.32651	0.0271054	0.134749	0.565981	9.19836		open	119	NA	DEG	1	1	1
561	ABCD3	chr1:94418391..94418424,chr1:94418361..94418474,+;peak:chr1:94418415..94418416,+;peakCounts:2530.8	1	94418391	94418424	94418020	94418440	+	0.233551	0.211597	-0.00200251	0.995153	0.0340597	0.904461	20.1488		open	191	NA	NA	NA	NA	NA
562	CNN3	chr1:94927100..94927121,chr1:94926917..94927186,-;peak:chr1:94927109..94927110,-;peakCounts:1540.8	1	94927100	94927121	94927020	94927300	-	0.389534	0.038855	0.471892	0.000163148	0.181679	0.374801	18.2094		open	84	DEP	DEG	NA	NA	NA
563	ALG14	chr1:95072909..95072928,chr1:95072877..95072980,-;peak:chr1:95072916..95072917,-;peakCounts:285.3	1	95072909	95072928	95072580	95073060	-	-0.268714	0.728119	-0.405543	0.372308	-0.0533973	0.944519	1.57534		open	246	NA	NA	NA	NA	NA
564	TLCD4	chr1:95117377..95117389,chr1:95117300..95117526,+;peak:chr1:95117383..95117384,+;peakCounts:3078	1	95117377	95117389	95117206	95117680	+	0.0198663	0.951069	-0.163354	0.363764	-0.141986	0.381269	14.9632		open	78	NA	NA	NA	NA	NA
565	RWDD3	chr1:95234201..95234227,chr1:95234106..95234271,+;peak:chr1:95234209..95234210,+;peakCounts:1571.4	1	95234201	95234227	95233960	95234200	+	0.067162	0.794691	-0.0357874	0.883453	-0.123494	0.532632	16.3138		open	201	NA	NA	NA	NA	NA
566	PTBP2	chr1:96721781..96721792,chr1:96721740..96721852,+;peak:chr1:96721783..96721784,+;peakCounts:815.4	1	96721781	96721792	96721420	96722080	+	0.212412	0.628871	-0.207468	0.661384	-0.459694	0.332588	3.78263		open	88	NA	NA	NA	NA	NA
567	DPYD	chr1:97920987..97921012,chr1:97920927..97921065,-;peak:chr1:97920999..97921000,-;peakCounts:409.5	1	97920987	97921012	97920900	97921100	-	0.168977	0.699721	-0.033851	0.93969	0.0165782	0.974484	4.15487		open	88	NA	NA	NA	NA	NA
568	SNX7	chr1:98661714..98661728,chr1:98661592..98661737,+;peak:chr1:98661722..98661723,+;peakCounts:426.6	1	98661714	98661728	98661520	98661721	+	-0.281345	0.62485	-0.137282	0.814393	-0.0307578	0.969929	1.75862		open	62	NA	NA	NA	NA	NA
569	PALMD	chr1:99646107..99646128,chr1:99645994..99646355,+;peak:chr1:99646112..99646113,+;peakCounts:2612	1	99646107	99646128	99645980	99646200	+	0.0239807	0.948497	0.418521	0.00727872	0.629788	1.07e-08	28.2693		open	65	DEP	DEG	NA	NA	NA
570	FRRS1	chr1:99766626..99766636,-	1	99766626	99766636	99766440	99766740	-	0.675335	0.399759	0.697114	0.282605	1.0112	0.102214	1.15709		open	154	NA	NA	NA	NA	NA
571	AGL	chr1:99850619..99850655,chr1:99849778..99850731,+;peak:chr1:99850646..99850647,+;peakCounts:33889.5	1	99850619	99850655	99849940	99850499	+	-0.0808424	0.700321	-0.352021	0.00299931	-0.225035	0.156745	167.955		open	188	DEP	NA	NA	NA	NA
572	AC118553.2	chr1:99970012..99970038,chr1:99969968..99970109,+;peak:chr1:99970020..99970021,+;peakCounts:729.9	1	99970012	99970038	99969840	99970080	+	-0.0693921	0.846891	0.0189598	0.951573	-0.177144	0.401711	7.92281		open	385	NA	NA	NA	NA	NA
572	SLC35A3	chr1:99970012..99970038,chr1:99969968..99970109,+;peak:chr1:99970020..99970021,+;peakCounts:729.9	1	99970012	99970038	99969840	99970080	+	-0.0693921	0.846891	0.0189598	0.951573	-0.177144	0.401711	7.92281		open	385	NA	NA	NA	NA	NA
573	MFSD14A	chr1:100038094..100038106,+	1	100038094	100038106	100037920	100038160	+	0.346002	0.00867162	0.291675	0.0583031	-0.0488472	0.865334	12.6712		open	171	DEP	DEG	NA	NA	NA
574	TRMT13	chr1:100133157..100133168,chr1:100133132..100133220,+;peak:chr1:100133162..100133163,+;peakCounts:436.5	1	100133157	100133168	100132920	100133140	+	0.208056	0.78546	0.240009	0.677298	0.711939	0.0648969	1.32723		open	241	NA	NA	NA	NA	NA
575	LRRC39	chr1:100178210..100178232,chr1:100178131..100178310,-;peak:chr1:100178215..100178216,-;peakCounts:2996.2	1	100178210	100178232	100178220	100178380	-	-0.344091	0.228802	-0.373054	0.472724	0.01496	0.988039	63.0934		open	10	NA	NA	NA	NA	NA
576	DBT	chr1:100249827..100249839,chr1:100249810..100249918,-;peak:chr1:100249833..100249834,-;peakCounts:3429.9	1	100249827	100249839	100249800	100250020	-	-0.313606	0.489069	-0.292986	0.430426	0.142517	0.832548	9.72495		open	176	NA	NA	NA	NA	NA
577	RTCA-AS1	chr1:100266114..100266124,chr1:100266106..100266182,-;peak:chr1:100266115..100266116,-;peakCounts:438.3	1	100266114	100266124	100266080	100266280	-	-0.304794	0.640554	-0.344725	0.41401	-0.0716972	0.930404	1.69601	Bidir_37	open	173	NA	NA	NA	NA	NA
578	RTCA	chr1:100266232..100266247,chr1:100266155..100266398,+;peak:chr1:100266237..100266238,+;peakCounts:1999.6	1	100266232	100266247	100266080	100266280	+	0.0821353	0.651775	-0.0084754	0.973261	-0.0517656	0.776946	32.7763	Bidir_37	open	173	NA	NA	NA	NA	NA
579	EXTL2	chr1:100894826..100894835,chr1:100894779..100894862,-;peak:chr1:100894830..100894831,-;peakCounts:400.5	1	100894826	100894835	100894760	100894980	-	-0.350241	0.639452	-0.570328	0.26064	-0.500935	0.390196	1.34258		open	136	NA	NA	NA	NA	NA
580	DPH5	chr1:101025778..101025797,chr1:101025734..101025824,-;peak:chr1:101025792..101025793,-;peakCounts:1580.4	1	101025778	101025797	101025760	101026380	-	0.0350849	0.922321	-0.089714	0.696504	0.1204	0.602719	10.5441	Bidir_38	open	211	NA	NA	NA	NA	NA
581	AC093157.1	chr1:101025852..101025863,chr1:101025836..101025951,+;peak:chr1:101025856..101025857,+;peakCounts:294.4	1	101025852	101025863	101025760	101026380	+	0.19955	0.621118	-0.027887	0.952098	0.264691	0.395293	4.34603	Bidir_38	open	211	NA	NA	NA	NA	NA
582	S1PR1	chr1:101236898..101236921,chr1:101236857..101237072,+;peak:chr1:101236912..101236913,+;peakCounts:1000.4	1	101236898	101236921	101236761	101237012	+	0.144521	0.40795	0.00141191	0.996062	-0.281972	0.0930488	25.9688		open	91	NA	NA	NA	NA	NA
583	RNPC3	chr1:103525717..103525723,chr1:103525674..103525798,+;peak:chr1:103525722..103525723,+;peakCounts:1739.7	1	103525717	103525723	103525640	103526020	+	-0.00801383	0.990588	-0.283091	0.163746	-0.151146	0.552062	5.67966		open	147	NA	NA	NA	NA	NA
584	AMY2B	chr1:103561794..103561812,chr1:103561747..103561931,+;peak:chr1:103561801..103561802,+;peakCounts:452.7	1	103561794	103561812	103561720	103561880	+	0.0863031	0.913545	0.0297484	0.962515	0.0426409	0.957883	5.60739		open	10	NA	NA	NA	NA	NA
585	PRMT6	chr1:107056696..107056713,chr1:107056655..107056802,+;peak:chr1:107056703..107056704,+;peakCounts:207	1	107056696	107056713	107056560	107056760	+	-0.446728	0.331122	0.206356	0.636925	0.234298	0.635735	1.88539		open	175	NA	NA	NA	NA	NA
586	SLC25A24	chr1:108200336..108200361,chr1:108200100..108200422,-;peak:chr1:108200342..108200343,-;peakCounts:344.6	1	108200336	108200361	108200280	108200500	-	0.289424	0.0362217	0.0598198	0.838507	0.0373277	0.919866	14.3251		open	95	NA	NA	NA	NA	NA
587	FAM102B	chr1:108560087..108560100,chr1:108560033..108560129,+;peak:chr1:108560099..108560100,+;peakCounts:594.9	1	108560087	108560100	108559820	108560100	+	-0.479571	0.389858	-0.0955141	0.874875	0.0570853	0.937654	1.5491		open	175	NA	NA	NA	NA	NA
588	PRPF38B	chr1:108692315..108692329,chr1:108692291..108692365,+;peak:chr1:108692320..108692321,+;peakCounts:972	1	108692315	108692329	108692200	108692380	+	0.23006	0.397194	0.282478	0.173948	0.0948225	0.736584	6.23776		open	174	NA	NA	1	1	1
589	STXBP3	chr1:108746668..108746696,chr1:108746602..108746765,+;peak:chr1:108746679..108746680,+;peakCounts:2214	1	108746668	108746696	108746500	108746720	+	0.0384302	0.886787	-0.12741	0.373296	-0.176598	0.344345	16.2874		open	151	NA	NA	NA	NA	NA
590	GPSM2	chr1:108876980..108877009,chr1:108876950..108877218,+;peak:chr1:108876986..108876987,+;peakCounts:1912.5	1	108876980	108877009	108876800	108877080	+	-0.12918	0.672192	0.127497	0.556299	0.421484	0.094877	14.2422		open	131	NA	NA	NA	NA	NA
591	AKNAD1	chr1:108963468..108963488,chr1:108963368..108963540,-;peak:chr1:108963479..108963480,-;peakCounts:923.4	1	108963468	108963488	108963400	108963600	-	0.0195364	0.958987	-0.0477714	0.821136	-0.0504559	0.814393	13.5634		open	152	NA	NA	NA	NA	NA
591	CLCC1	chr1:108963468..108963488,chr1:108963368..108963540,-;peak:chr1:108963479..108963480,-;peakCounts:923.4	1	108963468	108963488	108963400	108963600	-	0.0195364	0.958987	-0.0477714	0.821136	-0.0504559	0.814393	13.5634		open	152	NA	NA	NA	NA	NA
592	WDR47	chr1:109042099..109042111,chr1:109041968..109042246,-;peak:chr1:109042099..109042100,-;peakCounts:4798.8	1	109042099	109042111	109042020	109042200	-	0.185632	0.236652	0.109359	0.555879	0.0211656	0.944012	22.4038		open	224	NA	NA	NA	NA	NA
593	TAF13	chr1:109075991..109076006,chr1:109075930..109076026,-;peak:chr1:109076002..109076003,-;peakCounts:16569.9	1	109075991	109076006	109075920	109076140	-	-0.00174199	0.997929	-0.160171	0.173319	0.0157172	0.956842	78.4911		open	296	NA	NA	NA	NA	NA
594	TMEM167B	chr1:109090755..109090765,chr1:109090685..109090854,+;peak:chr1:109090759..109090760,+;peakCounts:1100.7	1	109090755	109090765	109090620	109090820	+	0.0318399	0.932361	-0.0121229	0.971758	0.318912	0.0648969	9.14828		open	355	NA	NA	NA	NA	NA
595	SCARNA2	chr1:109100083..109100522,chr1:109100083..109100522,+	1	109100083	109100522	109100040	109100260	+	0.76916	5.46e-05	0.516247	0.244636	0.0146194	0.987663	2206.61		open	247	DEP	DEG	NA	NA	NA
595	AL356488.2	chr1:109100083..109100522,chr1:109100083..109100522,+	1	109100083	109100522	109100040	109100260	+	0.76916	5.46e-05	0.516247	0.244636	0.0146194	0.987663	2206.61		open	247	DEP	DEG	NA	NA	NA
596	SARS1	chr1:109213912..109213935,chr1:109213859..109214008,+;peak:chr1:109213917..109213918,+;peakCounts:6287.4	1	109213912	109213935	109213760	109214040	+	0.0184629	0.950595	-0.0313853	0.862616	0.139696	0.26963	44.3344		open	140	NA	NA	NA	NA	NA
597	CELSR2	chr1:109249538..109249549,chr1:109249511..109249633,+;peak:chr1:109249540..109249541,+;peakCounts:714.6	1	109249538	109249549	109249218	109249580	+	0.426003	0.258424	0.191657	0.639702	-0.0681659	0.910461	3.09906		open	116	NA	NA	NA	NA	NA
598	SORT1	chr1:109393093..109393126,chr1:109393050..109393235,-;peak:chr1:109393107..109393108,-;peakCounts:1830.6	1	109393093	109393126	109393000	109393240	-	-0.177913	0.619393	0.0893172	0.850824	0.261504	0.528342	10.471		open	134	NA	NA	1	1	1
599	SORT1	chr1:109397892..109397905,chr1:109397795..109398011,-;peak:chr1:109397895..109397896,-;peakCounts:6491.7	1	109397892	109397905	109397920	109398160	-	-0.113894	0.578881	0.105058	0.508715	0.130068	0.525049	29.6184		open	96	NA	NA	1	1	1
600	PSMA5	chr1:109426433..109426448,chr1:109426314..109426486,-;peak:chr1:109426447..109426448,-;peakCounts:9464.4	1	109426433	109426448	109426420	109426740	-	-0.0655652	0.727515	-0.0468223	0.778292	0.0330229	0.874523	46.251		open	125	NA	NA	NA	NA	NA
601	SYPL2	chr1:109466595..109466603,chr1:109466477..109466871,+;peak:chr1:109466601..109466602,+;peakCounts:18117.9	1	109466595	109466603	109466380	109466640	+	0.0457058	0.812015	-0.00758989	0.973051	-0.0206239	0.89456	168.903		open	75	NA	NA	NA	NA	NA
602	AMIGO1	chr1:109509709..109509728,chr1:109509604..109509780,-;peak:chr1:109509719..109509720,-;peakCounts:386.2	1	109509709	109509728	109509740	109509900	-	-0.220515	0.328944	-0.0415581	0.898598	0.59105	0.00174079	9.61808		open	67	DEP	DEG	NA	NA	NA
603	GNAI3	chr1:109548609..109548620,chr1:109548563..109548699,+;peak:chr1:109548614..109548615,+;peakCounts:2988.9	1	109548609	109548620	109548440	109548660	+	0.192304	0.228802	0.149558	0.284842	-0.031744	0.903337	16.3149		open	218	NA	NA	NA	NA	NA
604	GSTM4	chr1:109656095..109656117,chr1:109656023..109656384,+;peak:chr1:109656100..109656101,+;peakCounts:4618.8	1	109656095	109656117	109655960	109656240	+	-0.101791	0.536192	-0.191248	0.00875851	-0.19562	0.0167337	51.3038		open	119	NA	NA	NA	NA	NA
605	GSTM2	chr1:109668080..109668094,chr1:109667954..109668139,+;peak:chr1:109668087..109668088,+;peakCounts:3523	1	109668080	109668094	109667880	109668120	+	0.0672441	0.787888	-0.0672101	0.619654	-0.0335991	0.885047	43.41		open	89	NA	NA	NA	NA	NA
606	GSTM3	chr1:109740276..109740443,chr1:109740276..109740443,-	1	109740276	109740443	109740240	109740480	-	-0.175756	0.335942	-0.352107	0.000442109	-0.26131	0.0273654	47.4613		open	117	DEP	DEG	NA	NA	NA
607	CSF1	chr1:109910848..109910849,chr1:109910782..109910946,+;peak:chr1:109910848..109910849,+;peakCounts:2732.4	1	109910848	109910849	109910561	109910880	+	0.251484	0.566109	1.34458	5.1e-09	0.54487	0.0412606	6.03718		open	138	DEP	DEG	NA	NA	NA
608	AHCYL1	chr1:109984779..109984800,chr1:109984710..109985139,+;peak:chr1:109984796..109984797,+;peakCounts:2277.4	1	109984779	109984800	109984580	109984800	+	0.0203147	0.940766	0.0507742	0.703039	0.157311	0.317536	45.492		open	223	NA	NA	NA	NA	NA
609	STRIP1	chr1:110034619..110034631,chr1:110034597..110034648,+;peak:chr1:110034623..110034624,+;peakCounts:1675.8	1	110034619	110034631	110034480	110034680	+	-0.136247	0.655163	-0.149986	0.450689	-0.0971219	0.676539	11.4976		open	233	NA	NA	NA	NA	NA
610	RBM15	chr1:110339433..110339442,chr1:110339411..110339515,+;peak:chr1:110339439..110339440,+;peakCounts:1751.4	1	110339433	110339442	110338340	110339420	+	0.115072	0.65835	0.258748	0.0398456	0.458751	7.45e-05	14.0371		open	203	DEP	DEG	NA	NA	NA
611	LAMTOR5	chr1:110407688..110407694,chr1:110407537..110407808,-;peak:chr1:110407693..110407694,-;peakCounts:36360	1	110407688	110407694	110407620	110407860	-	0.228665	0.0686177	0.078112	0.564892	0.0863302	0.457161	152.082	Bidir_39	open	262	NA	NA	NA	NA	NA
612	LAMTOR5-AS1	chr1:110407814..110407824,chr1:110407750..110407860,+;peak:chr1:110407819..110407820,+;peakCounts:307.4	1	110407814	110407824	110407620	110407860	+	-0.144177	0.81744	-0.164392	0.703039	0.0222073	0.973432	1.88908	Bidir_39	open	262	NA	NA	NA	NA	NA
613	LRIF1	chr1:110963914..110963927,chr1:110963786..110964038,-;peak:chr1:110963919..110963920,-;peakCounts:4349.7	1	110963914	110963927	110963960	110964200	-	0.205396	0.305054	0.230959	0.0866683	0.163575	0.400468	14.0429		open	104	NA	NA	NA	NA	NA
614	DRAM2	chr1:111140150..111140165,chr1:111140038..111140225,-;peak:chr1:111140158..111140159,-;peakCounts:1628.1	1	111140150	111140165	111140120	111140320	-	0.0123746	0.974211	-0.17458	0.156131	-0.0845874	0.665282	18.618	Bidir_40	open	152	NA	NA	NA	NA	NA
615	CEPT1	chr1:111140238..111140250,chr1:111140210..111140307,+;peak:chr1:111140246..111140247,+;peakCounts:396	1	111140238	111140250	111140120	111140320	+	-0.286176	0.64954	-0.365692	0.43966	0.202655	0.684749	1.93781	Bidir_40	open	152	NA	NA	NA	NA	NA
616	WDR77	chr1:111449249..111449261,chr1:111449080..111449382,-;peak:chr1:111449255..111449256,-;peakCounts:2935.8	1	111449249	111449261	111449200	111449500	-	0.0538763	0.799851	0.156096	0.342399	0.0498852	0.818886	20.342	Bidir_41	open	136	NA	NA	NA	NA	NA
617	ATP5PB	chr1:111449449..111449468,chr1:111449397..111449579,+;peak:chr1:111449464..111449465,+;peakCounts:17767.3	1	111449449	111449468	111449200	111449500	+	0.0870933	0.589868	-0.0730666	0.495016	-0.0199351	0.905772	264.598	Bidir_41	open	136	NA	NA	NA	NA	NA
618	RAP1A	chr1:111619773..111619805,chr1:111619714..111620003,+;peak:chr1:111619788..111619789,+;peakCounts:1199.8	1	111619773	111619805	111619600	111619920	+	-0.146216	0.461686	-0.0060735	0.983708	-0.143228	0.539641	35.9126		open	97	NA	NA	NA	NA	NA
619	INKA2	chr1:111739378..111739404,chr1:111739332..111739436,-;peak:chr1:111739381..111739382,-;peakCounts:638.1	1	111739378	111739404	111739360	111739700	-	0.26681	0.510815	0.521077	0.0159047	1.51864	3.5e-11	5.36104		open	103	DEP	DEG	NA	NA	NA
620	DDX20	chr1:111755900..111755922,+	1	111755900	111755922	111755440	111756000	+	0.201863	0.315492	0.326208	0.0260464	0.124997	0.534146	11.9183		open	198	NA	NA	NA	NA	NA
621	CTTNBP2NL	chr1:112396213..112396228,chr1:112396180..112396263,+;peak:chr1:112396213..112396214,+;peakCounts:1192.5	1	112396213	112396228	112396020	112396220	+	0.0540637	0.921433	-0.308638	0.212506	-0.143904	0.67231	5.61902		open	100	NA	NA	NA	NA	NA
622	ST7L	chr1:112619115..112619141,-	1	112619115	112619141	112618760	112619360	-	0.114218	0.66954	0.215984	0.182522	0.287012	0.0644147	11.5387		open	165	NA	NA	NA	NA	NA
623	CAPZA1	chr1:112619828..112619836,chr1:112619708..112619843,+;peak:chr1:112619831..112619832,+;peakCounts:1307.7	1	112619828	112619836	112619640	112619880	+	-0.0225586	0.980373	-0.207247	0.623662	0.154966	0.737576	4.13981		open	199	NA	NA	NA	NA	NA
624	RHOC	chr1:112707120..112707127,chr1:112707074..112707184,-;peak:chr1:112707126..112707127,-;peakCounts:12671.1	1	112707120	112707127	112707064	112707180	-	0.25906	0.0267157	0.478886	2.15e-06	0.138477	0.34623	36.7397		open	117	DEP	DEG	NA	NA	NA
625	PPM1J	chr1:112715281..112715340,chr1:112715109..112715422,-;peak:chr1:112715331..112715332,-;peakCounts:2015.1	1	112715281	112715340	112715380	112715620	-	-0.0395068	0.854364	-0.132719	0.40706	-0.203635	0.136107	31.3006		open	96	NA	NA	NA	NA	NA
626	SLC16A1	chr1:112956042..112956407,chr1:112956042..112956407,-	1	112956042	112956407	112956140	112956400	-	0.0530585	0.815528	0.243913	0.0424776	0.528572	2.51e-06	62.8363	Bidir_42	open	146	DEP	DEG	NA	NA	NA
627	SLC16A1-AS1	chr1:112956427..112956438,chr1:112956362..112956473,+;peak:chr1:112956432..112956433,+;peakCounts:191.7	1	112956427	112956438	112956140	112956400	+	0.383987	0.74694	0.852702	0.220301	0.869737	0.23675	0.533644	Bidir_42	open	146	NA	NA	NA	NA	NA
628	LOC107985189	chr1:112982949..112982982,chr1:112982931..112983038,-;peak:chr1:112982969..112982970,-;peakCounts:136.8	1	112982949	112982982	112982960	112983460	-	0.466561	0.647119	0.4015	0.594184	0.623501	0.403864	0.884007		open	19	NA	NA	NA	NA	NA
629	LRIG2	chr1:113073175..113073203,chr1:113073165..113073268,+;peak:chr1:113073197..113073198,+;peakCounts:624.6	1	113073175	113073203	113073000	113073220	+	-0.101834	0.743009	-0.235129	0.272359	0.176588	0.471973	7.48247		open	131	NA	NA	NA	NA	NA
630	RSBN1	chr1:113812272..113812284,chr1:113812240..113812328,-;peak:chr1:113812273..113812274,-;peakCounts:846	1	113812272	113812284	113812280	113812600	-	-0.177476	0.51817	0.0617087	0.814676	-0.147015	0.577547	7.94801		open	183	NA	NA	NA	NA	NA
631	AP4B1	chr1:113905027..113905038,chr1:113904948..113905135,-;peak:chr1:113905027..113905028,-;peakCounts:675	1	113905027	113905038	113904920	113905320	-	0.0199276	0.984719	-0.2757	0.56112	0.200124	0.685407	1.60519		open	293	NA	NA	NA	NA	NA
632	HIPK1	chr1:113929672..113929678,chr1:113929605..113929813,+;peak:chr1:113929677..113929678,+;peakCounts:571.3	1	113929672	113929678	113929460	113929680	+	-0.00178986	0.999127	0.27754	0.555028	-0.070733	0.912444	1.8905		open	239	NA	NA	NA	NA	NA
633	TRIM33	chr1:114511192..114511224,chr1:114511053..114511233,-;peak:chr1:114511201..114511202,-;peakCounts:483.3	1	114511192	114511224	114511120	114511420	-	0.0552192	0.913545	0.0494631	0.89335	-0.168929	0.627136	4.70461		open	205	NA	NA	NA	NA	NA
634	BCAS2	chr1:114581608..114581622,chr1:114581558..114581675,-;peak:chr1:114581612..114581613,-;peakCounts:3307.5	1	114581608	114581622	114581620	114581840	-	0.247809	0.14959	0.359761	0.00163785	0.371359	0.00531197	14.3829		open	177	DEP	DEG	NA	NA	NA
635	NRAS	chr1:114716752..114716764,chr1:114716660..114716798,-;peak:chr1:114716755..114716756,-;peakCounts:728.1	1	114716752	114716764	114716720	114716920	-	-0.130672	0.768285	0.162099	0.603841	0.15884	0.593681	5.13938		open	286	NA	NA	NA	NA	NA
636	CSDE1	chr1:114757974..114757987,chr1:114757876..114758083,-;peak:chr1:114757980..114757981,-;peakCounts:77925.6	1	114757974	114757987	114757960	114758160	-	-0.185328	0.177986	-0.207412	0.00774466	-0.22437	0.111625	469.645		open	136	NA	NA	NA	NA	NA
637	SIKE1	chr1:114780640..114780662,chr1:114780550..114780752,-;peak:chr1:114780645..114780646,-;peakCounts:2690.1	1	114780640	114780662	114780600	114780800	-	-0.0458174	0.843252	-0.0565939	0.6498	0.134137	0.221667	42.5943		open	211	NA	NA	NA	NA	NA
638	CASQ2	chr1:115768707..115768720,chr1:115768587..115768903,-;peak:chr1:115768713..115768714,-;peakCounts:16483.5	1	115768707	115768720	115768680	115768858	-	-0.477486	0.310605	-0.377875	0.342556	-0.12969	0.870057	45.531		open	12	NA	NA	NA	NA	NA
639	ATP1A1	chr1:116373243..116373244,chr1:116373153..116373413,+;peak:chr1:116373243..116373244,+;peakCounts:12726.9	1	116373243	116373244	116373080	116373300	+	0.3881	0.0143986	0.826707	2.39e-13	0.620025	0.000630119	34.2807		open	176	DEP	DEG	NA	NA	NA
640	CD58	chr1:116571006..116571031,chr1:116570964..116571081,-;peak:chr1:116571025..116571026,-;peakCounts:601.2	1	116571006	116571031	116570940	116571200	-	0.460643	0.0531289	0.854011	1.04e-10	0.471765	0.0122615	7.05958		open	104	DEP	DEG	NA	NA	NA
641	TRIM45	chr1:117121730..117121751,chr1:117121664..117121865,-;peak:chr1:117121736..117121737,-;peakCounts:1784.7	1	117121730	117121751	117121720	117122280	-	0.0482957	0.870273	-0.141617	0.484514	-0.277469	0.0230062	15.6722		open	113	NA	NA	NA	NA	NA
642	MAN1A2	chr1:117366882..117366903,chr1:117366814..117366969,+;peak:chr1:117366891..117366892,+;peakCounts:365.3	1	117366882	117366903	117366660	117366940	+	-0.124399	0.74588	0.124595	0.658712	0.00610449	0.991079	4.8241		open	101	NA	NA	1	1	1
643	AL358072.1	chr1:117367295..117367302,chr1:117367294..117367361,-;peak:chr1:117367298..117367299,-;peakCounts:161.1	1	117367295	117367302	117367280	117367520	-	0.127465	0.934598	-0.0502363	0.966334	-0.0438388	0.974258	0.526871	Bidir_43	open	175	NA	NA	NA	NA	NA
644	MAN1A2	chr1:117367454..117367462,chr1:117367393..117367559,+;peak:chr1:117367461..117367462,+;peakCounts:684	1	117367454	117367462	117367280	117367520	+	-0.0203891	0.973362	-0.00640686	0.9894	0.0648631	0.87415	3.76381	Bidir_43	open	175	NA	NA	1	1	1
645	TENT5C	chr1:117606048..117606051,chr1:117606042..117606107,+;peak:chr1:117606048..117606049,+;peakCounts:5344.7	1	117606048	117606051	117605760	117606000	+	-0.353553	0.0657014	-0.340979	0.0931829	-0.817867	0.00054886	14.3801		open	86	DEP	DEG	NA	NA	NA
646	LOC105378929	chr1:117821038..117821056,chr1:117820971..117821187,-;peak:chr1:117821038..117821039,-;peakCounts:302.4	1	117821038	117821056	117821100	117821320	-	-0.367803	0.605907	-0.107618	0.866	-0.579526	0.361725	1.49276		open	10	NA	NA	1	1	1
647	LOC105378929	chr1:117821758..117821801,-	1	117821758	117821801	117821820	117822060	-	-0.00477854	0.998547	-0.112382	0.901192	-0.259782	0.800704	0.762675		open	192	NA	NA	1	1	1
648	GDAP2	chr1:117929609..117929626,chr1:117929533..117929672,-;peak:chr1:117929620..117929621,-;peakCounts:570.6	1	117929609	117929626	117929560	117929780	-	0.301492	0.437388	0.2971	0.349178	0.220935	0.616022	3.15434	Bidir_44	open	131	NA	NA	NA	NA	NA
649	WDR3	chr1:117929734..117929747,chr1:117929698..117929849,+;peak:chr1:117929741..117929742,+;peakCounts:2228.4	1	117929734	117929747	117929560	117929780	+	-0.110643	0.763251	-0.136276	0.729969	0.178404	0.640166	10.8182	Bidir_44	open	131	NA	NA	NA	NA	NA
650	TBX15	chr1:118987887..118987929,chr1:118987576..118988422,-;peak:chr1:118987921..118987922,-;peakCounts:1495.1	1	118987887	118987929	118987905	118988097	-	-0.279987	0.0121345	-0.408019	2.63e-08	-0.439247	1.22e-08	58.4669		open	34	DEP	DEG	1	1	1
651	TBX15	chr1:118988312..118988331,chr1:118987576..118988422,-;peak:chr1:118988318..118988319,-;peakCounts:1336.1	1	118988312	118988331	118988280	118988549	-	0.0127198	0.978077	-0.493455	0.000382153	-0.233324	0.33566	11.663		open	17	DEP	DEG	1	1	1
652	WARS2	chr1:119140645..119140671,-	1	119140645	119140671	119140580	119140800	-	-0.230206	0.612749	-0.307012	0.305981	-0.0491999	0.933492	3.74097		open	118	NA	NA	NA	NA	NA
653	ZNF697	chr1:119648161..119648186,chr1:119648102..119648266,-;peak:chr1:119648166..119648167,-;peakCounts:242.4	1	119648161	119648186	119648180	119648380	-	-0.238299	0.653156	0.33127	0.37346	0.767024	0.00190802	2.88616		open	161	DEP	DEG	NA	NA	NA
654	NOTCH2	chr1:120069651..120069699,-	1	120069651	120069699	120069693	120069720	-	-0.00973265	0.995313	0.264179	0.541353	0.0901186	0.912389	1.4526		open	57	NA	NA	NA	NA	NA
655	SEC22B	chr1:120176487..120176526,chr1:120176384..120176551,-;peak:chr1:120176514..120176515,-;peakCounts:3763.8	1	120176487	120176526	120176400	120176620	-	0.0464036	0.810668	0.128346	0.30934	0.206597	0.0412526	29.0536		open	392	NA	NA	NA	NA	NA
656	PDE4DIPP2	chr1:120665335..120665348,chr1:120665297..120665373,-;peak:chr1:120665344..120665345,-;peakCounts:406.6	1	120665335	120665348	120665220	120665380	-	-0.153835	0.78021	-0.121498	0.707007	-0.0961228	0.830274	4.8713		open	20	NA	NA	NA	NA	NA
657	RNVU1-2A	chr1:144551929..144551933,-	1	144551929	144551933	144551591	144552020	-	-0.166894	NA	0.119008	0.961118	0.143607	0.952167	0.203641		open	153	NA	NA	NA	NA	NA
658	RNVU1-28	chr1:144560828..144560829,-	1	144560828	144560829	144560720	144561080	-	0.360221	0.869188	0.656437	0.619654	0.7654	0.546122	0.455708		open	267	NA	NA	NA	NA	NA
659	AC245014.3	chr1:145281115..145281116,+	1	145281115	145281116	145281100	145281320	+	0.514104	0.67419	0.0496847	0.977	0.489125	0.648332	0.414191		open	453	NA	NA	NA	NA	NA
659	RNVU1-14	chr1:145281115..145281116,+	1	145281115	145281116	145281100	145281320	+	0.514104	0.67419	0.0496847	0.977	0.489125	0.648332	0.414191		open	453	NA	NA	NA	NA	NA
660	GPR89A	chr1:145607987..145607995,+	1	145607987	145607995	145607860	145608060	+	-0.0987059	0.778313	-0.183627	0.427868	-0.0485155	0.902801	5.83788		open	167	NA	NA	NA	NA	NA
661	RNF115	chr1:145823952..145823978,chr1:145823816..145824167,-;peak:chr1:145823958..145823959,-;peakCounts:6978.6	1	145823952	145823978	145823920	145824565	-	-0.308334	0.0179059	-0.220195	0.026311	-0.233902	0.00802004	59.8042	Bidir_45	open	166	NA	NA	1	1	1
662	POLR3C	chr1:145824194..145824203,chr1:145824123..145824238,+;peak:chr1:145824199..145824200,+;peakCounts:363.6	1	145824194	145824203	145823920	145824565	+	-0.0319588	0.9591	0.162922	0.617195	0.207126	0.518555	3.66392	Bidir_45	open	166	NA	NA	NA	NA	NA
663	NUDT17	chr1:145845623..145845638,+	1	145845623	145845638	145845560	145845760	+	-0.261452	0.565818	-0.307369	0.381848	-0.388792	0.167671	2.81927		open	193	NA	NA	NA	NA	NA
664	PIAS3	chr1:145859076..145859081,-	1	145859076	145859081	145859020	145859220	-	-0.120644	0.905417	-0.0981398	0.912271	-0.183271	0.82007	0.961987		open	180	NA	NA	1	1	1
665	PIAS3	chr1:145859801..145859816,chr1:145859729..145859883,-;peak:chr1:145859806..145859807,-;peakCounts:314.1	1	145859801	145859816	145859360	145859980	-	0.255784	0.722071	-0.0260272	0.977251	0.0492909	0.955975	1.36805		open	115	NA	NA	1	1	1
666	ANKRD35	chr1:145872737..145872744,chr1:145872571..145872899,-;peak:chr1:145872740..145872741,-;peakCounts:1933.2	1	145872737	145872744	145872660	145872880	-	-0.0398237	0.910503	-0.059498	0.796838	-0.0471304	0.87278	10.5504		open	25	NA	NA	NA	NA	NA
667	PEX11B	chr1:145918712..145918724,chr1:145918683..145918756,-;peak:chr1:145918716..145918717,-;peakCounts:1825.2	1	145918712	145918724	145918640	145919100	-	0.162418	0.53845	0.191263	0.314756	0.103018	0.728252	9.2768	Bidir_46	open	149	NA	NA	NA	NA	NA
668	GNRHR2	chr1:145919004..145919027,chr1:145918979..145919057,+;peak:chr1:145919012..145919013,+;peakCounts:171.9	1	145919004	145919027	145918640	145919100	+	0.415673	0.509478	0.426803	0.394033	0.253025	0.697137	1.13467	Bidir_46	open	149	NA	NA	NA	NA	NA
669	RBM8A	chr1:145927361..145927391,-	1	145927361	145927391	145927100	145927320	-	-0.0718648	0.969966	0.0707412	0.961118	0.172686	0.893138	0.46091		open	96	NA	NA	1	1	1
670	RBM8A	chr1:145927483..145927484,-	1	145927483	145927484	145927440	145927640	-	0.24413	0.58902	-0.104587	0.842311	-0.0154441	0.983766	2.54285		open	160	NA	NA	1	1	1
671	LIX1L	chr1:145957998..145958021,chr1:145957809..145958062,-;peak:chr1:145958014..145958015,-;peakCounts:2565.9	1	145957998	145958021	145957960	145958180	-	0.242687	0.246906	0.0348428	0.91841	-0.560576	5.74e-05	19.5921		open	139	DEP	DEG	NA	NA	NA
672	POLR3GL	chr1:145964710..145964719,chr1:145964663..145964766,+;peak:chr1:145964715..145964716,+;peakCounts:8607.6	1	145964710	145964719	145964520	145964780	+	0.0813451	0.604608	-0.000314599	0.998897	0.00236023	0.993466	48.9379		open	133	NA	NA	1	1	1
673	POLR3GL	chr1:145977500..145977510,chr1:145977482..145977537,+;peak:chr1:145977505..145977506,+;peakCounts:144.9	1	145977500	145977510	145977600	145977780	+	0.447152	0.725939	0.165294	0.874286	0.191592	0.882061	0.738952		open	143	NA	NA	1	1	1
673	AC243547.3	chr1:145977500..145977510,chr1:145977482..145977537,+;peak:chr1:145977505..145977506,+;peakCounts:144.9	1	145977500	145977510	145977600	145977780	+	0.447152	0.725939	0.165294	0.874286	0.191592	0.882061	0.738952		open	143	NA	NA	NA	NA	NA
674	TXNIP	chr1:145996577..145996580,chr1:145996417..145996640,-;peak:chr1:145996578..145996579,-;peakCounts:18158.4	1	145996577	145996580	145996580	145996820	-	-0.255927	0.624868	-1.01683	2e-08	-1.00458	2.09e-08	42.5722		open	248	DEP	DEG	NA	NA	NA
675	HJV	chr1:146021729..146021735,chr1:146021591..146021811,-;peak:chr1:146021734..146021735,-;peakCounts:93791.7	1	146021729	146021735	146021660	146022020	-	-0.0356396	0.851277	-0.174879	0.0619864	-0.271234	0.000394927	244.911		open	34	NA	NA	NA	NA	NA
676	AC245407.2	chr1:146387210..146387226,+	1	146387210	146387226	146386931	146387080	+	0.368015	0.498415	0.192312	0.71245	0.347934	0.450736	1.49647		open	128	NA	NA	NA	NA	NA
677	PRKAB2	chr1:147172457..147172479,chr1:147172010..147172662,-;peak:chr1:147172469..147172470,-;peakCounts:12789	1	147172457	147172479	147172440	147172800	-	0.0351453	0.894697	-0.0237037	0.912808	-0.129385	0.478506	45.4403	Bidir_47	open	190	NA	NA	NA	NA	NA
678	PDIA3P1	chr1:147172773..147172787,chr1:147172672..147172858,+;peak:chr1:147172781..147172782,+;peakCounts:253.8	1	147172773	147172787	147172440	147172800	+	-0.22514	0.784962	0.0994004	0.89914	0.102124	0.903062	1.0306	Bidir_47	open	190	NA	NA	NA	NA	NA
679	CHD1L	chr1:147242676..147242689,chr1:147242622..147242765,+;peak:chr1:147242685..147242686,+;peakCounts:1625.4	1	147242676	147242689	147242460	147242680	+	0.124754	0.645156	0.0142884	0.974197	0.152975	0.576416	11.4833		open	252	NA	NA	NA	NA	NA
680	FMO5	chr1:147243044..147243055,chr1:147243016..147243113,-;peak:chr1:147243049..147243050,-;peakCounts:142.2	1	147243044	147243055	147243020	147243440	-	-0.783715	NA	-0.190263	0.886485	-0.220333	0.87493	0.315696		open	185	NA	NA	NA	NA	NA
681	BCL9	chr1:147541495..147541506,chr1:147541456..147541570,+;peak:chr1:147541500..147541501,+;peakCounts:739.8	1	147541495	147541506	147541200	147541500	+	-0.512241	0.38301	-0.952257	0.0238936	-0.12361	0.872373	1.24068		open	88	NA	NA	0.29277	0.00255848	0.57175
682	BCL9	chr1:147600149..147600159,chr1:147600110..147600268,+;peak:chr1:147600154..147600155,+;peakCounts:129.6	1	147600149	147600159	147599620	147600200	+	1.00679	NA	1.25783	0.118234	0.944999	0.313318	0.360264		open	96	NA	NA	0.29277	0.00255848	0.57175
683	GPR89B	chr1:147928421..147928451,+	1	147928421	147928451	147928260	147928460	+	0.303674	0.629793	0.00445323	0.995153	0.317735	0.524265	1.66136		open	146	NA	NA	NA	NA	NA
684	NBPF11	chr1:148152307..148152318,chr1:148152272..148152344,-;peak:chr1:148152312..148152313,-;peakCounts:429.3	1	148152307	148152318	148152179	148152380	-	-0.316336	0.688562	-0.0583935	0.939497	-0.112603	0.874042	1.17109		open	174	NA	NA	NA	NA	NA
685	PDE4DIP	chr1:148889559..148889574,chr1:148889552..148889622,+;peak:chr1:148889563..148889564,+;peakCounts:82320.3	1	148889559	148889574	148889548	148889700	+	-0.302983	0.0024203	-0.237494	0.00866105	-0.210487	0.231599	262.887		open	2	NA	NA	NA	NA	NA
686	H2BC18	chr1:149812369..149812373,-	1	149812369	149812373	149812320	149812540	-	0.580125	0.00193554	0.362521	0.0119304	0.249199	0.32284	16.1114		open	119	DEP	DEG	NA	NA	NA
687	H2BC21	chr1:149886626..149886700,chr1:149886626..149886700,-	1	149886626	149886700	149886600	149886960	-	0.593731	0.00381966	0.469979	0.0238648	0.244741	0.351564	93.8802	Bidir_48	open	133	DEP	DEG	NA	NA	NA
688	H2AC20	chr1:149886843..149887132,chr1:149886843..149887132,+	1	149886843	149887132	149886600	149886960	+	0.226619	0.236318	0.197148	0.133365	0.0903799	0.700758	258.19	Bidir_48	open	133	NA	NA	NA	NA	NA
689	H2AC21	chr1:149887962..149887963,chr1:149887953..149888056,-;peak:chr1:149887962..149887963,-;peakCounts:1981.8	1	149887962	149887963	149887980	149888200	-	0.537022	0.0625009	0.39087	0.0793302	0.178889	0.629782	4.55002		open	54	NA	NA	NA	NA	NA
690	BOLA1	chr1:149899590..149899602,chr1:149899561..149899651,+;peak:chr1:149899596..149899597,+;peakCounts:2113.2	1	149899590	149899602	149899480	149899660	+	0.0215887	0.956842	-0.0912505	0.673312	-0.0425972	0.87087	9.93589		open	215	NA	NA	NA	NA	NA
691	SF3B4	chr1:149927799..149927806,chr1:149927764..149927821,-;peak:chr1:149927802..149927803,-;peakCounts:1972.8	1	149927799	149927806	149927740	149927960	-	0.221457	0.315492	0.0754867	0.740461	-0.0318389	0.925339	9.87139		open	213	NA	NA	NA	NA	NA
692	OTUD7B	chr1:150010691..150010737,chr1:150010514..150010782,-;peak:chr1:150010722..150010723,-;peakCounts:1908.9	1	150010691	150010737	150010560	150010920	-	-0.23077	0.113377	-0.080416	0.545238	-0.188328	0.161425	26.8825		open	341	NA	NA	NA	NA	NA
693	AC244033.2	chr1:150067608..150067624,chr1:150067560..150067741,-;peak:chr1:150067618..150067619,-;peakCounts:381.6	1	150067608	150067624	150067620	150067820	-	-0.116431	0.823906	-0.24601	0.426438	-0.107614	0.800692	3.01293	Bidir_49	open	246	NA	NA	NA	NA	NA
694	VPS45	chr1:150067781..150067800,chr1:150067719..150067858,+;peak:chr1:150067794..150067795,+;peakCounts:781.2	1	150067781	150067800	150067620	150067820	+	-0.0685251	0.898668	-0.181195	0.564071	-0.0273274	0.958153	4.25516	Bidir_49	open	246	NA	NA	NA	NA	NA
695	PLEKHO1	chr1:150149925..150149937,chr1:150149853..150150285,+;peak:chr1:150149930..150149931,+;peakCounts:680.8	1	150149925	150149937	150149760	150149940	+	0.00789992	0.991126	-0.0713871	0.836205	-0.204173	0.543407	7.5179		open	97	NA	NA	1	1	1
696	PLEKHO1	chr1:150150090..150150135,chr1:150149853..150150285,+;peak:chr1:150150113..150150114,+;peakCounts:1684.8	1	150150090	150150135	150150051	150150107	+	-0.116966	0.586389	-0.00190967	0.995153	0.0812148	0.88032	20.5411		open	93	NA	NA	1	1	1
697	ANP32E	chr1:150236106..150236117,chr1:150235902..150236204,-;peak:chr1:150236111..150236112,-;peakCounts:13355.1	1	150236106	150236117	150236040	150236300	-	-0.206785	0.11539	-0.13172	0.317482	-0.0510966	0.837264	47.6304		open	283	NA	NA	NA	NA	NA
698	CA14	chr1:150257861..150257882,chr1:150257758..150258164,+;peak:chr1:150257866..150257867,+;peakCounts:1251.9	1	150257861	150257882	150257660	150257880	+	0.330778	0.165044	-0.00179512	0.996062	0.142881	0.709461	10.3382		open	30	NA	NA	1	1	1
699	CA14	chr1:150258088..150258106,chr1:150257758..150258164,+;peak:chr1:150258100..150258101,+;peakCounts:601.9	1	150258088	150258106	150258040	150258118	+	0.085796	0.857498	-0.0622558	0.874286	-0.113178	0.800704	4.57069		open	19	NA	NA	1	1	1
700	APH1A	chr1:150268947..150268970,chr1:150268901..150269081,-;peak:chr1:150268965..150268966,-;peakCounts:626.1	1	150268947	150268970	150268980	150269180	-	0.0566101	0.833664	0.102162	0.676505	0.177823	0.381585	13.6418		open	204	NA	NA	NA	NA	NA
701	CIART	chr1:150282578..150282586,chr1:150282495..150282655,+;peak:chr1:150282585..150282586,+;peakCounts:1875.6	1	150282578	150282586	150282260	150282540	+	0.113156	0.6475	-0.816847	2.96e-09	-2.56907	2.41e-35	14.6486		open	56	DEP	DEG	1	0.112901	0.00133604
702	CIART	chr1:150282835..150282858,chr1:150282699..150282889,+;peak:chr1:150282848..150282849,+;peakCounts:177.3	1	150282835	150282858	150282640	150282920	+	0.448263	0.449998	0.284052	0.568271	-0.569549	0.328387	1.43296		open	40	NA	DEG	1	0.112901	0.00133604
703	MRPS21	chr1:150293858..150293878,chr1:150293827..150293915,+;peak:chr1:150293867..150293868,+;peakCounts:2565.9	1	150293858	150293878	150293720	150293920	+	-0.122903	0.571806	-0.254142	0.0477255	-0.0955346	0.614984	32.5984		open	216	NA	NA	NA	NA	NA
704	PRPF3	chr1:150321547..150321555,chr1:150321464..150321595,+;peak:chr1:150321549..150321550,+;peakCounts:1399.5	1	150321547	150321555	150321380	150321560	+	0.193811	0.393643	0.207934	0.200907	0.193403	0.338779	10.8007		open	251	NA	NA	NA	NA	NA
705	RPRD2	chr1:150364698..150364710,chr1:150364543..150364739,+;peak:chr1:150364703..150364704,+;peakCounts:5355	1	150364698	150364710	150364520	150364760	+	-0.0646618	0.763909	0.0168627	0.928014	-0.0846661	0.611823	28.0817		open	121	NA	NA	NA	NA	NA
706	TARS2	chr1:150487410..150487426,chr1:150487366..150487449,+;peak:chr1:150487422..150487423,+;peakCounts:1447.2	1	150487410	150487426	150487220	150487440	+	-0.19758	0.373145	-0.204027	0.288361	-0.12402	0.692652	11.8219		open	448	NA	NA	NA	NA	NA
707	ECM1	chr1:150508010..150508114,chr1:150508010..150508114,+	1	150508010	150508114	150507940	150508140	+	0.019101	0.987428	0.0789746	0.89434	0.0795097	0.895171	3.48311		open	92	NA	NA	NA	NA	NA
708	ADAMTSL4	chr1:150552297..150552301,+	1	150552297	150552301	150552374	150552620	+	-0.272843	0.814388	-0.369761	0.684777	-0.178693	0.8819	0.957725		open	151	NA	NA	1	1	1
709	MCL1	chr1:150579595..150579615,chr1:150579303..150579700,-;peak:chr1:150579609..150579610,-;peakCounts:6559.2	1	150579595	150579615	150579540	150579820	-	0.491096	0.000144902	-0.0818281	0.730861	-0.595222	6.75e-05	45.9193		open	212	DEP	DEG	NA	NA	NA
710	ENSA	chr1:150629576..150629582,chr1:150629482..150629652,-;peak:chr1:150629576..150629577,-;peakCounts:38292.3	1	150629576	150629582	150629560	150629820	-	-0.103913	0.507749	-0.126724	0.38352	-0.0504557	0.771537	110.543		open	82	NA	NA	NA	NA	NA
711	GOLPH3L	chr1:150697146..150697162,chr1:150697063..150697212,-;peak:chr1:150697152..150697153,-;peakCounts:1404.9	1	150697146	150697162	150697180	150697440	-	-0.0110278	0.982387	-0.144695	0.462623	-0.036757	0.905201	8.46595		open	162	NA	NA	NA	NA	NA
712	ARNT	chr1:150876576..150876610,chr1:150876557..150876775,-;peak:chr1:150876595..150876596,-;peakCounts:1766.7	1	150876576	150876610	150876580	150876980	-	-0.104042	0.5855	-0.125048	0.369627	-0.13051	0.453792	29.4157		open	215	NA	NA	NA	NA	NA
713	SETDB1	chr1:150926357..150926378,chr1:150926293..150926440,+;peak:chr1:150926363..150926364,+;peakCounts:530.1	1	150926357	150926378	150926140	150926360	+	-0.0757962	0.910225	-0.222456	0.556403	-0.101397	0.844279	2.52522		open	230	NA	NA	NA	NA	NA
714	CERS2	chr1:150974681..150974741,chr1:150974649..150974937,-;peak:chr1:150974688..150974689,-;peakCounts:519.3	1	150974681	150974741	150974680	150974923	-	0.109639	0.686443	0.236202	0.124288	0.119241	0.520686	11.9855		open	87	NA	NA	NA	NA	NA
715	MINDY1	chr1:151006862..151006886,chr1:151006803..151006908,-;peak:chr1:151006880..151006881,-;peakCounts:689.4	1	151006862	151006886	151006780	151007000	-	-0.255341	0.471514	-0.395748	0.122422	-0.275226	0.42748	2.934		open	116	NA	NA	NA	NA	NA
716	PRUNE1	chr1:151008414..151008442,chr1:151008389..151008568,+;peak:chr1:151008419..151008420,+;peakCounts:2126.8	1	151008414	151008442	151008260	151008460	+	-0.0169633	0.955755	-0.0153774	0.952032	-0.117312	0.393254	18.9621		open	143	NA	NA	NA	NA	NA
717	C1orf56	chr1:151047713..151047763,chr1:151047700..151047868,+;peak:chr1:151047750..151047751,+;peakCounts:232.2	1	151047713	151047763	151047600	151047868	+	-0.334702	0.201349	-0.157901	0.57691	-0.314696	0.148743	4.15357		open	103	NA	NA	NA	NA	NA
718	CDC42SE1	chr1:151059616..151059631,chr1:151059490..151059658,-;peak:chr1:151059621..151059622,-;peakCounts:875.7	1	151059616	151059631	151059140	151059780	-	0.625992	6.86e-05	0.0647497	0.808915	-0.206911	0.404096	8.00643		open	223	DEP	DEG	NA	NA	NA
719	MLLT11	chr1:151060404..151060411,chr1:151060346..151060436,+;peak:chr1:151060410..151060411,+;peakCounts:1427.4	1	151060404	151060411	151060214	151060496	+	-0.246654	0.749806	-0.30178	0.483298	-0.226614	0.74456	2.82026		open	120	NA	NA	NA	NA	NA
720	SEMA6C	chr1:151146623..151146630,chr1:151146412..151146749,-;peak:chr1:151146626..151146627,-;peakCounts:68419.8	1	151146623	151146630	151146660	151146900	-	-0.118059	0.340267	-0.254172	0.000103796	-0.191968	0.113605	202.257		open	96	NA	NA	NA	NA	NA
721	LYSMD1	chr1:151165328..151165351,chr1:151165165..151165432,-;peak:chr1:151165343..151165344,-;peakCounts:284.4	1	151165328	151165351	151165120	151165540	-	-0.294526	0.634731	-0.127136	0.835119	-0.204058	0.728964	1.3747		open	52	NA	NA	1	1	1
722	LYSMD1	chr1:151165885..151165907,chr1:151165818..151165990,-;peak:chr1:151165901..151165902,-;peakCounts:682.2	1	151165885	151165907	151165880	151166140	-	-0.312378	0.257117	-0.392708	0.0460339	-0.351368	0.152451	4.37176	Bidir_50	open	308	NA	NA	1	1	1
723	SCNM1	chr1:151166137..151166155,chr1:151165991..151166316,+;peak:chr1:151166143..151166144,+;peakCounts:5306.4	1	151166137	151166155	151165880	151166140	+	-0.166869	0.322491	-0.22177	0.0460883	-0.160468	0.271999	24.2708	Bidir_50	open	308	NA	NA	NA	NA	NA
724	TMOD4	chr1:151175968..151175985,chr1:151175926..151176151,-;peak:chr1:151175980..151175981,-;peakCounts:45116.1	1	151175968	151175985	151175920	151176180	-	0.110359	0.505494	-0.160525	0.0846625	-0.230189	0.023377	294.001		open	28	NA	NA	NA	NA	NA
725	VPS72	chr1:151190176..151190186,chr1:151190102..151190239,-;peak:chr1:151190180..151190181,-;peakCounts:5362.8	1	151190176	151190186	151190120	151190320	-	-0.0891908	0.578881	-0.0421055	0.782034	-0.0500639	0.758978	37.1879		open	364	NA	NA	NA	NA	NA
726	PIP5K1A	chr1:151198572..151198591,chr1:151198502..151198632,+;peak:chr1:151198576..151198577,+;peakCounts:2847.1	1	151198572	151198591	151198360	151198600	+	0.0494975	0.82764	0.0283816	0.904156	0.0862643	0.637737	29.1748		open	135	NA	NA	NA	NA	NA
727	PSMD4	chr1:151254748..151254765,chr1:151254698..151254805,+;peak:chr1:151254757..151254758,+;peakCounts:11201.4	1	151254748	151254765	151254600	151254820	+	-0.0895121	0.459223	-0.120615	0.32321	-0.068679	0.670987	90.6776		open	228	NA	NA	NA	NA	NA
728	ZNF687	chr1:151282266..151282277,chr1:151282227..151282331,+;peak:chr1:151282271..151282272,+;peakCounts:892.4	1	151282266	151282277	151281960	151282260	+	-0.266279	0.363717	-0.202427	0.434792	0.125241	0.655705	6.93667		open	117	NA	NA	NA	NA	NA
729	PI4KB	chr1:151327410..151327427,chr1:151327370..151327458,-;peak:chr1:151327415..151327416,-;peakCounts:1314.9	1	151327410	151327427	151327600	151327820	-	-0.0678696	0.758166	-0.259078	0.0452637	-0.129997	0.374135	18.5839		open	84	NA	NA	NA	NA	NA
730	RFX5	chr1:151347240..151347259,chr1:151347189..151347294,-;peak:chr1:151347240..151347241,-;peakCounts:1554.3	1	151347240	151347259	151347240	151347460	-	-0.30795	0.20498	-0.451061	0.00570943	-0.403286	0.0323677	8.29887		open	78	DEP	DEG	NA	NA	NA
731	SELENBP1	chr1:151372702..151372703,chr1:151372663..151372764,-;peak:chr1:151372702..151372703,-;peakCounts:5240.7	1	151372702	151372703	151372680	151372860	-	0.339225	0.0674647	0.187007	0.282594	-0.0496497	0.900987	13.8886		open	116	NA	NA	NA	NA	NA
732	PSMB4	chr1:151399554..151399570,chr1:151399522..151399648,+;peak:chr1:151399563..151399564,+;peakCounts:3945.6	1	151399554	151399570	151399380	151399580	+	0.0224502	0.945219	-0.0357212	0.814393	-0.0347066	0.896456	33.0744		open	213	NA	NA	NA	NA	NA
733	POGZ	chr1:151459129..151459216,chr1:151459129..151459216,-	1	151459129	151459216	151459040	151459280	-	0.17594	0.550551	0.0913974	0.71194	-0.0623922	0.837424	7.2598		open	129	NA	NA	NA	NA	NA
734	TUFT1	chr1:151540308..151540309,+	1	151540308	151540309	151540140	151540360	+	0.604437	0.294753	-1.03321	0.130878	0.231234	0.760896	0.826383		open	162	NA	NA	NA	NA	NA
735	SNX27	chr1:151612005..151612027,chr1:151611973..151612329,+;peak:chr1:151612012..151612013,+;peakCounts:504.4	1	151612005	151612027	151611860	151612060	+	-0.00287434	0.996429	0.0310206	0.921238	-0.058854	0.830679	12.0884		open	154	NA	NA	1	1	1
736	SNX27	chr1:151612174..151612193,chr1:151611973..151612329,+;peak:chr1:151612188..151612189,+;peakCounts:2066.4	1	151612174	151612193	151612306	151612444	+	0.10245	0.750206	0.0099627	0.978616	0.041638	0.900998	6.5522		open	73	NA	NA	1	1	1
737	MRPL9	chr1:151763487..151763497,chr1:151763448..151763611,-;peak:chr1:151763490..151763491,-;peakCounts:13140.9	1	151763487	151763497	151763420	151763660	-	-0.0474069	0.815825	0.0440451	0.719662	0.00362838	0.987663	47.114		open	290	NA	NA	NA	NA	NA
738	TDRKH	chr1:151790484..151790506,chr1:151790427..151790551,-;peak:chr1:151790487..151790488,-;peakCounts:762.3	1	151790484	151790506	151790480	151790800	-	-0.271366	0.361442	-0.290708	0.247589	-0.201148	0.480861	5.3086		open	123	NA	NA	NA	NA	NA
739	RORC	chr1:151831786..151831807,chr1:151831720..151831897,-;peak:chr1:151831797..151831798,-;peakCounts:9602.1	1	151831786	151831807	151831780	151832000	-	-0.0553599	0.856656	0.269918	0.198737	0.298546	0.162139	50.5462		open	69	NA	NA	NA	NA	NA
740	THEM4	chr1:151909502..151909513,chr1:151909376..151909568,-;peak:chr1:151909511..151909512,-;peakCounts:693.5	1	151909502	151909513	151909460	151909680	-	-0.0268256	0.945219	-0.0890775	0.630665	-0.037241	0.90593	11.3495		open	228	NA	NA	NA	NA	NA
741	S100A10	chr1:151993810..151993816,chr1:151993755..151993928,-;peak:chr1:151993810..151993811,-;peakCounts:4024.1	1	151993810	151993816	151993760	151994080	-	0.0434633	0.889782	0.294852	0.00191149	0.231856	0.0459039	35.072		open	92	NA	NA	NA	NA	NA
742	S100A11	chr1:152036998..152037018,chr1:152036931..152037046,-;peak:chr1:152037003..152037004,-;peakCounts:2417.4	1	152036998	152037018	152036960	152037120	-	0.0808594	0.794414	0.317584	0.0507627	0.374588	0.0024471	23.2368		open	147	DEP	DEG	NA	NA	NA
743	S100A9	chr1:153357853..153357854,+	1	153357853	153357854	153357660	153357920	+	0.801665	0.270909	1.28834	0.00929995	1.25233	1.73e-06	6.82077		open	95	DEP	DEG	NA	NA	NA
744	S100A8	chr1:153391071..153391073,-	1	153391071	153391073	153391020	153391220	-	0.35091	0.570956	1.03674	0.0293904	1.28176	4.19e-12	7.50833		open	72	DEP	DEG	NA	NA	NA
745	S100A6	chr1:153535990..153535996,chr1:153535836..153536442,-;peak:chr1:153535990..153535991,-;peakCounts:41911.2	1	153535990	153535996	153535940	153536340	-	0.0588773	0.891019	0.342151	0.0813111	0.254615	0.338779	92.7402		open	87	NA	NA	NA	NA	NA
746	S100A16	chr1:153608994..153609012,chr1:153608921..153609046,-;peak:chr1:153609006..153609007,-;peakCounts:1075.5	1	153608994	153609012	153608860	153609160	-	-0.148562	0.649983	-0.240841	0.352289	-0.0040983	0.994085	6.51136		open	117	NA	NA	1	1	1
747	S100A16	chr1:153609354..153609360,-	1	153609354	153609360	153609300	153609500	-	-0.291111	0.830602	-0.772786	0.410778	0.309961	0.774327	0.473222		open	90	NA	NA	1	1	1
748	S100A16	chr1:153613036..153613054,chr1:153612960..153613160,-;peak:chr1:153613046..153613047,-;peakCounts:661.5	1	153613036	153613054	153612980	153613180	-	0.177251	0.678666	-0.0739924	0.827049	0.0152855	0.981448	6.22901		open	84	NA	NA	1	1	1
749	S100A13	chr1:153627490..153627676,chr1:153627490..153627676,-	1	153627490	153627676	153627280	153627720	-	-0.00692162	0.992363	-0.0399181	0.929303	0.280773	0.397379	80.2182		open	125	NA	NA	NA	NA	NA
750	S100A1	chr1:153628436..153628440,chr1:153628307..153628494,+;peak:chr1:153628437..153628438,+;peakCounts:159125.4	1	153628436	153628440	153628280	153628466	+	0.0910163	0.822624	-0.16314	0.395191	-0.0406467	0.896754	534.919		open	42	NA	NA	NA	NA	NA
751	CHTOP	chr1:153634065..153634090,chr1:153634018..153634270,+;peak:chr1:153634079..153634080,+;peakCounts:7172.1	1	153634065	153634090	153633840	153634120	+	-0.0208804	0.91745	-0.129121	0.137695	-0.329191	3.25e-05	61.7843		open	178	DEP	DEG	1	1	1
752	SNAPIN	chr1:153658712..153658729,chr1:153658630..153658835,+;peak:chr1:153658723..153658724,+;peakCounts:10255.8	1	153658712	153658729	153658560	153658740	+	-0.149617	0.154378	-0.147991	0.133296	-0.15599	0.0322435	82.0226		open	200	NA	NA	NA	NA	NA
753	ILF2	chr1:153670983..153670990,chr1:153670921..153671044,-;peak:chr1:153670986..153670987,-;peakCounts:14905.8	1	153670983	153670990	153670920	153671180	-	0.00998381	0.967595	-0.0134002	0.94473	0.0251293	0.901892	52.8614		open	134	NA	NA	NA	NA	NA
754	INTS3	chr1:153728067..153728076,chr1:153728049..153728101,+;peak:chr1:153728072..153728073,+;peakCounts:677.7	1	153728067	153728076	153727780	153728020	+	0.182331	0.753039	0.204662	0.628728	0.250065	0.601066	2.28061		open	123	NA	NA	NA	NA	NA
755	GATAD2B	chr1:153922956..153922965,chr1:153922906..153923004,-;peak:chr1:153922960..153922961,-;peakCounts:2334.2	1	153922956	153922965	153922960	153923280	-	-0.154741	0.358743	-0.0145138	0.958445	0.0550961	0.818886	19.2968		open	120	NA	NA	1	1	1
756	DENND4B	chr1:153946623..153946649,chr1:153946540..153946747,-;peak:chr1:153946643..153946644,-;peakCounts:1816.2	1	153946623	153946649	153946620	153946860	-	-0.0908069	0.651998	-0.0461834	0.762547	-0.0928455	0.582122	35.5802		open	254	NA	NA	NA	NA	NA
757	CRTC2	chr1:153958592..153958606,chr1:153958502..153958660,-;peak:chr1:153958593..153958594,-;peakCounts:1683	1	153958592	153958606	153958600	153958820	-	-0.335691	0.406754	-0.137076	0.442287	-0.27022	0.425968	14.3841		open	252	NA	NA	NA	NA	NA
758	SLC39A1	chr1:153963528..153963542,chr1:153963480..153963648,-;peak:chr1:153963536..153963537,-;peakCounts:2970.9	1	153963528	153963542	153963540	153963740	-	0.155786	0.574414	0.274315	0.0383556	0.26405	0.124071	12.6786		open	126	NA	NA	NA	NA	NA
759	CREB3L4	chr1:153967486..153967492,chr1:153967439..153967528,+;peak:chr1:153967486..153967487,+;peakCounts:159.3	1	153967486	153967492	153967260	153967500	+	-0.233214	0.859934	0.0278992	0.981244	-0.306442	0.791798	0.559329		open	169	NA	NA	NA	NA	NA
760	JTB	chr1:153977652..153977661,chr1:153977502..153977732,-;peak:chr1:153977655..153977656,-;peakCounts:4915.3	1	153977652	153977661	153977620	153977780	-	0.131931	0.45888	0.0846801	0.619514	-0.0845517	0.678995	60.953		open	137	NA	NA	NA	NA	NA
761	AL358472.6	chr1:153986330..153986345,chr1:153986260..153986409,-;peak:chr1:153986334..153986335,-;peakCounts:539.1	1	153986330	153986345	153986220	153986500	-	-0.0484115	0.887949	0.079234	0.702742	-0.0163826	0.954701	12.2356		open	99	NA	NA	NA	NA	NA
761	RAB13	chr1:153986330..153986345,chr1:153986260..153986409,-;peak:chr1:153986334..153986335,-;peakCounts:539.1	1	153986330	153986345	153986220	153986500	-	-0.0484115	0.887949	0.079234	0.702742	-0.0163826	0.954701	12.2356		open	99	NA	NA	NA	NA	NA
762	RPS27	chr1:153990761..153990762,chr1:153990743..153990841,+;peak:chr1:153990761..153990762,+;peakCounts:155287.8	1	153990761	153990762	153990580	153990780	+	0.109273	0.745076	-0.220531	0.36238	0.0705148	0.845965	344.666		open	212	NA	NA	NA	NA	NA
763	TPM3	chr1:154192099..154192101,chr1:154191903..154192160,-;peak:chr1:154192099..154192100,-;peakCounts:984159	1	154192099	154192101	154191980	154192300	-	-0.0513105	0.796042	-0.0909409	0.725823	-0.222277	0.42353	2295.23		open	36	NA	NA	NA	NA	NA
764	C1orf43	chr1:154220545..154220579,chr1:154220344..154220704,-;peak:chr1:154220568..154220569,-;peakCounts:9632.7	1	154220545	154220579	154220560	154220960	-	0.0145343	0.942882	-0.0384367	0.757426	-0.108724	0.375851	224.178	Bidir_51	open	196	NA	NA	NA	NA	NA
765	UBAP2L	chr1:154220950..154220958,chr1:154220818..154221040,+;peak:chr1:154220957..154220958,+;peakCounts:6329.7	1	154220950	154220958	154220560	154220960	+	-0.0240245	0.943339	0.128278	0.561849	0.335242	0.00551213	21.1855	Bidir_51	open	196	DEP	NA	NA	NA	NA
766	HAX1	chr1:154272602..154272614,chr1:154272583..154272700,+;peak:chr1:154272608..154272609,+;peakCounts:7916.4	1	154272602	154272614	154272360	154272680	+	0.0965108	0.65092	-0.0904133	0.518641	-0.025452	0.890877	82.9181		open	197	NA	NA	NA	NA	NA
767	IL6R	chr1:154405462..154405468,chr1:154405296..154405485,+;peak:chr1:154405467..154405468,+;peakCounts:2310.3	1	154405462	154405468	154405260	154405500	+	0.499071	0.0357845	1.4224	1.37e-23	0.65809	0.00299194	13.9111		open	205	DEP	DEG	NA	NA	NA
768	UBE2Q1	chr1:154558658..154558682,chr1:154558591..154558820,-;peak:chr1:154558676..154558677,-;peakCounts:1976.4	1	154558658	154558682	154558740	154559000	-	0.0531057	0.848517	0.142356	0.389336	0.0971607	0.659521	16.6207		open	235	NA	NA	NA	NA	NA
769	ADAR	chr1:154608167..154608206,chr1:154608072..154608239,-;peak:chr1:154608180..154608181,-;peakCounts:785.7	1	154608167	154608206	154608140	154608360	-	-0.163686	0.570956	-0.242964	0.258899	-0.174589	0.458904	8.04523		open	199	NA	NA	1	1	1
770	ADAR	chr1:154627956..154627981,chr1:154627877..154628022,-;peak:chr1:154627967..154627968,-;peakCounts:618.3	1	154627956	154627981	154627900	154628100	-	-0.180487	0.688934	-0.124677	0.733448	-0.0292388	0.959883	2.93901		open	224	NA	NA	1	1	1
771	KCNN3	chr1:154870331..154870335,chr1:154870244..154870342,-;peak:chr1:154870334..154870335,-;peakCounts:100.6	1	154870331	154870335	154870260	154870500	-	0.41111	NA	0.827346	0.466974	0.674508	0.655357	0.247988		open	91	NA	NA	NA	NA	NA
772	PMVK	chr1:154936704..154936720,chr1:154936617..154936771,-;peak:chr1:154936709..154936710,-;peakCounts:6625.8	1	154936704	154936720	154936500	154936800	-	-0.00135648	0.998255	-0.0829688	0.479057	-0.116395	0.324002	42.7753		open	223	NA	NA	1	1	1
773	PMVK	chr1:154936951..154936988,chr1:154936813..154937022,-;peak:chr1:154936966..154936967,-;peakCounts:833.4	1	154936951	154936988	154936880	154937080	-	0.0920933	0.69217	0.0879895	0.625873	0.0493189	0.828687	13.6461		open	73	NA	NA	1	1	1
774	PBXIP1	chr1:154956092..154956109,chr1:154956075..154956178,-;peak:chr1:154956098..154956099,-;peakCounts:5111.1	1	154956092	154956109	154956080	154956560	-	0.012799	0.96988	-0.0705025	0.521237	-0.0237134	0.937402	36.824		open	76	NA	NA	NA	NA	NA
775	LOC101928120	chr1:154961554..154961563,chr1:154961518..154961582,+;peak:chr1:154961559..154961560,+;peakCounts:210.6	1	154961554	154961563	154961390	154961913	+	-0.46956	0.582545	-0.624712	0.263305	-0.487483	0.558011	0.675424	Bidir_52	open	146	NA	NA	NA	NA	NA
776	PYGO2	chr1:154961769..154961784,chr1:154961702..154961804,-;peak:chr1:154961780..154961781,-;peakCounts:899.1	1	154961769	154961784	154961390	154961913	-	-0.0356427	0.927344	0.155696	0.418429	0.351127	0.0108379	10.5669	Bidir_52	open	146	NA	NA	NA	NA	NA
777	SHC1	chr1:154970745..154970747,chr1:154970671..154970765,-;peak:chr1:154970746..154970747,-;peakCounts:547.2	1	154970745	154970747	154970680	154971220	-	0.953224	0.0746155	0.913314	0.0513736	0.38128	0.655705	1.12888		open	84	NA	NA	1	0.586545	1
778	SHC1	chr1:154974371..154974381,chr1:154974275..154974497,-;peak:chr1:154974375..154974376,-;peakCounts:3877.2	1	154974371	154974381	154974380	154974700	-	-0.0425224	0.881404	-0.0765936	0.675444	-0.0461048	0.866796	19.8167	Bidir_53	open	111	NA	NA	1	0.586545	1
779	CKS1B	chr1:154974680..154974686,chr1:154974647..154974724,+;peak:chr1:154974680..154974681,+;peakCounts:1118.7	1	154974680	154974686	154974380	154974700	+	-0.209993	0.67419	-0.157926	0.67782	-0.147251	0.70612	2.92731	Bidir_53	open	111	NA	NA	NA	NA	NA
780	FLAD1	chr1:154983348..154983363,chr1:154983320..154983392,+;peak:chr1:154983354..154983355,+;peakCounts:3404.7	1	154983348	154983363	154983120	154983360	+	0.121069	0.482693	0.109253	0.458775	0.0759696	0.670748	19.9028		open	207	NA	NA	NA	NA	NA
781	ADAM15	chr1:155051291..155051324,chr1:155051223..155051399,+;peak:chr1:155051299..155051300,+;peakCounts:1287	1	155051291	155051324	155051090	155051400	+	-0.074329	0.777723	0.215097	0.121876	0.171544	0.36089	20.4349		open	113	NA	NA	NA	NA	NA
782	EFNA1	chr1:155127872..155127886,chr1:155127838..155127939,+;peak:chr1:155127875..155127876,+;peakCounts:947.7	1	155127872	155127886	155127830	155127983	+	0.339194	0.135936	-0.153656	0.623195	-0.549128	0.0474688	4.76043		open	100	NA	NA	NA	NA	NA
783	SLC50A1	chr1:155135844..155135857,chr1:155135796..155135925,+;peak:chr1:155135851..155135852,+;peakCounts:194.4	1	155135844	155135857	155135680	155135980	+	-0.366763	0.6475	-0.641214	0.226075	-0.610754	0.322306	0.664767		open	119	NA	NA	NA	NA	NA
784	DPM3	chr1:155140527..155140531,chr1:155140494..155140581,-;peak:chr1:155140530..155140531,-;peakCounts:17387.1	1	155140527	155140531	155140480	155140640	-	0.154755	0.439816	0.0233048	0.922201	-0.0066041	0.97996	49.8175		open	244	NA	NA	NA	NA	NA
785	KRTCAP2	chr1:155173273..155173284,chr1:155173157..155173369,-;peak:chr1:155173278..155173279,-;peakCounts:7004.7	1	155173273	155173284	155173200	155173420	-	-0.075127	0.797087	-0.194751	0.127748	-0.126801	0.256707	67.6077		open	241	NA	NA	NA	NA	NA
786	MTX1	chr1:155209237..155209241,chr1:155209218..155209297,+;peak:chr1:155209237..155209238,+;peakCounts:3749.4	1	155209237	155209241	155209120	155209300	+	-0.0128534	0.980544	0.0505011	0.885652	0.243332	0.254073	7.7957		open	105	NA	NA	NA	NA	NA
787	GBA	chr1:155244653..155244677,chr1:155244615..155244701,-;peak:chr1:155244664..155244665,-;peakCounts:296.1	1	155244653	155244677	155244620	155244840	-	-0.117458	0.897036	-0.429924	0.352431	-0.13582	0.870843	1.21926		open	551	NA	NA	NA	NA	NA
788	FAM189B	chr1:155255466..155255483,chr1:155255357..155255522,-;peak:chr1:155255471..155255472,-;peakCounts:1017.7	1	155255466	155255483	155255420	155255600	-	-0.198123	0.377906	-0.176922	0.27624	-0.214716	0.216845	11.1754		open	203	NA	NA	NA	NA	NA
789	SCAMP3	chr1:155262258..155262280,chr1:155262127..155262419,-;peak:chr1:155262265..155262266,-;peakCounts:6281.1	1	155262258	155262280	155262260	155262500	-	-0.071321	0.650316	-0.163224	0.153614	-0.0756165	0.582158	43.4941		open	190	NA	NA	NA	NA	NA
790	CLK2	chr1:155273480..155273494,chr1:155273437..155273561,-;peak:chr1:155273485..155273486,-;peakCounts:296.1	1	155273480	155273494	155273420	155273660	-	-0.297088	0.410492	-0.193077	0.52585	-0.222176	0.552428	3.56443		open	208	NA	NA	NA	NA	NA
791	FDPS	chr1:155308931..155308948,chr1:155308789..155308969,+;peak:chr1:155308946..155308947,+;peakCounts:1467.8	1	155308931	155308948	155308620	155308860	+	0.00662249	0.988218	-0.159994	0.246896	-0.101699	0.512579	16.5704		open	177	NA	NA	1	1	1
792	ASH1L	chr1:155562791..155562807,chr1:155562583..155562942,-;peak:chr1:155562801..155562802,-;peakCounts:2995.2	1	155562791	155562807	155562780	155563040	-	-0.134491	0.486204	-0.0682191	0.67782	0.00377292	0.990495	19.415		open	116	NA	NA	NA	NA	NA
793	YY1AP1	chr1:155688709..155688723,chr1:155688549..155688802,-;peak:chr1:155688717..155688718,-;peakCounts:6231.6	1	155688709	155688723	155688640	155688880	-	-0.00467921	0.989493	-0.0132162	0.947053	-0.00755847	0.970738	44.3736		open	112	NA	NA	NA	NA	NA
794	DAP3	chr1:155689086..155689093,chr1:155689026..155689143,+;peak:chr1:155689090..155689091,+;peakCounts:12034.8	1	155689086	155689093	155688980	155689180	+	-0.221414	0.111878	-0.303726	0.0586043	-0.0677328	0.809066	27.2872		open	112	NA	NA	NA	NA	NA
795	GON4L	chr1:155857199..155857226,chr1:155857171..155857277,-;peak:chr1:155857210..155857211,-;peakCounts:468.9	1	155857199	155857226	155857160	155857360	-	-0.200752	0.699485	-0.207551	0.617195	0.0147446	0.982593	3.16317		open	180	NA	NA	NA	NA	NA
796	SYT11	chr1:155859561..155859570,chr1:155859468..155859572,+;peak:chr1:155859566..155859567,+;peakCounts:365.4	1	155859561	155859570	155859280	155859520	+	0.272023	0.774201	0.585707	0.224356	0.216783	0.790826	1.04876		open	104	NA	NA	NA	NA	NA
797	RIT1	chr1:155911366..155911377,chr1:155911255..155911429,-;peak:chr1:155911371..155911372,-;peakCounts:2431.8	1	155911366	155911377	155911280	155911500	-	0.699716	1.45e-05	0.358258	0.0103427	0.0456489	0.888796	10.1824		open	188	DEP	DEG	NA	NA	NA
798	KHDC4	chr1:155934400..155934413,chr1:155934356..155934453,-;peak:chr1:155934408..155934409,-;peakCounts:2538	1	155934400	155934413	155934360	155934600	-	0.465624	1.21e-05	0.472576	5.55e-06	0.571455	9.11e-09	24.8313		open	175	DEP	DEG	NA	NA	NA
799	ARHGEF2	chr1:155978541..155978551,chr1:155978482..155978613,-;peak:chr1:155978545..155978546,-;peakCounts:519.3	1	155978541	155978551	155978480	155978700	-	0.941926	0.00189203	0.0102451	0.989697	0.150625	0.820913	1.9921		open	121	DEP	DEG	1	1	1
800	SSR2	chr1:156020926..156020939,chr1:156020856..156020980,-;peak:chr1:156020932..156020933,-;peakCounts:4805.1	1	156020926	156020939	156020880	156021100	-	0.0398487	0.921432	-0.0829681	0.698338	-0.0376478	0.896456	29.8286		open	189	NA	NA	NA	NA	NA
801	UBQLN4	chr1:156053820..156053841,chr1:156053757..156053869,-;peak:chr1:156053828..156053829,-;peakCounts:246.9	1	156053820	156053841	156053720	156053920	-	0.050822	0.918179	0.0511497	0.884354	-0.0193834	0.965761	6.02376		open	124	NA	NA	NA	NA	NA
802	LAMTOR2	chr1:156054796..156054806,chr1:156054713..156054890,+;peak:chr1:156054801..156054802,+;peakCounts:6078.7	1	156054796	156054806	156054600	156054820	+	-0.0625587	0.723007	-0.104578	0.252185	-0.139611	0.256707	63.7407		open	220	NA	NA	NA	NA	NA
803	LMNA	chr1:156114648..156114965,chr1:156114648..156114965,+	1	156114648	156114965	156114600	156114820	+	0.208796	0.0126702	0.395925	5.99e-07	0.326147	1.29e-05	163.859		open	133	DEP	DEG	NA	NA	NA
804	SLC25A44	chr1:156194111..156194117,chr1:156194078..156194203,+;peak:chr1:156194116..156194117,+;peakCounts:4555.8	1	156194111	156194117	156193820	156194100	+	-0.0253926	0.955079	0.0656345	0.831801	0.357299	0.0266847	12.8785		open	137	NA	NA	NA	NA	NA
805	PMF1-BGLAP	chr1:156213003..156213007,chr1:156212954..156213139,+;peak:chr1:156213006..156213007,+;peakCounts:26024.4	1	156213003	156213007	156212840	156213040	+	-0.00594275	0.984736	-0.122935	0.282605	-0.0442067	0.787171	48.1601		open	101	NA	NA	NA	NA	NA
805	PMF1	chr1:156213003..156213007,chr1:156212954..156213139,+;peak:chr1:156213006..156213007,+;peakCounts:26024.4	1	156213003	156213007	156212840	156213040	+	-0.00594275	0.984736	-0.122935	0.282605	-0.0442067	0.787171	48.1601		open	101	NA	NA	NA	NA	NA
806	SMG5	chr1:156282820..156282831,chr1:156282702..156282901,-;peak:chr1:156282824..156282825,-;peakCounts:2784.6	1	156282820	156282831	156282800	156283040	-	-0.157388	0.497121	0.0508797	0.748346	0.266269	0.00653342	31.8893		open	321	NA	NA	NA	NA	NA
807	GLMP	chr1:156295668..156295683,chr1:156295638..156295689,-;peak:chr1:156295671..156295672,-;peakCounts:331.2	1	156295668	156295683	156295600	156295780	-	-0.214048	0.630422	-0.280227	0.367601	-0.184375	0.631492	2.48131		open	147	NA	NA	NA	NA	NA
808	CCT3	chr1:156338235..156338249,chr1:156338175..156338341,-;peak:chr1:156338238..156338239,-;peakCounts:4784.4	1	156338235	156338249	156338280	156338560	-	0.0148582	0.951999	0.0816678	0.630835	0.110996	0.549096	49.3855		open	128	NA	NA	NA	NA	NA
809	MEF2D	chr1:156500773..156500779,chr1:156500688..156500859,-;peak:chr1:156500773..156500774,-;peakCounts:36647.1	1	156500773	156500779	156500740	156501080	-	-0.0845713	0.637741	-0.0233415	0.873818	-0.072886	0.685407	170.608		open	138	NA	NA	NA	NA	NA
810	NAXE	chr1:156591765..156591768,chr1:156591728..156591855,+;peak:chr1:156591765..156591766,+;peakCounts:20041.2	1	156591765	156591768	156591600	156592140	+	-0.112027	0.241444	-0.100543	0.265252	-0.11366	0.326967	70.4976		open	112	NA	NA	NA	NA	NA
811	GPATCH4	chr1:156601463..156601482,chr1:156601427..156601494,-;peak:chr1:156601478..156601479,-;peakCounts:999.9	1	156601463	156601482	156601400	156601760	-	0.015212	0.976088	0.148368	0.453093	0.144105	0.618622	9.00148		open	252	NA	NA	NA	NA	NA
812	NES	chr1:156677232..156677420,chr1:156677232..156677420,-	1	156677232	156677420	156677386	156677496	-	0.740167	2.58e-05	0.692301	0.000159011	-0.0938631	0.872605	22.9569		open	73	DEP	DEG	NA	NA	NA
813	ISG20L2	chr1:156728426..156728450,chr1:156728394..156728467,-;peak:chr1:156728438..156728439,-;peakCounts:273.6	1	156728426	156728450	156728340	156728560	-	0.37809	0.506544	0.117363	0.862969	0.223148	0.693696	1.84089	Bidir_54	open	113	NA	NA	1	1	1
814	RRNAD1	chr1:156728463..156728474,chr1:156728455..156728538,+;peak:chr1:156728468..156728469,+;peakCounts:1642.5	1	156728463	156728474	156728340	156728560	+	-0.170155	0.389304	-0.183821	0.263431	-0.230855	0.21372	12.6655	Bidir_54	open	113	NA	NA	NA	NA	NA
815	ISG20L2	chr1:156728710..156728726,chr1:156728680..156728778,-;peak:chr1:156728715..156728716,-;peakCounts:268.2	1	156728710	156728726	156728680	156728900	-	0.410773	0.500761	0.153971	0.810764	0.397248	0.426229	1.22053		open	174	NA	NA	1	1	1
816	MRPL24	chr1:156741107..156741117,chr1:156741046..156741156,-;peak:chr1:156741110..156741111,-;peakCounts:6480	1	156741107	156741117	156741080	156741380	-	-0.0453538	0.826057	-0.110856	0.428023	-0.106031	0.516036	72.3607		open	200	NA	NA	NA	NA	NA
817	HDGF	chr1:156751518..156751525,chr1:156751344..156751886,-;peak:chr1:156751519..156751520,-;peakCounts:4174.4	1	156751518	156751525	156751179	156751380	-	-0.222692	0.233733	-0.150673	0.352289	-0.0617174	0.799488	13.0857		open	102	NA	NA	1	1	1
818	HDGF	chr1:156751658..156751746,chr1:156751344..156751886,-;peak:chr1:156751733..156751734,-;peakCounts:8753.4	1	156751658	156751746	156751700	156751920	-	-0.115918	0.392502	0.0203286	0.888728	-0.0491936	0.80405	130.578		open	332	NA	NA	1	1	1
819	PRCC	chr1:156767534..156767536,chr1:156767481..156767634,+;peak:chr1:156767534..156767535,+;peakCounts:6893.1	1	156767534	156767536	156767200	156767540	+	-0.312777	0.160812	-0.0350347	0.907087	-0.077628	0.724316	13.2601		open	151	NA	NA	NA	NA	NA
820	ARHGEF11	chr1:157045827..157045847,chr1:157045623..157045910,-;peak:chr1:157045833..157045834,-;peakCounts:1043	1	157045827	157045847	157045760	157046020	-	-0.324575	0.0387017	-0.201826	0.202187	-0.066861	0.858873	19.9307		open	118	NA	NA	NA	NA	NA
821	ETV3	chr1:157138361..157138378,chr1:157138332..157138411,-;peak:chr1:157138364..157138365,-;peakCounts:653.7	1	157138361	157138378	157138320	157138600	-	0.169379	0.458726	0.078417	0.701034	0.109474	0.585624	10.1899		open	175	NA	NA	NA	NA	NA
822	IFI16	chr1:159009919..159009932,chr1:159009883..159009953,+;peak:chr1:159009926..159009927,+;peakCounts:551.7	1	159009919	159009932	159009800	159010020	+	0.0360182	0.980544	0.0590195	0.96264	0.329954	0.657626	1.8146		open	90	NA	NA	NA	NA	NA
823	DUSP23	chr1:159780963..159780974,chr1:159780935..159781097,+;peak:chr1:159780968..159780969,+;peakCounts:6190.2	1	159780963	159780974	159780640	159780960	+	0.0085579	0.983619	0.116697	0.464661	0.135441	0.385978	22.3845		open	149	NA	NA	NA	NA	NA
824	TAGLN2	chr1:159925499..159925510,chr1:159925471..159925551,-;peak:chr1:159925506..159925507,-;peakCounts:5985	1	159925499	159925510	159925160	159925660	-	0.385344	0.00304357	0.488465	2.41e-05	0.14575	0.491561	26.0942		open	127	DEP	DEG	NA	NA	NA
825	PIGM	chr1:160031967..160031973,chr1:160031934..160032011,-;peak:chr1:160031969..160031970,-;peakCounts:368.1	1	160031967	160031973	160031840	160032060	-	0.267549	0.633222	0.496246	0.156131	0.491994	0.21527	1.74893		open	202	NA	NA	NA	NA	NA
826	IGSF8	chr1:160098609..160098626,chr1:160098566..160098681,-;peak:chr1:160098618..160098619,-;peakCounts:424.8	1	160098609	160098626	160098580	160099140	-	0.375758	0.389861	0.218178	0.568729	-0.340326	0.371364	2.07978		open	74	NA	NA	NA	NA	NA
827	ATP1A2	chr1:160115758..160115759,chr1:160115685..160115870,+;peak:chr1:160115758..160115759,+;peakCounts:223783.2	1	160115758	160115759	160115580	160115840	+	-0.00310686	0.995313	0.0472724	0.743774	-0.0121889	0.940246	437.469		open	14	NA	NA	NA	NA	NA
828	CASQ1	chr1:160190574..160190588,chr1:160190458..160191028,+;peak:chr1:160190575..160190576,+;peakCounts:312818.4	1	160190574	160190588	160190130	160190620	+	-0.170985	0.113957	-0.262298	0.0111569	-0.221538	0.00987425	1789.53		open	8	NA	NA	NA	NA	NA
829	PEA15	chr1:160205378..160205409,chr1:160205328..160205505,+;peak:chr1:160205383..160205384,+;peakCounts:4608.9	1	160205378	160205409	160205200	160205454	+	-0.0825948	0.830602	0.170511	0.410769	0.130622	0.617939	40.842		open	93	NA	NA	NA	NA	NA
830	AL139011.1	chr1:160261733..160261766,chr1:160261712..160261812,+;peak:chr1:160261760..160261761,+;peakCounts:247.5	1	160261733	160261766	160261600	160262080	+	-0.0867226	0.927083	-0.355177	0.436802	-0.266663	0.636167	1.40452		open	76	NA	NA	NA	NA	NA
831	DCAF8	chr1:160262447..160262456,chr1:160262390..160262627,-;peak:chr1:160262450..160262451,-;peakCounts:29473.2	1	160262447	160262456	160262440	160262660	-	-0.211147	0.0149289	-0.257721	0.00108476	-0.234066	0.0126042	130.746		open	195	NA	NA	NA	NA	NA
832	PEX19	chr1:160285129..160285135,chr1:160285074..160285176,-;peak:chr1:160285129..160285130,-;peakCounts:15634.8	1	160285129	160285135	160285080	160285260	-	-0.0302935	0.854366	-0.0890705	0.310782	-0.106486	0.353245	68.7148		open	199	NA	NA	NA	NA	NA
832	AL139011.2	chr1:160285129..160285135,chr1:160285074..160285176,-;peak:chr1:160285129..160285130,-;peakCounts:15634.8	1	160285129	160285135	160285080	160285260	-	-0.0302935	0.854366	-0.0890705	0.310782	-0.106486	0.353245	68.7148		open	199	NA	NA	NA	NA	NA
833	COPA	chr1:160343246..160343256,chr1:160343186..160343315,-;peak:chr1:160343249..160343250,-;peakCounts:2067.5	1	160343246	160343256	160343220	160343420	-	-0.0183843	0.948772	-0.0789881	0.588625	-0.0461271	0.825785	33.1543	Bidir_55	open	255	NA	NA	NA	NA	NA
834	NCSTN	chr1:160343384..160343386,chr1:160343268..160343413,+;peak:chr1:160343385..160343386,+;peakCounts:4332.6	1	160343384	160343386	160343220	160343420	+	-0.248449	0.331663	-0.303485	0.187067	-0.175958	0.54888	7.56145	Bidir_55	open	255	NA	NA	NA	NA	NA
835	F11R	chr1:161021134..161021155,chr1:161021110..161021201,-;peak:chr1:161021142..161021143,-;peakCounts:769.5	1	161021134	161021155	161021140	161021524	-	-0.0738992	0.893094	-0.298999	0.360463	-0.0972448	0.860712	3.55623		open	119	NA	NA	NA	NA	NA
836	AL591806.3	chr1:161038959..161038979,chr1:161038900..161039007,-;peak:chr1:161038975..161038976,-;peakCounts:3542.4	1	161038959	161038979	161038880	161039120	-	0.0453746	0.865835	-0.101153	0.624474	-0.147894	0.598171	35.3373		open	93	NA	NA	NA	NA	NA
836	TSTD1	chr1:161038959..161038979,chr1:161038900..161039007,-;peak:chr1:161038975..161038976,-;peakCounts:3542.4	1	161038959	161038979	161038880	161039120	-	0.0453746	0.865835	-0.101153	0.624474	-0.147894	0.598171	35.3373		open	93	NA	NA	NA	NA	NA
837	USF1	chr1:161045971..161045977,chr1:161045865..161045992,-;peak:chr1:161045976..161045977,-;peakCounts:1117.8	1	161045971	161045977	161045880	161046080	-	0.0642156	0.862559	0.00123546	0.99695	0.142232	0.555888	7.77458		open	147	NA	NA	NA	NA	NA
838	KLHDC9	chr1:161098356..161098368,chr1:161098318..161098416,+;peak:chr1:161098362..161098363,+;peakCounts:393.3	1	161098356	161098368	161098240	161098440	+	0.230087	0.788044	-0.0264975	0.978616	-0.102769	0.92188	1.15027		open	90	NA	NA	NA	NA	NA
839	PFDN2	chr1:161118032..161118041,chr1:161117955..161118104,-;peak:chr1:161118036..161118037,-;peakCounts:42744.6	1	161118032	161118041	161117980	161118200	-	0.000158903	0.9996	-0.06922	0.503462	-0.0743656	0.598917	120.849	Bidir_56	open	193	NA	NA	NA	NA	NA
840	NIT1	chr1:161118120..161118129,chr1:161118071..161118160,+;peak:chr1:161118128..161118129,+;peakCounts:1146.6	1	161118120	161118129	161117980	161118200	+	-0.0972101	0.766038	-0.150578	0.516373	-0.194258	0.385886	6.53385	Bidir_56	open	193	NA	NA	NA	NA	NA
841	DEDD	chr1:161132593..161132614,chr1:161132575..161132729,-;peak:chr1:161132598..161132599,-;peakCounts:1423.1	1	161132593	161132614	161132680	161132900	-	-0.0704858	0.756923	-0.0926891	0.555362	-0.0618247	0.800227	25.7471		open	114	NA	NA	NA	NA	NA
842	UFC1	chr1:161153978..161153989,chr1:161153971..161154101,+;peak:chr1:161153982..161153983,+;peakCounts:4917.6	1	161153978	161153989	161153880	161154080	+	-0.225528	0.0841229	-0.161903	0.299675	-0.117442	0.445938	22.2908		open	192	NA	NA	NA	NA	NA
843	USP21	chr1:161159495..161159506,chr1:161159457..161159523,+;peak:chr1:161159499..161159500,+;peakCounts:2758.5	1	161159495	161159506	161159360	161159560	+	-0.080921	0.767715	-0.0583986	0.779978	-0.203657	0.279785	12.2377		open	158	NA	NA	NA	NA	NA
844	PPOX	chr1:161166451..161166488,chr1:161166356..161166521,+;peak:chr1:161166467..161166468,+;peakCounts:392.4	1	161166451	161166488	161166240	161166460	+	0.153024	0.755539	-0.109869	0.758545	-0.0724005	0.882061	3.35017		open	173	NA	NA	NA	NA	NA
845	B4GALT3	chr1:161177492..161177498,-	1	161177492	161177498	161177420	161177640	-	-0.048221	0.903239	-0.0288968	0.932378	-0.0571853	0.843138	8.63056		open	130	NA	NA	NA	NA	NA
846	NDUFS2	chr1:161202365..161202374,chr1:161202335..161202467,+;peak:chr1:161202371..161202372,+;peakCounts:75799.8	1	161202365	161202374	161202180	161202380	+	-0.0478071	0.634731	-0.137512	0.0258486	-0.0991107	0.297831	336.408		open	167	NA	NA	NA	NA	NA
847	TOMM40L	chr1:161226058..161226061,chr1:161226037..161226154,+;peak:chr1:161226059..161226060,+;peakCounts:3544.2	1	161226058	161226061	161225720	161225940	+	-0.120072	0.732341	-0.181917	0.533081	0.00739935	0.987332	6.84197		open	93	NA	NA	NA	NA	NA
848	SDHC	chr1:161314380..161314383,chr1:161314362..161314446,+;peak:chr1:161314380..161314381,+;peakCounts:12778.2	1	161314380	161314383	161314240	161314440	+	-0.00367296	0.99597	-0.120941	0.35113	-0.033623	0.912244	37.6756		open	222	NA	NA	NA	NA	NA
849	DUSP12	chr1:161749800..161749813,chr1:161749750..161749837,+;peak:chr1:161749809..161749810,+;peakCounts:379.2	1	161749800	161749813	161749640	161749840	+	-0.0725014	0.861395	0.00804503	0.983404	-0.0369124	0.933221	6.37829		open	179	NA	NA	NA	NA	NA
850	ATF6	chr1:161766319..161766326,chr1:161766254..161766412,+;peak:chr1:161766319..161766320,+;peakCounts:1507.5	1	161766319	161766326	161766180	161766380	+	0.243818	0.29058	0.265602	0.0889648	0.181795	0.472894	9.18374		open	295	NA	NA	NA	NA	NA
851	OLFML2B	chr1:162023856..162023874,chr1:162023755..162023927,-;peak:chr1:162023868..162023869,-;peakCounts:279	1	162023856	162023874	162023702	162024020	-	-0.273305	0.656913	-0.336592	0.477704	-0.308362	0.574931	1.79383		open	80	NA	NA	NA	NA	NA
852	LOC105371497	chr1:162488226..162488241,chr1:162488194..162488275,-;peak:chr1:162488226..162488227,-;peakCounts:487.8	1	162488226	162488241	162488237	162488540	-	-0.0439716	0.969645	0.142845	0.83119	0.394658	0.546761	1.5001		open	9	NA	NA	NA	NA	NA
853	UHMK1	chr1:162497837..162497852,chr1:162497803..162497900,+;peak:chr1:162497842..162497843,+;peakCounts:3729.6	1	162497837	162497852	162497720	162497900	+	0.208807	0.0997363	0.148143	0.277482	0.154789	0.168637	27.3933		open	115	NA	NA	NA	NA	NA
854	UAP1	chr1:162561575..162561612,chr1:162561452..162561752,+;peak:chr1:162561597..162561598,+;peakCounts:1384.8	1	162561575	162561612	162561340	162561620	+	0.184442	0.199557	-0.0135454	0.947745	-0.0649489	0.690439	34.0731		open	107	NA	NA	NA	NA	NA
855	PBX1	chr1:164559173..164559189,chr1:164558982..164559251,+;peak:chr1:164559183..164559184,+;peakCounts:3076.2	1	164559173	164559189	164558800	164559040	+	-0.0178351	0.964175	0.00820649	0.978616	0.078336	0.738936	12.8192		open	91	NA	NA	NA	NA	NA
856	RXRG	chr1:165444979..165445004,chr1:165444873..165445338,-;peak:chr1:165444998..165444999,-;peakCounts:1705.5	1	165444979	165445004	165444980	165445260	-	0.132186	0.592464	0.0167091	0.961459	0.0467473	0.888796	15.2146		open	50	NA	NA	1	1	1
857	LRRC52	chr1:165544240..165544256,chr1:165544213..165544297,+;peak:chr1:165544244..165544245,+;peakCounts:412.2	1	165544240	165544256	165543900	165544120	+	1.65328	0.01709	2.78015	1.13e-10	3.1101	2.08e-11	1.59092		open	58	DEP	DEG	NA	NA	NA
858	MGST3	chr1:165631257..165631273,chr1:165631145..165631292,+;peak:chr1:165631262..165631263,+;peakCounts:46762.2	1	165631257	165631273	165631080	165631320	+	-0.135694	0.635289	-0.213237	0.0936102	-0.134745	0.42781	344.047		open	89	NA	NA	NA	NA	NA
859	ALDH9A1	chr1:165698552..165698567,chr1:165698469..165698645,-;peak:chr1:165698561..165698562,-;peakCounts:5699.7	1	165698552	165698567	165698500	165698760	-	0.00300816	0.995313	-0.0858794	0.470578	-0.0923268	0.557014	38.5103		open	127	NA	NA	NA	NA	NA
860	TMCO1	chr1:165768862..165768878,chr1:165768773..165768910,-;peak:chr1:165768867..165768868,-;peakCounts:4477.5	1	165768862	165768878	165768840	165769060	-	0.00149007	0.99847	-0.0529987	0.778094	0.0665461	0.668952	25.9915		open	205	NA	NA	NA	NA	NA
861	UCK2	chr1:165827604..165827621,chr1:165827459..165827727,+;peak:chr1:165827615..165827616,+;peakCounts:1394.1	1	165827604	165827621	165827480	165828400	+	0.260075	0.300772	0.472103	0.0210738	0.743559	4.69e-05	6.69496		open	150	DEP	DEG	NA	NA	NA
862	FAM78B	chr1:166166987..166166994,chr1:166166953..166167018,-;peak:chr1:166166987..166166988,-;peakCounts:352.8	1	166166987	166166994	166166920	166167200	-	0.221778	0.679661	-0.128674	0.800559	-0.108588	0.866073	1.74909		open	78	NA	NA	NA	NA	NA
863	POGK	chr1:166839494..166839511,chr1:166839403..166839537,+;peak:chr1:166839497..166839498,+;peakCounts:461.7	1	166839494	166839511	166839320	166839540	+	-0.00223082	0.998547	0.16937	0.48277	0.0046423	0.993466	5.69762		open	173	NA	NA	NA	NA	NA
864	TADA1	chr1:166876260..166876264,chr1:166876233..166876301,-;peak:chr1:166876263..166876264,-;peakCounts:2241.9	1	166876260	166876264	166876280	166876540	-	-0.0471556	0.894844	0.0914797	0.723563	0.26561	0.140136	8.46848		open	196	NA	NA	NA	NA	NA
865	DUSP27	chr1:167094074..167094076,chr1:167094019..167094189,+;peak:chr1:167094074..167094075,+;peakCounts:31672.8	1	167094074	167094076	167093920	167094140	+	-0.24131	0.0184725	-0.275414	0.00252246	-0.239939	0.0545188	64.4552		open	26	NA	NA	NA	NA	NA
866	POU2F1	chr1:167220884..167220894,chr1:167220864..167220923,+;peak:chr1:167220890..167220891,+;peakCounts:639	1	167220884	167220894	167220500	167220940	+	0.262799	0.566923	0.261179	0.485512	0.0901191	0.862328	2.69181		open	94	NA	NA	NA	NA	NA
867	LOC101928512	chr1:167455052..167455080,chr1:167455015..167455154,+;peak:chr1:167455062..167455063,+;peakCounts:234	1	167455052	167455080	167454867	167455179	+	-0.0827491	0.921122	-0.0420856	0.947143	-0.108814	0.866073	1.64156		open	69	NA	NA	NA	NA	NA
868	CREG1	chr1:167553750..167553776,chr1:167553701..167553841,-;peak:chr1:167553761..167553762,-;peakCounts:4789.8	1	167553750	167553776	167553720	167553920	-	-0.00251699	0.99597	0.0157733	0.92395	-0.0307678	0.894087	47.2712		open	81	NA	NA	NA	NA	NA
869	RCSD1	chr1:167630255..167630261,chr1:167630178..167630422,+;peak:chr1:167630260..167630261,+;peakCounts:18123.3	1	167630255	167630261	167630000	167630307	+	-0.17619	0.130253	-0.396217	1.63e-07	-0.454192	6.65e-06	75.5387		open	79	DEP	DEG	NA	NA	NA
870	MPZL1	chr1:167721976..167721995,chr1:167721945..167722033,+;peak:chr1:167721989..167721990,+;peakCounts:1417.5	1	167721976	167721995	167721800	167722000	+	-0.261487	0.125752	-0.0834369	0.677298	-0.179737	0.418671	14.5191		open	119	NA	NA	NA	NA	NA
871	Z99943.2	chr1:167820289..167820290,-	1	167820289	167820290	167820120	167820460	-	-0.0480927	0.978786	0.396673	0.577957	0.372669	0.672291	0.821129		open	101	NA	NA	NA	NA	NA
872	MPC2	chr1:167935994..167936003,chr1:167935809..167936167,-;peak:chr1:167935994..167935995,-;peakCounts:18479.7	1	167935994	167936003	167936020	167936340	-	0.110749	0.526425	0.0737034	0.660847	0.0688161	0.774174	130.381		open	113	NA	NA	NA	NA	NA
873	DCAF6	chr1:167936692..167936699,chr1:167936555..167937006,+;peak:chr1:167936695..167936696,+;peakCounts:183257.1	1	167936692	167936699	167936500	167936720	+	-0.244037	0.00291123	-0.28684	0.000272637	-0.237235	0.000694332	602.68		open	114	NA	NA	NA	NA	NA
874	TIPRL	chr1:168178939..168178949,chr1:168178804..168179076,+;peak:chr1:168178944..168178945,+;peakCounts:6708.6	1	168178939	168178949	168178700	168179440	+	-0.0739294	0.72909	-0.161567	0.154745	-0.155323	0.203195	25.6109		open	170	NA	NA	NA	NA	NA
875	SFT2D2	chr1:168226003..168226011,chr1:168225930..168226057,+;peak:chr1:168226003..168226004,+;peakCounts:1181.7	1	168226003	168226011	168225820	168226140	+	-0.0954225	0.7843	0.0316405	0.924413	0.0928055	0.766717	6.67793		open	150	NA	NA	NA	NA	NA
876	DPT	chr1:168729200..168729206,-	1	168729200	168729206	168729140	168729340	-	-0.0845421	0.845904	-0.0795587	0.708202	-0.29613	0.0401445	15.3142		open	20	NA	NA	NA	NA	NA
877	NME7	chr1:169367787..169367800,chr1:169367740..169367819,-;peak:chr1:169367796..169367797,-;peakCounts:410.4	1	169367787	169367800	169367780	169367980	-	0.0289616	0.985016	-0.0180236	0.986674	0.106268	0.917578	1.4569		open	118	NA	NA	NA	NA	NA
878	BLZF1	chr1:169368190..169368204,chr1:169368164..169368252,+;peak:chr1:169368194..169368195,+;peakCounts:1743.3	1	169368190	169368204	169368140	169368300	+	0.0325917	0.931946	-0.038745	0.90276	0.0558641	0.867822	9.96937		open	114	NA	NA	NA	NA	NA
879	SLC19A2	chr1:169485942..169485943,chr1:169485685..169486030,-;peak:chr1:169485942..169485943,-;peakCounts:4283.2	1	169485942	169485943	169485860	169486260	-	1.28902	2.03e-16	1.45641	3.43e-35	-0.280581	0.366565	63.0082	Bidir_57	open	170	DEP	DEG	NA	NA	NA
880	Z99572.1	chr1:169486187..169486199,chr1:169486109..169486272,+;peak:chr1:169486193..169486194,+;peakCounts:495.9	1	169486187	169486199	169485860	169486260	+	0.514501	0.442235	1.07374	0.0102064	0.794979	0.125671	1.25666	Bidir_57	open	170	NA	DEG	NA	NA	NA
881	METTL18	chr1:169794891..169794897,chr1:169794849..169794929,-;peak:chr1:169794891..169794892,-;peakCounts:454.5	1	169794891	169794897	169794880	169795080	-	-0.360511	0.520395	-0.0553675	0.926397	0.366113	0.344462	1.98194		open	244	NA	NA	NA	NA	NA
882	SCYL3	chr1:169893893..169893912,chr1:169893858..169893967,-;peak:chr1:169893895..169893896,-;peakCounts:414	1	169893893	169893912	169893880	169894080	-	-0.15578	0.668766	-0.116069	0.693622	-0.0357337	0.932937	4.888		open	197	NA	NA	NA	NA	NA
883	KIFAP3	chr1:170074646..170074671,chr1:170074450..170074808,-;peak:chr1:170074664..170074665,-;peakCounts:851.2	1	170074646	170074671	170074600	170074880	-	-0.101181	0.681193	-0.127027	0.517488	-0.168581	0.400689	17.4174		open	120	NA	NA	NA	NA	NA
884	PRRX1	chr1:170664234..170664258,chr1:170663731..170664457,+;peak:chr1:170664246..170664247,+;peakCounts:1045.5	1	170664234	170664258	170664300	170664620	+	-0.197506	0.127151	-0.01521	0.943495	-0.181903	0.349443	25.9109		open	43	NA	NA	1	1	1
885	PRRC2C	chr1:171485545..171485561,chr1:171485477..171485623,+;peak:chr1:171485550..171485551,+;peakCounts:2156.4	1	171485545	171485561	171485360	171485560	+	-0.0540381	0.882911	-0.0960632	0.681107	-0.0258103	0.933857	14.1624		open	227	NA	NA	1	1	1
886	VAMP4	chr1:171742053..171742070,chr1:171741910..171742099,-;peak:chr1:171742064..171742065,-;peakCounts:1430.1	1	171742053	171742070	171741980	171742200	-	-0.211406	0.336924	-0.0817394	0.709384	-0.0979405	0.694309	9.56841		open	248	NA	NA	NA	NA	NA
887	EEF1AKNMT	chr1:171781665..171781686,chr1:171781621..171781761,+;peak:chr1:171781673..171781674,+;peakCounts:2237.4	1	171781665	171781686	171781300	171781660	+	-0.1525	0.617442	-0.067257	0.811706	0.0999798	0.753078	12.5745		open	152	NA	NA	NA	NA	NA
888	DNM3	chr1:171841480..171841503,chr1:171841471..171841556,+;peak:chr1:171841497..171841498,+;peakCounts:266.4	1	171841480	171841503	171841220	171841580	+	-0.134075	0.878823	-0.563993	0.231991	-0.542003	0.341398	1.0362		open	96	NA	NA	NA	NA	NA
889	PIGC	chr1:172444057..172444078,chr1:172444012..172444149,-;peak:chr1:172444068..172444069,-;peakCounts:1037.7	1	172444057	172444078	172444040	172444240	-	0.0183672	0.971245	-0.0801067	0.788806	-0.0878328	0.806718	6.42573		open	225	NA	NA	NA	NA	NA
890	SUCO	chr1:172533129..172533165,chr1:172533068..172533201,+;peak:chr1:172533149..172533150,+;peakCounts:326.7	1	172533129	172533165	172532760	172533140	+	-0.026954	0.964589	-0.302766	0.283777	-0.0617671	0.882061	4.08409		open	114	NA	NA	NA	NA	NA
891	AL645568.1	chr1:173476985..173477002,chr1:173476979..173477063,-;peak:chr1:173476990..173476991,-;peakCounts:193.5	1	173476985	173477002	173476980	173477440	-	-0.481198	0.550551	-0.00220067	0.998673	0.160144	0.849355	0.768379	Bidir_58	open	143	NA	NA	NA	NA	NA
892	PRDX6	chr1:173477329..173477348,chr1:173477225..173477507,+;peak:chr1:173477334..173477335,+;peakCounts:32753.7	1	173477329	173477348	173476980	173477440	+	-0.0018168	0.996815	-0.0865947	0.503703	0.0440176	0.766809	132.203	Bidir_58	open	143	NA	NA	NA	NA	NA
893	KLHL20	chr1:173714967..173714996,chr1:173714906..173715063,+;peak:chr1:173714980..173714981,+;peakCounts:1405.8	1	173714967	173714996	173714820	173715080	+	0.124879	0.627598	-0.0119373	0.973605	0.0332394	0.912244	14.1831		open	343	NA	NA	NA	NA	NA
894	DARS2	chr1:173824661..173824687,chr1:173824628..173824709,+;peak:chr1:173824673..173824674,+;peakCounts:581.4	1	173824661	173824687	173824380	173824660	+	-0.166315	0.62937	-0.0706016	0.866669	0.114355	0.736778	4.82524		open	173	NA	NA	NA	NA	NA
895	GAS5	chr1:173867987..173867989,-	1	173867987	173867989	173868020	173868260	-	0.257702	0.575395	0.00653767	0.991444	-0.0773417	0.889305	13.2969		open	90	NA	NA	NA	NA	NA
896	RC3H1	chr1:174022340..174022359,chr1:174022284..174022419,-;peak:chr1:174022346..174022347,-;peakCounts:2230.2	1	174022340	174022359	174022280	174022560	-	0.142493	0.578881	0.00554729	0.985043	-0.00010643	0.999877	31.575		open	140	NA	NA	NA	NA	NA
897	RABGAP1L	chr1:174159514..174159564,chr1:174159393..174159622,+;peak:chr1:174159538..174159539,+;peakCounts:402.3	1	174159514	174159564	174159200	174159560	+	-0.0314555	0.961965	-0.0505132	0.908316	-0.0136119	0.980828	3.99178		open	118	NA	NA	NA	NA	NA
898	CACYBP	chr1:174999930..174999973,chr1:174999691..175000159,+;peak:chr1:174999954..174999955,+;peakCounts:7076.7	1	174999930	174999973	174999580	175000000	+	0.0669677	0.698369	0.0230006	0.888787	0.00587271	0.978857	108.2		open	183	NA	NA	NA	NA	NA
899	MRPS14	chr1:175023413..175023420,chr1:175023399..175023494,-;peak:chr1:175023414..175023415,-;peakCounts:8283.6	1	175023413	175023420	175023400	175023620	-	0.153721	0.499376	0.0247722	0.920175	0.0390644	0.847851	31.2395		open	311	NA	NA	NA	NA	NA
900	KIAA0040	chr1:175192697..175192827,chr1:175192697..175192827,-	1	175192697	175192827	175192660	175193300	-	-0.196839	0.373145	0.0911248	0.762841	0.338879	0.0757262	13.5891		open	120	NA	NA	NA	NA	NA
901	COP1	chr1:176207225..176207249,chr1:176207198..176207289,-;peak:chr1:176207243..176207244,-;peakCounts:481.5	1	176207225	176207249	176207060	176207380	-	-0.0177451	0.976284	0.0489197	0.897673	-0.146413	0.631191	6.02459		open	120	NA	NA	NA	NA	NA
902	CRYZL2P	chr1:178037960..178037971,chr1:178037854..178037989,-;peak:chr1:178037965..178037966,-;peakCounts:1596.6	1	178037960	178037971	178037880	178038160	-	-0.239892	0.265385	-0.660785	1.66e-05	-0.71	1.51e-05	6.88861		open	143	DEP	DEG	NA	NA	NA
903	RASAL2	chr1:178094103..178094109,chr1:178094088..178094141,+;peak:chr1:178094103..178094104,+;peakCounts:375.3	1	178094103	178094109	178093961	178094680	+	-0.0563422	0.95894	0.0618963	0.942986	-0.546191	0.341428	0.976011		open	79	NA	NA	1	1	1
904	RALGPS2	chr1:178725238..178725249,chr1:178725146..178725329,+;peak:chr1:178725243..178725244,+;peakCounts:195.5	1	178725238	178725249	178725000	178725348	+	0.705974	0.498086	0.691702	0.405949	0.477271	0.66734	0.432121		open	103	NA	NA	NA	NA	NA
905	ANGPTL1	chr1:178869271..178869292,chr1:178869234..178869332,-;peak:chr1:178869276..178869277,-;peakCounts:141.3	1	178869271	178869292	178869233	178869357	-	0.0417491	0.980334	-0.108226	0.9157	0.212021	0.829538	1.02743		open	25	NA	NA	1	1	1
906	FAM20B	chr1:179025893..179025904,chr1:179025801..179026173,+;peak:chr1:179025893..179025894,+;peakCounts:1703.7	1	179025893	179025904	179025720	179025940	+	-0.192552	0.380607	-0.0337199	0.902557	-0.135515	0.657493	14.1881		open	181	NA	NA	NA	NA	NA
907	TOR3A	chr1:179082069..179082079,chr1:179081929..179082129,+;peak:chr1:179082069..179082070,+;peakCounts:3728.7	1	179082069	179082079	179081840	179082080	+	0.135327	0.675071	0.820354	0.000120854	0.526295	0.0866018	16.6799		open	130	DEP	DEG	NA	NA	NA
908	SOAT1	chr1:179293784..179293811,chr1:179293689..179293903,+;peak:chr1:179293797..179293798,+;peakCounts:290.7	1	179293784	179293811	179293520	179293840	+	0.333444	0.366203	0.455355	0.067344	0.685521	0.000871426	3.24163		open	128	DEP	DEG	NA	NA	NA
909	TOR1AIP2	chr1:179877797..179877803,chr1:179877739..179877830,-;peak:chr1:179877802..179877803,-;peakCounts:9264.6	1	179877797	179877803	179877760	179877940	-	0.038988	0.869306	0.108848	0.483032	0.171812	0.176832	21.7331		open	198	NA	NA	NA	NA	NA
910	TOR1AIP1	chr1:179882292..179882299,chr1:179882209..179882379,+;peak:chr1:179882296..179882297,+;peakCounts:4778.1	1	179882292	179882299	179882060	179882360	+	0.044675	0.889862	0.0163884	0.95089	-0.082247	0.688623	21.1433		open	100	NA	NA	NA	NA	NA
911	CEP350	chr1:179954806..179954813,chr1:179954735..179954831,+;peak:chr1:179954809..179954810,+;peakCounts:7125.3	1	179954806	179954813	179954580	179954820	+	-0.00463095	0.991051	-0.0342093	0.857273	-0.344482	0.000929008	24.643		open	179	DEP	DEG	NA	NA	NA
912	QSOX1	chr1:180154863..180154889,chr1:180154799..180154920,+;peak:chr1:180154868..180154869,+;peakCounts:2347.2	1	180154863	180154889	180154400	180154960	+	0.11427	0.649596	0.320886	0.0138861	0.449676	0.000394927	13.1878		open	140	DEP	DEG	NA	NA	NA
913	ACBD6	chr1:180502551..180502571,chr1:180502457..180502640,-;peak:chr1:180502559..180502560,-;peakCounts:729.9	1	180502551	180502571	180502281	180503040	-	0.120696	0.674322	-0.0894002	0.723829	-0.079908	0.80316	6.5258		open	236	NA	NA	NA	NA	NA
914	XPR1	chr1:180632016..180632030,chr1:180631983..180632063,+;peak:chr1:180632021..180632022,+;peakCounts:1912.5	1	180632016	180632030	180631840	180632060	+	0.14996	0.499376	0.199196	0.236412	0.191778	0.289644	10.447		open	84	NA	NA	NA	NA	NA
915	STX6	chr1:181022848..181022929,chr1:181022679..181022958,-;peak:chr1:181022893..181022894,-;peakCounts:609.3	1	181022848	181022929	181022840	181023080	-	0.0335486	0.94624	0.0463679	0.889916	-0.118402	0.699477	9.29118		open	184	NA	NA	NA	NA	NA
916	IER5	chr1:181088699..181088700,chr1:181088696..181088752,+;peak:chr1:181088699..181088700,+;peakCounts:12288.6	1	181088699	181088700	181088540	181088840	+	-0.10355	0.823906	-1.00594	2.26e-10	-1.98353	8.64e-33	36.5611		open	239	DEP	DEG	NA	NA	NA
917	GLUL	chr1:182391789..182391791,chr1:182391684..182391864,-;peak:chr1:182391789..182391790,-;peakCounts:31555.8	1	182391789	182391791	182391320	182392000	-	-0.0526178	0.810341	-0.171429	0.145787	-0.340635	0.023735	81.2309		open	176	NA	NA	NA	NA	NA
918	RNASEL	chr1:182589250..182589263,chr1:182589206..182589286,-;peak:chr1:182589255..182589256,-;peakCounts:314.1	1	182589250	182589263	182588780	182589360	-	-0.407293	0.651244	-0.250348	0.766258	0.0372079	0.977298	1.09011		open	96	NA	NA	NA	NA	NA
919	RGS16	chr1:182604387..182604389,-	1	182604387	182604389	182604340	182604560	-	0.747356	0.31568	0.338094	0.671256	-0.154693	0.901892	1.00571		open	117	NA	NA	NA	NA	NA
920	NPL	chr1:182789767..182789777,chr1:182789717..182789779,+;peak:chr1:182789773..182789774,+;peakCounts:497.7	1	182789767	182789777	182789560	182789860	+	0.0865579	0.891019	0.241793	0.48791	0.111553	0.815583	2.64107		open	177	NA	NA	NA	NA	NA
921	DHX9	chr1:182839341..182839359,chr1:182839303..182839392,+;peak:chr1:182839354..182839355,+;peakCounts:3281.4	1	182839341	182839359	182839120	182839360	+	0.00837237	0.987572	0.00664014	0.983708	0.0690931	0.818886	16.4035		open	85	NA	NA	NA	NA	NA
922	LAMC1	chr1:183023419..183023444,chr1:183023390..183023728,+;peak:chr1:183023431..183023432,+;peakCounts:1469.7	1	183023419	183023444	183023060	183023520	+	0.214289	0.36389	0.281808	0.00653059	0.209627	0.298689	26.6552		open	86	NA	NA	NA	NA	NA
923	SMG7	chr1:183472504..183472511,chr1:183472466..183472519,+;peak:chr1:183472506..183472507,+;peakCounts:2650.5	1	183472504	183472511	183472280	183472480	+	-0.0856359	0.792268	0.0151404	0.958445	0.222543	0.297972	21.6429		open	65	NA	NA	NA	NA	NA
924	ARPC5	chr1:183635740..183635760,chr1:183635597..183635947,-;peak:chr1:183635744..183635745,-;peakCounts:1706.4	1	183635740	183635760	183635700	183636100	-	0.158097	0.38501	0.192276	0.184549	0.0769072	0.691857	23.3487		open	134	NA	NA	NA	NA	NA
925	RGL1	chr1:183805118..183805136,chr1:183805070..183805260,+;peak:chr1:183805119..183805120,+;peakCounts:821.7	1	183805118	183805136	183804960	183805460	+	0.178172	0.772306	0.269282	0.36238	-0.106607	0.8471	3.54887		open	123	NA	NA	NA	NA	NA
926	COLGALT2	chr1:184037721..184037746,chr1:184037471..184037772,-;peak:chr1:184037737..184037738,-;peakCounts:182.7	1	184037721	184037746	184037620	184037860	-	-0.118683	0.861564	-0.0956218	0.855135	-0.365843	0.338779	2.16721		open	64	NA	NA	NA	NA	NA
927	TSEN15	chr1:184051727..184051733,chr1:184051648..184051772,+;peak:chr1:184051732..184051733,+;peakCounts:9425.7	1	184051727	184051733	184051560	184051760	+	0.292852	0.0915849	0.127456	0.583248	-0.0114196	0.974258	23.3669		open	342	NA	NA	NA	NA	NA
928	C1orf21	chr1:184387055..184387069,chr1:184386789..184387363,+;peak:chr1:184387060..184387061,+;peakCounts:30520.8	1	184387055	184387069	184386880	184387180	+	0.0029104	0.995313	-0.0750926	0.549752	0.0777522	0.584161	193.072		open	98	NA	NA	NA	NA	NA
929	EDEM3	chr1:184754839..184754867,chr1:184754730..184754907,-;peak:chr1:184754857..184754858,-;peakCounts:1773	1	184754839	184754867	184754840	184755160	-	0.0585299	0.823652	-0.0315879	0.893437	0.00720312	0.980696	17.4221		open	121	NA	NA	NA	NA	NA
930	NIBAN1	chr1:184974441..184974458,chr1:184974348..184974781,-;peak:chr1:184974452..184974453,-;peakCounts:9650.7	1	184974441	184974458	184974364	184974649	-	0.166101	0.417401	-0.0465598	0.8819	0.0426037	0.924962	43.3321		open	89	NA	NA	NA	NA	NA
931	RNF2	chr1:185045538..185045568,chr1:185045300..185045600,+;peak:chr1:185045557..185045558,+;peakCounts:835.2	1	185045538	185045568	185045109	185045600	+	-0.101793	0.784296	-0.156286	0.511422	-0.246382	0.276078	5.80733		open	107	NA	NA	NA	NA	NA
932	TRMT1L	chr1:185156949..185156958,chr1:185156892..185157005,-;peak:chr1:185156952..185156953,-;peakCounts:3615.3	1	185156949	185156958	185156980	185157240	-	0.126111	0.500097	0.140198	0.338899	0.10568	0.554076	14.7301		open	140	NA	NA	1	1	1
933	IVNS1ABP	chr1:185317238..185317248,chr1:185317192..185317347,-;peak:chr1:185317242..185317243,-;peakCounts:3907.8	1	185317238	185317248	185317240	185317560	-	0.155368	0.358743	0.0507262	0.812582	0.342932	0.0133549	29.4393		open	152	NA	NA	NA	NA	NA
934	HMCN1	chr1:185734385..185734396,chr1:185734320..185734442,+;peak:chr1:185734390..185734391,+;peakCounts:1511.1	1	185734385	185734396	185734160	185734420	+	-0.312765	0.222623	-0.377131	0.103784	0.0627998	0.884444	4.5511		open	69	NA	NA	NA	NA	NA
935	TPR	chr1:186375239..186375262,chr1:186375098..186375358,-;peak:chr1:186375253..186375254,-;peakCounts:2347.2	1	186375239	186375262	186375220	186375860	-	-0.114746	0.488528	-0.0981318	0.420059	0.0346986	0.851265	32.747	Bidir_59	open	201	NA	NA	NA	NA	NA
936	ODR4	chr1:186375832..186375852,chr1:186375745..186375914,+;peak:chr1:186375837..186375838,+;peakCounts:278.1	1	186375832	186375852	186375220	186375860	+	0.138986	0.855344	-0.148262	0.81478	-0.0817643	0.926038	1.57634	Bidir_59	open	201	NA	NA	NA	NA	NA
937	PTGS2	chr1:186680422..186680427,-	1	186680422	186680427	186680280	186680700	-	0.522512	NA	1.4329	0.582094	-0.158862	0.988201	0.159747		open	128	NA	NA	NA	NA	NA
938	RGS2	chr1:192809038..192809045,+	1	192809038	192809045	192808820	192809120	+	1.34792	0.000482158	0.960056	0.0297357	1.05065	0.00269566	2.64734		open	130	DEP	DEG	NA	NA	NA
939	UCHL5	chr1:193059335..193059343,chr1:193059236..193059426,-;peak:chr1:193059338..193059339,-;peakCounts:4650.4	1	193059335	193059343	193059340	193059640	-	-0.0840077	0.547684	-0.122145	0.25912	-0.107321	0.428784	54.3402	Bidir_60	open	339	NA	NA	NA	NA	NA
940	RO60	chr1:193059570..193059650,chr1:193059390..193059666,+;peak:chr1:193059611..193059612,+;peakCounts:1178.1	1	193059570	193059650	193059340	193059640	+	-0.0607399	0.791504	-0.0339909	0.873613	-0.000442787	0.998768	18.3461	Bidir_60	open	339	NA	NA	NA	NA	NA
941	GLRX2	chr1:193105406..193105422,chr1:193105265..193105488,-;peak:chr1:193105413..193105414,-;peakCounts:5739.6	1	193105406	193105422	193105320	193105660	-	0.0936602	0.588669	0.138723	0.250001	0.129335	0.385886	50.1035		open	133	NA	NA	NA	NA	NA
942	CDC73	chr1:193122016..193122073,chr1:193121907..193122225,+;peak:chr1:193122057..193122058,+;peakCounts:1090.8	1	193122016	193122073	193121780	193122140	+	-0.106349	0.697128	-0.122693	0.407138	-0.0361909	0.896754	24.7341		open	253	NA	NA	NA	NA	NA
943	ZBTB41	chr1:197201281..197201312,chr1:197201258..197201467,-;peak:chr1:197201292..197201293,-;peakCounts:702.9	1	197201281	197201312	197201340	197201640	-	-0.0571069	0.884828	0.0622557	0.828779	-0.076602	0.820598	7.8928		open	268	NA	NA	NA	NA	NA
944	DENND1B	chr1:197775555..197775585,chr1:197775167..197775715,-;peak:chr1:197775561..197775562,-;peakCounts:462.6	1	197775555	197775585	197775180	197775640	-	-0.129609	0.675805	-0.0352609	0.919042	-0.146209	0.617388	5.82712		open	171	NA	NA	NA	NA	NA
945	C1orf53	chr1:197902615..197902638,+	1	197902615	197902638	197902740	197903020	+	-0.147437	0.791123	-0.277598	0.447339	-0.101893	0.835111	2.42076		open	227	NA	NA	NA	NA	NA
946	NEK7	chr1:198156988..198157011,chr1:198156937..198157140,+;peak:chr1:198156997..198156998,+;peakCounts:8422.2	1	198156988	198157011	198156860	198157080	+	0.0853467	0.584116	0.0421908	0.796227	0.0207706	0.926977	94.8411		open	196	NA	NA	NA	NA	NA
947	ZNF281	chr1:200410020..200410042,chr1:200409943..200410068,-;peak:chr1:200410025..200410026,-;peakCounts:879.3	1	200410020	200410042	200409980	200410200	-	0.277367	0.278158	0.159082	0.522393	-0.0105981	0.982276	6.99401		open	123	NA	NA	NA	NA	NA
948	DDX59	chr1:200669929..200669944,chr1:200669777..200670014,-;peak:chr1:200669937..200669938,-;peakCounts:3284.1	1	200669929	200669944	200669960	200670220	-	-0.0596608	0.78908	-0.111413	0.431606	-0.133532	0.416693	25.3779		open	165	NA	NA	NA	NA	NA
949	CAMSAP2	chr1:200738925..200738945,chr1:200738854..200739064,+;peak:chr1:200738939..200738940,+;peakCounts:595.8	1	200738925	200738945	200738640	200739040	+	0.249961	0.38301	0.211389	0.353535	0.201181	0.426229	4.90034		open	99	NA	NA	1	1	1
950	CACNA1S	chr1:201112430..201112439,chr1:201112211..201112596,-;peak:chr1:201112434..201112435,-;peakCounts:15099.3	1	201112430	201112439	201112420	201112640	-	-0.0806519	0.546935	-0.221518	0.00364762	-0.217973	0.025719	70.606		open	16	NA	NA	1	1	1
951	TMEM9	chr1:201154466..201154486,chr1:201154417..201154511,-;peak:chr1:201154473..201154474,-;peakCounts:1351.8	1	201154466	201154486	201154440	201154640	-	-0.313212	0.132626	-0.137865	0.491344	-0.0272125	0.936339	11.7106		open	173	NA	NA	1	1	1
952	TMEM9	chr1:201171550..201171563,chr1:201171514..201171653,-;peak:chr1:201171555..201171556,-;peakCounts:750.6	1	201171550	201171563	201171389	201171711	-	-0.213693	0.729053	0.0256266	0.97532	0.212481	0.624741	2.11154		open	67	NA	NA	1	1	1
953	IGFN1	chr1:201190823..201190824,chr1:201190691..201190896,+;peak:chr1:201190823..201190824,+;peakCounts:41408.1	1	201190823	201190824	201190680	201190880	+	-0.972585	0.0226495	-0.157092	0.855035	-0.134275	0.897587	61.1979		open	38	NA	NA	NA	NA	NA
954	PHLDA3	chr1:201469124..201469146,chr1:201468541..201469304,-;peak:chr1:201469133..201469134,-;peakCounts:5492.7	1	201469124	201469146	201469120	201469420	-	-0.312745	0.141813	0.142493	0.401666	0.0952051	0.726109	35.3383		open	110	NA	NA	NA	NA	NA
955	CSRP1	chr1:201507085..201507201,chr1:201507085..201507201,-	1	201507085	201507201	201507082	201507300	-	1.01184	6.21e-09	1.09686	1.54e-10	0.759294	0.000476644	44.682		open	142	DEP	DEG	NA	NA	NA
956	NAV1	chr1:201739899..201739902,+	1	201739899	201739902	201739753	201739888	+	0.285275	0.742467	-0.389999	0.607489	-0.591238	0.478929	0.760565		open	69	NA	NA	1	1	1
957	IPO9	chr1:201829192..201829205,chr1:201829108..201829215,+;peak:chr1:201829196..201829197,+;peakCounts:1759.5	1	201829192	201829205	201829000	201829220	+	-0.100653	0.620937	-0.0971672	0.530907	-0.101996	0.55356	15.3374		open	169	NA	NA	NA	NA	NA
958	SHISA4	chr1:201888472..201889076,chr1:201888472..201889076,+	1	201888472	201889076	201888460	201888720	+	-0.0344868	0.866123	-0.128111	0.299637	-0.213942	0.211822	625.046		open	64	NA	NA	NA	NA	NA
959	LMOD1	chr1:201946503..201946520,chr1:201946420..201946643,-;peak:chr1:201946509..201946510,-;peakCounts:1342.5	1	201946503	201946520	201946480	201946680	-	-0.00763079	0.987572	-0.528785	0.00105923	-0.615889	0.00457959	20.211		open	55	DEP	DEG	1	1	1
960	TIMM17A	chr1:201955509..201955520,chr1:201955458..201955548,+;peak:chr1:201955514..201955515,+;peakCounts:10636.2	1	201955509	201955520	201955300	201955540	+	0.0375985	0.889613	-0.0483465	0.70531	-0.00160805	0.994085	49.6586		open	139	NA	NA	NA	NA	NA
961	RNPEP	chr1:201982644..201982654,chr1:201982589..201982728,+;peak:chr1:201982647..201982648,+;peakCounts:1006.2	1	201982644	201982654	201982440	201982740	+	-0.0870803	0.793696	-0.0732958	0.823771	-0.0646533	0.860591	8.50582		open	115	NA	NA	NA	NA	NA
962	ARL8A	chr1:202144731..202144737,chr1:202144571..202144811,-;peak:chr1:202144736..202144737,-;peakCounts:6411.6	1	202144731	202144737	202144649	202144840	-	-0.256359	0.211579	-0.218886	0.217965	-0.226972	0.325392	29.3862		open	97	NA	NA	1	1	1
963	UBE2T	chr1:202341932..202341934,chr1:202341895..202341991,-;peak:chr1:202341932..202341933,-;peakCounts:5225.4	1	202341932	202341934	202341940	202342140	-	-0.194579	0.606756	-0.235927	0.374805	-0.146489	0.657493	9.66668		open	145	NA	NA	NA	NA	NA
964	PPP1R12B	chr1:202348698..202348709,chr1:202348633..202349123,+;peak:chr1:202348704..202348705,+;peakCounts:21986.1	1	202348698	202348709	202348460	202348740	+	-0.15353	0.179631	-0.137526	0.0696076	-0.120766	0.439323	86.7157		open	170	NA	NA	NA	NA	NA
965	KDM5B	chr1:202808418..202808426,chr1:202808389..202808534,-;peak:chr1:202808420..202808421,-;peakCounts:990	1	202808418	202808426	202808340	202808600	-	0.374848	0.0732933	0.136745	0.596122	-0.02193	0.958153	6.29968		open	228	NA	NA	NA	NA	NA
966	PCAT6	chr1:202810948..202810961,chr1:202810882..202810983,+;peak:chr1:202810953..202810954,+;peakCounts:526.5	1	202810948	202810961	202810680	202810940	+	-0.24659	0.671806	-0.376761	0.367455	-0.420096	0.251241	2.09557		open	267	NA	NA	NA	NA	NA
967	RABIF	chr1:202889109..202889123,chr1:202889098..202889185,-;peak:chr1:202889121..202889122,-;peakCounts:644.4	1	202889109	202889123	202889080	202889340	-	0.0886469	0.794691	-0.0849068	0.743774	-0.00428157	0.991482	7.99001		open	147	NA	NA	NA	NA	NA
968	KLHL12	chr1:202927205..202927214,chr1:202927170..202927273,-;peak:chr1:202927208..202927209,-;peakCounts:455.4	1	202927205	202927214	202927200	202927380	-	0.200873	0.65835	0.0780717	0.858823	0.117872	0.796374	3.00342		open	269	NA	NA	NA	NA	NA
969	ADIPOR1	chr1:202958285..202958296,chr1:202958186..202958399,-;peak:chr1:202958290..202958291,-;peakCounts:9479.7	1	202958285	202958296	202958300	202958520	-	-0.382034	0.0003693	-0.380986	0.000261238	-0.327247	0.000170175	58.189		open	113	DEP	DEG	NA	NA	NA
970	CYB5R1	chr1:202967229..202967257,chr1:202966750..202967350,-;peak:chr1:202967251..202967252,-;peakCounts:30500.1	1	202967229	202967257	202967160	202967420	-	-0.176987	0.109001	-0.165768	0.140712	-0.211655	0.203634	335.533		open	65	NA	NA	NA	NA	NA
971	TMEM183A	chr1:203007390..203007399,chr1:203007360..203007442,+;peak:chr1:203007395..203007396,+;peakCounts:4065.3	1	203007390	203007399	203007220	203007420	+	-0.0132578	0.978077	0.147594	0.403199	0.0775098	0.689813	15.9451		open	202	NA	NA	NA	NA	NA
972	PPFIA4	chr1:203026485..203026497,chr1:203026419..203026578,+;peak:chr1:203026491..203026492,+;peakCounts:1449.9	1	203026485	203026497	203026280	203026580	+	-0.362012	0.273008	-0.0219318	0.961459	0.194473	0.683818	8.9089		open	131	NA	NA	NA	NA	NA
973	MYOPARR	chr1:203084450..203084456,chr1:203084404..203084464,+;peak:chr1:203084455..203084456,+;peakCounts:66.6	1	203084450	203084456	203084292	203084490	+	1.33663	NA	1.05153	0.611341	2.35398	0.0514823	0.158337		open	18	NA	NA	NA	NA	NA
974	MYOG	chr1:203086009..203086012,chr1:203085902..203086063,-;peak:chr1:203086009..203086010,-;peakCounts:15249.6	1	203086009	203086012	203085960	203086160	-	-0.129087	0.340138	-0.236109	0.249258	0.581357	0.00389515	68.2246		open	12	DEP	DEG	NA	NA	NA
975	ADORA1	chr1:203128296..203128305,chr1:203128255..203128343,+;peak:chr1:203128299..203128300,+;peakCounts:22.5	1	203128296	203128305	203128160	203128360	+	0.744203	NA	0.589619	0.944993	0.317753	0.973981	0.0744344		open	64	NA	NA	NA	NA	NA
976	BTG2	chr1:203305455..203305660,chr1:203305455..203305660,+	1	203305455	203305660	203305220	203305580	+	0.669898	0.0662118	-0.122983	0.681366	-1.5545	8.57e-18	68.2503		open	178	DEP	DEG	NA	NA	NA
977	PRELP	chr1:203475816..203475826,chr1:203475762..203475863,+;peak:chr1:203475821..203475822,+;peakCounts:429.6	1	203475816	203475826	203475660	203475920	+	0.0197561	0.981075	-0.0223729	0.969675	-0.182826	0.655597	3.70617		open	41	NA	NA	NA	NA	NA
978	ATP2B4	chr1:203626821..203626833,chr1:203626764..203626964,+;peak:chr1:203626832..203626833,+;peakCounts:3122.1	1	203626821	203626833	203626640	203626840	+	-0.246062	0.140296	-0.30986	0.0219925	-0.448129	0.000481422	16.7661		open	146	DEP	DEG	NA	NA	NA
979	ZC3H11A	chr1:203795630..203795637,chr1:203795572..203795641,+;peak:chr1:203795634..203795635,+;peakCounts:3234.6	1	203795630	203795637	203795460	203795640	+	0.234424	0.311477	0.0753612	0.799769	-0.0449859	0.904078	8.97819		open	257	NA	NA	1	1	1
980	ZBED6	chr1:203796442..203796443,+	1	203796442	203796443	203795840	203796480	+	1.11022	0.903239	0.492341	0.956517	0.45235	0.959883	0.225384		open	100	NA	NA	1	0.866426	1
980	ZC3H11A	chr1:203796442..203796443,+	1	203796442	203796443	203795840	203796480	+	1.11022	0.903239	0.492341	0.956517	0.45235	0.959883	0.225384		open	100	NA	NA	1	1	1
981	SNRPE	chr1:203861602..203861606,chr1:203861571..203861714,+;peak:chr1:203861602..203861603,+;peakCounts:19594.8	1	203861602	203861606	203861400	203861640	+	0.0680957	0.869188	-0.124436	0.724739	0.105979	0.785898	31.297		open	274	NA	NA	NA	NA	NA
982	SOX13	chr1:204073110..204073120,chr1:204073060..204073177,+;peak:chr1:204073114..204073115,+;peakCounts:2103.3	1	204073110	204073120	204072960	204073220	+	-0.166193	0.6475	-0.118034	0.684254	-0.615324	0.00918055	6.70236		open	167	DEP	DEG	NA	NA	NA
983	PPP1R15B	chr1:204411811..204411823,chr1:204411726..204411899,-;peak:chr1:204411816..204411817,-;peakCounts:1134.9	1	204411811	204411823	204411800	204412060	-	0.26425	0.280144	-0.021417	0.958445	0.0688529	0.855761	5.95458		open	179	NA	NA	NA	NA	NA
984	PIK3C2B	chr1:204451061..204451062,chr1:204450983..204451147,-;peak:chr1:204451061..204451062,-;peakCounts:5250.6	1	204451061	204451062	204451060	204451280	-	-0.505501	0.00317324	-0.751783	8.44e-09	-0.41228	0.0254218	10.7419		open	28	DEP	DEG	1	1	1
985	PIK3C2B	chr1:204467219..204467255,-	1	204467219	204467255	204467140	204467340	-	-0.0142639	0.993717	-0.0717285	0.926704	0.275455	0.654617	1.08258		open	11	NA	DEG	1	1	1
986	PIK3C2B	chr1:204494798..204494810,chr1:204494704..204494822,-;peak:chr1:204494803..204494804,-;peakCounts:322.2	1	204494798	204494810	204494580	204495000	-	-0.359218	0.572089	-0.377471	0.403199	-0.254884	0.666654	1.32708		open	140	NA	DEG	1	1	1
987	MDM4	chr1:204516396..204516416,chr1:204516360..204516494,+;peak:chr1:204516412..204516413,+;peakCounts:902.7	1	204516396	204516416	204516280	204516520	+	-0.0781456	0.836397	-0.0704895	0.756327	-0.0480393	0.87278	8.85566		open	246	NA	NA	NA	NA	NA
988	RBBP5	chr1:205121974..205121980,chr1:205121943..205122022,-;peak:chr1:205121974..205121975,-;peakCounts:2786.4	1	205121974	205121980	205121920	205122120	-	0.21378	0.283354	0.22469	0.126977	0.391	0.00195197	10.2472		open	112	DEP	DEG	NA	NA	NA
989	DSTYK	chr1:205211688..205211738,chr1:205211526..205211748,-;peak:chr1:205211700..205211701,-;peakCounts:251.1	1	205211688	205211738	205211620	205211820	-	0.038656	0.948772	-0.129596	0.695446	-0.121328	0.743435	4.3795		open	419	NA	NA	NA	NA	NA
990	TMCC2	chr1:205227930..205227952,chr1:205227894..205228033,+;peak:chr1:205227935..205227936,+;peakCounts:246.6	1	205227930	205227952	205227760	205227980	+	-0.166558	0.766892	0.0582914	0.905973	-0.0289621	0.968444	3.01399		open	149	NA	NA	1	0.489671	0.474042
991	TMCC2	chr1:205229709..205229736,chr1:205229677..205229814,+;peak:chr1:205229714..205229715,+;peakCounts:186.3	1	205229709	205229736	205229560	205229780	+	-0.198525	0.818083	-1.34289	0.00576183	-1.44084	0.00402759	0.812979		open	74	DEP	NA	1	0.489671	0.474042
992	NUAK2	chr1:205321743..205321750,chr1:205321741..205321802,-;peak:chr1:205321744..205321745,-;peakCounts:305.1	1	205321743	205321750	205321700	205321920	-	1.16266	0.0931504	1.30751	0.0479293	1.32593	0.0236783	0.733765		open	107	NA	NA	NA	NA	NA
993	ELK4	chr1:205631965..205632001,chr1:205631789..205632029,-;peak:chr1:205631990..205631991,-;peakCounts:3561.3	1	205631965	205632001	205631920	205632140	-	0.015713	0.958987	0.00490377	0.9845	-0.0716235	0.849455	35.7406		open	278	NA	NA	NA	NA	NA
994	NUCKS1	chr1:205750172..205750187,chr1:205749959..205750323,-;peak:chr1:205750181..205750182,-;peakCounts:14633.1	1	205750172	205750187	205750220	205750420	-	-0.10856	0.441313	0.0212738	0.922201	0.0178253	0.936472	64.8287		open	134	NA	NA	NA	NA	NA
995	RAB29	chr1:205775457..205775467,chr1:205775380..205775484,-;peak:chr1:205775461..205775462,-;peakCounts:482.4	1	205775457	205775467	205775400	205775580	-	-0.0206458	0.987323	0.571283	0.131772	0.454461	0.294774	1.31906		open	157	NA	NA	NA	NA	NA
996	SLC41A1	chr1:205813030..205813038,chr1:205812882..205813236,-;peak:chr1:205813031..205813032,-;peakCounts:20520.9	1	205813030	205813038	205813100	205813360	-	-0.156212	0.454603	0.329284	0.0511044	0.554443	4.4e-10	109.457	Bidir_61	open	119	DEP	DEG	NA	NA	NA
997	AC119673.2	chr1:205813340..205813353,chr1:205813310..205813409,+;peak:chr1:205813346..205813347,+;peakCounts:401.4	1	205813340	205813353	205813100	205813360	+	-0.160319	0.785363	-0.236935	0.463578	-0.169086	0.691586	2.98922	Bidir_61	open	119	NA	NA	NA	NA	NA
998	SRGAP2	chr1:206203539..206203547,chr1:206203481..206203547,+;peak:chr1:206203544..206203545,+;peakCounts:80.3	1	206203539	206203547	206203495	206203860	+	0.0287367	0.998255	-0.15215	0.978284	-0.233819	0.903791	0.258273		open	101	NA	NA	NA	NA	NA
999	RASSF5	chr1:206557270..206557300,chr1:206557240..206557355,+;peak:chr1:206557294..206557295,+;peakCounts:162.9	1	206557270	206557300	206557020	206557300	+	0.428916	0.277487	1.26012	1.46e-07	1.36536	2.94e-06	4.16109		open	153	DEP	DEG	NA	NA	NA
1000	EIF2D	chr1:206612452..206612459,chr1:206612317..206612551,-;peak:chr1:206612457..206612458,-;peakCounts:3179.9	1	206612452	206612459	206612440	206612700	-	-0.113048	0.614073	-0.113813	0.533586	-0.11646	0.451488	15.6629		open	388	NA	NA	NA	NA	NA
1001	DYRK3	chr1:206635547..206635560,chr1:206635519..206635593,+;peak:chr1:206635552..206635553,+;peakCounts:496.8	1	206635547	206635560	206635340	206635580	+	0.649706	0.152731	0.908431	0.00748391	0.804817	0.0191713	1.7759		open	165	DEP	DEG	NA	NA	NA
1002	MAPKAPK2	chr1:206684904..206684911,chr1:206684865..206685227,+;peak:chr1:206684905..206684906,+;peakCounts:18115.2	1	206684904	206684911	206684740	206684960	+	-0.0510964	0.841834	0.102978	0.430426	0.0595935	0.806329	58.8937		open	61	NA	NA	NA	NA	NA
1003	YOD1	chr1:207050981..207050992,chr1:207050954..207051031,-;peak:chr1:207050988..207050989,-;peakCounts:533.7	1	207050981	207050992	207050940	207051140	-	0.388303	0.174554	0.202309	0.45073	-0.0779401	0.849455	4.58739		open	114	NA	NA	NA	NA	NA
1004	PFKFB2	chr1:207053270..207053301,chr1:207053231..207053450,+;peak:chr1:207053295..207053296,+;peakCounts:2989.8	1	207053270	207053301	207053040	207053320	+	0.0221557	0.952002	0.687032	1.01e-07	0.354435	0.0289591	21.9314		open	131	DEP	DEG	NA	NA	NA
1005	CD55	chr1:207321668..207321689,chr1:207321459..207321860,+;peak:chr1:207321680..207321681,+;peakCounts:4073.4	1	207321668	207321689	207321340	207321700	+	0.3563	0.00183264	0.385457	6.57e-05	0.419695	1.16e-05	34.4695		open	183	DEP	DEG	NA	NA	NA
1006	CD46	chr1:207752064..207752079,chr1:207752033..207752197,+;peak:chr1:207752075..207752076,+;peakCounts:2690.9	1	207752064	207752079	207751840	207752100	+	0.136015	0.269954	0.0900127	0.390772	0.0617765	0.679271	36.6426		open	142	NA	NA	NA	NA	NA
1007	MIR29B2CHG	chr1:207822702..207822703,chr1:207822657..207822731,-;peak:chr1:207822702..207822703,-;peakCounts:691.2	1	207822702	207822703	207822760	207822980	-	1.074	0.0337022	-0.170747	0.847215	-0.323673	0.699441	1.11999		open	49	NA	NA	1	1	1
1008	MIR29B2CHG	chr1:207869160..207869167,chr1:207869102..207869197,-;peak:chr1:207869165..207869166,-;peakCounts:457.2	1	207869160	207869167	207869120	207869360	-	0.239377	0.71157	-0.43257	0.366723	-0.517782	0.266964	1.24414		open	189	NA	NA	1	1	1
1009	PLXNA2	chr1:208243965..208243988,chr1:208243846..208244040,-;peak:chr1:208243980..208243981,-;peakCounts:324	1	208243965	208243988	208243960	208244120	-	1.0506	0.0160218	1.60791	1.88e-07	0.0292004	0.981904	1.5969		open	28	DEP	DEG	0.647974	0.0143538	1
1010	PLXNA2	chr1:208244321..208244335,chr1:208244144..208244454,-;peak:chr1:208244327..208244328,-;peakCounts:594.5	1	208244321	208244335	208244320	208244600	-	0.252714	0.331659	0.354156	0.079458	0.156268	0.629487	5.74538		open	87	NA	DEG	0.647974	0.0143538	1
1011	LAMB3	chr1:209628077..209628103,chr1:209628055..209628159,-;peak:chr1:209628091..209628092,-;peakCounts:202.5	1	209628077	209628103	209628040	209628180	-	0.0911061	0.948772	0.689018	0.195149	2.26049	1.33e-11	1.67863		open	25	DEP	DEG	NA	NA	NA
1012	HSD11B1-AS1	chr1:209675271..209675279,chr1:209675255..209675321,-;peak:chr1:209675274..209675275,-;peakCounts:819	1	209675271	209675279	209675160	209675780	-	0.358741	0.387217	0.199643	0.55304	0.234282	0.589802	3.91431	Bidir_62	open	91	NA	NA	NA	NA	NA
1013	G0S2	chr1:209675412..209675413,chr1:209675315..209675559,+;peak:chr1:209675412..209675413,+;peakCounts:456968.7	1	209675412	209675413	209675160	209675780	+	0.266998	0.153773	0.198218	0.319566	0.456656	6.79e-05	947.974	Bidir_62	open	91	DEP	DEG	NA	NA	NA
1014	HSD11B1	chr1:209704842..209704857,chr1:209704842..209704893,+;peak:chr1:209704847..209704848,+;peakCounts:111.6	1	209704842	209704857	209704640	209704900	+	-0.516253	0.558147	-0.252441	0.733432	-0.0864347	0.940246	0.667889		open	41	NA	NA	NA	NA	NA
1015	C1orf74	chr1:209784527..209784575,-	1	209784527	209784575	209784520	209784720	-	0.225532	0.716701	0.546627	0.0869474	0.227003	0.663279	1.60493		open	234	NA	NA	NA	NA	NA
1016	RCOR3	chr1:211259392..211259402,chr1:211259239..211259703,+;peak:chr1:211259399..211259400,+;peakCounts:4128.3	1	211259392	211259402	211258920	211259460	+	-0.00344722	0.993149	-0.0272273	0.892974	-0.0604617	0.735788	35.5584		open	215	NA	NA	NA	NA	NA
1017	LINC00467	chr1:211382793..211382812,chr1:211382766..211382859,+;peak:chr1:211382802..211382803,+;peakCounts:262.8	1	211382793	211382812	211382660	211382900	+	-0.256147	0.738923	-0.261219	0.611301	-0.306752	0.589406	1.40956		open	194	NA	NA	NA	NA	NA
1018	LPGAT1	chr1:211830332..211830346,chr1:211830312..211830404,-;peak:chr1:211830337..211830338,-;peakCounts:336.6	1	211830332	211830346	211830378	211830620	-	0.310655	0.748959	0.481587	0.367627	0.895033	0.0374667	0.946069		open	65	NA	NA	1	1	0.555017
1019	LPGAT1	chr1:211830752..211830783,chr1:211830574..211830834,-;peak:chr1:211830762..211830763,-;peakCounts:723.7	1	211830752	211830783	211830720	211830920	-	0.0603925	0.825157	-0.0649756	0.779178	0.0386623	0.903263	13.3129		open	117	NA	NA	1	1	0.555017
1020	INTS7	chr1:212035537..212035549,chr1:212035504..212035584,-;peak:chr1:212035541..212035542,-;peakCounts:592.2	1	212035537	212035549	212035500	212035760	-	0.278567	0.468389	0.0325085	0.952793	0.033427	0.952823	2.81225		open	96	NA	NA	NA	NA	NA
1021	PPP2R5A	chr1:212285409..212285415,chr1:212285323..212285755,+;peak:chr1:212285409..212285410,+;peakCounts:4336.2	1	212285409	212285415	212285060	212285440	+	0.160562	0.46501	0.0921101	0.656147	0.0296343	0.933492	13.3777		open	141	NA	NA	1	1	1
1022	PPP2R5A	chr1:212285889..212285926,chr1:212285852..212285977,+;peak:chr1:212285914..212285915,+;peakCounts:274.5	1	212285889	212285926	212285700	212285980	+	-0.206335	0.707837	0.129231	0.785824	0.232401	0.586803	2.50326		open	39	NA	NA	1	1	1
1023	NENF	chr1:212432877..212432929,chr1:212432809..212433116,+;peak:chr1:212432919..212432920,+;peakCounts:12555	1	212432877	212432929	212432740	212432980	+	-0.0694973	0.664608	-0.0960178	0.405313	-0.232355	0.134042	141.201		open	123	NA	NA	NA	NA	NA
1024	AC092803.1	chr1:212558903..212558932,chr1:212558845..212559027,-;peak:chr1:212558908..212558909,-;peakCounts:205.2	1	212558903	212558932	212558880	212559200	-	-0.112941	0.896052	0.114813	0.862616	-0.0636616	0.933492	1.47818		open	156	NA	NA	NA	NA	NA
1025	ATF3	chr1:212608759..212608761,+	1	212608759	212608761	212608360	212608720	+	1.86276	3.37e-07	2.09826	4.65e-26	1.19019	2.27e-06	17.3812		open	187	DEP	DEG	NA	NA	NA
1026	NSL1	chr1:212791771..212791782,chr1:212791741..212791818,-;peak:chr1:212791776..212791777,-;peakCounts:6012	1	212791771	212791782	212791740	212791960	-	0.0782696	0.76464	0.0745622	0.667949	-0.00781668	0.981448	14.1663	Bidir_63	open	454	NA	NA	NA	NA	NA
1027	TATDN3	chr1:212791881..212791898,chr1:212791815..212791971,+;peak:chr1:212791893..212791894,+;peakCounts:3039.3	1	212791881	212791898	212791740	212791960	+	-0.165377	0.392427	-0.185705	0.276167	-0.0463047	0.86541	18.8808	Bidir_63	open	454	NA	NA	NA	NA	NA
1028	ANGEL2	chr1:213015495..213015515,chr1:213015414..213015538,-;peak:chr1:213015504..213015505,-;peakCounts:418.5	1	213015495	213015515	213015420	213015680	-	-0.121846	0.659004	-0.136621	0.466467	-0.175594	0.454936	8.38083		open	95	NA	NA	1	1	1
1029	ANGEL2	chr1:213015772..213015795,chr1:213015742..213015807,-;peak:chr1:213015782..213015783,-;peakCounts:737.1	1	213015772	213015795	213015760	213015940	-	-0.0754069	0.870377	-0.00689127	0.986734	-0.0458024	0.90776	5.16558		open	163	NA	NA	1	1	1
1030	RPS6KC1	chr1:213051247..213051270,chr1:213051232..213051352,+;peak:chr1:213051261..213051262,+;peakCounts:1280.7	1	213051247	213051270	213051140	213051820	+	0.0486589	0.870377	0.0868184	0.689795	0.00291382	0.994085	11.6865		open	178	NA	NA	NA	NA	NA
1031	PROX1	chr1:213987961..213987977,chr1:213987922..213988090,+;peak:chr1:213987966..213987967,+;peakCounts:455	1	213987961	213987977	213987820	213988040	+	-0.156184	0.750206	-0.331527	0.223641	-0.153445	0.749167	3.40111		open	118	NA	NA	NA	NA	NA
1032	SMYD2	chr1:214281199..214281214,chr1:214280909..214281281,+;peak:chr1:214281207..214281208,+;peakCounts:4159.1	1	214281199	214281214	214281100	214281800	+	-0.0559689	0.828351	-0.0970381	0.465002	-0.235669	0.00349078	49.613		open	125	NA	NA	NA	NA	NA
1033	PTPN14	chr1:214551726..214551778,chr1:214551358..214551920,-;peak:chr1:214551772..214551773,-;peakCounts:414.7	1	214551726	214551778	214551080	214552020	-	0.0457577	0.900511	0.181992	0.409907	0.098758	0.785123	8.96859		open	119	NA	NA	NA	NA	NA
1034	KCTD3	chr1:215567374..215567381,chr1:215567284..215567507,+;peak:chr1:215567374..215567375,+;peakCounts:5364	1	215567374	215567381	215567220	215567440	+	-0.121564	0.767644	0.0489192	0.847006	0.104693	0.849455	14.2785		open	200	NA	NA	NA	NA	NA
1035	ESRRG	chr1:216723421..216723432,chr1:216723373..216723480,-;peak:chr1:216723425..216723426,-;peakCounts:667.8	1	216723421	216723432	216723262	216723640	-	-0.209093	0.659004	-0.153669	0.62904	-0.145404	0.719234	4.2076		open	70	NA	DEG	1	0.00137972	4.04537e-11
1036	ESRRG	chr1:216805384..216805385,-	1	216805384	216805385	216805380	216805580	-	2.64193	0.0824323	4.00248	2.47e-13	6.05383	1.82e-35	4.84832		open	14	DEP	DEG	1	0.00137972	4.04537e-11
1037	GPATCH2	chr1:217631054..217631075,chr1:217631021..217631111,-;peak:chr1:217631058..217631059,-;peakCounts:231.8	1	217631054	217631075	217630980	217631440	-	0.147581	0.762871	0.0220095	0.967519	-0.0504544	0.932514	2.69578		open	143	NA	NA	NA	NA	NA
1038	RRP15	chr1:218285289..218285297,chr1:218285239..218285357,+;peak:chr1:218285292..218285293,+;peakCounts:6037.2	1	218285289	218285297	218285120	218285340	+	0.0142438	0.967221	-0.0148746	0.950253	0.0630753	0.744304	18.2067		open	376	NA	NA	NA	NA	NA
1039	TGFB2	chr1:218345334..218345339,+	1	218345334	218345339	218345120	218345400	+	0.0981831	0.859524	0.623354	0.00243733	0.593391	0.0395444	10.0285		open	72	DEP	DEG	1	1	0.718874
1040	TGFB2	chr1:218346923..218346939,chr1:218346854..218347008,+;peak:chr1:218346936..218346937,+;peakCounts:135.9	1	218346923	218346939	218346720	218347000	+	0.0963891	0.934277	-0.051035	0.958097	-0.276621	0.732287	0.736423		open	42	NA	DEG	1	1	0.718874
1041	LYPLAL1	chr1:219173872..219173884,chr1:219173802..219173912,+;peak:chr1:219173877..219173878,+;peakCounts:3778.2	1	219173872	219173884	219173760	219174240	+	0.11706	0.59008	0.00832649	0.975894	0.0885239	0.701351	15.9201		open	213	NA	NA	NA	NA	NA
1042	EPRS1	chr1:220046492..220046513,chr1:220046355..220046697,-;peak:chr1:220046503..220046504,-;peakCounts:3276.9	1	220046492	220046513	220046520	220046760	-	0.011841	0.967221	-0.026101	0.894691	-0.0464126	0.86765	37.4136		open	236	NA	NA	NA	NA	NA
1043	BPNT1	chr1:220089819..220089828,chr1:220089722..220089853,-;peak:chr1:220089823..220089824,-;peakCounts:387.9	1	220089819	220089828	220089780	220089960	-	-0.159515	0.891065	-0.182984	0.865868	-0.333753	0.700215	0.82741		open	228	NA	NA	NA	NA	NA
1044	IARS2	chr1:220094127..220094140,chr1:220094076..220094251,+;peak:chr1:220094131..220094132,+;peakCounts:8199.9	1	220094127	220094140	220093920	220094160	+	-0.110592	0.467021	-0.0714104	0.56008	-0.0939607	0.37827	81.4266		open	109	NA	NA	NA	NA	NA
1045	RAB3GAP2	chr1:220272437..220272461,chr1:220272340..220272557,-;peak:chr1:220272442..220272443,-;peakCounts:862.3	1	220272437	220272461	220272360	220272600	-	-0.0102605	0.97551	0.0497062	0.767926	-0.0714615	0.664366	22.1782		open	186	NA	NA	NA	NA	NA
1046	MARK1	chr1:220528174..220528200,chr1:220528121..220528248,+;peak:chr1:220528178..220528179,+;peakCounts:162.9	1	220528174	220528200	220527980	220528180	+	0.137781	0.887627	0.481191	0.316674	0.439109	0.352636	1.10004		open	53	NA	NA	NA	NA	NA
1047	C1orf115	chr1:220690377..220690390,chr1:220690285..220690497,+;peak:chr1:220690385..220690386,+;peakCounts:2341.8	1	220690377	220690390	220690160	220690420	+	-0.524582	0.00161822	-0.51414	0.00101685	-0.386745	0.0402351	12.1271		open	208	DEP	DEG	NA	NA	NA
1048	MTARC2	chr1:220748246..220748267,chr1:220748210..220748377,+;peak:chr1:220748262..220748263,+;peakCounts:642.6	1	220748246	220748267	220748060	220748320	+	0.0274947	0.952002	-0.0349179	0.918338	0.128509	0.657711	6.78675		open	105	NA	NA	NA	NA	NA
1049	MTARC1	chr1:220786878..220786897,chr1:220786844..220786945,+;peak:chr1:220786891..220786892,+;peakCounts:495	1	220786878	220786897	220786728	220786973	+	-0.275282	0.445392	-0.338893	0.245588	-0.316676	0.374801	2.99803		open	84	NA	NA	NA	NA	NA
1050	HLX	chr1:220879503..220879508,chr1:220879473..220879554,+;peak:chr1:220879503..220879504,+;peakCounts:338.4	1	220879503	220879508	220879220	220879420	+	-0.62617	0.315492	0.113036	0.874286	0.571359	0.185547	1.17061		open	66	NA	NA	1	1	1
1051	HLX-AS1	chr1:220880119..220880142,chr1:220880003..220880171,-;peak:chr1:220880136..220880137,-;peakCounts:168.1	1	220880119	220880142	220880079	220880246	-	-0.0709468	0.948745	-0.0672136	0.920175	-0.108928	0.874042	1.48775		open	56	NA	NA	NA	NA	NA
1052	DUSP10	chr1:221742084..221742094,chr1:221742034..221742168,-;peak:chr1:221742088..221742089,-;peakCounts:3034.8	1	221742084	221742094	221742120	221742380	-	-0.0578583	0.921141	-0.762379	1.08e-05	-0.684257	0.00194546	8.9072		open	135	DEP	DEG	NA	NA	NA
1053	MIA3	chr1:222618094..222618103,chr1:222618037..222618123,+;peak:chr1:222618101..222618102,+;peakCounts:3533.4	1	222618094	222618103	222618020	222618200	+	-0.239332	0.332211	-0.20223	0.153876	-0.0175748	0.952823	15.0348		open	135	NA	NA	1	1	1
1054	MIA3	chr1:222644316..222644342,chr1:222644276..222644443,+;peak:chr1:222644329..222644330,+;peakCounts:672.3	1	222644316	222644342	222644140	222644360	+	-0.170389	0.698123	0.204311	0.468495	0.139507	0.712319	3.15312		open	240	NA	NA	1	1	1
1055	AIDA	chr1:222712455..222712465,chr1:222712447..222712537,-;peak:chr1:222712460..222712461,-;peakCounts:3069	1	222712455	222712465	222712420	222712620	-	-0.180057	0.31568	-0.158535	0.305088	-0.157638	0.484166	18.2296		open	81	NA	NA	NA	NA	NA
1056	BROX	chr1:222712824..222712852,chr1:222712785..222712896,+;peak:chr1:222712827..222712828,+;peakCounts:483.3	1	222712824	222712852	222712700	222712900	+	-0.00859739	0.990774	-0.205002	0.399457	-0.264224	0.344345	5.23299		open	151	NA	NA	1	1	1
1057	BROX	chr1:222713320..222713330,chr1:222713303..222713430,+;peak:chr1:222713326..222713327,+;peakCounts:583.4	1	222713320	222713330	222713160	222713420	+	-0.204991	0.275126	-0.327787	0.0150377	-0.269819	0.0814795	12.0406		open	217	NA	NA	1	1	1
1058	DISP1	chr1:222815045..222815074,chr1:222815025..222815136,+;peak:chr1:222815057..222815058,+;peakCounts:295.2	1	222815045	222815074	222814940	222815200	+	-0.234456	0.676404	-0.131589	0.825103	0.247795	0.559344	1.86187		open	163	NA	NA	NA	NA	NA
1059	CAPN2	chr1:223712493..223712544,chr1:223712349..223712770,+;peak:chr1:223712538..223712539,+;peakCounts:2916	1	223712493	223712544	223712300	223712600	+	-0.123154	0.520395	-0.043505	0.799006	0.0251545	0.90593	52.4223		open	118	NA	NA	NA	NA	NA
1060	TP53BP2	chr1:223845941..223845956,chr1:223845786..223846039,-;peak:chr1:223845946..223845947,-;peakCounts:1818	1	223845941	223845956	223845860	223846220	-	-0.0280386	0.946708	-0.0917799	0.651502	-0.178928	0.374801	9.81815		open	167	NA	NA	NA	NA	NA
1061	AC138393.1	chr1:223992741..223992766,chr1:223992692..223992818,+;peak:chr1:223992759..223992760,+;peakCounts:632.7	1	223992741	223992766	223992560	223992780	+	0.0826076	0.789223	0.199324	0.242576	0.177834	0.366558	9.61564		open	333	NA	NA	NA	NA	NA
1062	FBXO28	chr1:224114108..224114115,chr1:224114063..224114127,+;peak:chr1:224114110..224114111,+;peakCounts:4360.5	1	224114108	224114115	224113980	224114180	+	0.131719	0.500527	0.28953	0.0257798	0.226598	0.0423641	20.0975		open	260	NA	NA	NA	NA	NA
1063	DEGS1	chr1:224183234..224183243,chr1:224183183..224183313,+;peak:chr1:224183239..224183240,+;peakCounts:2215.8	1	224183234	224183243	224183000	224183360	+	0.471867	0.00701555	0.505087	0.000698157	0.226408	0.457135	8.05063		open	109	DEP	DEG	NA	NA	NA
1064	NVL	chr1:224330162..224330174,chr1:224330137..224330197,-;peak:chr1:224330167..224330168,-;peakCounts:207.9	1	224330162	224330174	224329940	224330540	-	-0.00589082	0.998255	-0.415743	0.528328	-0.125095	0.910461	1.15471		open	208	NA	NA	NA	NA	NA
1065	CNIH4	chr1:224356881..224356908,chr1:224356793..224356979,+;peak:chr1:224356887..224356888,+;peakCounts:7441.2	1	224356881	224356908	224356720	224356940	+	-0.0628034	0.786517	-0.0996156	0.448239	0.000998103	0.997133	44.5334		open	168	NA	NA	NA	NA	NA
1066	WDR26	chr1:224434767..224434774,chr1:224434733..224434835,-;peak:chr1:224434767..224434768,-;peakCounts:1977.3	1	224434767	224434774	224434720	224434920	-	-0.218028	0.47608	-0.121721	0.67402	0.0172853	0.971082	13.5977	Bidir_64	open	178	NA	NA	NA	NA	NA
1067	CNIH3	chr1:224434890..224434909,chr1:224434827..224434966,+;peak:chr1:224434903..224434904,+;peakCounts:482.4	1	224434890	224434909	224434720	224434920	+	0.0263796	0.969594	-0.0958593	0.816528	-0.195255	0.589406	3.36603	Bidir_64	open	178	NA	NA	NA	NA	NA
1068	LBR	chr1:225428049..225428078,chr1:225427987..225428117,-;peak:chr1:225428053..225428054,-;peakCounts:362.1	1	225428049	225428078	225428060	225428280	-	0.442461	0.0172008	0.189953	0.379239	-0.00328485	0.994085	7.46639		open	114	NA	NA	NA	NA	NA
1069	ENAH	chr1:225653086..225653094,chr1:225653032..225653174,-;peak:chr1:225653086..225653087,-;peakCounts:3408.3	1	225653086	225653094	225652739	225654100	-	0.174804	0.35675	0.543999	2.93e-07	0.463504	0.00044753	21.4058		open	117	DEP	DEG	NA	NA	NA
1070	AC099066.2	chr1:225700719..225700725,chr1:225700654..225700813,+;peak:chr1:225700724..225700725,+;peakCounts:3384	1	225700719	225700725	225700200	225700740	+	0.0775489	0.952747	0.522462	0.40771	0.832202	0.273691	8.73175		open	125	NA	NA	NA	NA	NA
1071	SRP9	chr1:225777835..225777838,chr1:225777772..225777846,+;peak:chr1:225777836..225777837,+;peakCounts:6745.4	1	225777835	225777838	225777640	225777860	+	-0.101463	0.585982	-0.123312	0.282605	-0.0517907	0.786404	39.6975		open	262	NA	NA	NA	NA	NA
1072	EPHX1	chr1:225810123..225810124,chr1:225810040..225810168,+;peak:chr1:225810123..225810124,+;peakCounts:34761.6	1	225810123	225810124	225809960	225810452	+	0.00641643	0.984736	0.251833	0.130878	0.368145	0.00668961	103.034		open	122	DEP	DEG	NA	NA	NA
1073	TMEM63A	chr1:225882363..225882386,chr1:225882321..225882410,-;peak:chr1:225882368..225882369,-;peakCounts:570.6	1	225882363	225882386	225882320	225882520	-	0.251207	0.398206	0.132335	0.661153	-0.0375411	0.936078	4.30275		open	138	NA	NA	NA	NA	NA
1074	AL117348.2	chr1:225924261..225924298,chr1:225924094..225924328,-;peak:chr1:225924277..225924278,-;peakCounts:2162.7	1	225924261	225924298	225924200	225924440	-	-0.0570562	0.704266	-0.0102884	0.961459	-0.0782143	0.578914	39.0857		open	219	NA	NA	NA	NA	NA
1074	PYCR2	chr1:225924261..225924298,chr1:225924094..225924328,-;peak:chr1:225924277..225924278,-;peakCounts:2162.7	1	225924261	225924298	225924200	225924440	-	-0.0570562	0.704266	-0.0102884	0.961459	-0.0782143	0.578914	39.0857		open	219	NA	NA	NA	NA	NA
1075	SDE2	chr1:225999337..225999355,chr1:225999298..225999401,-;peak:chr1:225999342..225999343,-;peakCounts:3179.7	1	225999337	225999355	225999320	225999640	-	0.318678	0.0460678	-0.0173256	0.950522	-0.0390903	0.87329	24.0147		open	180	NA	NA	NA	NA	NA
1076	H3-3A	chr1:226062722..226062724,chr1:226062640..226062726,+;peak:chr1:226062723..226062724,+;peakCounts:12482.4	1	226062722	226062724	226062560	226062780	+	0.347841	0.0614391	0.224732	0.242991	-0.000244215	0.999511	117.758		open	100	NA	NA	NA	NA	NA
1077	LINC01703	chr1:226083571..226083595,chr1:226083558..226083678,+;peak:chr1:226083589..226083590,+;peakCounts:141.3	1	226083571	226083595	226082980	226083660	+	-0.00313124	0.998547	-0.218842	0.638298	-0.22717	0.706226	1.35289		open	122	NA	NA	NA	NA	NA
1078	ACBD3	chr1:226186682..226186701,chr1:226186643..226186761,-;peak:chr1:226186682..226186683,-;peakCounts:1891.5	1	226186682	226186701	226186640	226186840	-	-0.137918	0.406228	-0.0212405	0.909159	0.0210885	0.938851	36.9586		open	184	NA	NA	NA	NA	NA
1079	PARP1	chr1:226408067..226408096,chr1:226407813..226408133,-;peak:chr1:226408089..226408090,-;peakCounts:14857.2	1	226408067	226408096	226408020	226408340	-	-0.242763	0.00313433	-0.260972	9.06e-05	-0.255084	0.0238899	93.1949		open	210	NA	NA	NA	NA	NA
1080	AL359704.2	chr1:226542734..226542739,chr1:226542709..226542785,-;peak:chr1:226542738..226542739,-;peakCounts:661.5	1	226542734	226542739	226542680	226542900	-	-0.35142	0.417474	0.229895	0.639289	0.394167	0.416594	2.40166		open	61	NA	NA	NA	NA	NA
1081	PSEN2	chr1:226870638..226870660,chr1:226870556..226870936,+;peak:chr1:226870642..226870643,+;peakCounts:643.9	1	226870638	226870660	226870240	226870720	+	0.0105066	0.985043	-0.18047	0.365283	-0.103444	0.742572	7.87453		open	93	NA	NA	NA	NA	NA
1082	COQ8A	chr1:226940290..226940308,chr1:226940195..226940554,+;peak:chr1:226940297..226940298,+;peakCounts:83782.8	1	226940290	226940308	226939940	226940320	+	-0.0758471	0.370571	-0.140253	0.0549025	-0.202224	0.101147	778.449		open	147	NA	NA	NA	NA	NA
1083	CDC42BPA	chr1:227318486..227318497,chr1:227318093..227318559,-;peak:chr1:227318491..227318492,-;peakCounts:1346.4	1	227318486	227318497	227318100	227318560	-	0.0410254	0.931756	-0.00182151	0.996279	-0.0100968	0.986341	5.52946		open	130	NA	NA	NA	NA	NA
1084	JMJD4	chr1:227735295..227735307,chr1:227735215..227735348,-;peak:chr1:227735302..227735303,-;peakCounts:1280.7	1	227735295	227735307	227735240	227735460	-	0.0719114	0.847754	0.0487919	0.866258	0.0360241	0.914298	9.2278	Bidir_65	open	412	NA	NA	NA	NA	NA
1085	SNAP47	chr1:227735429..227735443,chr1:227735380..227735502,+;peak:chr1:227735434..227735435,+;peakCounts:685.8	1	227735429	227735443	227735240	227735460	+	-0.205525	0.366004	-0.143866	0.459153	-0.230828	0.26197	8.29898	Bidir_65	open	412	NA	NA	NA	NA	NA
1086	WNT9A	chr1:227947930..227947931,chr1:227947920..227948017,-;peak:chr1:227947930..227947931,-;peakCounts:0	1	227947930	227947931	227947446	227948160	-	0.577428	0.034653	1.78293	2.05e-05	1.48642	0.00147883	12.129		open	57	DEP	DEG	NA	NA	NA
1087	ARF1	chr1:228082716..228082725,chr1:228082626..228082768,+;peak:chr1:228082721..228082722,+;peakCounts:30249.9	1	228082716	228082725	228082420	228082760	+	-0.0327392	0.868588	-0.0087358	0.976239	-0.0352415	0.874042	94.4322		open	121	NA	NA	NA	NA	NA
1088	C1orf35	chr1:228103314..228103345,chr1:228103255..228103476,-;peak:chr1:228103321..228103322,-;peakCounts:602.1	1	228103314	228103345	228103300	228103540	-	-0.252452	0.289526	-0.440056	0.00700137	-0.236421	0.338779	6.0657		open	213	DEP	DEG	NA	NA	NA
1089	MRPL55	chr1:228109297..228109299,chr1:228109197..228109403,-;peak:chr1:228109298..228109299,-;peakCounts:14013.9	1	228109297	228109299	228109280	228109500	-	0.113379	0.592621	0.00901439	0.971603	-0.101482	0.556122	26.6523		open	285	NA	NA	NA	NA	NA
1090	GUK1	chr1:228140274..228140285,chr1:228140183..228140381,+;peak:chr1:228140281..228140282,+;peakCounts:16579.8	1	228140274	228140285	228139900	228140260	+	-0.204353	0.0474905	-0.113596	0.225541	-0.134201	0.256736	92.3698		open	166	NA	NA	NA	NA	NA
1091	IBA57	chr1:228165803..228165806,chr1:228165748..228165814,+;peak:chr1:228165803..228165804,+;peakCounts:4523.4	1	228165803	228165806	228165460	228165760	+	0.0450493	0.89561	0.187853	0.458775	0.0898888	0.754565	9.95619		open	187	NA	NA	NA	NA	NA
1092	OBSCN	chr1:228208038..228208048,chr1:228207949..228208182,+;peak:chr1:228208043..228208044,+;peakCounts:77950.8	1	228208038	228208048	228207820	228208140	+	-0.0257526	0.89457	-0.0747294	0.445683	-0.163779	0.0810711	277.74		open	15	NA	NA	NA	NA	NA
1093	H2AW	chr1:228457866..228457873,-	1	228457866	228457873	228457840	228458120	-	0.648209	0.324172	0.0305322	0.98261	-0.283951	0.783496	0.672059	Bidir_66	open	86	NA	NA	NA	NA	NA
1094	H2BU1	chr1:228458102..228458113,+	1	228458102	228458113	228457840	228458120	+	0.595336	0.364223	0.420586	0.461176	-0.0207111	0.986956	1.03776	Bidir_66	open	86	NA	NA	NA	NA	NA
1095	RNF187	chr1:228487389..228487394,chr1:228487338..228487874,+;peak:chr1:228487393..228487394,+;peakCounts:16418.7	1	228487389	228487394	228487240	228487460	+	-0.238151	0.0865927	-0.087511	0.523341	-0.108933	0.424092	62.0431		open	102	NA	NA	NA	NA	NA
1096	RHOU	chr1:228735468..228735493,chr1:228735395..228735547,+;peak:chr1:228735478..228735479,+;peakCounts:855.9	1	228735468	228735493	228735020	228735560	+	-0.115185	0.680259	0.287227	0.129288	0.0688536	0.877152	8.78381		open	98	NA	NA	NA	NA	NA
1097	AL162595.1	chr1:229271031..229271047,chr1:229270992..229271078,-;peak:chr1:229271046..229271047,-;peakCounts:712.8	1	229271031	229271047	229271020	229271240	-	-0.232058	0.562748	-0.256333	0.282605	-0.302047	0.218108	4.19078	Bidir_67	open	128	NA	NA	NA	NA	NA
1098	RAB4A	chr1:229271131..229271145,chr1:229271038..229271353,+;peak:chr1:229271138..229271139,+;peakCounts:3247.2	1	229271131	229271145	229271020	229271240	+	-0.156014	0.177409	-0.150801	0.0543763	-0.203707	0.0467305	67.2728	Bidir_67	open	128	NA	NA	NA	NA	NA
1099	CCSAP	chr1:229342548..229342556,chr1:229342433..229342581,-;peak:chr1:229342553..229342554,-;peakCounts:423.9	1	229342548	229342556	229342440	229342660	-	0.29992	0.519308	-0.581246	0.15577	-0.942864	0.00296708	2.52464		open	138	DEP	DEG	NA	NA	NA
1100	ACTA1	chr1:229434093..229434094,chr1:229433909..229434382,-;peak:chr1:229434093..229434094,-;peakCounts:16887060	1	229434093	229434094	229434020	229434500	-	0.00253407	0.99597	-0.0375551	0.836127	-0.161616	0.164143	38358		open	24	NA	NA	NA	NA	NA
1101	NUP133	chr1:229508292..229508302,chr1:229508183..229508387,-;peak:chr1:229508297..229508298,-;peakCounts:1394.1	1	229508292	229508302	229508260	229508460	-	0.271985	0.166308	0.152537	0.401666	0.149775	0.43202	12.1128		open	277	NA	NA	NA	NA	NA
1102	TAF5L	chr1:229626055..229626065,chr1:229625944..229626157,-;peak:chr1:229626055..229626056,-;peakCounts:1629	1	229626055	229626065	229626000	229626240	-	0.112434	0.791256	0.0726099	0.835131	0.0225099	0.966666	6.66395	Bidir_68	open	189	NA	NA	NA	NA	NA
1103	URB2	chr1:229626221..229626258,chr1:229626179..229626288,+;peak:chr1:229626228..229626229,+;peakCounts:232.2	1	229626221	229626258	229626000	229626240	+	0.232007	0.583555	0.0712681	0.870239	0.222849	0.465518	3.27211	Bidir_68	open	189	NA	NA	NA	NA	NA
1104	GALNT2	chr1:230067198..230067275,chr1:230067037..230067334,+;peak:chr1:230067270..230067271,+;peakCounts:1579.5	1	230067198	230067275	230066680	230067320	+	-0.10815	0.658014	-0.251709	0.0637249	-0.111468	0.549096	23.9713		open	142	NA	NA	NA	NA	NA
1105	COG2	chr1:230642499..230642516,chr1:230642441..230642640,+;peak:chr1:230642504..230642505,+;peakCounts:1746	1	230642499	230642516	230642300	230642540	+	-0.100976	0.646913	-0.0829521	0.609526	0.19591	0.182708	17.0316		open	244	NA	NA	NA	NA	NA
1106	AGT	chr1:230714116..230714125,chr1:230714097..230714159,-;peak:chr1:230714120..230714121,-;peakCounts:3735.9	1	230714116	230714125	230714080	230714320	-	0.153271	0.498553	0.198118	0.230738	0.131302	0.461272	17.6806		open	104	NA	NA	NA	NA	NA
1107	C1orf198	chr1:230868516..230868530,chr1:230868425..230868573,-;peak:chr1:230868520..230868521,-;peakCounts:3949.2	1	230868516	230868530	230868460	230869000	-	-0.00999602	0.980544	0.127533	0.451416	0.0926322	0.713059	23.7101		open	87	NA	NA	NA	NA	NA
1108	TTC13	chr1:230978829..230978854,chr1:230978755..230978929,-;peak:chr1:230978846..230978847,-;peakCounts:879.3	1	230978829	230978854	230978820	230979120	-	-0.366372	0.0512072	-0.186229	0.378195	-0.0175127	0.968413	8.13004	Bidir_69	open	192	NA	NA	NA	NA	NA
1109	ARV1	chr1:230979088..230979104,chr1:230979042..230979161,+;peak:chr1:230979093..230979094,+;peakCounts:5510.7	1	230979088	230979104	230978820	230979120	+	-0.116313	0.471576	-0.184385	0.118493	0.036048	0.881022	28.4221	Bidir_69	open	192	NA	NA	NA	NA	NA
1110	FAM89A	chr1:231040224..231040238,chr1:231040192..231040272,-;peak:chr1:231040229..231040230,-;peakCounts:612	1	231040224	231040238	231040203	231040365	-	-0.49108	0.0896556	0.142223	0.684564	0.117719	0.809066	5.07381		open	47	NA	NA	NA	NA	NA
1111	C1orf131	chr1:231241159..231241180,chr1:231241088..231241194,-;peak:chr1:231241173..231241174,-;peakCounts:281.2	1	231241159	231241180	231241100	231241400	-	-0.0565714	0.945019	0.0635911	0.902557	0.729057	0.00766381	2.90086	Bidir_70	open	247	DEP	DEG	NA	NA	NA
1112	GNPAT	chr1:231241219..231241224,chr1:231241185..231241370,+;peak:chr1:231241222..231241223,+;peakCounts:18746.1	1	231241219	231241224	231241100	231241400	+	-0.0103271	0.960161	-0.0755457	0.404834	-0.11693	0.246901	67.403	Bidir_70	open	247	NA	NA	NA	NA	NA
1113	EXOC8	chr1:231337846..231337857,chr1:231337750..231337904,-;peak:chr1:231337851..231337852,-;peakCounts:2484.9	1	231337846	231337857	231337780	231338080	-	0.310359	0.140546	0.225512	0.332742	0.128877	0.566402	9.17789	Bidir_71	open	170	NA	NA	NA	NA	NA
1114	SPRTN	chr1:231338037..231338050,chr1:231337963..231338083,+;peak:chr1:231338048..231338049,+;peakCounts:630	1	231338037	231338050	231337780	231338080	+	0.0508919	0.918454	0.038398	0.924532	-0.204478	0.482235	4.65248	Bidir_71	open	170	NA	NA	1	1	1
1115	EGLN1	chr1:231422279..231422305,chr1:231421789..231422384,-;peak:chr1:231422293..231422294,-;peakCounts:9655.2	1	231422279	231422305	231422220	231422860	-	0.0807315	0.627506	0.199416	0.160674	0.0949197	0.638063	96.5957		open	221	NA	NA	1	1	1
1116	AL445524.1	chr1:231528548..231528563,chr1:231528496..231528654,-;peak:chr1:231528555..231528556,-;peakCounts:449.1	1	231528548	231528563	231528240	231528800	-	0.0593675	0.950595	-0.230924	0.622724	0.119312	0.85065	2.4756	Bidir_72	open	150	NA	NA	NA	NA	NA
1117	TSNAX	chr1:231528669..231528690,chr1:231528609..231528777,+;peak:chr1:231528674..231528675,+;peakCounts:2080.8	1	231528669	231528690	231528240	231528800	+	-0.0483416	0.902155	-0.21736	0.781463	0.0745765	0.94641	20.723	Bidir_72	open	150	NA	NA	1	1	1
1117	TSNAX-DISC1	chr1:231528669..231528690,chr1:231528609..231528777,+;peak:chr1:231528674..231528675,+;peakCounts:2080.8	1	231528669	231528690	231528240	231528800	+	-0.0483416	0.902155	-0.21736	0.781463	0.0745765	0.94641	20.723	Bidir_72	open	150	NA	NA	NA	NA	NA
1118	TSNAX	chr1:231535056..231535066,chr1:231535024..231535117,+;peak:chr1:231535062..231535063,+;peakCounts:349.2	1	231535056	231535066	231534900	231535160	+	0.776035	0.323343	0.913835	0.123319	0.994518	0.0901409	1.20962		open	16	NA	NA	1	1	1
1119	SIPA1L2	chr1:232630116..232630131,chr1:232630017..232630165,-;peak:chr1:232630125..232630126,-;peakCounts:1172.7	1	232630116	232630131	232630080	232630300	-	-0.376428	0.098547	-0.558457	0.00837025	-0.138755	0.743435	8.63291		open	83	DEP	DEG	NA	NA	NA
1120	MAP10	chr1:232805410..232805419,chr1:232805323..232805449,+;peak:chr1:232805415..232805416,+;peakCounts:392.4	1	232805410	232805419	232805280	232805520	+	-0.175197	0.668442	-0.0653175	0.874021	0.410202	0.121972	4.03529		open	80	NA	NA	1	0.894688	0.990227
1121	MAP10	chr1:232805734..232805740,chr1:232805725..232805785,+;peak:chr1:232805734..232805735,+;peakCounts:171.9	1	232805734	232805740	232805698	232805752	+	-0.970476	0.2108	-0.975717	0.127698	-0.313183	0.730273	0.395919		open	48	NA	NA	1	0.894688	0.990227
1122	NTPCR	chr1:232950605..232950616,chr1:232950530..232950736,+;peak:chr1:232950610..232950611,+;peakCounts:7122.6	1	232950605	232950616	232950460	232950640	+	-0.0675187	0.74588	-0.203246	0.0456777	-0.0928903	0.611424	25.97		open	88	NA	NA	NA	NA	NA
1123	COA6-AS1	chr1:234373387..234373405,chr1:234373308..234373439,-;peak:chr1:234373393..234373394,-;peakCounts:2382.3	1	234373387	234373405	234373320	234373800	-	0.170394	0.616597	-0.0795218	0.827791	0.0506123	0.871559	10.7553	Bidir_73	open	168	NA	NA	NA	NA	NA
1124	COA6	chr1:234373485..234373522,chr1:234373409..234373845,+;peak:chr1:234373513..234373514,+;peakCounts:3618	1	234373485	234373522	234373320	234373800	+	0.060946	0.731068	-0.00313174	0.988517	0.037391	0.827041	63.0334	Bidir_73	open	168	NA	NA	NA	NA	NA
1125	TARBP1	chr1:234479130..234479151,chr1:234479104..234479206,-;peak:chr1:234479136..234479137,-;peakCounts:317.7	1	234479130	234479151	234478980	234479340	-	0.0232208	0.981716	-0.0975697	0.864928	-0.565276	0.185819	1.77904		open	147	NA	NA	NA	NA	NA
1126	IRF2BP2	chr1:234608067..234608078,chr1:234607924..234608147,-;peak:chr1:234608072..234608073,-;peakCounts:3507.3	1	234608067	234608078	234608140	234608360	-	1.34947	1.28e-13	1.42539	4.21e-15	-0.163868	0.801735	12.2331		open	184	DEP	DEG	0.185351	0.0531873	1
1127	IRF2BP2	chr1:234610171..234610182,chr1:234610089..234610239,-;peak:chr1:234610175..234610176,-;peakCounts:4625.1	1	234610171	234610182	234610100	234610300	-	0.153629	0.568447	0.115637	0.636017	-0.771812	2.66e-07	25.5084		open	141	DEP	DEG	0.185351	0.0531873	1
1128	TOMM20	chr1:235128823..235128851,chr1:235128674..235128990,-;peak:chr1:235128828..235128829,-;peakCounts:8289	1	235128823	235128851	235128800	235129060	-	0.133122	0.353023	-0.082755	0.489077	0.0295195	0.865842	71.0049		open	158	NA	NA	NA	NA	NA
1129	RBM34	chr1:235161234..235161245,chr1:235161169..235161300,-;peak:chr1:235161241..235161242,-;peakCounts:2505.6	1	235161234	235161245	235161180	235161380	-	-0.0531921	0.844336	-0.0721532	0.693341	0.0934516	0.628167	20.96		open	224	NA	NA	NA	NA	NA
1130	ARID4B	chr1:235328162..235328184,chr1:235328117..235328229,-;peak:chr1:235328167..235328168,-;peakCounts:1704.6	1	235328162	235328184	235328260	235328620	-	0.220653	0.344632	0.118099	0.557519	-0.0989525	0.703447	8.31023	Bidir_74	open	90	NA	NA	NA	NA	NA
1131	GGPS1	chr1:235328569..235328571,chr1:235328528..235328640,+;peak:chr1:235328569..235328570,+;peakCounts:10036.8	1	235328569	235328571	235328260	235328620	+	-0.126913	0.530092	-0.14988	0.41401	-0.0961491	0.629917	18.8804	Bidir_74	open	90	NA	NA	NA	NA	NA
1131	TBCE	chr1:235328569..235328571,chr1:235328528..235328640,+;peak:chr1:235328569..235328570,+;peakCounts:10036.8	1	235328569	235328571	235328260	235328620	+	-0.126913	0.530092	-0.14988	0.41401	-0.0961491	0.629917	18.8804	Bidir_74	open	90	NA	NA	1	1	1
1132	TBCE	chr1:235367451..235367460,chr1:235367399..235367479,+;peak:chr1:235367454..235367455,+;peakCounts:2355.3	1	235367451	235367460	235367240	235367460	+	0.00192312	0.997953	-0.0325443	0.903233	0.0960325	0.63043	12.0741		open	164	NA	NA	1	1	1
1133	B3GALNT2	chr1:235504421..235504430,chr1:235504350..235504515,-;peak:chr1:235504424..235504425,-;peakCounts:3310.8	1	235504421	235504430	235504460	235504760	-	0.13016	0.567845	0.0344462	0.895938	-0.119385	0.483809	27.6929		open	198	NA	NA	NA	NA	NA
1134	LYST	chr1:235866895..235866909,chr1:235866848..235867046,-;peak:chr1:235866902..235866903,-;peakCounts:345.6	1	235866895	235866909	235866920	235867140	-	-0.151778	0.852998	-0.00443061	0.995153	0.157005	0.797551	1.63936		open	105	NA	NA	NA	NA	NA
1135	NID1	chr1:236065084..236065102,chr1:236065033..236065227,-;peak:chr1:236065089..236065090,-;peakCounts:2556.9	1	236065084	236065102	236065060	236065380	-	0.1894	0.249516	0.0915976	0.54587	-0.079916	0.713818	17.4712		open	111	NA	NA	NA	NA	NA
1136	ERO1B	chr1:236281957..236281963,chr1:236281937..236282036,-;peak:chr1:236281957..236281958,-;peakCounts:1186.2	1	236281957	236281963	236281920	236282200	-	0.328014	0.41206	0.0955064	0.846412	-0.0749054	0.904461	2.47505		open	139	NA	NA	NA	NA	NA
1137	LGALS8	chr1:236523978..236523995,chr1:236523944..236524063,+;peak:chr1:236523984..236523985,+;peakCounts:278.1	1	236523978	236523995	236523840	236524060	+	-0.225332	0.791466	-0.0304297	0.973261	0.452694	0.374135	1.3027		open	147	NA	NA	NA	NA	NA
1138	HEATR1	chr1:236604501..236604509,chr1:236604461..236604544,-;peak:chr1:236604503..236604504,-;peakCounts:261	1	236604501	236604509	236604460	236604680	-	0.0942294	0.902155	0.0680996	0.901762	0.339042	0.397167	2.45615		open	265	NA	NA	NA	NA	NA
1139	ACTN2	chr1:236686499..236686500,chr1:236686386..236686796,+;peak:chr1:236686499..236686500,+;peakCounts:1171179	1	236686499	236686500	236686280	236686620	+	-0.507315	0.0109785	-0.51652	0.00339092	-0.302048	0.104188	2243.85		open	75	DEP	DEG	NA	NA	NA
1140	MTR	chr1:236795303..236795324,chr1:236795239..236795546,+;peak:chr1:236795309..236795310,+;peakCounts:2132.1	1	236795303	236795324	236795040	236795360	+	0.0272636	0.928411	-0.0311448	0.881724	0.172133	0.276078	16.4568		open	216	NA	NA	1	1	1
1141	MTR	chr1:236795479..236795493,chr1:236795239..236795546,+;peak:chr1:236795487..236795488,+;peakCounts:265.1	1	236795479	236795493	236795560	236795900	+	0.334827	0.487816	0.239157	0.59743	0.481121	0.185018	1.66289		open	110	NA	NA	1	1	1
1142	FH	chr1:241519748..241519755,chr1:241519596..241519825,-;peak:chr1:241519754..241519755,-;peakCounts:34980.3	1	241519748	241519755	241519720	241519940	-	-0.020724	0.88099	-0.035043	0.784731	-0.0443731	0.791459	119.166		open	114	NA	NA	NA	NA	NA
1143	CHML	chr1:241640350..241640374,chr1:241640201..241640433,-;peak:chr1:241640368..241640369,-;peakCounts:858.6	1	241640350	241640374	241640340	241640560	-	-0.0756644	0.830602	0.0910849	0.742625	0.349751	0.135012	7.96083		open	107	NA	NA	NA	NA	NA
1143	OPN3	chr1:241640350..241640374,chr1:241640201..241640433,-;peak:chr1:241640368..241640369,-;peakCounts:858.6	1	241640350	241640374	241640340	241640560	-	-0.0756644	0.830602	0.0910849	0.742625	0.349751	0.135012	7.96083		open	107	NA	NA	NA	NA	NA
1144	CEP170	chr1:243255225..243255268,chr1:243255010..243255372,-;peak:chr1:243255253..243255254,-;peakCounts:612	1	243255225	243255268	243255060	243255560	-	-0.112447	0.642488	-0.151042	0.399924	-0.188374	0.314098	11.0757		open	137	NA	NA	1	1	1
1145	CEP170	chr1:243255781..243255785,chr1:243255751..243255821,-;peak:chr1:243255784..243255785,-;peakCounts:445.5	1	243255781	243255785	243255780	243256060	-	-0.003996	0.998547	-0.508179	0.346306	-0.202592	0.777932	0.884922	Bidir_75	open	127	NA	NA	1	1	1
1146	SDCCAG8	chr1:243256047..243256060,chr1:243256033..243256128,+;peak:chr1:243256055..243256056,+;peakCounts:1038.7	1	243256047	243256060	243255780	243256060	+	-0.208	0.398283	-0.205478	0.253355	-0.244649	0.14591	10.3809	Bidir_75	open	127	NA	NA	NA	NA	NA
1147	AKT3	chr1:243850286..243850303,chr1:243850173..243850344,-;peak:chr1:243850290..243850291,-;peakCounts:135.2	1	243850286	243850303	243850260	243850820	-	0.0925917	0.922154	0.225936	0.637119	0.166372	0.804344	1.42056		open	79	NA	NA	NA	NA	NA
1148	ZBTB18	chr1:244048679..244048714,chr1:244048605..244048997,+;peak:chr1:244048700..244048701,+;peakCounts:3008.7	1	244048679	244048714	244048300	244048600	+	-0.0391381	0.898215	-0.211835	0.0797642	-0.31833	0.0368698	36.2131		open	92	NA	NA	NA	NA	NA
1149	ADSS2	chr1:244451899..244451914,chr1:244451825..244451971,-;peak:chr1:244451908..244451909,-;peakCounts:797.4	1	244451899	244451914	244451940	244452300	-	0.308005	0.191198	0.489158	0.00272197	0.448589	0.0254218	6.08268		open	198	DEP	DEG	NA	NA	NA
1150	DESI2	chr1:244653122..244653136,chr1:244653047..244653209,+;peak:chr1:244653126..244653127,+;peakCounts:2368.8	1	244653122	244653136	244652700	244653020	+	-0.0853478	0.644011	-0.179937	0.119519	-0.233973	0.0558663	29.7635		open	138	NA	NA	NA	NA	NA
1151	COX20	chr1:244835658..244835697,chr1:244835271..244835751,+;peak:chr1:244835694..244835695,+;peakCounts:13298.4	1	244835658	244835697	244834860	244835780	+	-0.0461843	0.871807	-0.179639	0.219354	-0.0468689	0.715775	104.097		open	184	NA	NA	NA	NA	NA
1152	HNRNPU	chr1:244864534..244864545,chr1:244863751..244864590,-;peak:chr1:244864543..244864544,-;peakCounts:14985.2	1	244864534	244864545	244864460	244864740	-	0.338677	0.000475821	0.686197	1.41e-18	0.567007	6.37e-10	208.65		open	141	DEP	DEG	NA	NA	NA
1153	EFCAB2	chr1:244969775..244969796,chr1:244969673..244970219,+;peak:chr1:244969778..244969779,+;peakCounts:3359.7	1	244969775	244969796	244969600	244971160	+	0.0317889	0.901485	-0.170502	0.29427	-0.193577	0.27783	24.2044	Bidir_76	open	209	NA	NA	NA	NA	NA
1154	AL356512.1	chr1:244970971..244970985,chr1:244970916..244971027,-;peak:chr1:244970976..244970977,-;peakCounts:690.3	1	244970971	244970985	244969600	244971160	-	-0.0671953	0.903949	-0.269203	0.394446	-0.276309	0.471379	3.374	Bidir_76	open	209	NA	NA	NA	NA	NA
1155	SMYD3	chr1:246507266..246507283,chr1:246507198..246507337,-;peak:chr1:246507270..246507271,-;peakCounts:1071	1	246507266	246507283	246507160	246507420	-	-0.151277	0.473489	-0.271355	0.0983468	-0.238194	0.125812	10.4107		open	108	NA	NA	NA	NA	NA
1156	TFB2M	chr1:246566216..246566233,chr1:246566143..246566311,-;peak:chr1:246566226..246566227,-;peakCounts:619.8	1	246566216	246566233	246566220	246566500	-	0.10131	0.727915	0.161162	0.388821	0.191366	0.329059	11.2615	Bidir_77	open	156	NA	NA	NA	NA	NA
1157	CNST	chr1:246566546..246566567,chr1:246566313..246566634,+;peak:chr1:246566551..246566552,+;peakCounts:1050.8	1	246566546	246566567	246566220	246566500	+	0.0225674	0.952002	-0.04237	0.878055	-0.13692	0.557499	14.558	Bidir_77	open	156	NA	NA	NA	NA	NA
1158	SCCPDH	chr1:246724406..246724414,chr1:246724272..246724593,+;peak:chr1:246724411..246724412,+;peakCounts:10250.1	1	246724406	246724414	246724280	246724500	+	-0.0881133	0.442162	-0.101233	0.181495	-0.148847	0.138654	86.0861		open	93	NA	NA	NA	NA	NA
1159	AHCTF1	chr1:246931936..246931964,chr1:246931826..246932039,-;peak:chr1:246931946..246931947,-;peakCounts:1466.5	1	246931936	246931964	246931900	246932240	-	0.155442	0.253417	0.0159632	0.932282	-0.16483	0.132894	32.3544		open	169	NA	NA	NA	NA	NA
1160	ZNF669	chr1:247104351..247104369,chr1:247104301..247104416,-;peak:chr1:247104364..247104365,-;peakCounts:422.1	1	247104351	247104369	247104320	247104560	-	-0.0849724	0.894697	0.339218	0.215708	0.950494	4.35e-07	3.37214		open	147	DEP	DEG	NA	NA	NA
1161	AL390728.4	chr1:247210839..247210856,chr1:247210800..247210901,-;peak:chr1:247210848..247210849,-;peakCounts:316.8	1	247210839	247210856	247210840	247211040	-	-0.0407452	0.956276	-0.286247	0.38869	-0.00787926	0.990981	2.98313		open	123	NA	NA	NA	NA	NA
1162	ZNF496	chr1:247331842..247331873,chr1:247331798..247331943,-;peak:chr1:247331866..247331867,-;peakCounts:679.5	1	247331842	247331873	247331820	247332020	-	-0.0400786	0.919657	-0.0352084	0.902898	-0.00338232	0.993275	10.0432	Bidir_78	open	143	NA	NA	NA	NA	NA
1163	LOC107985115	chr1:247332011..247332027,chr1:247331940..247332082,+;peak:chr1:247332016..247332017,+;peakCounts:300.6	1	247332011	247332027	247331820	247332020	+	-0.114553	0.862559	-0.128101	0.822594	0.107241	0.84127	2.0105	Bidir_78	open	143	NA	NA	NA	NA	NA
1164	SH3BP5L	chr1:248825886..248825904,chr1:248825836..248825965,-;peak:chr1:248825898..248825899,-;peakCounts:1032.3	1	248825886	248825904	248825880	248826080	-	-0.214542	0.436897	-0.0435134	0.894691	0.00156339	0.997133	8.91582		open	84	NA	NA	NA	NA	NA
1165	ZNF672	chr1:248838325..248838348,chr1:248838216..248838536,+;peak:chr1:248838330..248838331,+;peakCounts:4194	1	248838325	248838348	248838040	248838360	+	-0.138325	0.401868	-0.00088039	0.996062	0.222544	0.0570164	40.8439		open	93	NA	NA	NA	NA	NA
1166	ZNF692	chr1:248858943..248858957,chr1:248858926..248859012,-;peak:chr1:248858953..248858954,-;peakCounts:396	1	248858943	248858957	248858960	248859160	-	0.421863	0.227476	0.378895	0.250127	0.108487	0.848688	2.74502		open	157	NA	NA	NA	NA	NA
1167	PGBD2	chr1:248906229..248906247,chr1:248906193..248906293,+;peak:chr1:248906234..248906235,+;peakCounts:210.6	1	248906229	248906247	248906060	248906280	+	-0.193754	0.856613	-0.0883088	0.926704	-0.0529692	0.964786	0.893438		open	152	NA	NA	NA	NA	NA
1168	ZMYND11	chr10:134799..134805,chr10:134757..135120,+;peak:chr10:134799..134800,+;peakCounts:275.5	10	134799	134805	134760	134820	+	0.252977	0.786057	-0.260002	0.728259	0.098552	0.91698	0.8475		open	71	NA	NA	1	1	1
1169	ZMYND11	chr10:134960..134992,chr10:134757..135120,+;peak:chr10:134986..134987,+;peakCounts:1246.5	10	134960	134992	134920	135020	+	-0.349686	0.12342	-0.265168	0.103247	-0.295085	0.0573273	10.2055		open	48	NA	NA	1	1	1
1170	ZMYND11	chr10:135514..135523,chr10:135384..135545,+;peak:chr10:135518..135519,+;peakCounts:1578.6	10	135514	135523	135280	135540	+	-0.286305	0.074294	-0.0810797	0.690885	-0.164387	0.345846	14.8002		open	62	NA	NA	1	1	1
1171	DIP2C	chr10:689631..689649,chr10:689578..689941,-;peak:chr10:689643..689644,-;peakCounts:443.8	10	689631	689649	689739	689838	-	-0.0724928	0.843688	-0.165497	0.248072	-0.250928	0.117275	19.8917		open	16	NA	NA	NA	NA	NA
1172	LARP4B	chr10:873192..873215,chr10:873121..873252,-;peak:chr10:873209..873210,-;peakCounts:1548	10	873192	873215	873140	873380	-	0.0116856	0.982295	0.0761762	0.77743	0.138746	0.558912	12.0599		open	9	NA	NA	1	1	1
1173	LARP4B	chr10:931697..931705,chr10:931597..931796,-;peak:chr10:931703..931704,-;peakCounts:3860.1	10	931697	931705	931660	931920	-	0.0471711	0.861564	0.0928978	0.569619	0.0286391	0.910461	21.0144		open	157	NA	NA	1	1	1
1174	GTPBP4	chr10:988457..988466,chr10:988384..988530,+;peak:chr10:988461..988462,+;peakCounts:1698.3	10	988457	988466	988280	988480	+	0.0550333	0.921447	0.251007	0.315469	0.332135	0.130276	5.98222		open	208	NA	NA	NA	NA	NA
1175	IDI2-AS1	chr10:1022687..1022694,chr10:1022581..1022756,+;peak:chr10:1022693..1022694,+;peakCounts:729	10	1022687	1022694	1022520	1022720	+	0.031526	0.956292	0.0922145	0.833644	0.342928	0.291528	4.26892		open	10	NA	NA	NA	NA	NA
1176	IDI2	chr10:1025858..1025859,chr10:1025807..1025917,-;peak:chr10:1025858..1025859,-;peakCounts:56574.9	10	1025858	1025859	1025780	1025940	-	0.18745	0.74588	0.541039	0.0723484	0.361291	0.164033	93.1067		open	11	NA	NA	NA	NA	NA
1177	IDI1	chr10:1048885..1048887,chr10:1048818..1048974,-;peak:chr10:1048885..1048886,-;peakCounts:58282.2	10	1048885	1048887	1048840	1049500	-	0.837984	1.15e-14	1.03572	2.9e-21	1.02534	7.99e-25	134.537		open	161	DEP	DEG	1	0.560685	0.586558
1178	WDR37	chr10:1056406..1056415,chr10:1056326..1056432,+;peak:chr10:1056411..1056412,+;peakCounts:335.7	10	1056406	1056415	1056269	1056480	+	-0.123543	0.936478	0.537344	0.413457	0.750517	0.325843	0.934869		open	66	NA	DEG	1	1	1
1179	IDI1	chr10:1056697..1056709,chr10:1056632..1056746,-;peak:chr10:1056702..1056703,-;peakCounts:1824.3	10	1056697	1056709	1056660	1056880	-	-0.129226	0.754809	-0.323519	0.140635	-0.278906	0.32554	5.39015	Bidir_79	open	160	NA	DEG	1	0.560685	0.586558
1180	WDR37	chr10:1056813..1056833,chr10:1056770..1056954,+;peak:chr10:1056815..1056816,+;peakCounts:1173.6	10	1056813	1056833	1056660	1056880	+	-0.191123	0.358341	-0.0129361	0.973261	0.611537	3.91e-07	18.5816	Bidir_79	open	160	DEP	DEG	1	1	1
1181	PFKP	chr10:3104929..3104944,+	10	3104929	3104944	3104700	3104920	+	0.347237	NA	-0.0822803	0.992741	0.540886	0.952142	0.113189		open	11	NA	DEG	1	1	1
1182	PITRM1	chr10:3172779..3172783,chr10:3172708..3172841,-;peak:chr10:3172781..3172782,-;peakCounts:13689.9	10	3172779	3172783	3172740	3173040	-	-0.104791	0.574752	-0.0254025	0.888075	0.017757	0.940246	29.6759		open	183	NA	NA	NA	NA	NA
1183	KLF6	chr10:3785206..3785209,chr10:3785021..3785310,-;peak:chr10:3785208..3785209,-;peakCounts:11741.4	10	3785206	3785209	3785300	3785560	-	0.939234	2.69e-11	0.771976	2.13e-06	-0.0716936	0.850921	24.7934		open	138	DEP	DEG	NA	NA	NA
1184	LINC00702	chr10:4243751..4243771,chr10:4243685..4243804,-;peak:chr10:4243765..4243766,-;peakCounts:132.3	10	4243751	4243771	4243760	4243940	-	-0.0937923	0.95894	0.889661	0.153582	0.793285	0.284819	0.600846		open	93	NA	NA	NA	NA	NA
1185	AKR1E2	chr10:4826274..4826280,chr10:4826146..4826294,+;peak:chr10:4826279..4826280,+;peakCounts:299.7	10	4826274	4826280	4826000	4826280	+	-0.793111	0.310326	-0.0151075	0.988552	-0.052316	0.958816	0.652194		open	73	NA	NA	NA	NA	NA
1186	AKR1C1	chr10:4963409..4963419,chr10:4963355..4963448,+;peak:chr10:4963414..4963415,+;peakCounts:1368.9	10	4963409	4963419	4963340	4963500	+	-0.222877	0.698185	0.0309619	0.961278	0.299288	0.530531	5.05149		open	104	NA	NA	NA	NA	NA
1187	AKR1C2	chr10:5003855..5003866,chr10:5003826..5003923,-;peak:chr10:5003856..5003857,-;peakCounts:3730.5	10	5003855	5003866	5003551	5003938	-	-0.0495422	0.901485	0.107202	0.750791	0.188504	0.65676	15.1048		open	37	NA	NA	NA	NA	NA
1188	NET1	chr10:5412710..5412720,chr10:5412647..5412723,+;peak:chr10:5412714..5412715,+;peakCounts:1074.6	10	5412710	5412720	5412440	5412700	+	0.135838	0.697806	0.193232	0.44188	-0.260198	0.338387	5.40964		open	139	NA	NA	1	1	1
1189	NET1	chr10:5446608..5446613,chr10:5446551..5446639,+;peak:chr10:5446608..5446609,+;peakCounts:1519.2	10	5446608	5446613	5446460	5446680	+	-0.393848	0.209263	-0.156685	0.660999	-0.162014	0.706226	3.80112		open	297	NA	NA	1	1	1
1190	ASB13	chr10:5666590..5666600,chr10:5666535..5666638,-;peak:chr10:5666594..5666595,-;peakCounts:1188.9	10	5666590	5666600	5666580	5666776	-	-0.0982698	0.791123	0.151567	0.495263	0.281456	0.175482	5.73854		open	75	NA	NA	NA	NA	NA
1191	TASOR2	chr10:5684837..5684848,chr10:5684718..5684937,+;peak:chr10:5684843..5684844,+;peakCounts:2929.5	10	5684837	5684848	5684560	5684840	+	0.0854029	0.670008	0.207657	0.0792124	0.488716	8.3e-05	26.3999		open	226	DEP	DEG	NA	NA	NA
1192	GDI2	chr10:5813427..5813435,chr10:5813340..5813506,-;peak:chr10:5813433..5813434,-;peakCounts:15180.3	10	5813427	5813435	5813380	5813660	-	0.095926	0.637683	0.0749602	0.527362	0.0853692	0.600742	44.6206		open	112	NA	NA	NA	NA	NA
1193	ANKRD16	chr10:5889888..5889898,chr10:5889836..5889947,-;peak:chr10:5889891..5889892,-;peakCounts:124.7	10	5889888	5889898	5889900	5890240	-	0.232162	0.833081	0.0953571	0.944993	0.318319	0.742929	0.686762	Bidir_80	open	171	NA	NA	NA	NA	NA
1194	FBH1	chr10:5890242..5890257,chr10:5890166..5890318,+;peak:chr10:5890251..5890252,+;peakCounts:1769.4	10	5890242	5890257	5889900	5890240	+	0.120439	0.65496	0.039414	0.8758	0.404663	0.0447964	10.1686	Bidir_80	open	171	NA	NA	NA	NA	NA
1195	RBM17	chr10:6089029..6089067,chr10:6088945..6089184,+;peak:chr10:6089061..6089062,+;peakCounts:4396.5	10	6089029	6089067	6088800	6088980	+	-0.154408	0.343212	-0.0261203	0.893341	0.025503	0.930404	42.7654		open	331	NA	NA	NA	NA	NA
1196	PFKFB3	chr10:6144917..6144936,chr10:6144877..6144996,+;peak:chr10:6144928..6144929,+;peakCounts:693	10	6144917	6144936	6144740	6144940	+	0.18161	0.578151	0.125684	0.61859	-0.340047	0.109418	8.18359		open	94	NA	DEG	1	0.491913	6.34971e-05
1197	PFKFB3	chr10:6202931..6202933,chr10:6202926..6202985,+;peak:chr10:6202931..6202932,+;peakCounts:12719.7	10	6202931	6202933	6202760	6202980	+	0.171888	0.773268	-0.634837	0.347658	-2.11376	3.35e-05	33.0386		open	207	DEP	DEG	1	0.491913	6.34971e-05
1198	PRKCQ	chr10:6515509..6515511,chr10:6515419..6515564,-;peak:chr10:6515510..6515511,-;peakCounts:18876.6	10	6515509	6515511	6515520	6515720	-	-0.509327	0.00695288	-0.699486	0.0826342	-0.51185	0.281629	36.4094		open	10	DEP	DEG	1	1	1
1199	PRKCQ	chr10:6580264..6580281,chr10:6580227..6580483,-;peak:chr10:6580275..6580276,-;peakCounts:3119.4	10	6580264	6580281	6580340	6580640	-	-0.264475	0.0390726	-0.359441	0.00836089	-0.423739	4.43e-05	16.1819	Bidir_81	open	156	DEP	DEG	1	1	1
1200	PRKCQ-AS1	chr10:6580501..6580515,chr10:6580380..6580673,+;peak:chr10:6580505..6580506,+;peakCounts:5670.9	10	6580501	6580515	6580340	6580640	+	0.152198	0.468066	0.0785822	0.517213	-0.322404	0.0103833	28.0748	Bidir_81	open	156	NA	DEG	NA	NA	NA
1201	LINP1	chr10:6737336..6737354,chr10:6737291..6737591,+;peak:chr10:6737338..6737339,+;peakCounts:1588.5	10	6737336	6737354	6737160	6737400	+	-0.28072	0.13888	-0.404958	0.000785309	-0.397528	0.00691613	14.9379		open	50	DEP	DEG	NA	NA	NA
1201	AL392086.2	chr10:6737336..6737354,chr10:6737291..6737591,+;peak:chr10:6737338..6737339,+;peakCounts:1588.5	10	6737336	6737354	6737160	6737400	+	-0.28072	0.13888	-0.404958	0.000785309	-0.397528	0.00691613	14.9379		open	50	DEP	NA	NA	NA	NA
1202	SFMBT2	chr10:7411027..7411039,chr10:7410904..7411065,-;peak:chr10:7411033..7411034,-;peakCounts:205.2	10	7411027	7411039	7410880	7411260	-	-0.249949	0.710134	-0.192674	0.715659	-0.0387279	0.956843	1.54634		open	78	NA	NA	NA	NA	NA
1203	KIN	chr10:7787981..7787994,chr10:7787951..7788027,-;peak:chr10:7787992..7787993,-;peakCounts:1081.8	10	7787981	7787994	7787980	7788200	-	0.00475379	0.99597	0.0223308	0.961762	0.17545	0.492482	5.76901	Bidir_82	open	123	NA	NA	NA	NA	NA
1204	ATP5F1C	chr10:7788173..7788184,chr10:7788023..7788246,+;peak:chr10:7788178..7788179,+;peakCounts:112510.8	10	7788173	7788184	7787980	7788200	+	0.0370203	0.86377	-0.0853955	0.418165	-0.024886	0.874523	296.22	Bidir_82	open	123	NA	NA	NA	NA	NA
1205	TAF3	chr10:7818516..7818523,chr10:7818469..7818531,+;peak:chr10:7818519..7818520,+;peakCounts:2019.3	10	7818516	7818523	7818340	7818560	+	-0.243812	0.181856	-0.15843	0.381277	-0.101621	0.702407	10.3803		open	265	NA	NA	NA	NA	NA
1206	CELF2	chr10:11018056..11018086,chr10:11017857..11018133,+;peak:chr10:11018075..11018076,+;peakCounts:407.6	10	11018056	11018086	11017840	11018060	+	0.00879585	0.985517	-0.289112	0.0892477	0.116351	0.671635	9.16795		open	55	NA	NA	NA	NA	NA
1207	ECHDC3	chr10:11742400..11742413,chr10:11742344..11742512,+;peak:chr10:11742409..11742410,+;peakCounts:2272.5	10	11742400	11742413	11742330	11742540	+	-0.0421986	0.852998	0.0495484	0.771291	-0.0206808	0.940533	25.0947		open	80	NA	NA	NA	NA	NA
1208	UPF2	chr10:12042816..12042851,chr10:12042759..12042935,-;peak:chr10:12042831..12042832,-;peakCounts:563	10	12042816	12042851	12042780	12043020	-	-0.0945619	0.789223	-0.127609	0.561723	-0.0136158	0.973035	8.80811		open	112	NA	NA	NA	NA	NA
1209	DHTKD1	chr10:12068948..12068959,chr10:12068906..12069031,+;peak:chr10:12068953..12068954,+;peakCounts:3977.1	10	12068948	12068959	12068680	12068980	+	-0.169243	0.315345	-0.0808875	0.642794	0.00432626	0.989486	16.6384		open	224	NA	NA	NA	NA	NA
1210	SEC61A2	chr10:12129684..12129692,chr10:12129632..12129729,+;peak:chr10:12129687..12129688,+;peakCounts:258.3	10	12129684	12129692	12129440	12129700	+	-0.355168	0.68587	-0.403316	0.522393	-0.447218	0.483749	0.716268		open	94	NA	NA	NA	NA	NA
1211	CDC123	chr10:12196194..12196199,chr10:12196162..12196276,+;peak:chr10:12196197..12196198,+;peakCounts:3230.8	10	12196194	12196199	12196080	12196280	+	0.0636845	0.780129	0.00547539	0.984399	-0.00473795	0.987663	28.1635		open	179	NA	NA	NA	NA	NA
1212	OPTN	chr10:13100169..13100176,chr10:13100028..13100299,+;peak:chr10:13100172..13100173,+;peakCounts:124119	10	13100169	13100176	13099700	13100252	+	-0.232224	0.0100296	-0.228018	0.00204098	-0.224478	0.0598321	476.514		open	129	NA	NA	NA	NA	NA
1213	PHYH	chr10:13300062..13300064,chr10:13299997..13300139,-;peak:chr10:13300063..13300064,-;peakCounts:90431.1	10	13300062	13300064	13300020	13300220	-	0.149969	0.692753	-0.100219	0.546406	-0.1089	0.362479	315.994		open	131	NA	NA	NA	NA	NA
1214	SEPHS1	chr10:13347675..13347697,chr10:13347551..13347747,-;peak:chr10:13347691..13347692,-;peakCounts:523.3	10	13347675	13347697	13347880	13348080	-	-0.104881	0.719991	-0.151856	0.48791	-0.114035	0.646445	7.94182		open	95	NA	NA	1	1	1
1215	SEPHS1	chr10:13348209..13348218,chr10:13348167..13348344,-;peak:chr10:13348212..13348213,-;peakCounts:461.7	10	13348209	13348218	13348260	13348500	-	-0.134145	0.795792	-0.0302077	0.955606	-0.0473647	0.930404	2.9226		open	155	NA	NA	1	1	1
1216	PRPF18	chr10:13586956..13586970,chr10:13586924..13587011,+;peak:chr10:13586964..13586965,+;peakCounts:5130.9	10	13586956	13586970	13586820	13587000	+	0.0944688	0.650869	-0.0386014	0.874232	-0.0692472	0.751144	19.6551		open	330	NA	NA	NA	NA	NA
1217	FRMD4A	chr10:13866296..13866316,chr10:13866284..13866353,-;peak:chr10:13866301..13866302,-;peakCounts:189	10	13866296	13866316	13866282	13866388	-	0.30158	0.789411	0.477942	0.491922	0.124566	0.913548	0.733469		open	93	NA	NA	NA	NA	NA
1218	FAM107B	chr10:14604400..14604401,chr10:14604303..14604432,-;peak:chr10:14604400..14604401,-;peakCounts:1414.8	10	14604400	14604401	14604320	14604640	-	0.733064	0.0151794	0.43084	0.199487	0.0188536	0.979533	2.91293		open	104	NA	NA	NA	NA	NA
1219	CDNF	chr10:14838003..14838012,chr10:14837900..14838109,-;peak:chr10:14838007..14838008,-;peakCounts:3801.6	10	14838003	14838012	14838020	14838280	-	-0.177655	0.222671	-0.215934	0.0278065	-0.259072	0.0230138	29.627	Bidir_83	open	119	NA	NA	NA	NA	NA
1220	HSPA14	chr10:14838305..14838321,chr10:14838163..14838395,+;peak:chr10:14838315..14838316,+;peakCounts:4518.9	10	14838305	14838321	14838020	14838280	+	-0.0221007	0.948745	-0.146399	0.371213	-0.0848889	0.709384	18.4914	Bidir_83	open	119	NA	NA	NA	NA	NA
1221	SUV39H2	chr10:14878859..14878876,chr10:14878680..14878886,+;peak:chr10:14878865..14878866,+;peakCounts:370.8	10	14878859	14878876	14878640	14878920	+	0.0410705	0.966677	0.106986	0.842573	0.222442	0.631191	1.87368		open	114	NA	NA	NA	NA	NA
1222	RPP38	chr10:15097351..15097359,chr10:15097332..15097410,+;peak:chr10:15097354..15097355,+;peakCounts:1017.9	10	15097351	15097359	15097000	15097180	+	-0.299157	0.310326	-0.0055232	0.9894	-0.157835	0.554305	5.51101		open	100	NA	NA	NA	NA	NA
1223	NMT2	chr10:15168667..15168680,chr10:15168612..15168721,-;peak:chr10:15168674..15168675,-;peakCounts:1522.8	10	15168667	15168680	15168520	15169080	-	0.16191	0.631815	0.183851	0.429644	0.30645	0.194639	5.74783		open	180	NA	NA	NA	NA	NA
1224	MINDY3	chr10:15809488..15809502,chr10:15809443..15809548,-;peak:chr10:15809496..15809497,-;peakCounts:177.3	10	15809488	15809502	15809459	15809614	-	1.06173	0.84422	0.918916	0.574609	0.716257	0.7254	0.34086		open	17	NA	NA	1	1	1
1225	MINDY3	chr10:15860501..15860512,chr10:15860455..15860553,-;peak:chr10:15860506..15860507,-;peakCounts:351	10	15860501	15860512	15860420	15860620	-	0.348148	0.474775	0.100372	0.87157	0.116469	0.860199	1.98371		open	132	NA	NA	1	1	1
1226	PTER	chr10:16436997..16437013,chr10:16436890..16437031,+;peak:chr10:16437011..16437012,+;peakCounts:591.3	10	16436997	16437013	16436800	16437020	+	-0.033213	0.951079	-0.313504	0.289839	-0.050178	0.913723	4.93591		open	85	NA	NA	NA	NA	NA
1227	RSU1	chr10:16817394..16817428,chr10:16817352..16817537,-;peak:chr10:16817423..16817424,-;peakCounts:1614.6	10	16817394	16817428	16817420	16817780	-	-0.195198	0.241444	-0.272771	0.0287975	-0.263522	0.0119981	21.5049		open	125	NA	NA	NA	NA	NA
1228	TRDMT1	chr10:17201655..17201665,chr10:17201597..17201710,-;peak:chr10:17201659..17201660,-;peakCounts:370.8	10	17201655	17201665	17201320	17201800	-	0.00286289	0.998547	-0.167516	0.710384	0.0211081	0.978421	1.69855		open	321	NA	NA	NA	NA	NA
1229	VIM	chr10:17229276..17229279,chr10:17229193..17229408,+;peak:chr10:17229277..17229278,+;peakCounts:44287.2	10	17229276	17229279	17229000	17229340	+	-0.128321	0.499543	0.0868076	0.610468	0.0176689	0.964343	113.225		open	86	NA	NA	NA	NA	NA
1230	HACD1	chr10:17617340..17617352,chr10:17617277..17617566,-;peak:chr10:17617347..17617348,-;peakCounts:3395.7	10	17617340	17617352	17617260	17617680	-	0.0737324	0.709977	0.10744	0.483032	0.127652	0.507193	46.8392		open	134	NA	NA	NA	NA	NA
1231	STAM	chr10:17644144..17644160,chr10:17644112..17644263,+;peak:chr10:17644154..17644155,+;peakCounts:1353.6	10	17644144	17644160	17643500	17644260	+	-0.0256141	0.945519	0.0877709	0.637553	0.130508	0.489006	13.7104		open	150	NA	NA	NA	NA	NA
1232	ARL5B	chr10:18659425..18659446,chr10:18659316..18659559,+;peak:chr10:18659430..18659431,+;peakCounts:2464.2	10	18659425	18659446	18659220	18659460	+	0.4811	0.00427135	0.448	0.00560556	0.407368	0.0561976	8.75545		open	226	DEP	DEG	NA	NA	NA
1233	PLXDC2	chr10:19816383..19816482,chr10:19816383..19816482,+	10	19816383	19816482	19816040	19816440	+	-0.368865	0.190045	-0.357875	0.173948	-0.104661	0.763404	3.75829		open	56	NA	NA	NA	NA	NA
1234	MLLT10	chr10:21534216..21534246,chr10:21534181..21534473,+;peak:chr10:21534235..21534236,+;peakCounts:342.9	10	21534216	21534246	21533580	21534380	+	0.180727	0.756212	0.294378	0.373657	0.0651447	0.914298	2.43102		open	120	NA	NA	NA	NA	NA
1235	DNAJC1	chr10:22003709..22003735,chr10:22003668..22003781,-;peak:chr10:22003729..22003730,-;peakCounts:478.8	10	22003709	22003735	22003020	22003900	-	0.0874646	0.837313	0.198744	0.437744	0.100425	0.760323	4.57364		open	158	NA	NA	NA	NA	NA
1236	AL158211.5	chr10:22252065..22252077,chr10:22252039..22252104,+;peak:chr10:22252070..22252071,+;peakCounts:448.2	10	22252065	22252077	22251960	22252160	+	0.191719	0.804017	0.250605	0.615002	0.452504	0.273914	1.4178		open	64	NA	NA	NA	NA	NA
1237	COMMD3-BMI1	chr10:22316403..22316420,chr10:22316358..22316564,+;peak:chr10:22316408..22316409,+;peakCounts:6243.3	10	22316403	22316420	22316320	22316736	+	-0.00535918	0.987771	0.0286771	0.863169	-0.0379069	0.869263	44.7168		open	150	NA	NA	NA	NA	NA
1237	COMMD3	chr10:22316403..22316420,chr10:22316358..22316564,+;peak:chr10:22316408..22316409,+;peakCounts:6243.3	10	22316403	22316420	22316320	22316736	+	-0.00535918	0.987771	0.0286771	0.863169	-0.0379069	0.869263	44.7168		open	150	NA	NA	NA	NA	NA
1238	BMI1	chr10:22321358..22321387,chr10:22321301..22321603,+;peak:chr10:22321380..22321381,+;peakCounts:937.3	10	22321358	22321387	22320920	22321240	+	-0.088845	0.682115	0.0665785	0.739777	-0.151044	0.670987	22.1931		open	73	NA	NA	1	1	1
1239	BMI1	chr10:22321388..22321406,chr10:22321301..22321603,+;peak:chr10:22321394..22321395,+;peakCounts:1079.3	10	22321388	22321406	22321520	22321693	+	-0.110557	0.797368	0.12553	0.415946	-0.103565	0.716126	15.9149		open	111	NA	NA	1	1	1
1240	PIP4K2A	chr10:22714549..22714583,chr10:22714477..22714628,-;peak:chr10:22714573..22714574,-;peakCounts:270	10	22714549	22714583	22714550	22714699	-	-0.0971602	0.833532	0.0153539	0.977397	0.0717098	0.855067	4.57239		open	87	NA	NA	NA	NA	NA
1241	MSRB2	chr10:23095578..23095584,chr10:23095506..23095723,+;peak:chr10:23095578..23095579,+;peakCounts:26257.5	10	23095578	23095584	23095360	23095600	+	0.00968024	0.976088	-0.072331	0.543118	-0.100673	0.697249	71.2576		open	118	NA	NA	NA	NA	NA
1242	OTUD1	chr10:23439460..23439462,chr10:23439397..23439780,+;peak:chr10:23439461..23439462,+;peakCounts:5295.6	10	23439460	23439462	23439220	23439480	+	0.639382	0.468371	-0.285067	0.466958	-1.78119	0.00898553	14.2901		open	75	DEP	DEG	NA	NA	NA
1243	KIAA1217	chr10:24208910..24208929,chr10:24208737..24208992,+;peak:chr10:24208914..24208915,+;peakCounts:5555.9	10	24208910	24208929	24208720	24208980	+	-0.0239026	0.918454	-0.0364672	0.857657	-0.00116301	0.996585	40.2285		open	67	NA	NA	1	1	1
1244	ARHGAP21	chr10:24723212..24723222,chr10:24723171..24723264,-;peak:chr10:24723219..24723220,-;peakCounts:198.9	10	24723212	24723222	24723040	24723360	-	-0.147561	0.887782	0.268796	0.652016	-0.462617	0.452198	0.881986		open	70	NA	NA	1	1	1
1245	ARHGAP21	chr10:24723700..24723716,chr10:24723677..24724030,-;peak:chr10:24723711..24723712,-;peakCounts:33.5	10	24723700	24723716	24723460	24723573	-	-0.0114413	0.996173	0.205802	0.815026	-0.114701	0.920475	0.620205		open	56	NA	NA	1	1	1
1246	ARHGAP21	chr10:24723860..24723893,chr10:24723677..24724030,-;peak:chr10:24723885..24723886,-;peakCounts:544.5	10	24723860	24723893	24723860	24724480	-	0.311911	0.168736	0.339991	0.026311	0.123885	0.593132	10.2068		open	93	NA	NA	1	1	1
1247	THNSL1	chr10:25016646..25016666,chr10:25016567..25016695,+;peak:chr10:25016660..25016661,+;peakCounts:316.8	10	25016646	25016666	25016440	25016640	+	0.133231	0.806267	0.0637275	0.898129	0.115971	0.815078	2.99745		open	153	NA	NA	NA	NA	NA
1248	PDSS1	chr10:26697663..26697674,chr10:26697628..26697741,+;peak:chr10:26697668..26697669,+;peakCounts:1709.1	10	26697663	26697674	26697040	26697740	+	-0.119885	0.722034	-0.00437103	0.989789	0.404275	0.0577471	8.5209		open	161	NA	NA	NA	NA	NA
1249	ABI1	chr10:26860890..26860909,chr10:26860831..26861089,-;peak:chr10:26860895..26860896,-;peakCounts:1343.7	10	26860890	26860909	26860880	26861300	-	-0.0627177	0.8633	-0.117431	0.607489	-0.0376502	0.908855	8.10832		open	149	NA	NA	NA	NA	NA
1250	ANKRD26	chr10:26939728..26939747,chr10:26939636..26939800,-;peak:chr10:26939738..26939739,-;peakCounts:888.3	10	26939728	26939747	26939680	26939877	-	0.0105446	0.989848	-0.210448	0.587808	-0.301715	0.426229	8.27291		open	17	NA	NA	1	1	1
1251	ANKRD26	chr10:27100479..27100500,chr10:27100403..27100517,-;peak:chr10:27100491..27100492,-;peakCounts:1676.7	10	27100479	27100500	27100400	27100620	-	-0.031479	0.933713	0.0983893	0.610926	0.102551	0.658019	15.3699		open	147	NA	NA	1	1	1
1252	YME1L1	chr10:27154367..27154384,chr10:27154185..27154435,-;peak:chr10:27154383..27154384,-;peakCounts:10929.6	10	27154367	27154384	27154340	27154520	-	0.113979	0.650892	0.0865429	0.72349	-0.0452559	0.88367	77.7991		open	265	NA	NA	NA	NA	NA
1253	ACBD5	chr10:27240786..27240816,chr10:27240701..27240888,-;peak:chr10:27240796..27240797,-;peakCounts:1022.4	10	27240786	27240816	27240720	27240920	-	-0.207968	0.499104	0.142546	0.616435	0.230284	0.341583	5.40599		open	71	NA	NA	1	1	1
1254	ACBD5	chr10:27242106..27242111,chr10:27242060..27242143,-;peak:chr10:27242110..27242111,-;peakCounts:5265	10	27242106	27242111	27242000	27242340	-	-0.175128	0.310326	-0.16647	0.202905	-0.150504	0.349898	22.5431		open	218	NA	NA	1	1	1
1255	RAB18	chr10:27504298..27504324,chr10:27504142..27504430,+;peak:chr10:27504303..27504304,+;peakCounts:9794.7	10	27504298	27504324	27504080	27504340	+	-0.0562503	0.68587	-0.0463936	0.70693	0.029146	0.865154	75.7156		open	309	NA	NA	NA	NA	NA
1256	MPP7	chr10:28303009..28303031,chr10:28302866..28303099,-;peak:chr10:28303020..28303021,-;peakCounts:1210.1	10	28303009	28303031	28303040	28303340	-	-0.0902379	0.64424	-0.244027	0.0340208	-0.384963	6.66e-05	21.0918		open	118	DEP	DEG	NA	NA	NA
1257	WAC-AS1	chr10:28532727..28532747,chr10:28532561..28532829,-;peak:chr10:28532742..28532743,-;peakCounts:1605.6	10	28532727	28532747	28532640	28532860	-	-0.315439	0.0771806	-0.202486	0.233384	-0.347766	0.0322435	8.2687	Bidir_84	open	142	NA	NA	NA	NA	NA
1258	WAC	chr10:28532778..28532784,chr10:28532727..28532885,+;peak:chr10:28532778..28532779,+;peakCounts:1388.7	10	28532778	28532784	28532640	28532860	+	-0.116476	0.822986	-0.489303	0.111297	-0.343236	0.348108	2.75105	Bidir_84	open	142	NA	NA	1	1	1
1259	WAC	chr10:28533112..28533165,chr10:28533065..28533417,+;peak:chr10:28533130..28533131,+;peakCounts:1369.8	10	28533112	28533165	28532980	28533200	+	0.200911	0.282797	0.039051	0.846412	-0.0623668	0.798074	22.8416		open	72	NA	NA	1	1	1
1260	BAMBI	chr10:28677521..28677523,chr10:28677490..28677566,+;peak:chr10:28677522..28677523,+;peakCounts:396	10	28677521	28677523	28677300	28677560	+	-0.250319	0.784998	0.206799	0.747089	-0.201863	0.804344	0.895532		open	146	NA	NA	NA	NA	NA
1261	SVIL-AS1	chr10:29409549..29409570,chr10:29409504..29409674,+;peak:chr10:29409556..29409557,+;peakCounts:4367.7	10	29409549	29409570	29409460	29410000	+	-0.0708506	0.725481	-0.138555	0.25048	-0.0392301	0.869005	27.908		open	122	NA	NA	NA	NA	NA
1262	SVIL	chr10:29634965..29634971,chr10:29634427..29635037,-;peak:chr10:29634970..29634971,-;peakCounts:280562.4	10	29634965	29634971	29634880	29635120	-	-0.083476	0.628725	-0.0849539	0.43699	-0.0543463	0.860057	592.114		open	84	NA	NA	NA	NA	NA
1263	JCAD	chr10:30059541..30059566,chr10:30059489..30059625,-;peak:chr10:30059560..30059561,-;peakCounts:1889.1	10	30059541	30059566	30059500	30059720	-	-0.688728	3.26e-09	-0.815685	2.43e-13	-0.712007	4.59e-06	17.5365		open	40	DEP	DEG	NA	NA	NA
1264	MTPAP	chr10:30349278..30349279,chr10:30349106..30349353,-;peak:chr10:30349278..30349279,-;peakCounts:1994.4	10	30349278	30349279	30348960	30349180	-	0.364609	0.22129	0.171259	0.612486	0.310515	0.345102	3.66394		open	124	NA	NA	NA	NA	NA
1265	MAP3K8	chr10:30434178..30434188,chr10:30433980..30434202,+;peak:chr10:30434183..30434184,+;peakCounts:533.7	10	30434178	30434188	30433660	30434140	+	0.524226	0.0394682	0.593429	0.024493	0.11027	0.830387	3.3244		open	106	NA	NA	NA	NA	NA
1266	ZNF438	chr10:31031931..31031938,chr10:31031821..31031983,-;peak:chr10:31031937..31031938,-;peakCounts:1321.2	10	31031931	31031938	31031760	31032080	-	0.0751037	0.855344	-0.142117	0.647642	0.0107124	0.981448	7.18257		open	152	NA	NA	NA	NA	NA
1267	ZEB1-AS1	chr10:31319054..31319067,chr10:31318977..31319092,-;peak:chr10:31319062..31319063,-;peakCounts:196.2	10	31319054	31319067	31319000	31319600	-	-0.110857	0.9335	0.47537	0.422653	0.0400639	0.973939	0.794174	Bidir_85	open	125	NA	NA	NA	NA	NA
1268	ZEB1	chr10:31319215..31319218,chr10:31319157..31319285,+;peak:chr10:31319215..31319216,+;peakCounts:14406.3	10	31319215	31319218	31319000	31319600	+	-0.280805	0.163126	-0.382776	0.0165772	-0.195636	0.267287	24.2003	Bidir_85	open	125	NA	DEG	NA	NA	NA
1269	ARHGAP12	chr10:31928796..31928818,chr10:31928726..31928880,-;peak:chr10:31928799..31928800,-;peakCounts:2960.1	10	31928796	31928818	31928760	31928980	-	-0.206761	0.328628	-0.150811	0.431384	0.219215	0.236321	16.076		open	109	NA	NA	NA	NA	NA
1270	KIF5B	chr10:32056400..32056416,chr10:32056351..32056456,-;peak:chr10:32056411..32056412,-;peakCounts:7690	10	32056400	32056416	32056340	32056580	-	-0.0128872	0.959208	0.0146902	0.921238	-0.0739044	0.428784	66.8291		open	127	NA	NA	NA	NA	NA
1271	EPC1	chr10:32347134..32347162,chr10:32347027..32347242,-;peak:chr10:32347155..32347156,-;peakCounts:3327.3	10	32347134	32347162	32346620	32347280	-	-0.197849	0.196034	-0.0385787	0.867281	-0.000826058	0.997133	26.6903		open	142	NA	NA	NA	NA	NA
1272	ITGB1	chr10:32958216..32958234,chr10:32958148..32958459,-;peak:chr10:32958219..32958220,-;peakCounts:18863.1	10	32958216	32958234	32958240	32958500	-	-0.121796	0.477682	-0.0563679	0.727043	-0.00724262	0.970907	171.549		open	233	NA	NA	NA	NA	NA
1273	NRP1	chr10:33334541..33334542,chr10:33334369..33334668,-;peak:chr10:33334541..33334542,-;peakCounts:9444.6	10	33334541	33334542	33334480	33334680	-	-0.157311	0.419794	-0.0138289	0.964328	0.457126	0.000459154	17.5403		open	33	DEP	DEG	1	0.632934	0.871144
1274	NRP1	chr10:33334860..33334874,chr10:33334806..33335323,-;peak:chr10:33334868..33334869,-;peakCounts:1799.1	10	33334860	33334874	33334820	33335380	-	0.191288	0.629164	0.504404	0.0359584	0.984091	2.41e-06	5.67291		open	98	DEP	DEG	1	0.632934	0.871144
1275	PARD3	chr10:34815269..34815289,chr10:34815177..34815419,-;peak:chr10:34815285..34815286,-;peakCounts:716.3	10	34815269	34815289	34815240	34815460	-	-0.0377149	0.909304	-0.00736293	0.981754	-0.100624	0.679172	17.4758		open	74	NA	NA	NA	NA	NA
1276	CUL2	chr10:35090327..35090343,chr10:35090219..35090404,-;peak:chr10:35090330..35090331,-;peakCounts:1857.6	10	35090327	35090343	35090060	35090180	-	-0.138247	0.437388	0.00161853	0.996062	-0.13773	0.381539	16.447		open	35	NA	NA	1	1	1
1277	CUL2	chr10:35090359..35090365,chr10:35090219..35090404,-;peak:chr10:35090362..35090363,-;peakCounts:1291.6	10	35090359	35090365	35090540	35090740	-	-0.0535944	0.812622	-0.0967377	0.511109	-0.0823251	0.694837	19.4572		open	235	NA	NA	1	1	1
1278	CREM	chr10:35126929..35126973,chr10:35126773..35127230,+;peak:chr10:35126944..35126945,+;peakCounts:1111.5	10	35126929	35126973	35126940	35127280	+	0.00821897	0.981785	-0.00459475	0.985043	-0.0156585	0.959126	20.909		open	174	NA	NA	0.000410063	6.99361e-05	0.00155178
1279	CREM	chr10:35195894..35195938,chr10:35195847..35196048,+;peak:chr10:35195901..35195902,+;peakCounts:151.2	10	35195894	35195938	35195760	35195980	+	2.09654	5.72e-06	2.05336	0.000114573	1.73248	0.00316568	1.32545		open	144	DEP	NA	0.000410063	6.99361e-05	0.00155178
1280	AL117336.2	chr10:35336389..35336412,chr10:35336335..35336424,-;peak:chr10:35336394..35336395,-;peakCounts:92.8	10	35336389	35336412	35336320	35336760	-	0.155746	0.806705	-0.140556	0.799006	0.0605295	0.930404	2.17067	Bidir_86	open	115	NA	NA	NA	NA	NA
1281	CCNY	chr10:35336678..35336689,chr10:35336577..35336749,+;peak:chr10:35336684..35336685,+;peakCounts:2358	10	35336678	35336689	35336320	35336760	+	-0.17263	0.399299	-0.125963	0.477111	-0.223494	0.119309	21.4222	Bidir_86	open	115	NA	NA	NA	NA	NA
1282	FZD8	chr10:35642293..35642295,chr10:35642236..35642301,-;peak:chr10:35642293..35642294,-;peakCounts:1007.1	10	35642293	35642295	35642140	35642440	-	-0.0386352	0.939041	0.222453	0.240448	0.749693	3.35e-06	9.16861		open	91	DEP	DEG	NA	NA	NA
1283	ZNF248	chr10:37857608..37857615,chr10:37857524..37857653,-;peak:chr10:37857609..37857610,-;peakCounts:2411.1	10	37857608	37857615	37857580	37857820	-	-0.107222	0.755674	0.0414655	0.903059	0.0313877	0.933857	8.28301		open	169	NA	NA	0.650718	0.961381	1
1284	ZNF248	chr10:37858070..37858088,chr10:37858038..37858111,-;peak:chr10:37858083..37858084,-;peakCounts:244.8	10	37858070	37858088	37858020	37858200	-	0.629813	0.223372	0.529291	0.229068	0.41439	0.455215	1.28588		open	67	NA	NA	0.650718	0.961381	1
1285	ZNF25	chr10:37976601..37976619,chr10:37976500..37976690,-;peak:chr10:37976612..37976613,-;peakCounts:4012.2	10	37976601	37976619	37976600	37976840	-	-0.0360545	0.871721	-0.123058	0.251641	-0.158912	0.301987	48.873		open	156	NA	NA	NA	NA	NA
1286	ZNF33A	chr10:38010663..38010681,chr10:38010596..38010754,+;peak:chr10:38010675..38010676,+;peakCounts:1053.5	10	38010663	38010681	38010460	38010700	+	0.0489719	0.863233	-0.15651	0.276087	-0.0291915	0.923123	15.4931		open	151	NA	NA	NA	NA	NA
1287	ZNF37A	chr10:38094332..38094344,chr10:38094311..38094401,+;peak:chr10:38094337..38094338,+;peakCounts:415.8	10	38094332	38094344	38094180	38094380	+	0.0837988	0.847754	0.0904405	0.773148	0.140405	0.627634	5.64854		open	207	NA	NA	NA	NA	NA
1287	AL117339.4	chr10:38094332..38094344,chr10:38094311..38094401,+;peak:chr10:38094337..38094338,+;peakCounts:415.8	10	38094332	38094344	38094180	38094380	+	0.0837988	0.847754	0.0904405	0.773148	0.140405	0.627634	5.64854		open	207	NA	NA	NA	NA	NA
1288	HSD17B7P2	chr10:38356381..38356400,chr10:38356355..38356417,+;peak:chr10:38356387..38356388,+;peakCounts:202.5	10	38356381	38356400	38356340	38356500	+	0.500857	0.328625	0.296097	0.55665	0.605319	0.108546	1.49378		open	110	NA	NA	NA	NA	NA
1289	ZNF33B	chr10:42638564..42638575,chr10:42638502..42638661,-;peak:chr10:42638569..42638570,-;peakCounts:173.7	10	42638564	42638575	42638460	42638820	-	-0.375572	0.767869	-0.132126	0.905341	-0.0813457	0.955358	0.461348		open	113	NA	NA	NA	NA	NA
1290	BMS1	chr10:42782798..42782809,chr10:42782768..42782865,+;peak:chr10:42782803..42782804,+;peakCounts:6223.5	10	42782798	42782809	42782620	42782840	+	-0.0498438	0.876291	-0.067857	0.850942	0.218203	0.437154	17.4761		open	410	NA	NA	NA	NA	NA
1291	CSGALNACT2	chr10:43138444..43138455,chr10:43138418..43138547,+;peak:chr10:43138449..43138450,+;peakCounts:3366.9	10	43138444	43138455	43138300	43138520	+	-0.212383	0.434766	-0.26374	0.0800078	-0.186704	0.396044	12.5801		open	160	NA	NA	NA	NA	NA
1292	HNRNPF	chr10:43397244..43397261,chr10:43397196..43397335,-;peak:chr10:43397256..43397257,-;peakCounts:476.1	10	43397244	43397261	43397200	43397420	-	0.0661769	0.904286	0.276047	0.344808	0.256275	0.394822	3.51017		open	289	NA	DEG	1	0.894688	0.76149
1293	HNRNPF	chr10:43407774..43407781,chr10:43407723..43407846,-;peak:chr10:43407777..43407778,-;peakCounts:1079.1	10	43407774	43407781	43407740	43407960	-	0.503393	0.154378	1.00149	5.55e-06	0.981016	0.000173647	3.14288		open	188	DEP	DEG	1	0.894688	0.76149
1294	HNRNPF	chr10:43409179..43409182,chr10:43409124..43409248,-;peak:chr10:43409179..43409180,-;peakCounts:9395.1	10	43409179	43409182	43409100	43409420	-	0.111381	0.5949	0.248029	0.0331594	0.215717	0.088535	31.578		open	126	NA	DEG	1	0.894688	0.76149
1295	AL450326.1	chr10:43420607..43420631,chr10:43420539..43420714,+;peak:chr10:43420625..43420626,+;peakCounts:748.8	10	43420607	43420631	43420380	43420700	+	0.00450382	0.993149	-0.074433	0.675931	-0.145027	0.377982	11.5908		open	151	NA	NA	NA	NA	NA
1296	ZNF485	chr10:43606427..43606448,chr10:43606406..43606482,+;peak:chr10:43606437..43606438,+;peakCounts:324.9	10	43606427	43606448	43606320	43606520	+	-0.373223	0.496875	-0.100073	0.854973	0.278616	0.489585	1.91902		open	151	NA	NA	NA	NA	NA
1297	ZNF32	chr10:43648869..43648884,chr10:43648709..43648922,-;peak:chr10:43648878..43648879,-;peakCounts:9912.6	10	43648869	43648884	43648800	43649020	-	0.0302792	0.873659	-0.0536138	0.737978	-0.0807851	0.668098	52.1466		open	124	NA	NA	NA	NA	NA
1298	AL137026.1	chr10:44293990..44293998,-	10	44293990	44293998	44293940	44294200	-	-0.154104	0.89814	-0.390841	0.620656	0.154289	0.8931	0.740748		open	24	NA	NA	NA	NA	NA
1299	CXCL12	chr10:44385095..44385097,chr10:44385044..44385157,-;peak:chr10:44385096..44385097,-;peakCounts:23712.3	10	44385095	44385097	44385060	44385210	-	0.0121478	0.955755	0.0425438	0.817864	0.00786216	0.969037	67.6434		open	9	NA	NA	NA	NA	NA
1300	RASSF4	chr10:44959796..44959810,chr10:44959712..44959839,+;peak:chr10:44959801..44959802,+;peakCounts:1458.9	10	44959796	44959810	44959520	44959900	+	-0.0481741	0.89561	-0.180679	0.385886	-0.0575766	0.882429	8.55813		open	121	NA	NA	NA	NA	NA
1301	DEPP1	chr10:44978808..44978810,-	10	44978808	44978810	44978780	44978980	-	-1.13014	3.69e-07	-0.5823	0.000144137	-0.855556	0.000732041	18.4168		open	193	DEP	DEG	NA	NA	NA
1302	MARCHF8	chr10:45594863..45594880,chr10:45594781..45594939,-;peak:chr10:45594868..45594869,-;peakCounts:792	10	45594863	45594880	45594820	45595020	-	-0.0773625	0.830602	-0.109928	0.717257	-0.223612	0.393336	5.69747		open	391	NA	NA	NA	NA	NA
1303	ZFAND4	chr10:45672766..45672777,chr10:45672686..45672803,-;peak:chr10:45672771..45672772,-;peakCounts:685.8	10	45672766	45672777	45672660	45672920	-	-0.0854611	0.869188	0.0131604	0.977	-0.070068	0.863946	3.99494		open	120	NA	NA	NA	NA	NA
1304	WASHC2C	chr10:45727233..45727258,chr10:45727194..45727318,+;peak:chr10:45727247..45727248,+;peakCounts:686.7	10	45727233	45727258	45727080	45727280	+	-0.200625	0.47608	-0.264848	0.22223	-0.162121	0.471391	8.0745		open	311	NA	NA	NA	NA	NA
1305	TIMM23	chr10:45972499..45972503,chr10:45972438..45972503,+;peak:chr10:45972502..45972503,+;peakCounts:7824.6	10	45972499	45972503	45972360	45972560	+	0.0988123	0.628555	0.114573	0.48791	0.116986	0.548768	31.2771		open	275	NA	NA	NA	NA	NA
1306	NCOA4	chr10:46023369..46023403,chr10:46023312..46023508,-;peak:chr10:46023377..46023378,-;peakCounts:1713.6	10	46023369	46023403	46023320	46023620	-	0.00313679	0.996435	0.116268	0.627681	0.356211	0.122707	8.64236		open	188	NA	NA	1	1	1
1307	NCOA4	chr10:46030587..46030612,chr10:46030537..46030736,-;peak:chr10:46030606..46030607,-;peakCounts:13178.7	10	46030587	46030612	46030560	46030760	-	-0.0408294	0.739482	-0.0363715	0.705185	0.106487	0.292593	168.183		open	196	NA	NA	1	1	1
1308	PTPN20	chr10:46911457..46911464,chr10:46911432..46911484,+;peak:chr10:46911460..46911461,+;peakCounts:511	10	46911457	46911464	46911252	46911420	+	-0.114889	0.814846	-0.290201	0.246402	-0.381266	0.317461	3.90421		open	49	NA	NA	NA	NA	NA
1309	AL591684.2	chr10:47553496..47553507,chr10:47553455..47553540,-;peak:chr10:47553499..47553500,-;peakCounts:260.1	10	47553496	47553507	47553420	47553640	-	0.565071	0.318493	0.418447	0.427868	0.197236	0.800704	1.17816		open	346	NA	NA	NA	NA	NA
1310	MAPK8	chr10:48306666..48306692,chr10:48306608..48306744,+;peak:chr10:48306679..48306680,+;peakCounts:2457	10	48306666	48306692	48306360	48306600	+	0.05945	0.789553	0.037811	0.851763	0.0194961	0.939923	20.1844		open	161	NA	NA	NA	NA	NA
1311	TMEM273	chr10:49188346..49188355,chr10:49188317..49188424,-;peak:chr10:49188346..49188347,-;peakCounts:560.7	10	49188346	49188355	49188320	49188540	-	-0.293733	0.624868	-0.258579	0.60055	-0.375247	0.374445	1.43843		open	82	NA	NA	1	1	1
1312	C10orf71-AS1	chr10:49298769..49298785,chr10:49298692..49298979,-;peak:chr10:49298774..49298775,-;peakCounts:14073.3	10	49298769	49298785	49298740	49298940	-	0.172631	0.289526	-0.0322107	0.854746	-0.0316696	0.875717	48.157		open	18	NA	NA	NA	NA	NA
1313	C10orf71	chr10:49299251..49299258,chr10:49299095..49299451,+;peak:chr10:49299256..49299257,+;peakCounts:11502.9	10	49299251	49299258	49299060	49299280	+	-0.257818	0.0034711	-0.163225	0.272137	-0.0575508	0.816581	118.353		open	22	NA	NA	1	1	1
1314	C10orf71	chr10:49323683..49323721,chr10:49323524..49323807,+;peak:chr10:49323715..49323716,+;peakCounts:376.2	10	49323683	49323721	49323140	49323580	+	-0.22295	0.751876	-0.278752	0.520839	-0.0598111	0.933492	2.56104		open	5	NA	NA	1	1	1
1315	ERCC6	chr10:49539023..49539044,chr10:49538990..49539123,-;peak:chr10:49539029..49539030,-;peakCounts:505.8	10	49539023	49539044	49539020	49539220	-	-0.400607	0.0577523	-0.450265	0.00700137	-0.212966	0.255168	6.54995		open	99	DEP	DEG	NA	NA	NA
1316	PARG	chr10:49941950..49941964,chr10:49941913..49942027,-;peak:chr10:49941958..49941959,-;peakCounts:873	10	49941950	49941964	49941940	49942140	-	-0.0347935	0.953917	0.0585601	0.880566	0.0224988	0.968046	4.58454	Bidir_87	open	246	NA	NA	NA	NA	NA
1317	TIMM23B	chr10:49942048..49942066,chr10:49942008..49942073,+;peak:chr10:49942058..49942059,+;peakCounts:3535.2	10	49942048	49942066	49941940	49942140	+	0.0723092	0.719605	-0.00896679	0.972826	-0.0203234	0.932608	21.8653	Bidir_87	open	246	NA	NA	NA	NA	NA
1317	TIMM23B-AGAP6	chr10:49942048..49942066,chr10:49942008..49942073,+;peak:chr10:49942058..49942059,+;peakCounts:3535.2	10	49942048	49942066	49941940	49942140	+	0.0723092	0.719605	-0.00896679	0.972826	-0.0203234	0.932608	21.8653	Bidir_87	open	246	NA	NA	NA	NA	NA
1318	WASHC2A	chr10:50067948..50067954,chr10:50067884..50068006,+;peak:chr10:50067953..50067954,+;peakCounts:1695.6	10	50067948	50067954	50067780	50067980	+	-0.281887	0.239104	-0.210437	0.315282	-0.211836	0.313228	8.39815		open	310	NA	NA	NA	NA	NA
1319	SGMS1	chr10:50623951..50623968,chr10:50623846..50624033,-;peak:chr10:50623955..50623956,-;peakCounts:543.2	10	50623951	50623968	50623880	50624420	-	-0.269152	0.177572	-0.156035	0.395471	-0.413531	0.00853818	9.65528		open	127	DEP	DEG	NA	NA	NA
1320	SGMS1-AS1	chr10:50624947..50624951,chr10:50624917..50625040,+;peak:chr10:50624950..50624951,+;peakCounts:311.4	10	50624947	50624951	50624520	50625467	+	0.230299	0.863233	0.34049	0.698639	0.395439	0.677212	0.607239		open	170	NA	NA	NA	NA	NA
1321	ASAH2B	chr10:50739935..50739962,+	10	50739935	50739962	50739760	50739980	+	-0.275853	0.510815	-0.350775	0.403317	-0.00312064	0.997133	4.19055		open	162	NA	NA	NA	NA	NA
1322	PRKG1	chr10:50990886..50990938,chr10:50990877..50991372,+;peak:chr10:50990929..50990930,+;peakCounts:591.3	10	50990886	50990938	50990720	50990920	+	-0.0927915	0.766451	-0.0668982	0.814427	-0.165264	0.397026	9.5821		open	30	NA	NA	1	1	1
1323	CSTF2T	chr10:51699589..51699605,chr10:51699552..51699646,-;peak:chr10:51699594..51699595,-;peakCounts:4446	10	51699589	51699605	51699520	51699740	-	-0.230383	0.454603	-0.262306	0.207789	0.105211	0.809462	12.6096		open	178	NA	NA	NA	NA	NA
1324	PRKG1	chr10:52128338..52128361,chr10:52128190..52128455,+;peak:chr10:52128343..52128344,+;peakCounts:1104.3	10	52128338	52128361	52128120	52128320	+	0.021297	0.979841	-0.0879268	0.846412	0.159018	0.739067	7.17474		open	12	NA	NA	1	1	1
1325	IPMK	chr10:58267888..58267901,chr10:58267861..58267980,-;peak:chr10:58267893..58267894,-;peakCounts:657.9	10	58267888	58267901	58267900	58268240	-	0.285517	0.485993	-0.206523	0.540939	-0.187145	0.632231	2.7844		open	119	NA	NA	NA	NA	NA
1326	CISD1	chr10:58269159..58269177,chr10:58269006..58269285,+;peak:chr10:58269164..58269165,+;peakCounts:11218.5	10	58269159	58269177	58268940	58269200	+	-0.052005	0.876028	-0.238981	0.264056	0.107365	0.642069	71.1633		open	134	NA	NA	NA	NA	NA
1327	UBE2D1	chr10:58335006..58335007,chr10:58334932..58335217,+;peak:chr10:58335006..58335007,+;peakCounts:25497.8	10	58335006	58335007	58334840	58335040	+	0.131185	0.546935	0.0236328	0.930522	-0.395126	0.016859	230.992		open	169	NA	NA	NA	NA	NA
1328	TFAM	chr10:58385409..58385415,chr10:58385363..58385474,+;peak:chr10:58385411..58385412,+;peakCounts:4927.5	10	58385409	58385415	58385100	58385480	+	0.147529	0.318493	0.103657	0.461301	0.174053	0.165106	28.511		open	150	NA	NA	NA	NA	NA
1329	BICC1	chr10:58512871..58512877,chr10:58512797..58513135,+;peak:chr10:58512871..58512872,+;peakCounts:1751.4	10	58512871	58512877	58512641	58513480	+	0.11996	0.740926	0.216205	0.340756	-0.0876777	0.81571	6.10812		open	44	NA	NA	NA	NA	NA
1330	LINC00844	chr10:58999613..58999643,chr10:58999509..58999651,+;peak:chr10:58999631..58999632,+;peakCounts:484.2	10	58999613	58999643	58999440	58999620	+	0.240017	0.847754	-0.308507	0.546024	-0.047374	0.980696	4.85833		open	40	NA	NA	NA	NA	NA
1331	FAM13C	chr10:59362536..59362578,chr10:59362429..59362769,-;peak:chr10:59362546..59362547,-;peakCounts:769.5	10	59362536	59362578	59362440	59362680	-	-0.452225	0.00141266	-0.677589	4.58e-07	-1.01179	4.98e-14	9.60481		open	98	DEP	DEG	NA	NA	NA
1332	SLC16A9	chr10:59709767..59709891,chr10:59709767..59709891,-	10	59709767	59709891	59709800	59710023	-	0.880339	0.15658	0.799948	0.167169	1.46632	0.000900498	1.04198		open	87	DEP	DEG	NA	NA	NA
1333	MRLN	chr10:59753441..59753455,chr10:59753377..59753503,-;peak:chr10:59753454..59753455,-;peakCounts:25089.3	10	59753441	59753455	59753400	59753600	-	0.289903	0.18259	0.088152	0.746655	0.16593	0.38221	71.573		open	13	NA	NA	NA	NA	NA
1334	CCDC6	chr10:59906483..59906499,chr10:59906418..59906615,-;peak:chr10:59906493..59906494,-;peakCounts:1764	10	59906483	59906499	59906500	59906720	-	-0.0643667	0.823906	-0.0733856	0.71758	0.0735972	0.776946	18.7481		open	151	NA	NA	NA	NA	NA
1335	ANK3	chr10:60140660..60140690,chr10:60140579..60140802,-;peak:chr10:60140663..60140664,-;peakCounts:184.5	10	60140660	60140690	60140680	60141160	-	-0.20673	0.624102	-0.142468	0.642608	-0.174744	0.621521	6.46718		open	46	NA	NA	1	1	1
1336	RHOBTB1	chr10:60944173..60944190,chr10:60944068..60944343,-;peak:chr10:60944184..60944185,-;peakCounts:1764.4	10	60944173	60944190	60944200	60944480	-	0.237828	0.287032	-0.197741	0.340156	-0.979959	2.06e-11	23.1381	Bidir_88	open	110	DEP	DEG	NA	NA	NA
1337	LOC107984236	chr10:60944392..60944403,chr10:60944357..60944450,+;peak:chr10:60944397..60944398,+;peakCounts:437.4	10	60944392	60944403	60944200	60944480	+	0.417288	0.385996	-0.176149	0.7165	-0.140714	0.795579	1.90219	Bidir_88	open	110	NA	NA	NA	NA	NA
1338	ARID5B	chr10:62049351..62049359,chr10:62049143..62049477,+;peak:chr10:62049356..62049357,+;peakCounts:3684.6	10	62049351	62049359	62049060	62049460	+	0.296939	0.246707	0.00392852	0.995153	-0.559378	0.0323677	14.003		open	218	NA	NA	NA	NA	NA
1339	ADO	chr10:62804852..62804864,chr10:62804830..62805068,+;peak:chr10:62804856..62804857,+;peakCounts:897.2	10	62804852	62804864	62804360	62804880	+	-0.0024083	0.997101	0.258719	0.0486547	0.15719	0.403855	15.2496		open	128	NA	NA	NA	NA	NA
1340	EGR2	chr10:62816350..62816367,-	10	62816350	62816367	62816340	62816540	-	3.21477	3.81e-05	2.6456	0.00163423	0.218838	0.947843	1.05126		open	67	DEP	DEG	NA	NA	NA
1341	NRBF2	chr10:63133298..63133329,chr10:63133227..63133406,+;peak:chr10:63133305..63133306,+;peakCounts:452.9	10	63133298	63133329	63133100	63133300	+	0.0469891	0.888635	0.603382	9.88e-08	0.368936	0.0128545	13.4159		open	151	DEP	DEG	NA	NA	NA
1342	JMJD1C	chr10:63269037..63269051,chr10:63268857..63269088,-;peak:chr10:63269043..63269044,-;peakCounts:416.7	10	63269037	63269051	63269140	63269400	-	0.341529	0.647683	0.372775	0.520839	0.328349	0.676539	2.47912		open	209	NA	NA	1	1	1
1343	JMJD1C	chr10:63465973..63465980,chr10:63465949..63466038,-;peak:chr10:63465976..63465977,-;peakCounts:262.8	10	63465973	63465980	63465300	63466180	-	0.849392	0.18944	0.957507	0.077411	0.372388	0.696039	0.691477		open	236	NA	NA	1	1	1
1344	REEP3	chr10:63521352..63521358,chr10:63521320..63521490,+;peak:chr10:63521352..63521353,+;peakCounts:2687.4	10	63521352	63521358	63521080	63521360	+	0.17195	0.486273	0.108199	0.617947	0.0499076	0.876435	12.1967		open	141	NA	NA	NA	NA	NA
1345	JMJD1C	chr10:63521873..63521895,chr10:63521794..63521946,-;peak:chr10:63521889..63521890,-;peakCounts:1469.7	10	63521873	63521895	63521900	63522220	-	0.0314002	0.946891	0.0123504	0.973261	-0.288373	0.192497	7.12856		open	115	NA	NA	1	1	1
1346	CTNNA3	chr10:67665653..67665660,chr10:67665618..67665704,-;peak:chr10:67665657..67665658,-;peakCounts:2594.7	10	67665653	67665660	67665640	67665800	-	0.126983	0.766038	-0.231241	0.466974	0.0771072	0.851781	5.11033		open	54	NA	NA	NA	NA	NA
1347	DNAJC12	chr10:67838182..67838188,chr10:67838088..67838198,-;peak:chr10:67838187..67838188,-;peakCounts:1195.2	10	67838182	67838188	67838120	67838280	-	-0.0286161	0.977081	-0.115993	0.835942	-0.337465	0.457146	1.94737		open	116	NA	NA	NA	NA	NA
1348	SIRT1	chr10:67884651..67884664,chr10:67884612..67884735,+;peak:chr10:67884658..67884659,+;peakCounts:2200.8	10	67884651	67884664	67884480	67884700	+	0.171932	0.393643	0.27197	0.0431873	-0.0906444	0.683429	18.7502		open	290	NA	NA	NA	NA	NA
1349	HERC4	chr10:68075277..68075288,chr10:68075064..68075355,-;peak:chr10:68075282..68075283,-;peakCounts:1452.6	10	68075277	68075288	68075200	68075400	-	0.126966	0.716686	0.123341	0.630111	0.169508	0.518032	6.62546		open	137	NA	NA	NA	NA	NA
1350	MYPN	chr10:68087891..68087902,chr10:68087848..68087961,+;peak:chr10:68087896..68087897,+;peakCounts:4347.9	10	68087891	68087902	68087740	68087940	+	-0.240664	0.261697	-0.185287	0.26868	-0.181435	0.430288	10.0059		open	59	NA	NA	1	1	1
1351	MYPN	chr10:68106118..68106127,chr10:68106041..68106233,+;peak:chr10:68106122..68106123,+;peakCounts:13499.1	10	68106118	68106127	68105900	68106140	+	0.0220354	0.956276	-0.0823299	0.788806	0.28965	0.348026	46.5676		open	78	NA	NA	1	1	1
1352	MYPN	chr10:68109487..68109505,chr10:68109458..68109609,+;peak:chr10:68109495..68109496,+;peakCounts:11920.5	10	68109487	68109505	68109380	68109580	+	-0.119167	0.380534	-0.266923	0.0293904	-0.0541113	0.88032	84.4698		open	30	NA	NA	1	1	1
1353	HNRNPH3	chr10:68332063..68332072,chr10:68331987..68332147,+;peak:chr10:68332063..68332064,+;peakCounts:16357.5	10	68332063	68332072	68331900	68332120	+	0.243476	0.0671971	0.219637	0.117981	0.267397	0.0635771	45.4667		open	214	NA	NA	NA	NA	NA
1354	PBLD	chr10:68332889..68332901,chr10:68332862..68332941,-;peak:chr10:68332890..68332891,-;peakCounts:220.5	10	68332889	68332901	68332300	68333040	-	0.270686	0.856656	0.168008	0.895212	0.544484	0.562901	0.604955		open	163	NA	NA	NA	NA	NA
1355	RUFY2	chr10:68407265..68407277,chr10:68407182..68407313,-;peak:chr10:68407276..68407277,-;peakCounts:847.8	10	68407265	68407277	68406788	68407360	-	-0.193185	0.64954	-0.248015	0.407837	-0.31605	0.255835	3.1971		open	146	NA	NA	NA	NA	NA
1356	SLC25A16	chr10:68527482..68527494,chr10:68527375..68527529,-;peak:chr10:68527487..68527488,-;peakCounts:1086.3	10	68527482	68527494	68527420	68527680	-	0.28156	0.47608	-0.0911243	0.814393	0.127406	0.757602	4.20674		open	245	NA	NA	NA	NA	NA
1357	TET1	chr10:68600478..68600482,chr10:68600453..68600509,+;peak:chr10:68600481..68600482,+;peakCounts:487.8	10	68600478	68600482	68600320	68600580	+	-0.990955	0.0104758	-1.30107	1.04e-05	-0.701907	0.0535276	1.40574		open	200	DEP	DEG	NA	NA	NA
1358	CCAR1	chr10:68721236..68721240,chr10:68721137..68721281,+;peak:chr10:68721238..68721239,+;peakCounts:2478.6	10	68721236	68721240	68721040	68721280	+	-0.100112	0.845751	0.054676	0.895576	0.0970445	0.869263	4.57849		open	204	NA	NA	NA	NA	NA
1359	STOX1	chr10:68827533..68827537,chr10:68827497..68827564,+;peak:chr10:68827536..68827537,+;peakCounts:176.4	10	68827533	68827537	68827147	68827562	+	0.0357848	0.988038	-0.2125	0.865868	-0.424788	0.705761	0.369918		open	116	NA	NA	NA	NA	NA
1360	DDX50	chr10:68901308..68901318,chr10:68901244..68901363,+;peak:chr10:68901312..68901313,+;peakCounts:914.4	10	68901308	68901318	68901080	68901300	+	-0.252434	0.166812	-0.0740952	0.703039	-0.191039	0.270585	10.9127		open	132	NA	NA	NA	NA	NA
1361	DDX21	chr10:68956158..68956184,chr10:68956114..68956254,+;peak:chr10:68956169..68956170,+;peakCounts:1623.6	10	68956158	68956184	68956040	68956240	+	0.260452	0.207993	0.315983	0.0838227	0.500994	0.000320046	10.5078		open	153	DEP	DEG	NA	NA	NA
1362	KIFBP	chr10:68988798..68988809,chr10:68988736..68988831,+;peak:chr10:68988802..68988803,+;peakCounts:3971.7	10	68988798	68988809	68988620	68988840	+	-0.00873021	0.976232	-0.0311001	0.8758	0.0169507	0.940533	31.355		open	166	NA	NA	NA	NA	NA
1363	SRGN	chr10:69088097..69088117,chr10:69088035..69088209,+;peak:chr10:69088102..69088103,+;peakCounts:1576.8	10	69088097	69088117	69087940	69088180	+	0.545946	0.019586	0.561042	0.00940664	0.608509	0.0040779	9.61743		open	81	DEP	DEG	NA	NA	NA
1364	VPS26A	chr10:69124177..69124192,chr10:69124142..69124275,+;peak:chr10:69124187..69124188,+;peakCounts:5054.4	10	69124177	69124192	69123900	69124220	+	-0.0788949	0.646027	-0.0673896	0.673074	-0.00502097	0.985047	46.8464		open	144	NA	NA	NA	NA	NA
1365	SUPV3L1	chr10:69180242..69180256,chr10:69180199..69180365,+;peak:chr10:69180249..69180250,+;peakCounts:2791.9	10	69180242	69180256	69180120	69180300	+	0.02036	0.940766	0.0350557	0.83729	0.199174	0.104449	31.5772		open	160	NA	NA	NA	NA	NA
1366	HK1	chr10:69318846..69318855,chr10:69318714..69318994,+;peak:chr10:69318846..69318847,+;peakCounts:5053.5	10	69318846	69318855	69318660	69318880	+	-0.0810878	0.704266	0.0804251	0.576703	0.10829	0.354472	51.2942		open	96	NA	NA	NA	NA	NA
1367	TACR2	chr10:69409280..69409283,-	10	69409280	69409283	69408600	69409100	-	-0.142458	0.925153	-0.480307	0.568021	-0.266301	0.794286	0.498439		open	175	NA	NA	NA	NA	NA
1368	TSPAN15	chr10:69451461..69451488,chr10:69451445..69451591,+;peak:chr10:69451475..69451476,+;peakCounts:943.2	10	69451461	69451488	69451340	69451540	+	-0.355578	0.0235915	-0.583872	9.29e-05	-0.266628	0.288152	9.23452		open	87	DEP	DEG	NA	NA	NA
1369	MACROH2A2	chr10:70052836..70052853,chr10:70052772..70052894,+;peak:chr10:70052845..70052846,+;peakCounts:1319.4	10	70052836	70052853	70052712	70052900	+	-0.116434	0.752071	-0.100601	0.762203	0.627066	0.000475964	6.14155		open	110	DEP	DEG	NA	NA	NA
1370	AIFM2	chr10:70132807..70132819,chr10:70132734..70132955,-;peak:chr10:70132811..70132812,-;peakCounts:593.1	10	70132807	70132819	70132740	70132960	-	-0.0205758	0.969381	-0.114218	0.663334	-0.0714503	0.820032	6.61248		open	168	NA	NA	NA	NA	NA
1371	TYSND1	chr10:70146653..70146681,chr10:70146561..70146718,-;peak:chr10:70146658..70146659,-;peakCounts:222.5	10	70146653	70146681	70146620	70146800	-	-0.379314	0.198584	-0.331773	0.233251	-0.385687	0.135026	2.96603		open	118	NA	NA	NA	NA	NA
1372	SAR1A	chr10:70170496..70170521,chr10:70170420..70170550,-;peak:chr10:70170501..70170502,-;peakCounts:3662.1	10	70170496	70170521	70170460	70170720	-	0.0237251	0.923529	-0.0645961	0.676621	0.00192854	0.994209	35.4117		open	174	NA	NA	NA	NA	NA
1373	PPA1	chr10:70233387..70233402,chr10:70233273..70233514,-;peak:chr10:70233390..70233391,-;peakCounts:18540.9	10	70233387	70233402	70233360	70233640	-	-0.00432634	0.989691	-0.0270224	0.873068	0.0378971	0.862826	83.9258		open	134	NA	NA	NA	NA	NA
1374	LRRC20	chr10:70381555..70381569,chr10:70381516..70381601,-;peak:chr10:70381559..70381560,-;peakCounts:14751	10	70381555	70381569	70381500	70381720	-	0.0355847	0.86883	-0.130824	0.219976	-0.202365	0.0742452	75.4774		open	17	NA	NA	1	1	1
1375	LRRC20	chr10:70382618..70382624,chr10:70382540..70382718,-;peak:chr10:70382622..70382623,-;peakCounts:23040	10	70382618	70382624	70382580	70382900	-	-0.0942599	0.35799	-0.136395	0.0615926	-0.134703	0.200326	87.5371		open	87	NA	NA	1	1	1
1376	EIF4EBP2	chr10:70404139..70404150,chr10:70404065..70404383,+;peak:chr10:70404144..70404145,+;peakCounts:12726	10	70404139	70404150	70403940	70404180	+	-0.114701	0.553264	-0.0792454	0.529384	-0.0564931	0.801593	72.2236		open	186	NA	NA	NA	NA	NA
1377	SGPL1	chr10:70815942..70815962,chr10:70815867..70816120,+;peak:chr10:70815956..70815957,+;peakCounts:908.1	10	70815942	70815962	70815740	70816040	+	-0.178965	0.496875	-0.255927	0.140635	-0.535091	0.00124023	9.66698		open	146	DEP	DEG	NA	NA	NA
1378	PCBD1	chr10:70888547..70888564,chr10:70888521..70888660,-;peak:chr10:70888558..70888559,-;peakCounts:10494.9	10	70888547	70888564	70888500	70888760	-	0.163697	0.17445	0.013268	0.954378	-0.017028	0.93873	61.7971		open	100	NA	NA	NA	NA	NA
1379	UNC5B	chr10:71212564..71212571,chr10:71212512..71212593,+;peak:chr10:71212569..71212570,+;peakCounts:528.3	10	71212564	71212571	71212400	71212620	+	0.081932	0.912503	1.07152	4.7e-05	0.115663	0.874523	2.58059		open	151	DEP	DEG	NA	NA	NA
1380	VSIR	chr10:71773519..71773522,chr10:71773433..71773617,-;peak:chr10:71773519..71773520,-;peakCounts:3967.2	10	71773519	71773522	71773540	71773740	-	0.0214352	0.958987	-0.0626107	0.819516	0.0186133	0.966589	7.45454		open	221	NA	NA	1	1	1
1381	PSAP	chr10:71851248..71851256,chr10:71851183..71851375,-;peak:chr10:71851248..71851249,-;peakCounts:110100.6	10	71851248	71851256	71851260	71851480	-	-0.0521246	0.699721	0.00670379	0.969509	-0.013976	0.930404	379.449		open	148	NA	NA	NA	NA	NA
1382	CHST3	chr10:71964509..71964525,chr10:71964380..71964548,+;peak:chr10:71964519..71964520,+;peakCounts:154.8	10	71964509	71964525	71964260	71964480	+	0.753449	0.305773	0.867105	0.133489	0.789099	0.20006	0.851712		open	62	NA	NA	NA	NA	NA
1383	ANAPC16	chr10:72216018..72216052,chr10:72215969..72216157,+;peak:chr10:72216034..72216035,+;peakCounts:14852.7	10	72216018	72216052	72215880	72216440	+	-0.131658	0.226473	-0.206635	0.0188753	-0.136323	0.150587	141.324	Bidir_89	open	196	NA	NA	NA	NA	NA
1384	ASCC1	chr10:72216281..72216301,chr10:72216244..72216332,-;peak:chr10:72216296..72216297,-;peakCounts:670.5	10	72216281	72216301	72215880	72216440	-	0.178232	0.700192	0.0770337	0.84931	0.00623842	0.992797	3.55443	Bidir_89	open	196	NA	NA	NA	NA	NA
1385	DDIT4	chr10:72273918..72274078,chr10:72273918..72274078,+	10	72273918	72274078	72273660	72274040	+	1.26205	1.83e-06	-0.974197	4.28e-10	-1.02925	1.56e-08	33.2684		open	211	DEP	DEG	NA	NA	NA
1386	DNAJB12	chr10:72354907..72354924,chr10:72354895..72355029,-;peak:chr10:72354917..72354918,-;peakCounts:2221.2	10	72354907	72354924	72354500	72355160	-	-0.110255	0.564178	-0.111589	0.40771	-0.11239	0.489585	17.4053		open	216	NA	NA	NA	NA	NA
1387	MICU1	chr10:72626071..72626082,chr10:72626032..72626181,-;peak:chr10:72626078..72626079,-;peakCounts:2741.3	10	72626071	72626082	72626020	72626240	-	-0.178869	0.397194	-0.28981	0.101067	-0.0958084	0.659456	55.3852		open	208	NA	NA	NA	NA	NA
1388	MCU	chr10:72692139..72692148,chr10:72692062..72692233,+;peak:chr10:72692146..72692147,+;peakCounts:10014.3	10	72692139	72692148	72691940	72692160	+	-0.120359	0.531097	-0.107801	0.48791	-0.0598376	0.809462	48.9524		open	132	NA	NA	NA	NA	NA
1389	P4HA1	chr10:73096861..73096863,chr10:73096761..73096983,-;peak:chr10:73096861..73096862,-;peakCounts:39190.5	10	73096861	73096863	73096820	73097160	-	0.0986354	0.583555	0.151117	0.221286	-0.0116611	0.964431	83.1701		open	229	NA	NA	NA	NA	NA
1390	NUDT13	chr10:73110516..73110522,chr10:73110431..73110560,+;peak:chr10:73110521..73110522,+;peakCounts:346.5	10	73110516	73110522	73110360	73110580	+	-0.105272	0.921432	-0.369159	0.511293	-0.296458	0.664366	1.06977		open	229	NA	NA	NA	NA	NA
1391	ECD	chr10:73168051..73168076,chr10:73167964..73168095,-;peak:chr10:73168070..73168071,-;peakCounts:1538.1	10	73168051	73168076	73167980	73168220	-	0.0824421	0.791123	-0.0500585	0.874021	0.00973949	0.978463	11.314	Bidir_90	open	279	NA	NA	NA	NA	NA
1392	FAM149B1	chr10:73168118..73168124,chr10:73168111..73168256,+;peak:chr10:73168118..73168119,+;peakCounts:1251	10	73168118	73168124	73167980	73168220	+	0.126894	0.801951	0.0467392	0.933292	-0.0944652	0.863315	3.6671	Bidir_90	open	279	NA	NA	NA	NA	NA
1393	DNAJC9	chr10:73247266..73247289,chr10:73247203..73247340,-;peak:chr10:73247271..73247272,-;peakCounts:684	10	73247266	73247289	73247260	73247460	-	-0.0866441	0.789411	-0.0340713	0.903598	-0.0631471	0.829867	10.0564		open	209	NA	NA	NA	NA	NA
1394	MRPS16	chr10:73252608..73252647,chr10:73252477..73252706,-;peak:chr10:73252612..73252613,-;peakCounts:6868.8	10	73252608	73252647	73252640	73252860	-	-0.0721523	0.644471	-0.0531427	0.645512	-0.0914918	0.396044	104.178		open	269	NA	NA	NA	NA	NA
1395	ANXA7	chr10:73414025..73414036,chr10:73414008..73414148,-;peak:chr10:73414027..73414028,-;peakCounts:7407.9	10	73414025	73414036	73413980	73414180	-	-0.0246883	0.914485	-0.0345713	0.866	-0.119765	0.377994	100.202		open	84	NA	NA	NA	NA	NA
1396	MSS51	chr10:73433557..73433562,chr10:73433512..73433636,-;peak:chr10:73433560..73433561,-;peakCounts:10887.3	10	73433557	73433562	73433520	73433820	-	0.385777	0.0292626	0.119609	0.507453	-0.0624411	0.818384	36.4346		open	33	NA	NA	NA	NA	NA
1397	PPP3CB	chr10:73495814..73495827,chr10:73495809..73495935,-;peak:chr10:73495818..73495819,-;peakCounts:98.3	10	73495814	73495827	73495240	73495840	-	0.498186	0.599502	0.182509	0.8667	0.65213	0.328987	1.04865		open	163	NA	NA	1	1	1
1398	PPP3CB	chr10:73495994..73496005,chr10:73495968..73496049,-;peak:chr10:73495997..73495998,-;peakCounts:1707.1	10	73495994	73496005	73495920	73496160	-	0.109075	0.440125	-0.0594509	0.760929	-0.158153	0.31569	28.8936		open	196	NA	NA	1	1	1
1399	USP54	chr10:73576274..73576374,chr10:73576274..73576374,-	10	73576274	73576374	73576300	73576480	-	0.196221	0.671806	0.199363	0.539359	0.0757816	0.903209	8.11389		open	69	NA	NA	NA	NA	NA
1400	MYOZ1	chr10:73641451..73641479,chr10:73641412..73641826,-;peak:chr10:73641463..73641464,-;peakCounts:104884.2	10	73641451	73641479	73641400	73641620	-	0.158747	0.362923	-0.0834527	0.624144	-0.138859	0.316826	985.73		open	17	NA	NA	NA	NA	NA
1401	AC073389.2	chr10:73654048..73654065,chr10:73654021..73654152,+;peak:chr10:73654056..73654057,+;peakCounts:485.1	10	73654048	73654065	73653920	73654120	+	-0.102691	0.855895	-0.738272	0.0223787	-0.478991	0.094877	2.48151		open	76	NA	NA	NA	NA	NA
1402	SYNPO2L	chr10:73656042..73656062,chr10:73655822..73656151,-;peak:chr10:73656055..73656056,-;peakCounts:15122.9	10	73656042	73656062	73656000	73656200	-	-0.200059	0.0315454	-0.237795	2.39e-06	-0.257838	0.0135608	229.676		open	21	NA	NA	NA	NA	NA
1403	BMS1P4	chr10:73730501..73730506,chr10:73730457..73730514,-;peak:chr10:73730505..73730506,-;peakCounts:297.9	10	73730501	73730506	73730420	73730720	-	-0.331054	0.801054	-0.35253	0.722719	0.366073	0.675362	0.616241	Bidir_91	open	342	NA	NA	NA	NA	NA
1404	GLUD1P3	chr10:73730579..73730584,chr10:73730506..73730623,+;peak:chr10:73730583..73730584,+;peakCounts:860.4	10	73730579	73730584	73730420	73730720	+	-0.104406	0.871807	-0.0952388	0.849239	-0.147196	0.782991	2.34027	Bidir_91	open	342	NA	NA	NA	NA	NA
1405	SEC24C	chr10:73744367..73744389,chr10:73744349..73744432,+;peak:chr10:73744372..73744373,+;peakCounts:1725.3	10	73744367	73744389	73744220	73744400	+	-0.109359	0.629222	-0.0737953	0.730861	0.0498304	0.894015	14.9868	Bidir_92	open	170	NA	NA	NA	NA	NA
1406	AC022400.6	chr10:73744262..73744267,chr10:73744249..73744330,-;peak:chr10:73744264..73744265,-;peakCounts:309.6	10	73744262	73744267	73744220	73744400	-	-0.251864	0.834612	-0.2387	0.788865	0.132649	0.894767	0.998107	Bidir_92	open	170	NA	NA	NA	NA	NA
1407	FUT11	chr10:73772288..73772312,chr10:73772233..73772334,+;peak:chr10:73772306..73772307,+;peakCounts:621.9	10	73772288	73772312	73772180	73772720	+	-0.0823706	0.860351	0.0280539	0.942986	-0.0591621	0.888307	5.14216		open	153	NA	NA	NA	NA	NA
1408	CHCHD1	chr10:73782068..73782072,chr10:73782011..73782127,+;peak:chr10:73782070..73782071,+;peakCounts:8613.5	10	73782068	73782072	73781920	73782120	+	0.241674	0.0746155	0.16314	0.282605	0.104455	0.666842	46.5896		open	276	NA	NA	NA	NA	NA
1409	ZSWIM8	chr10:73785600..73785614,chr10:73785552..73785681,+;peak:chr10:73785605..73785606,+;peakCounts:1607.4	10	73785600	73785614	73785200	73785660	+	0.155786	0.65496	0.209915	0.434092	-0.231361	0.333593	5.51442		open	145	NA	NA	NA	NA	NA
1410	NDST2	chr10:73811597..73811599,chr10:73811584..73811646,-;peak:chr10:73811597..73811598,-;peakCounts:672.3	10	73811597	73811599	73811527	73811641	-	-0.0264375	0.981785	0.143455	0.792153	0.124815	0.841762	1.34196		open	67	NA	NA	1	1	1
1411	NDST2	chr10:73811801..73811820,chr10:73811754..73811860,-;peak:chr10:73811819..73811820,-;peakCounts:459.9	10	73811801	73811820	73811820	73812060	-	0.181177	0.767581	0.131251	0.779309	-0.362521	0.541751	1.73832		open	177	NA	NA	1	1	1
1412	CAMK2G	chr10:73874544..73874560,chr10:73874403..73874662,-;peak:chr10:73874553..73874554,-;peakCounts:9234.9	10	73874544	73874560	73874460	73874640	-	-0.151837	0.242572	-0.231558	0.026311	-0.188792	0.175558	69.5985		open	170	NA	NA	NA	NA	NA
1413	VCL	chr10:73998115..73998116,chr10:73998025..73998215,+;peak:chr10:73998115..73998116,+;peakCounts:55480.5	10	73998115	73998116	73997840	73998160	+	0.284891	0.0143986	0.386776	1.25e-07	0.225986	0.094933	104.319		open	124	DEP	DEG	NA	NA	NA
1414	AP3M1	chr10:74150783..74150806,chr10:74150729..74150851,-;peak:chr10:74150801..74150802,-;peakCounts:551.7	10	74150783	74150806	74150700	74150880	-	0.0513373	0.913545	0.104919	0.733432	0.275969	0.258232	6.72939		open	78	NA	NA	1	1	1
1415	AP3M1	chr10:74151037..74151044,chr10:74151036..74151094,-;peak:chr10:74151037..74151038,-;peakCounts:209.7	10	74151037	74151044	74151040	74151220	-	0.652425	0.539176	0.927489	0.143384	0.497175	0.6411	0.459026	Bidir_93	open	71	NA	NA	1	1	1
1416	ADK	chr10:74151219..74151229,chr10:74151162..74151322,+;peak:chr10:74151223..74151224,+;peakCounts:5099.4	10	74151219	74151229	74151040	74151220	+	-0.0802088	0.644082	-0.115417	0.49215	-0.228177	0.172843	28.898	Bidir_93	open	71	NA	NA	1	1	1
1417	ADK	chr10:74176757..74176777,chr10:74176676..74176806,+;peak:chr10:74176762..74176763,+;peakCounts:684.9	10	74176757	74176777	74176440	74176780	+	-0.276707	0.320695	-0.337975	0.112882	-0.464734	0.0299879	4.39382		open	178	NA	NA	1	1	1
1418	KAT6B	chr10:74826544..74826656,chr10:74826544..74826656,+	10	74826544	74826656	74826160	74826600	+	0.00820511	0.984272	-0.296318	0.00866069	-0.180296	0.338387	18.8137		open	122	NA	NA	NA	NA	NA
1419	DUPD1	chr10:75073638..75073652,chr10:75073575..75073681,-;peak:chr10:75073641..75073642,-;peakCounts:2607.3	10	75073638	75073652	75073580	75073820	-	0.00262934	0.99597	0.0249365	0.887701	-0.0333691	0.870169	29.4962		open	33	NA	NA	NA	NA	NA
1420	DUSP13	chr10:75109178..75109191,chr10:75109011..75109261,-;peak:chr10:75109178..75109179,-;peakCounts:19537.2	10	75109178	75109191	75109120	75109360	-	0.00487289	0.986586	0.0187887	0.929303	-0.0976504	0.548552	143.191		open	29	NA	NA	NA	NA	NA
1421	SAMD8	chr10:75111644..75111658,chr10:75111582..75111764,+;peak:chr10:75111655..75111656,+;peakCounts:3563.1	10	75111644	75111658	75111300	75111620	+	0.0893397	0.699833	-0.0913678	0.620314	0.227841	0.393361	17.7761		open	118	NA	NA	NA	NA	NA
1422	VDAC2	chr10:75210822..75210841,chr10:75210688..75210969,+;peak:chr10:75210830..75210831,+;peakCounts:13965.3	10	75210822	75210841	75210340	75210900	+	0.118606	0.25736	0.091836	0.273778	0.0932933	0.369513	173.358		open	252	NA	NA	NA	NA	NA
1423	COMTD1	chr10:75235938..75235949,chr10:75235837..75236066,-;peak:chr10:75235943..75235944,-;peakCounts:883.2	10	75235938	75235949	75235920	75236120	-	0.129661	0.656913	0.0391305	0.90266	-0.0301138	0.922502	13.2412		open	290	NA	NA	NA	NA	NA
1424	ZNF503-AS1	chr10:75296423..75296432,chr10:75296375..75296433,+;peak:chr10:75296428..75296429,+;peakCounts:170.1	10	75296423	75296432	75295920	75296330	+	-0.581116	0.623046	-0.0855653	0.944993	-0.122456	0.928261	0.514485		open	14	NA	NA	NA	NA	NA
1425	ZNF503	chr10:75401763..75401768,chr10:75401751..75401821,-;peak:chr10:75401763..75401764,-;peakCounts:406.8	10	75401763	75401768	75401780	75402040	-	-0.530873	0.479855	0.154967	0.828315	0.334724	0.591724	0.913554		open	108	NA	NA	NA	NA	NA
1426	KCNMA1	chr10:77637800..77637808,chr10:77637681..77637810,-;peak:chr10:77637805..77637806,-;peakCounts:619.2	10	77637800	77637808	77637660	77637900	-	-0.198024	0.478268	-0.0942409	0.737126	-0.250279	0.380841	6.02267		open	56	NA	NA	1	1	1
1427	KCNMA1	chr10:77638413..77638424,chr10:77638322..77638512,-;peak:chr10:77638418..77638419,-;peakCounts:1680.7	10	77638413	77638424	77638380	77638580	-	0.113111	0.689561	-0.0158385	0.963729	-0.0776237	0.851866	9.37798		open	56	NA	NA	1	1	1
1428	DLG5	chr10:77926753..77926755,-	10	77926753	77926755	77926700	77926920	-	0.211524	0.61444	0.161323	0.63512	0.244268	0.438473	3.43411		open	62	NA	NA	NA	NA	NA
1429	POLR3A	chr10:78029507..78029519,chr10:78029463..78029545,-;peak:chr10:78029512..78029513,-;peakCounts:2522.7	10	78029507	78029519	78029480	78029640	-	-0.370535	0.103519	-0.206575	0.309291	-0.0991545	0.725675	7.89387		open	209	NA	NA	NA	NA	NA
1430	RPS24	chr10:78033862..78033864,chr10:78033732..78033902,+;peak:chr10:78033862..78033863,+;peakCounts:115291.8	10	78033862	78033864	78033620	78033880	+	0.413094	0.531681	0.101044	0.895384	0.151247	0.640166	213.33		open	140	NA	NA	NA	NA	NA
1431	ZMIZ1	chr10:79068985..79069011,chr10:79068928..79069076,+;peak:chr10:79068998..79068999,+;peakCounts:682.2	10	79068985	79069011	79068840	79069060	+	0.247498	0.214612	0.594625	6.58e-05	0.758488	9.67e-06	12.7022		open	194	DEP	DEG	NA	NA	NA
1432	PPIF	chr10:79347468..79347474,chr10:79347372..79347731,+;peak:chr10:79347468..79347469,+;peakCounts:28566	10	79347468	79347474	79347320	79347520	+	-0.024263	0.931756	0.0130966	0.955323	0.179935	0.0806939	99.3175		open	178	NA	NA	NA	NA	NA
1433	ZCCHC24	chr10:79445531..79445685,chr10:79445531..79445685,-	10	79445531	79445685	79445700	79445980	-	-0.125747	0.510587	-0.237295	0.0776706	-0.115301	0.683905	38.7915		open	113	NA	NA	NA	NA	NA
1434	AL135925.1	chr10:79825906..79825913,chr10:79825880..79825942,+;peak:chr10:79825909..79825910,+;peakCounts:247.5	10	79825906	79825913	79825723	79825761	+	-0.296833	0.722735	0.108021	0.885652	-0.491834	0.478506	0.906228		open	34	NA	NA	1	1	1
1435	NUTM2B-AS1	chr10:79826403..79826408,chr10:79826343..79826421,-;peak:chr10:79826403..79826404,-;peakCounts:639.9	10	79826403	79826408	79826460	79826940	-	0.100642	0.932496	0.310449	0.62121	0.0620236	0.952167	1.30565	Bidir_94	open	142	NA	NA	NA	NA	NA
1436	AL135925.1	chr10:79826680..79826686,chr10:79826659..79826740,+;peak:chr10:79826680..79826681,+;peakCounts:629.1	10	79826680	79826686	79826460	79826940	+	-0.186399	0.791123	-0.0495428	0.943731	-0.104687	0.889305	1.29669	Bidir_94	open	142	NA	NA	1	1	1
1437	TMEM254	chr10:80078664..80078675,chr10:80078658..80078711,+;peak:chr10:80078664..80078665,+;peakCounts:279.9	10	80078664	80078675	80078620	80078860	+	-0.0465169	0.969339	-0.0732057	0.929303	0.165359	0.804637	1.18431		open	93	NA	NA	NA	NA	NA
1438	ANXA11	chr10:80201588..80201596,chr10:80201407..80201714,-;peak:chr10:80201590..80201591,-;peakCounts:9649.8	10	80201588	80201596	80201580	80201880	-	-0.102747	0.72848	-0.201937	0.24588	-0.090555	0.767529	18.5241		open	36	NA	NA	1	1	1
1439	ANXA11	chr10:80205533..80205539,chr10:80205357..80205620,-;peak:chr10:80205534..80205535,-;peakCounts:11641.5	10	80205533	80205539	80205480	80205700	-	-0.111644	0.379697	-0.0297782	0.824736	0.109692	0.348026	67.7152		open	141	NA	NA	1	1	1
1440	PRXL2A	chr10:80408518..80408567,chr10:80408471..80408641,+;peak:chr10:80408541..80408542,+;peakCounts:1911.6	10	80408518	80408567	80408380	80408600	+	-0.0774974	0.726417	-0.067564	0.717646	-0.119562	0.506747	33.6469		open	107	NA	NA	NA	NA	NA
1441	TSPAN14	chr10:80454303..80454315,chr10:80454242..80454353,+;peak:chr10:80454309..80454310,+;peakCounts:2145.6	10	80454303	80454315	80453780	80454400	+	-0.146577	0.646537	0.142211	0.500533	0.0492672	0.882061	7.00879		open	132	NA	NA	NA	NA	NA
1442	GHITM	chr10:84139551..84139567,chr10:84139406..84139619,+;peak:chr10:84139556..84139557,+;peakCounts:42002.1	10	84139551	84139567	84139300	84139540	+	-0.103112	0.46021	-0.166253	0.0880644	-0.0104982	0.957883	299.721		open	200	NA	NA	NA	NA	NA
1443	CCSER2	chr10:84328583..84328603,chr10:84328529..84328699,+;peak:chr10:84328588..84328589,+;peakCounts:2723.4	10	84328583	84328603	84328320	84328520	+	-0.201577	0.406754	-0.0220679	0.919465	-0.00531785	0.989461	19.5749		open	118	NA	NA	1	1	1
1444	CCSER2	chr10:84424931..84424953,chr10:84424835..84425038,+;peak:chr10:84424950..84424951,+;peakCounts:5858.1	10	84424931	84424953	84424820	84425000	+	-0.184703	0.12666	-0.134328	0.132446	-0.0907207	0.502356	42.9855		open	105	NA	NA	1	1	1
1445	WAPL	chr10:86521756..86521783,chr10:86521718..86521841,-;peak:chr10:86521761..86521762,-;peakCounts:2326.5	10	86521756	86521783	86521720	86521960	-	-0.0636051	0.794414	0.0405008	0.803753	0.0687042	0.705144	39.9367	Bidir_95	open	167	NA	NA	NA	NA	NA
1446	AL731569.1	chr10:86521954..86521967,chr10:86521925..86521990,+;peak:chr10:86521959..86521960,+;peakCounts:1164.6	10	86521954	86521967	86521720	86521960	+	-0.151858	0.745769	-0.0866859	0.846412	-0.116432	0.799828	2.86793	Bidir_95	open	167	NA	NA	NA	NA	NA
1447	LDB3	chr10:86668506..86668516,chr10:86668381..86668782,+;peak:chr10:86668510..86668511,+;peakCounts:722524.5	10	86668506	86668516	86668320	86668600	+	-0.156883	0.211519	-0.244256	0.0165217	-0.104404	0.479178	2197.3		open	84	NA	NA	NA	NA	NA
1448	BMPR1A	chr10:86755803..86755821,chr10:86755753..86755897,+;peak:chr10:86755808..86755809,+;peakCounts:1236.6	10	86755803	86755821	86755680	86755860	+	-0.19089	0.417985	-0.00360974	0.992102	-0.0547904	0.882429	10.7076		open	140	NA	NA	1	1	1
1449	BMPR1A	chr10:86756613..86756625,chr10:86756461..86756683,+;peak:chr10:86756618..86756619,+;peakCounts:1663.2	10	86756613	86756625	86756320	86756720	+	-0.106038	0.707035	0.0996655	0.608352	0.0314703	0.915496	13.7745		open	100	NA	NA	1	1	1
1450	ADIRF-AS1	chr10:86971204..86971218,chr10:86971181..86971270,-;peak:chr10:86971209..86971210,-;peakCounts:185.4	10	86971204	86971218	86971180	86971640	-	-0.190698	0.849476	-0.810468	0.167534	-0.927219	0.088535	0.671674		open	97	NA	NA	NA	NA	NA
1451	GLUD1	chr10:87094876..87094930,chr10:87094664..87095164,-;peak:chr10:87094924..87094925,-;peakCounts:2160.9	10	87094876	87094930	87094800	87095180	-	-0.0638823	0.745076	-0.0579506	0.768291	-0.0704648	0.716493	29.5613	Bidir_96	open	188	NA	NA	NA	NA	NA
1452	SHLD2	chr10:87095201..87095216,chr10:87095077..87095242,+;peak:chr10:87095206..87095207,+;peakCounts:685.8	10	87095201	87095216	87094800	87095180	+	0.0269064	0.958734	0.0314067	0.928072	0.298293	0.219108	7.1902	Bidir_96	open	188	NA	NA	NA	NA	NA
1453	NUTM2A-AS1	chr10:87342364..87342398,chr10:87342283..87342506,-;peak:chr10:87342369..87342370,-;peakCounts:352.5	10	87342364	87342398	87342340	87342640	-	0.122536	0.587982	0.0471295	0.849575	0.160808	0.372811	12.5146		open	134	NA	NA	NA	NA	NA
1454	LINC00863	chr10:87342895..87342923,+	10	87342895	87342923	87342800	87342980	+	-0.0375459	0.971245	-0.0657158	0.917151	-0.115962	0.857018	1.3642		open	123	NA	NA	NA	NA	NA
1455	MINPP1	chr10:87504892..87504897,chr10:87504852..87504965,+;peak:chr10:87504892..87504893,+;peakCounts:1015.2	10	87504892	87504897	87504740	87504980	+	0.222821	0.698123	0.365948	0.266984	0.179543	0.712319	2.18616		open	166	NA	NA	NA	NA	NA
1456	ATAD1	chr10:87818162..87818172,chr10:87818075..87818283,-;peak:chr10:87818162..87818163,-;peakCounts:2165.4	10	87818162	87818172	87817920	87818380	-	-0.0788972	0.735505	-0.102742	0.5244	0.126618	0.409183	31.456		open	158	NA	NA	NA	NA	NA
1457	PTEN	chr10:87863620..87863639,chr10:87863493..87863714,+;peak:chr10:87863623..87863624,+;peakCounts:2751.3	10	87863620	87863639	87863500	87863720	+	0.155538	0.377269	0.179617	0.129369	0.0347189	0.882061	21.5302		open	290	NA	NA	NA	NA	NA
1458	RNLS	chr10:88583305..88583325,chr10:88583197..88583344,-;peak:chr10:88583317..88583318,-;peakCounts:1805.4	10	88583305	88583325	88582791	88583420	-	0.1315	0.641474	0.0596933	0.838513	-0.0830994	0.808922	7.82586		open	68	NA	NA	NA	NA	NA
1459	LIPA	chr10:89251818..89251839,chr10:89251770..89251919,-;peak:chr10:89251822..89251823,-;peakCounts:659.7	10	89251818	89251839	89251840	89252140	-	-0.142923	0.603154	-0.241133	0.164034	-0.262891	0.102252	8.48905		open	100	NA	NA	NA	NA	NA
1460	IFIT2	chr10:89302040..89302049,chr10:89301954..89302049,+;peak:chr10:89302045..89302046,+;peakCounts:447.3	10	89302040	89302049	89302020	89302380	+	-0.360274	0.68587	0.32224	0.587808	0.194839	0.83734	1.08714		open	91	NA	NA	NA	NA	NA
1461	IFIT3	chr10:89327993..89328004,chr10:89327893..89328027,+;peak:chr10:89327998..89327999,+;peakCounts:197.1	10	89327993	89328004	89327873	89328140	+	-0.645085	NA	-0.125069	0.940982	0.635418	0.562009	0.485489		open	66	NA	NA	1	1	1
1462	IFIT3	chr10:89332523..89332532,chr10:89332480..89332545,+;peak:chr10:89332528..89332529,+;peakCounts:711	10	89332523	89332532	89332419	89332513	+	0.0220423	0.9892	-0.304069	0.657442	-0.131919	0.887732	2.18956		open	61	NA	NA	1	1	1
1463	IFIT1	chr10:89392617..89392627,chr10:89392571..89392665,+;peak:chr10:89392622..89392623,+;peakCounts:1631.7	10	89392617	89392627	89392400	89392660	+	0.0049877	0.99597	-0.34118	0.0987553	-0.321868	0.110867	6.55487		open	80	NA	NA	NA	NA	NA
1464	IFIT5	chr10:89414739..89414766,chr10:89414702..89414781,+;peak:chr10:89414747..89414748,+;peakCounts:170.1	10	89414739	89414766	89414240	89414880	+	0.120543	0.823501	-0.0213163	0.969078	-0.112432	0.824881	3.02218		open	97	NA	NA	NA	NA	NA
1465	PANK1	chr10:89645236..89645260,chr10:89645186..89645506,-;peak:chr10:89645241..89645242,-;peakCounts:982.8	10	89645236	89645260	89645180	89645380	-	0.205205	0.397498	0.148209	0.625886	0.00323464	0.994085	8.59649		open	79	NA	NA	NA	NA	NA
1465	AL157400.5	chr10:89645236..89645260,chr10:89645186..89645506,-;peak:chr10:89645241..89645242,-;peakCounts:982.8	10	89645236	89645260	89645180	89645380	-	0.205205	0.397498	0.148209	0.625886	0.00323464	0.994085	8.59649		open	79	NA	NA	NA	NA	NA
1466	RPP30	chr10:90871968..90871978,chr10:90871934..90872036,+;peak:chr10:90871973..90871974,+;peakCounts:5415.3	10	90871968	90871978	90871840	90872060	+	0.134604	0.549694	-0.0166138	0.961151	0.179361	0.355427	13.5184		open	150	NA	NA	NA	NA	NA
1467	ANKRD1	chr10:90921086..90921088,chr10:90921004..90921137,-;peak:chr10:90921086..90921087,-;peakCounts:41873.4	10	90921086	90921088	90921180	90921440	-	0.572288	0.511687	2.36055	6.57e-06	3.04119	2.06e-06	79.3663		open	195	DEP	DEG	NA	NA	NA
1468	PCGF5	chr10:91162979..91163048,chr10:91162806..91163093,+;peak:chr10:91162988..91162989,+;peakCounts:1265.4	10	91162979	91163048	91162700	91162900	+	-0.00641626	0.986545	-0.0506982	0.820724	0.0667632	0.819475	18.6981		open	81	NA	NA	1	1	1
1469	PCGF5	chr10:91220706..91220728,chr10:91220564..91220827,+;peak:chr10:91220722..91220723,+;peakCounts:3146.4	10	91220706	91220728	91220460	91220800	+	-0.203728	0.0503416	-0.159102	0.202201	-0.0705416	0.735788	31.2808		open	158	NA	NA	1	1	1
1470	HECTD2	chr10:91409682..91409697,chr10:91409653..91409725,+;peak:chr10:91409687..91409688,+;peakCounts:199.2	10	91409682	91409697	91409500	91409740	+	1.06105	6.08e-05	0.995324	0.000284418	0.928143	0.00433018	2.38973		open	112	DEP	DEG	0.303782	1	1
1471	HECTD2	chr10:91410338..91410350,chr10:91410258..91410453,+;peak:chr10:91410343..91410344,+;peakCounts:344.7	10	91410338	91410350	91409900	91410760	+	0.116825	0.835455	0.653331	0.00626187	0.926047	0.00275536	3.41981		open	97	DEP	DEG	0.303782	1	1
1472	PPP1R3C	chr10:91632953..91633298,chr10:91632953..91633298,-	10	91632953	91633298	91633020	91633440	-	-0.211665	0.1024	-0.0246275	0.917525	0.0668381	0.778924	814.778		open	156	NA	NA	NA	NA	NA
1473	TNKS2-AS1	chr10:91798297..91798308,chr10:91798238..91798373,-;peak:chr10:91798302..91798303,-;peakCounts:211.5	10	91798297	91798308	91798260	91798480	-	0.513672	0.629164	0.399395	0.642608	0.296986	0.747112	0.672109	Bidir_97	open	167	NA	NA	NA	NA	NA
1474	TNKS2	chr10:91798420..91798454,chr10:91798330..91798861,+;peak:chr10:91798448..91798449,+;peakCounts:3303.9	10	91798420	91798454	91798260	91798480	+	-0.00845422	0.980544	-0.0806184	0.625255	-0.323335	0.0356568	73.6945	Bidir_97	open	167	NA	NA	NA	NA	NA
1475	FGFBP3	chr10:91908878..91908899,chr10:91908855..91908937,-;peak:chr10:91908893..91908894,-;peakCounts:369.9	10	91908878	91908899	91908860	91909100	-	-0.248765	0.468371	-0.173593	0.559534	-0.255229	0.338926	3.58043		open	196	NA	NA	NA	NA	NA
1476	BTAF1	chr10:91923769..91923779,chr10:91923757..91923854,+;peak:chr10:91923769..91923770,+;peakCounts:1194.3	10	91923769	91923779	91923660	91923860	+	0.100713	0.803668	0.158355	0.52585	-0.0796098	0.830079	6.83158		open	207	NA	NA	NA	NA	NA
1477	CPEB3	chr10:92240676..92240720,-	10	92240676	92240720	92240280	92240860	-	-0.278535	0.753844	0.137306	0.849949	0.173978	0.790826	1.22312		open	132	NA	NA	1	1	1
1478	CPEB3	chr10:92243276..92243283,chr10:92243232..92243312,-;peak:chr10:92243278..92243279,-;peakCounts:2592	10	92243276	92243283	92243220	92243400	-	0.0426833	0.910503	-0.0304817	0.898675	-0.0223997	0.946308	11.4016		open	73	NA	NA	1	1	1
1479	MARCHF5	chr10:92291183..92291217,chr10:92291128..92291405,+;peak:chr10:92291202..92291203,+;peakCounts:1529.1	10	92291183	92291217	92291000	92291260	+	0.292128	0.0148376	0.261068	0.0877781	0.410687	0.000874738	22.0047		open	176	DEP	DEG	NA	NA	NA
1480	IDE	chr10:92574083..92574093,chr10:92573962..92574169,-;peak:chr10:92574092..92574093,-;peakCounts:2540.5	10	92574083	92574093	92573980	92574220	-	-0.0273135	0.913545	0.0259022	0.903059	-0.12234	0.456292	27.6164		open	173	NA	NA	NA	NA	NA
1481	EXOC6	chr10:92848514..92848525,chr10:92848467..92848540,+;peak:chr10:92848519..92848520,+;peakCounts:323.1	10	92848514	92848525	92848400	92848600	+	0.30253	0.760944	0.256231	0.724782	0.745479	0.127232	0.866782		open	93	NA	NA	1	1	0.643717
1482	FRA10AC1	chr10:93702518..93702592,chr10:93702378..93702626,-;peak:chr10:93702561..93702562,-;peakCounts:1704.6	10	93702518	93702592	93702480	93702740	-	-0.00722617	0.984548	-0.0931851	0.537655	-0.0226485	0.937063	26.5737		open	460	NA	NA	NA	NA	NA
1483	SLC35G1	chr10:93893966..93893983,chr10:93893911..93894088,+;peak:chr10:93893977..93893978,+;peakCounts:354.6	10	93893966	93893983	93893780	93894080	+	-0.65614	0.0657014	-0.118017	0.814676	-0.329647	0.377124	2.14187		open	134	NA	NA	NA	NA	NA
1484	NOC3L	chr10:94362932..94362944,chr10:94362891..94363009,-;peak:chr10:94362938..94362939,-;peakCounts:999.9	10	94362932	94362944	94362900	94363100	-	0.208974	0.575486	0.0408612	0.926844	0.259875	0.330749	7.03949		open	282	NA	NA	NA	NA	NA
1485	PDLIM1	chr10:95290998..95291000,chr10:95290833..95291130,-;peak:chr10:95290998..95290999,-;peakCounts:57134.7	10	95290998	95291000	95290880	95291120	-	-0.0867238	0.668766	-0.0341766	0.873362	-0.226447	0.385886	105.515		open	137	NA	NA	NA	NA	NA
1486	SORBS1	chr10:95415741..95415747,chr10:95415535..95415818,-;peak:chr10:95415746..95415747,-;peakCounts:15852.6	10	95415741	95415747	95415660	95415940	-	-0.0782122	0.64213	-0.0306459	0.846771	-0.0569087	0.815078	37.7273		open	18	NA	NA	1	1	0.936154
1487	SORBS1	chr10:95561368..95561376,chr10:95561329..95561469,-;peak:chr10:95561370..95561371,-;peakCounts:7911.9	10	95561368	95561376	95561340	95561580	-	0.111106	0.571081	0.25172	0.0683337	0.328892	0.00287021	27.214		open	110	DEP	NA	1	1	0.936154
1488	ALDH18A1	chr10:95656658..95656661,chr10:95656630..95656742,-;peak:chr10:95656658..95656659,-;peakCounts:167.4	10	95656658	95656661	95656680	95656940	-	-0.540935	NA	-0.621027	0.509959	-0.122459	0.933857	0.308782		open	120	NA	NA	NA	NA	NA
1489	TCTN3	chr10:95693918..95693931,chr10:95693859..95693985,-;peak:chr10:95693925..95693926,-;peakCounts:693	10	95693918	95693931	95693900	95694200	-	0.0565307	0.892608	0.398789	0.015321	0.304607	0.123244	5.5091		open	240	NA	NA	NA	NA	NA
1490	ENTPD1-AS1	chr10:95907877..95907895,chr10:95907773..95907937,-;peak:chr10:95907882..95907883,-;peakCounts:571.5	10	95907877	95907895	95907440	95908000	-	-0.223287	0.546131	-0.149526	0.635521	0.0534842	0.905201	4.78318		open	119	NA	NA	1	1	1
1491	CCNJ	chr10:96043557..96043566,chr10:96043499..96043606,+;peak:chr10:96043561..96043562,+;peakCounts:588.6	10	96043557	96043566	96043420	96043640	+	0.137864	0.762438	0.245228	0.473574	0.319937	0.230108	3.76897		open	153	NA	NA	NA	NA	NA
1492	ENTPD1-AS1	chr10:96090202..96090219,chr10:96090194..96090253,-;peak:chr10:96090214..96090215,-;peakCounts:336.6	10	96090202	96090219	96090140	96090340	-	-0.0607596	0.942882	-0.202529	0.649969	-0.101281	0.866676	1.80271		open	270	NA	NA	1	1	1
1493	TLL2	chr10:96513917..96513926,-	10	96513917	96513926	96513760	96514100	-	-0.160393	0.882204	0.0854822	0.931379	-0.197561	0.837865	0.745273		open	147	NA	NA	NA	NA	NA
1494	TM9SF3	chr10:96587006..96587023,chr10:96586774..96587086,-;peak:chr10:96587011..96587012,-;peakCounts:5136.3	10	96587006	96587023	96586960	96587120	-	-0.0741115	0.716277	0.0638814	0.657442	0.0395339	0.919446	48.5386		open	164	NA	NA	NA	NA	NA
1495	LCOR	chr10:96832269..96832284,chr10:96832223..96832313,+;peak:chr10:96832274..96832275,+;peakCounts:1132.5	10	96832269	96832284	96831800	96832740	+	-0.0118681	0.976421	-0.433401	0.000703249	-0.175857	0.341111	14.6494		open	127	DEP	DEG	1	0.894688	1
1496	LCOR	chr10:96832951..96832968,chr10:96832901..96833040,+;peak:chr10:96832956..96832957,+;peakCounts:296.1	10	96832951	96832968	96832820	96833080	+	0.00993074	0.991573	0.0694241	0.885134	0.0866566	0.877159	2.46884		open	96	NA	DEG	1	0.894688	1
1497	ARHGAP19	chr10:97292630..97292668,-	10	97292630	97292668	97292620	97292860	-	-0.263649	0.59008	-0.376667	0.239239	-0.0500683	0.93887	2.50482		open	86	NA	NA	NA	NA	NA
1497	ARHGAP19-SLIT1	chr10:97292630..97292668,-	10	97292630	97292668	97292620	97292860	-	-0.263649	0.59008	-0.376667	0.239239	-0.0500683	0.93887	2.50482		open	86	NA	NA	NA	NA	NA
1498	FRAT1	chr10:97319270..97319278,chr10:97319239..97319353,+;peak:chr10:97319272..97319273,+;peakCounts:406.8	10	97319270	97319278	97318860	97319320	+	-0.172275	0.810727	-0.495621	0.200776	-0.225886	0.657711	1.3898		open	202	NA	NA	NA	NA	NA
1499	FRAT2	chr10:97334719..97334725,chr10:97334669..97334759,-;peak:chr10:97334723..97334724,-;peakCounts:989.9	10	97334719	97334725	97334660	97334820	-	-0.0228099	0.972152	0.0832619	0.83644	0.59748	0.0364374	4.19015		open	114	NA	NA	NA	NA	NA
1500	RRP12	chr10:97401254..97401260,chr10:97401232..97401372,-;peak:chr10:97401254..97401255,-;peakCounts:1221.3	10	97401254	97401260	97401240	97401460	-	0.0513409	0.915129	0.357496	0.084975	0.574441	0.00108631	6.03769		open	135	DEP	NA	1	0.961381	0.556735
1501	PGAM1	chr10:97426239..97426256,chr10:97426118..97426256,+;peak:chr10:97426254..97426255,+;peakCounts:491.4	10	97426239	97426256	97426040	97426280	+	-0.0516995	0.901622	0.235303	0.212483	0.475024	0.00890126	6.8139		open	173	DEP	DEG	NA	NA	NA
1502	EXOSC1	chr10:97446002..97446008,chr10:97445970..97446034,-;peak:chr10:97446005..97446006,-;peakCounts:1683	10	97446002	97446008	97445960	97446220	-	0.0358727	0.922154	0.0722925	0.75262	0.012982	0.966666	11.8614	Bidir_98	open	150	NA	NA	NA	NA	NA
1503	ZDHHC16	chr10:97446164..97446184,chr10:97446134..97446235,+;peak:chr10:97446174..97446175,+;peakCounts:1561.5	10	97446164	97446184	97445960	97446220	+	-0.191565	0.575599	-0.0417172	0.920965	-0.197664	0.495784	12.8591	Bidir_98	open	150	NA	NA	NA	NA	NA
1504	MMS19	chr10:97498390..97498406,chr10:97498330..97498478,-;peak:chr10:97498402..97498403,-;peakCounts:1802.7	10	97498390	97498406	97498400	97498900	-	-0.0783658	0.755674	-0.046622	0.843411	-0.0326542	0.901574	13.8757	Bidir_99	open	87	NA	NA	NA	NA	NA
1505	UBTD1	chr10:97498908..97498947,chr10:97498751..97499095,+;peak:chr10:97498929..97498930,+;peakCounts:577.8	10	97498908	97498947	97498400	97498900	+	0.258914	0.442162	0.236123	0.437744	0.089345	0.834013	4.87226	Bidir_99	open	87	NA	NA	NA	NA	NA
1506	ANKRD2	chr10:97572478..97572891,chr10:97572478..97572891,+	10	97572478	97572891	97572340	97572560	+	-0.30026	0.681072	-0.00550161	0.993341	0.12252	0.915656	448.321		open	163	NA	NA	1	1	1
1507	ANKRD2	chr10:97572478..97572891,chr10:97572478..97572891,+	10	97572478	97572891	97572820	97572932	+	-0.30026	0.681072	-0.00550161	0.993341	0.12252	0.915656	448.321		open	16	NA	NA	1	1	1
1508	MORN4	chr10:97633488..97633505,chr10:97633443..97633523,-;peak:chr10:97633499..97633500,-;peakCounts:619.2	10	97633488	97633505	97633440	97633640	-	0.0147171	0.988128	-0.246172	0.477704	-0.237308	0.553451	2.25852		open	201	NA	NA	NA	NA	NA
1509	PI4K2A	chr10:97640728..97640734,chr10:97640663..97640765,+;peak:chr10:97640733..97640734,+;peakCounts:1825.2	10	97640728	97640734	97640440	97640720	+	-0.218756	0.498553	0.0331873	0.921543	0.034331	0.933221	7.49472		open	116	NA	NA	NA	NA	NA
1510	AVPI1	chr10:97687235..97687241,chr10:97687143..97687305,-;peak:chr10:97687240..97687241,-;peakCounts:354.6	10	97687235	97687241	97687180	97687600	-	1.17645	0.0844994	1.4574	0.00377213	1.19387	0.0577471	0.693896		open	197	DEP	DEG	NA	NA	NA
1511	MARVELD1	chr10:97713726..97713748,chr10:97713670..97713766,+;peak:chr10:97713742..97713743,+;peakCounts:237.6	10	97713726	97713748	97713540	97713760	+	-0.328385	0.49395	-0.158581	0.717646	-0.186342	0.691656	2.08458		open	68	NA	NA	NA	NA	NA
1512	ZFYVE27	chr10:97737127..97737138,chr10:97737106..97737213,+;peak:chr10:97737127..97737128,+;peakCounts:960.3	10	97737127	97737138	97736980	97737180	+	0.352702	0.306891	0.245306	0.424162	0.286516	0.429345	3.85664		open	145	NA	NA	NA	NA	NA
1513	GOLGA7B	chr10:97822445..97822492,chr10:97822329..97822509,+;peak:chr10:97822470..97822471,+;peakCounts:168.3	10	97822445	97822492	97822240	97822500	+	0.32746	0.518846	0.312194	0.48536	0.720731	0.0479278	2.37435		open	34	NA	NA	NA	NA	NA
1514	R3HCC1L	chr10:98134652..98134664,chr10:98134604..98134691,+;peak:chr10:98134657..98134658,+;peakCounts:370.8	10	98134652	98134664	98134500	98134700	+	0.154208	0.832884	0.423389	0.235926	0.189632	0.727276	1.77531		open	179	NA	NA	NA	NA	NA
1515	PYROXD2	chr10:98415155..98415166,chr10:98415136..98415228,-;peak:chr10:98415160..98415161,-;peakCounts:275.4	10	98415155	98415166	98415120	98415340	-	-0.0338488	0.960204	-0.123953	0.755436	0.029339	0.958153	2.90006		open	146	NA	NA	NA	NA	NA
1516	HPS1	chr10:98446914..98446920,chr10:98446875..98446959,-;peak:chr10:98446914..98446915,-;peakCounts:1966.5	10	98446914	98446920	98446804	98447060	-	-0.169302	0.571341	-0.0369133	0.921251	-0.217754	0.390348	5.74254		open	203	NA	NA	NA	NA	NA
1517	GOT1	chr10:99430623..99430629,chr10:99430518..99430772,-;peak:chr10:99430623..99430624,-;peakCounts:104384.7	10	99430623	99430629	99430620	99431020	-	0.0750531	0.644471	0.0123546	0.952405	0.116653	0.492009	258.692	Bidir_100	open	139	NA	NA	NA	NA	NA
1518	AL391684.1	chr10:99430927..99430940,chr10:99430899..99430999,+;peak:chr10:99430935..99430936,+;peakCounts:418	10	99430927	99430940	99430620	99431020	+	0.215291	0.403721	0.157978	0.527287	-0.0932642	0.75314	6.05462	Bidir_100	open	139	NA	NA	NA	NA	NA
1519	SLC25A28	chr10:99620425..99620442,chr10:99620217..99620494,-;peak:chr10:99620429..99620430,-;peakCounts:972	10	99620425	99620442	99620460	99620800	-	0.241621	0.312647	0.19098	0.410923	0.0447008	0.923288	11.0417		open	84	NA	NA	NA	NA	NA
1520	AL133353.2	chr10:99732101..99732115,chr10:99732069..99732204,-;peak:chr10:99732111..99732112,-;peakCounts:1592.1	10	99732101	99732115	99732080	99732340	-	0.0273081	0.934575	0.0245034	0.919465	0.00321529	0.992797	15.1376	Bidir_101	open	134	NA	NA	NA	NA	NA
1520	COX15	chr10:99732101..99732115,chr10:99732069..99732204,-;peak:chr10:99732111..99732112,-;peakCounts:1592.1	10	99732101	99732115	99732080	99732340	-	0.0273081	0.934575	0.0245034	0.919465	0.00321529	0.992797	15.1376	Bidir_101	open	134	NA	NA	1	1	1
1521	CUTC	chr10:99732253..99732273,chr10:99732142..99732407,+;peak:chr10:99732267..99732268,+;peakCounts:17829	10	99732253	99732273	99732080	99732340	+	-0.0378779	0.830213	-0.157688	0.0462581	-0.198119	0.0662046	384.39	Bidir_101	open	134	NA	NA	NA	NA	NA
1522	DNMBP	chr10:100009907..100009924,chr10:100009852..100010079,-;peak:chr10:100009918..100009919,-;peakCounts:2162.7	10	100009907	100009924	100009860	100010060	-	-0.266221	0.234926	-0.219433	0.26613	0.177001	0.548552	9.85948		open	107	NA	NA	NA	NA	NA
1523	ERLIN1	chr10:100186021..100186033,chr10:100185912..100186059,-;peak:chr10:100186028..100186029,-;peakCounts:1354.5	10	100186021	100186033	100185900	100186200	-	-0.331967	0.141463	-0.089581	0.724328	-0.0347474	0.91931	6.47163		open	160	NA	NA	NA	NA	NA
1524	CHUK	chr10:100229592..100229599,chr10:100229513..100229628,-;peak:chr10:100229595..100229596,-;peakCounts:2011.5	10	100229592	100229599	100229540	100229740	-	0.0140375	0.97551	0.0880552	0.656155	0.0918182	0.708194	11.6673		open	188	NA	NA	NA	NA	NA
1525	CWF19L1	chr10:100267632..100267651,chr10:100267594..100267716,-;peak:chr10:100267637..100267638,-;peakCounts:493.2	10	100267632	100267651	100267600	100267800	-	-0.173891	0.777723	-0.083236	0.883696	0.0174671	0.980828	2.50909		open	264	NA	NA	NA	NA	NA
1526	BLOC1S2	chr10:100286669..100286674,chr10:100286618..100286713,-;peak:chr10:100286670..100286671,-;peakCounts:3442.6	10	100286669	100286674	100286120	100286860	-	-0.00550891	0.98936	0.011999	0.958445	0.0329559	0.877372	28.4847		open	149	NA	NA	NA	NA	NA
1527	SCD	chr10:100347353..100347354,+	10	100347353	100347354	100346920	100347173	+	-0.670197	0.4602	0.118703	0.951275	-0.165193	0.936078	1.19826		open	117	NA	NA	NA	NA	NA
1528	AL133352.1	chr10:100529867..100529881,chr10:100529776..100529953,-;peak:chr10:100529869..100529870,-;peakCounts:53956.8	10	100529867	100529881	100529800	100529980	-	0.0556452	0.777074	-0.040533	0.682633	-0.0956545	0.335775	306.418		open	133	NA	NA	NA	NA	NA
1528	NDUFB8	chr10:100529867..100529881,chr10:100529776..100529953,-;peak:chr10:100529869..100529870,-;peakCounts:53956.8	10	100529867	100529881	100529800	100529980	-	0.0556452	0.777074	-0.040533	0.682633	-0.0956545	0.335775	306.418		open	133	NA	NA	NA	NA	NA
1529	HIF1AN	chr10:100535940..100535945,chr10:100535845..100535981,+;peak:chr10:100535942..100535943,+;peakCounts:32152.5	10	100535940	100535945	100535720	100535920	+	-0.262297	0.077179	-0.265093	0.00514733	-0.144817	0.251241	62.2564		open	224	NA	NA	NA	NA	NA
1530	SLF2	chr10:100912966..100912971,chr10:100912918..100913023,+;peak:chr10:100912968..100912969,+;peakCounts:1900	10	100912966	100912971	100912740	100912980	+	-0.0806961	0.801672	-0.00274267	0.993341	0.0704381	0.832918	7.58259		open	178	NA	NA	1	1	1
1531	SLF2	chr10:100913435..100913442,+	10	100913435	100913442	100913300	100913480	+	-0.0462634	0.984272	-0.318678	0.780938	-0.206599	0.887658	0.556023		open	120	NA	NA	1	1	1
1532	MRPL43	chr10:100987467..100987478,chr10:100987442..100987531,-;peak:chr10:100987469..100987470,-;peakCounts:5959.8	10	100987467	100987478	100987400	100987600	-	-0.0305205	0.889038	-0.106225	0.29427	-0.0937189	0.428581	66.5099	Bidir_102	open	160	NA	NA	NA	NA	NA
1533	TWNK	chr10:100987538..100987548,chr10:100987524..100987643,+;peak:chr10:100987542..100987543,+;peakCounts:1230.3	10	100987538	100987548	100987400	100987600	+	-0.148621	0.659177	0.168697	0.466007	0.296203	0.133234	6.29628	Bidir_102	open	160	NA	NA	NA	NA	NA
1534	LZTS2	chr10:100998273..100998310,chr10:100998237..100998400,+;peak:chr10:100998295..100998296,+;peakCounts:235.8	10	100998273	100998310	100997640	100998340	+	-0.160164	0.781478	-0.672391	0.0509589	-1.04832	0.000642198	1.69457		open	153	DEP	NA	1	1	1
1535	LZTS2	chr10:100999814..100999835,chr10:100999696..100999930,+;peak:chr10:100999829..100999830,+;peakCounts:603	10	100999814	100999835	100999520	100999840	+	-0.0337354	0.92635	-0.0960432	0.662996	-0.133744	0.611524	12.9395		open	69	NA	NA	1	1	1
1536	SFXN3	chr10:101031245..101031256,chr10:101031228..101031336,+;peak:chr10:101031250..101031251,+;peakCounts:232.2	10	101031245	101031256	101031100	101031320	+	0.0666221	0.960598	-0.149136	0.876456	-0.495063	0.556604	0.5529		open	111	NA	NA	NA	NA	NA
1537	KAZALD1	chr10:101061823..101061834,chr10:101061780..101061999,+;peak:chr10:101061823..101061824,+;peakCounts:1324.8	10	101061823	101061834	101061594	101061860	+	-0.172238	0.572721	0.0123818	0.975427	-0.0581767	0.904461	6.72154		open	51	NA	NA	NA	NA	NA
1538	LBX1	chr10:101229045..101229071,chr10:101228926..101229114,-;peak:chr10:101229066..101229067,-;peakCounts:532.6	10	101229045	101229071	101229040	101229200	-	-0.210176	0.359377	-0.296458	0.0358584	-0.497521	0.00171058	8.70386		open	28	DEP	DEG	1	1	1
1539	LBX1	chr10:101229456..101229464,chr10:101229356..101229467,-;peak:chr10:101229461..101229462,-;peakCounts:278.1	10	101229456	101229464	101229437	101229728	-	-0.153932	0.793696	-0.758739	0.0126525	-0.462308	0.176647	2.14379		open	27	NA	DEG	1	1	1
1540	BTRC	chr10:101354058..101354074,chr10:101353998..101354235,+;peak:chr10:101354068..101354069,+;peakCounts:1059.1	10	101354058	101354074	101353760	101354120	+	-0.108137	0.605378	-0.12762	0.42067	-0.074645	0.710736	13.8454		open	238	NA	NA	NA	NA	NA
1541	POLL	chr10:101588213..101588234,chr10:101588123..101588269,-;peak:chr10:101588218..101588219,-;peakCounts:623.3	10	101588213	101588234	101588200	101588360	-	-0.0840204	0.853113	-0.124219	0.592457	-0.163723	0.591898	6.15675	Bidir_103	open	165	NA	NA	NA	NA	NA
1542	DPCD	chr10:101588316..101588328,chr10:101588252..101588354,+;peak:chr10:101588324..101588325,+;peakCounts:1440	10	101588316	101588328	101588200	101588360	+	-0.0943311	0.791123	-0.183789	0.420161	-0.0885785	0.788442	6.31494	Bidir_103	open	165	NA	NA	NA	NA	NA
1543	FBXW4	chr10:101695137..101695162,chr10:101694553..101695222,-;peak:chr10:101695153..101695154,-;peakCounts:3471.3	10	101695137	101695162	101695100	101695320	-	-0.152687	0.407226	-0.0898623	0.538674	-0.0641257	0.77522	33.6451		open	87	NA	NA	NA	NA	NA
1544	NPM3	chr10:101783394..101783404,chr10:101783367..101783420,-;peak:chr10:101783394..101783395,-;peakCounts:1061.1	10	101783394	101783404	101783340	101783520	-	0.130089	0.770298	0.122731	0.739388	-0.041872	0.922342	4.84697		open	150	NA	NA	NA	NA	NA
1545	OGA	chr10:101818431..101818447,chr10:101818271..101818472,-;peak:chr10:101818440..101818441,-;peakCounts:5635.8	10	101818431	101818447	101818400	101818820	-	0.00102837	0.998547	-0.0744376	0.651121	0.0325979	0.886142	37.9622		open	191	NA	NA	NA	NA	NA
1546	ARMH3	chr10:102056129..102056150,chr10:102056097..102056297,-;peak:chr10:102056144..102056145,-;peakCounts:503.8	10	102056129	102056150	102055660	102056100	-	0.209951	0.616597	-0.00644464	0.989667	0.044177	0.936078	3.62897		open	106	NA	NA	1	1	1
1547	ARMH3	chr10:102056154..102056165,chr10:102056097..102056297,-;peak:chr10:102056159..102056160,-;peakCounts:775.8	10	102056154	102056165	102056180	102056380	-	0.126096	0.736447	0.111654	0.642469	-0.0395775	0.926454	7.12754		open	252	NA	NA	1	1	1
1548	HPS6	chr10:102065398..102065412,chr10:102065251..102065486,+;peak:chr10:102065405..102065406,+;peakCounts:216.9	10	102065398	102065412	102065200	102065460	+	-0.0944675	0.903239	-0.120802	0.82992	-0.00424129	0.995896	1.29968		open	144	NA	NA	NA	NA	NA
1549	LDB1	chr10:102120347..102120385,chr10:102120210..102120698,-;peak:chr10:102120367..102120368,-;peakCounts:938.5	10	102120347	102120385	102120300	102120660	-	-0.0987193	0.572645	-0.0810277	0.559245	-0.245991	0.0438531	23.5896		open	116	NA	NA	NA	NA	NA
1550	PPRC1	chr10:102133039..102133045,chr10:102132982..102133067,+;peak:chr10:102133039..102133040,+;peakCounts:2162.7	10	102133039	102133045	102132860	102133040	+	0.225311	0.601664	0.543359	0.000537681	0.474316	0.0167337	7.06289		open	212	DEP	DEG	NA	NA	NA
1551	NOLC1	chr10:102152388..102152389,chr10:102152294..102152465,+;peak:chr10:102152388..102152389,+;peakCounts:9844.2	10	102152388	102152389	102152100	102152420	+	-0.0468999	0.874407	0.0294943	0.906628	0.0759682	0.703447	16.8365		open	213	NA	NA	NA	NA	NA
1552	PITX3	chr10:102241503..102241517,chr10:102241355..102241653,-;peak:chr10:102241508..102241509,-;peakCounts:1049.4	10	102241503	102241517	102241560	102241800	-	-0.0609047	0.870377	-0.393798	0.0587086	-1.19642	1.66e-09	7.32356		open	83	DEP	DEG	NA	NA	NA
1553	GBF1	chr10:102245526..102245537,chr10:102245478..102245612,+;peak:chr10:102245531..102245532,+;peakCounts:9880.2	10	102245526	102245537	102245200	102245580	+	0.103968	0.570956	-0.0250658	0.917151	-0.110082	0.556949	28.2451		open	122	NA	NA	NA	NA	NA
1554	FBXL15	chr10:102421174..102421197,chr10:102421104..102421266,+;peak:chr10:102421187..102421188,+;peakCounts:306.3	10	102421174	102421197	102421000	102421200	+	-0.0038911	0.997953	0.00383655	0.995153	-0.216124	0.631457	2.10715		open	273	NA	NA	1	1	1
1555	FBXL15	chr10:102421445..102421455,chr10:102421389..102421473,+;peak:chr10:102421449..102421450,+;peakCounts:315.9	10	102421445	102421455	102421333	102421555	+	-0.100619	0.930025	0.0490277	0.952032	-0.354029	0.566057	0.982838		open	85	NA	NA	1	1	1
1556	CUEDC2	chr10:102432581..102432605,chr10:102432540..102432694,-;peak:chr10:102432592..102432593,-;peakCounts:10168.2	10	102432581	102432605	102432620	102432800	-	-0.117648	0.385697	-0.232395	0.00223402	-0.140824	0.141777	66.1605		open	272	NA	NA	NA	NA	NA
1557	RPARP-AS1	chr10:102450662..102450677,chr10:102450612..102450735,+;peak:chr10:102450666..102450667,+;peakCounts:384.3	10	102450662	102450677	102450316	102450700	+	0.0064287	0.99597	0.0261147	0.96155	-0.0143624	0.982455	3.21839		open	120	NA	NA	NA	NA	NA
1558	ACTR1A	chr10:102502709..102502712,chr10:102502630..102502810,-;peak:chr10:102502711..102502712,-;peakCounts:15560.9	10	102502709	102502712	102502700	102503020	-	-0.0454201	0.861395	-0.00545318	0.982989	0.113191	0.482265	42.7169		open	170	NA	NA	NA	NA	NA
1559	SUFU	chr10:102503966..102503977,chr10:102503931..102504074,+;peak:chr10:102503971..102503972,+;peakCounts:976.5	10	102503966	102503977	102503780	102503980	+	-0.107856	0.816626	-0.123253	0.740463	-0.33739	0.295635	2.90266		open	141	NA	NA	NA	NA	NA
1560	ARL3	chr10:102714385..102714433,chr10:102714274..102714473,-;peak:chr10:102714428..102714429,-;peakCounts:1458	10	102714385	102714433	102714320	102714620	-	-0.05518	0.832645	-0.119536	0.405877	-0.00241192	0.994778	16.4572		open	108	NA	NA	NA	NA	NA
1561	WBP1L	chr10:102743947..102743960,chr10:102743917..102744014,+;peak:chr10:102743950..102743951,+;peakCounts:1230.2	10	102743947	102743960	102743640	102743960	+	0.0328255	0.948745	-0.119028	0.598921	-0.232546	0.243843	8.5649		open	125	NA	DEG	1	0.81041	0.869558
1562	WBP1L	chr10:102776240..102776249,chr10:102776126..102776334,+;peak:chr10:102776247..102776248,+;peakCounts:1799.1	10	102776240	102776249	102776060	102776280	+	0.336523	0.0677752	0.38255	0.0874985	-0.677421	0.0032885	13.5014		open	92	DEP	DEG	1	0.81041	0.869558
1563	BORCS7	chr10:102854258..102854266,chr10:102854222..102854344,+;peak:chr10:102854258..102854259,+;peakCounts:5927.4	10	102854258	102854266	102854140	102854340	+	-0.0100822	0.978077	-0.159683	0.153578	-0.07596	0.647951	25.7651		open	195	NA	NA	NA	NA	NA
1563	BORCS7-ASMT	chr10:102854258..102854266,chr10:102854222..102854344,+;peak:chr10:102854258..102854259,+;peakCounts:5927.4	10	102854258	102854266	102854140	102854340	+	-0.0100822	0.978077	-0.159683	0.153578	-0.07596	0.647951	25.7651		open	195	NA	NA	NA	NA	NA
1564	AS3MT	chr10:102869466..102869506,chr10:102869449..102869591,+;peak:chr10:102869495..102869496,+;peakCounts:297.9	10	102869466	102869506	102869412	102869617	+	-0.0501452	0.913557	-0.0997532	0.718569	-0.0697421	0.860591	4.83083		open	60	NA	NA	NA	NA	NA
1565	NT5C2	chr10:103193232..103193325,chr10:103193232..103193325,-	10	103193232	103193325	103193160	103193440	-	0.0351155	0.957197	-0.060514	0.898129	0.183786	0.701807	10.8705		open	124	NA	NA	1	1	1
1566	PCGF6	chr10:103351135..103351151,chr10:103351055..103351167,-;peak:chr10:103351149..103351150,-;peakCounts:893.7	10	103351135	103351151	103351020	103351240	-	0.0269941	0.945945	0.0236602	0.936918	0.144159	0.456663	10.1485		open	128	NA	NA	NA	NA	NA
1567	TAF5	chr10:103367952..103367987,+	10	103367952	103367987	103367840	103368040	+	0.0441695	0.947002	0.0481432	0.922298	0.116645	0.824609	2.71132		open	212	NA	NA	NA	NA	NA
1568	ATP5MD	chr10:103396470..103396478,chr10:103396392..103396601,-;peak:chr10:103396472..103396473,-;peakCounts:36267	10	103396470	103396478	103396440	103396720	-	0.273974	0.174657	0.049075	0.868157	0.167429	0.210275	406.465	Bidir_104	open	158	NA	NA	NA	NA	NA
1569	PDCD11	chr10:103396670..103396687,chr10:103396607..103396726,+;peak:chr10:103396676..103396677,+;peakCounts:494.1	10	103396670	103396687	103396440	103396720	+	0.313868	0.518821	0.51515	0.0363977	0.866394	5.02e-05	3.77944	Bidir_104	open	158	DEP	DEG	NA	NA	NA
1570	CALHM2	chr10:103452359..103452380,chr10:103452270..103452431,-;peak:chr10:103452364..103452365,-;peakCounts:343.8	10	103452359	103452380	103452301	103452520	-	0.559679	0.0819116	0.692415	0.00521766	0.518089	0.158226	2.89017		open	57	DEP	DEG	NA	NA	NA
1571	NEURL1	chr10:103555132..103555189,chr10:103555054..103555403,+;peak:chr10:103555149..103555150,+;peakCounts:1543.1	10	103555132	103555189	103554880	103555200	+	-0.126724	0.298451	-0.153087	0.0921955	-0.100059	0.627633	68.6272		open	59	NA	NA	NA	NA	NA
1572	SH3PXD2A	chr10:103855541..103855552,chr10:103855477..103855579,-;peak:chr10:103855546..103855547,-;peakCounts:1266.3	10	103855541	103855552	103855540	103855780	-	-0.295999	0.246707	-0.0294219	0.935607	-0.170933	0.488982	7.64309		open	72	NA	NA	NA	NA	NA
1573	STN1	chr10:103918179..103918188,chr10:103918085..103918271,-;peak:chr10:103918183..103918184,-;peakCounts:3465.9	10	103918179	103918188	103918140	103918420	-	-0.544849	0.00234992	-0.439932	0.00492301	-0.350506	0.0517999	17.4682		open	129	DEP	DEG	NA	NA	NA
1574	LOC102724351	chr10:103967019..103967029,chr10:103966979..103967092,-;peak:chr10:103967024..103967025,-;peakCounts:383.4	10	103967019	103967029	103966940	103967220	-	0.316441	0.708773	0.752023	0.0924205	0.670677	0.180952	0.966521	Bidir_105	open	108	NA	NA	NA	NA	NA
1575	SLK	chr10:103967163..103967182,chr10:103967083..103967301,+;peak:chr10:103967168..103967169,+;peakCounts:4491.9	10	103967163	103967182	103966940	103967220	+	-0.164312	0.55004	0.18393	0.188839	0.189739	0.469471	31.2173	Bidir_105	open	108	NA	NA	NA	NA	NA
1576	SFR1	chr10:104122165..104122172,chr10:104122105..104122193,+;peak:chr10:104122170..104122171,+;peakCounts:485.1	10	104122165	104122172	104121760	104122160	+	0.0782053	0.952792	0.074494	0.939873	-0.100611	0.930404	1.26943		open	146	NA	NA	NA	NA	NA
1577	GSTO1	chr10:104254896..104254905,chr10:104254744..104255084,+;peak:chr10:104254900..104254901,+;peakCounts:22363.2	10	104254896	104254905	104254740	104254960	+	-0.0264383	0.925362	0.12209	0.304411	0.11572	0.373933	50.2538		open	156	NA	NA	NA	NA	NA
1578	ITPRIP	chr10:104338459..104338465,chr10:104338395..104338486,-;peak:chr10:104338464..104338465,-;peakCounts:1471.5	10	104338459	104338465	104338400	104338840	-	0.593246	0.0139969	0.756067	1.65e-05	0.323888	0.316826	5.33931		open	152	DEP	DEG	NA	NA	NA
1579	XPNPEP1	chr10:109923452..109923458,chr10:109923392..109923559,-;peak:chr10:109923455..109923456,-;peakCounts:1723.5	10	109923452	109923458	109923380	109923660	-	-0.0752057	0.857114	-0.0772832	0.795944	-0.0421982	0.908918	5.48352		open	124	NA	NA	NA	NA	NA
1580	ADD3	chr10:110007969..110007984,chr10:110007932..110008016,+;peak:chr10:110007983..110007984,+;peakCounts:666.9	10	110007969	110007984	110007680	110007980	+	-0.00716789	0.99597	0.208704	0.579372	0.356384	0.336043	2.20573		open	72	NA	NA	1	1	1
1581	ADD3	chr10:110008230..110008232,chr10:110008163..110008240,+;peak:chr10:110008230..110008231,+;peakCounts:298.8	10	110008230	110008232	110008280	110008581	+	0.229584	0.780129	0.279503	0.61859	0.249082	0.710782	0.927429		open	92	NA	NA	1	1	1
1582	MXI1	chr10:110225972..110226004,chr10:110225909..110226089,+;peak:chr10:110225995..110225996,+;peakCounts:1926	10	110225972	110226004	110225760	110225980	+	-0.100344	0.683906	-0.0643832	0.719275	-0.242582	0.056142	18.2786		open	150	NA	NA	NA	NA	NA
1583	SMNDC1	chr10:110304940..110304950,chr10:110304857..110304982,-;peak:chr10:110304945..110304946,-;peakCounts:985.3	10	110304940	110304950	110304880	110305100	-	0.0297335	0.942882	0.0535691	0.821136	0.158884	0.489585	13.1938		open	183	NA	NA	NA	NA	NA
1584	DUSP5	chr10:110497906..110497908,+	10	110497906	110497908	110497700	110497940	+	0.915996	0.145506	0.483833	0.47057	0.0967125	0.940171	1.63813		open	142	NA	NA	NA	NA	NA
1585	SMC3	chr10:110567690..110567700,chr10:110567653..110567803,+;peak:chr10:110567694..110567695,+;peakCounts:4782.6	10	110567690	110567700	110567300	110567780	+	-0.0923264	0.611609	-0.144101	0.260474	-0.432772	1.99e-05	20.6025		open	187	DEP	DEG	NA	NA	NA
1586	RBM20	chr10:110644319..110644341,chr10:110644284..110644460,+;peak:chr10:110644335..110644336,+;peakCounts:298.8	10	110644319	110644341	110644200	110644441	+	0.283739	0.650738	1.01857	0.000969686	1.30856	4.69e-05	1.88661		open	61	DEP	DEG	1	1	1
1587	RBM20	chr10:110764592..110764616,chr10:110764512..110764668,+;peak:chr10:110764603..110764604,+;peakCounts:249.3	10	110764592	110764616	110764400	110764660	+	0.457854	0.516694	0.798846	0.0486547	0.565317	0.255475	1.47327		open	21	NA	DEG	1	1	1
1588	RBM20	chr10:110821684..110821694,chr10:110821652..110821806,+;peak:chr10:110821684..110821685,+;peakCounts:984.3	10	110821684	110821694	110821540	110821740	+	0.305621	0.500761	0.985473	0.0214935	0.930729	0.100136	8.42308		open	15	NA	DEG	1	1	1
1589	PDCD4	chr10:110871911..110871931,chr10:110871863..110871997,+;peak:chr10:110871927..110871928,+;peakCounts:2379.6	10	110871911	110871931	110871700	110871920	+	-0.356729	0.00699816	-0.14393	0.442287	-0.250138	0.190804	13.8765		open	89	DEP	NA	NA	NA	NA
1590	BBIP1	chr10:110919187..110919204,chr10:110919143..110919242,-;peak:chr10:110919192..110919193,-;peakCounts:250.2	10	110919187	110919204	110919220	110919540	-	-0.203243	0.755539	-0.216584	0.635138	-0.229278	0.665805	1.81617	Bidir_106	open	156	NA	NA	NA	NA	NA
1591	SHOC2	chr10:110919600..110919607,chr10:110919514..110919649,+;peak:chr10:110919604..110919605,+;peakCounts:6588	10	110919600	110919607	110919220	110919540	+	-0.0237302	0.940722	-0.120965	0.390707	0.0166166	0.936426	29.3849	Bidir_106	open	156	NA	NA	NA	NA	NA
1592	GPAM	chr10:112183740..112183750,chr10:112183653..112183789,-;peak:chr10:112183744..112183745,-;peakCounts:1692.9	10	112183740	112183750	112183680	112183960	-	-0.0792917	0.860351	-0.0365715	0.923587	0.0124016	0.981448	5.5487		open	295	NA	NA	NA	NA	NA
1593	ACSL5	chr10:112376204..112376239,+	10	112376204	112376239	112376020	112376320	+	-0.0986791	0.872863	-0.0411046	0.937078	0.0383486	0.946045	2.34852		open	51	NA	NA	NA	NA	NA
1594	ZDHHC6	chr10:112446907..112446923,chr10:112446838..112446978,-;peak:chr10:112446913..112446914,-;peakCounts:914.4	10	112446907	112446923	112446800	112447020	-	0.0954441	0.748959	0.0312359	0.916298	0.242186	0.120173	9.66255		open	124	NA	NA	NA	NA	NA
1595	VTI1A	chr10:112447211..112447227,chr10:112447197..112447346,+;peak:chr10:112447214..112447215,+;peakCounts:510.9	10	112447211	112447227	112447115	112447320	+	0.000937575	0.999127	-0.103214	0.692893	0.0581367	0.821777	9.4167		open	142	NA	NA	NA	NA	NA
1596	TCF7L2	chr10:112950246..112950252,chr10:112950199..112950365,+;peak:chr10:112950246..112950247,+;peakCounts:833.4	10	112950246	112950252	112950000	112950320	+	0.519074	0.239839	-0.074929	0.916676	-0.253992	0.678383	3.30949		open	145	NA	NA	NA	NA	NA
1597	NRAP	chr10:113663812..113664186,chr10:113663812..113664186,-	10	113663812	113664186	113664000	113664320	-	-0.478207	0.00664935	-0.475813	0.000534542	-0.137047	0.587702	1012.66		open	7	DEP	DEG	NA	NA	NA
1598	CASP7	chr10:113679906..113679912,chr10:113679776..113679949,+;peak:chr10:113679911..113679912,+;peakCounts:1364.4	10	113679906	113679912	113679540	113679920	+	0.171576	0.641972	0.252761	0.293303	0.526149	0.00349078	4.85148		open	166	DEP	DEG	NA	NA	NA
1599	DCLRE1A	chr10:113844169..113844182,chr10:113844148..113844206,-;peak:chr10:113844173..113844174,-;peakCounts:102.6	10	113844169	113844182	113844112	113844305	-	0.25843	NA	-0.486999	0.828315	-0.813461	0.740714	0.290963		open	27	NA	NA	1	1	1
1600	DCLRE1A	chr10:113854207..113854221,chr10:113854154..113854232,-;peak:chr10:113854215..113854216,-;peakCounts:266.4	10	113854207	113854221	113853880	113854740	-	0.29846	0.537308	0.378601	0.293879	0.049345	0.944012	1.8193	Bidir_107	open	104	NA	NA	1	1	1
1601	NHLRC2	chr10:113854615..113854640,chr10:113854596..113854896,+;peak:chr10:113854626..113854627,+;peakCounts:2237.4	10	113854615	113854640	113853880	113854740	+	-0.0789386	0.745076	-0.000719902	0.998303	-0.035182	0.908184	18.5123	Bidir_107	open	104	NA	NA	NA	NA	NA
1602	CCDC186	chr10:114174184..114174208,chr10:114174146..114174236,-;peak:chr10:114174202..114174203,-;peakCounts:1215	10	114174184	114174208	114174180	114174400	-	-0.125238	0.71574	-0.260055	0.224292	-0.233378	0.341583	6.58268		open	126	NA	NA	NA	NA	NA
1603	ABLIM1	chr10:114526902..114526931,chr10:114526771..114526963,-;peak:chr10:114526909..114526910,-;peakCounts:457.2	10	114526902	114526931	114526780	114527020	-	-0.0341954	0.955972	-0.10809	0.814393	-0.185656	0.672658	4.07468		open	210	NA	NA	1	1	1
1604	ABLIM1	chr10:114632159..114632199,chr10:114632101..114632303,-;peak:chr10:114632187..114632188,-;peakCounts:158.1	10	114632159	114632199	114632080	114632338	-	-0.307731	0.695314	-0.104166	0.884604	-0.0192229	0.980726	2.28118		open	87	NA	NA	1	1	1
1605	FAM160B1	chr10:114821775..114821800,chr10:114821734..114821921,+;peak:chr10:114821779..114821780,+;peakCounts:1414.8	10	114821775	114821800	114821640	114821880	+	0.0527589	0.852479	0.0358679	0.89664	-0.296727	0.0865943	17.7094		open	122	NA	NA	NA	NA	NA
1606	TRUB1	chr10:114938221..114938235,chr10:114938148..114938277,+;peak:chr10:114938229..114938230,+;peakCounts:1428.3	10	114938221	114938235	114938100	114938260	+	-0.050406	0.886743	0.186431	0.269321	0.363865	0.00226093	11.8446		open	265	DEP	DEG	NA	NA	NA
1607	ATRNL1	chr10:115093443..115093455,chr10:115093347..115093497,+;peak:chr10:115093449..115093450,+;peakCounts:237.6	10	115093443	115093455	115093320	115093526	+	0.689693	0.22477	0.179216	0.85438	0.211518	0.812586	1.77135		open	41	NA	NA	NA	NA	NA
1608	HSPA12A	chr10:116742565..116742571,chr10:116742532..116742636,-;peak:chr10:116742565..116742566,-;peakCounts:981.9	10	116742565	116742571	116742520	116742760	-	-0.288988	0.573302	0.0428722	0.94627	0.076076	0.893138	2.03753		open	53	NA	NA	NA	NA	NA
1609	PDZD8	chr10:117375433..117375444,chr10:117375386..117375515,-;peak:chr10:117375439..117375440,-;peakCounts:1041.3	10	117375433	117375444	117375420	117375620	-	0.349061	0.0811866	0.366468	0.0564595	0.186861	0.445765	9.3576		open	83	NA	NA	NA	NA	NA
1610	RAB11FIP2	chr10:118046870..118046902,chr10:118046819..118046945,-;peak:chr10:118046884..118046885,-;peakCounts:306.9	10	118046870	118046902	118046840	118047040	-	0.0636576	0.925096	0.278574	0.447339	0.0864155	0.88914	2.42342		open	115	NA	NA	1	1	1
1611	FAM204A	chr10:118342312..118342325,chr10:118342266..118342352,-;peak:chr10:118342317..118342318,-;peakCounts:4057.2	10	118342312	118342325	118342240	118342440	-	-0.106205	0.673634	-0.0647868	0.766758	-0.0396247	0.882061	23.2919		open	160	NA	NA	NA	NA	NA
1612	CACUL1	chr10:118754978..118754995,chr10:118754904..118755054,-;peak:chr10:118754989..118754990,-;peakCounts:2332.5	10	118754978	118754995	118754960	118755280	-	0.00828767	0.980544	0.0357815	0.83644	-0.051167	0.758978	27.8312		open	176	NA	NA	NA	NA	NA
1613	NANOS1	chr10:119029714..119029717,chr10:119029708..119029780,+;peak:chr10:119029715..119029716,+;peakCounts:1513.8	10	119029714	119029717	119029300	119029520	+	0.101058	0.824848	0.221913	0.48277	0.619404	0.147022	5.29873		open	96	NA	NA	NA	NA	NA
1614	EIF3A	chr10:119080803..119080813,chr10:119080635..119080885,-;peak:chr10:119080809..119080810,-;peakCounts:22814.1	10	119080803	119080813	119080740	119080980	-	0.0163895	0.948497	0.171572	0.114978	0.248869	0.0170901	94.609		open	175	NA	NA	NA	NA	NA
1615	DENND10	chr10:119104107..119104122,chr10:119104034..119104141,+;peak:chr10:119104116..119104117,+;peakCounts:3033	10	119104107	119104122	119103840	119104160	+	-0.0651715	0.820765	-0.245002	0.0480849	-0.139686	0.426597	13.4441		open	112	NA	NA	NA	NA	NA
1616	SFXN4	chr10:119165707..119165724,chr10:119165487..119165748,-;peak:chr10:119165712..119165713,-;peakCounts:3792.6	10	119165707	119165724	119165340	119165860	-	-0.197899	0.174341	-0.222696	0.0797341	-0.124515	0.400689	30.6767		open	120	NA	NA	NA	NA	NA
1617	PRDX3	chr10:119178796..119178805,chr10:119178756..119178865,-;peak:chr10:119178802..119178803,-;peakCounts:27151.2	10	119178796	119178805	119178480	119178920	-	-0.034275	0.875211	-0.0571465	0.705902	-0.12522	0.335317	171.669		open	169	NA	NA	NA	NA	NA
1618	GRK5	chr10:119207706..119207717,chr10:119207650..119207782,+;peak:chr10:119207711..119207712,+;peakCounts:776.7	10	119207706	119207717	119207380	119207640	+	0.131143	0.832734	0.370238	0.228816	0.429924	0.155089	2.76741		open	99	NA	NA	1	1	1
1619	GRK5	chr10:119207731..119207743,chr10:119207650..119207782,+;peak:chr10:119207742..119207743,+;peakCounts:180.7	10	119207731	119207743	119207828	119208002	+	-0.50904	0.488528	0.0420801	0.961624	-0.131344	0.88494	1.02142		open	85	NA	NA	1	1	1
[truncated: 12,424 more rows]

## Sheet: Protein_isoforms
Gene_Name	Gene_ID	Most_expressed_CAGE_TSS_(DPI_name)	Chromosome	Start_TSS	End_TSS	Strand	Start-codon_start	Start-codon_end	N_of_start_codons_per_gene	Promoter_ID	Mean_promoter_expression, TPM	DEP	DEG	Dif_promoter_usage_1h, padj	Dif_promoter_usage_3h, padj	Dif_promoter_usage_6h, padj
[truncated: 537 more rows]
