# Supplementary material for: Alternative transcription start sites contribute to acute-stress-induced transcriptome response in human skeletal muscle
Source: Hum Genomics. 2022 Jul 22;16:24. doi: 10.1186/s40246-022-00399-8 (PMC9308330; doi:10.1186/s40246-022-00399-8)
Supplement: Supplementary file 5 — Additional file 5. Table S4. Clusters of co-expressed individual muscle promoters and TFs associated with the clusters. Clusters shows 21 clusters (C) of coexpressed individual promoters induced by exercise and identified by unsupervised analysis. Enriched transcription factors (TFs) show TFs with FDR <0.05 (both the binomial test and exact Fisher’s test) and adjusted fold enrichment >1.5 for both transcription factor binding site (Adj.site FE) or promoter’s sequence number (Adj.seq.FE). [file 40246_2022_399_MOESM5_ESM.xlsx]

## Sheet: Clusters
Cluster	Promoter_ID	Gene_Name
1	3159	AL137246.2
1	8558	CXCL2
1	5662	DNAJB1
1	12831	EMX1
1	5647	IER2
1	4620	KDM6B
1	5440	KLF16
1	8768	KLHL2
1	10463	LINC-PINT
1	116	LRRC38
1	171	LUZP1
1	13134	MYL5
1	2172	PICALM
1	13233	PIK3R1
1	7182	PKIG
1	383	PLK3
1	3204	PNP
1	9508	PPP1R18
1	12929	RASSF2
1	11278	RGS3
1	3196	RPPH1
1	2401	SLC2A3
1	9052	STARD4
1	1705	TNNI2
1	1706	TNNI2
1	5108	TRIM47
2	11394	ABL1
2	5169	ACTG1
2	6600	ACTR3
2	7311	ADAMTS1
2	11960	ADAMTS4
2	799	ARHGEF2
2	12341	ARHGEF7
2	6530	ARID5A
2	3952	ARRDC4
2	5358	ATP8B1
2	11049	B4GALT1
2	7045	BMP2
2	7304	BTG3
2	523	CCN1
2	9879	CCN2
2	13022	CDC42EP1
2	6328	CDC42EP3
2	718	CDC42SE1
2	4159	CDR2
2	7819	CSRNP1
2	12509	CX3CL1
2	10592	DLC1
2	13700	ELF4
2	131	EPHA2
2	7326	EVA1C
2	8049	FILIP1L
2	3473	FOS
2	2036	FOSL1
2	6293	FOSL2
2	12739	GARRE1
2	8140	GATA2
2	533	GBP1
2	3356	GCH1
2	8880	GDNF
2	12768	GPR4
2	7082	GZF1
2	11843	HES5
2	3014	HSPH1
2	13065	HYAL2
2	7095	ID1
2	6206	ID2
2	177	ID3
2	8257	IQCJ-SCHIP1
2	2596	ITGA5
2	3474	JDP2
2	5712	JUND
2	2729	KITLG
2	5680	KLF2
2	8487	KLF3
2	11243	KLF4
2	13286	LCP2
2	12712	LDLR
2	12181	LRRC32
2	11366	LRRC8A
2	4877	MEOX1
2	11544	MIR222HG
2	9210	MIR378A
2	6363	MSH6
2	8424	MSX1
2	5947	NECTIN2
2	2564	NR4A1
2	6684	NR4A2
2	7081	NXT1
2	12768	OPA3
2	4441	OSGIN1
2	3365	PELI2
2	400	PIK3R3
2	5482	PIP5K1C
2	13390	PLEKHG1
2	3781	PLEKHO2
2	8213	PLSCR1
2	186	PNRC2
2	4828	RARA
2	7934	RASSF1
2	797	RIT1
2	10665	RNF122
2	12848	SEMA4C
2	10360	SERPINE1
2	9888	SGK1
2	8273	SKIL
2	5980	SLC1A5
2	11344	SLC25A25
2	3802	SMAD6
2	5334	SMAD7
2	5032	SMURF2
2	13536	SOX17
2	12967	SOX18
2	2467	STK38L
2	9916	STX11
2	233	STX12
2	9565	TAP1
2	10684	TCIM
2	13484	TES
2	10628	TNFRSF10B
2	11837	TNFRSF4
2	5527	TNFSF9
2	10355	TRIP6
2	5963	VASP
2	7530	YWHAH
2	7378	ZBTB21
2	10508	ZYX
3	10855	ABRA
3	12064	ACTA2
3	3419	ACTN1
3	8010	ADAMTS9
3	12459	ALDH1A3
3	3565	ANKRD9
3	13167	ANXA3
3	7992	ARF4
3	1025	ATF3
3	1510	AVPI1
3	7320	BACH1
3	1856	C11orf96
3	12937	CD93
3	2183	CHORDC1
3	11166	CKS2
3	13327	CLIC1
3	192	CLIC4
3	12714	CNN1
3	12338	COL4A1
3	4446	COTL1
3	1279	CREM
3	12044	CREM
3	955	CSRP1
3	1648	CTBP2
3	7579	DDX17
3	8329	DNAJB11
3	1001	DYRK3
3	120	EFHD2
3	4609	EIF4A1
3	3341	ERO1A
3	11108	EXOSC3
3	8347	FAM43A
3	12212	FGF6
3	6574	FHL2
3	10808	GEM
3	334	HEYL
3	7538	HMOX1
3	1293	HNRNPF
3	3559	HSP90AA1
3	9544	HSPA1B
3	6806	HSPD1
3	4057	IL32
3	56	KLHL21
3	4956	LUC7L3
3	7574	MAFF
3	12197	MCAM
3	11608	MSN
3	10900	MYC
3	7554	MYH9
3	8064	NFKBIZ
3	222	NR0B2
3	12765	PLAUR
3	4652	PMP22
3	3164	RAB20
3	7138	RBM39
3	7059	RRBP1
3	10728	SDCBP
3	2139	SERPINH1
3	292	SFPQ
3	6596	SLC20A1
3	10615	SLC39A14
3	4465	SLC7A5
3	4673	SREBF1
3	2261	TAGLN
3	3478	TGFB3
3	7079	THBD
3	3631	THBS1
3	11885	TINAGL1
3	10477	TMEM140
3	7170	TOP1
3	8336	TP63
3	5676	TPM4
3	9493	TRIM26
3	9363	TUBB2A
3	4406	TXNL4B
3	11260	UGCG
3	2298	USP2
3	1413	VCL
3	9677	VEGFA
3	7496	XBP1
4	5271	ABHD3
4	9114	AC104109.3
4	2148	ACER3
4	595	AL356488.2
4	8810	ANKRD37
4	3325	ARF6
4	1232	ARL5B
4	9017	ARRDC3
4	8008	ATXN7
4	10844	AZIN1
4	6292	BABAM2-AS1
4	6815	C2orf69
4	8250	CCNL1
4	9817	CD164
4	12114	DCHS1
4	7956	DUSP7
4	2882	DYNLL1
4	9960	DYNLT1
4	10623	EGR3
4	3046	ELF1
4	11964	FCGR2A
4	2353	FKBP4
4	6794	GLS
4	2289	H2AX
4	686	H2BC18
4	687	H2BC21
4	2431	H4-16
4	9434	H4C2
4	2866	HSPB8
4	6567	IL1R1
4	12472	IL32
4	3919	ISG20
4	3120	KCTD12
4	3924	MESP1
4	573	MFSD14A
4	3448	MIDEAS
4	10143	MPLKIP
4	8618	NAP1L5
4	4711	NLK
4	3379	PCNX4
4	8912	PELO
4	4588	PHF23
4	3203	PIP4P1
4	9114	PPP2CA
4	3404	RAB15
4	11483	RAB9A
4	938	RGS2
4	11005	RIC1
4	7632	RNU12
4	12578	RPS2P46
4	11512	SAT1
4	595	SCARNA2
4	5895	SERTAD1
4	128	SPEN
4	9323	SQSTM1
4	11668	TCEAL1
4	11665	TCEAL9
4	7226	TMEM189
4	8323	TMEM41A
4	4957	TOB1
4	7632	Z93241.1
4	12680	ZCCHC2
4	2963	ZNF10
4	6090	ZNF331
4	542	ZNF644
4	8934	ZSWIM6
5	10408	AC005192.1
5	5685	AC008764.1
5	5392	AC018529.1
5	6960	ACKR3
5	10033	ACTB
5	1762	ADM
5	13391	AKAP12
5	559	ARHGAP29
5	7690	BHLHE40
5	3636	BMF
5	3652	CHAC1
5	7940	CISH
5	2797	CORO1C
5	4449	CRISPLD2
5	9845	DCBLD1
5	6523	DUSP2
5	1702	DUSP8
5	12335	EDNRB
5	9141	EGR1
5	1340	EGR2
5	6517	EIF2AK3
5	2426	EMP1
5	13621	ENG
5	3936	FES
5	12211	FGF6
5	12686	FSTL3
5	4882	HDAC5
5	10779	HEY1
5	7838	HHATL
5	13328	HSPA1B
5	11377	IER5L
5	10408	IFRD1
5	9594	IP6K3
5	1126	IRF2BP2
5	3163	IRS2
5	1183	KLF6
5	2972	LATS2
5	2549	LIMA1
5	5235	LRRC30
5	5685	MED26
5	12609	MEOX1
5	4527	MNT
5	12536	MYO1C
5	812	NES
5	2563	NR4A1
5	10740	PDE7A
5	13259	PDLIM4
5	9623	PIM1
5	7491	PITPNB
5	1009	PLXNA2
5	10580	PPP1R3B
5	8586	RASGEF1B
5	6511	RNF103
5	11949	SHE
5	879	SLC19A2
5	79	SLC25A33
5	4464	SLC7A5
5	7272	SLCO4A1
5	5143	SOCS3
5	9618	SRSF3
5	9279	STC2
5	2851	TBX3
5	7534	TIMP3
5	11119	TJP2
5	205	TRIM63
5	19	VWA1
5	5222	YES1
5	10837	YWHAZ
5	10783	ZBTB10
5	5372	ZCCHC2
6	1149	ADSS2
6	12397	AL928654.3
6	8200	ATP1B3
6	11869	C1QC
6	8889	C9
6	1570	CALHM2
6	9170	CD14
6	2369	CD9
6	4311	CFAP20
6	11478	CLCN4
6	9281	CPEB4
6	12397	CRIP1
6	8889	DAB2
6	1063	DEGS1
6	10654	DUSP4
6	10235	ELN
6	12455	FURIN
6	9460	H2AC11
6	9436	H2AC4
6	9433	H4C1
6	10254	HSPB1
6	7479	KIAA1671
6	5049	KPNA2
6	12243	KRT18
6	8463	LCORL
6	4951	LRRC59
6	6966	LRRFIP1
6	1765	LYVE1
6	3013	MEDAG
6	12945	MYL9
6	262	PEF1
6	12030	PFKP
6	12569	PMP22
6	6564	RNF149
6	11498	SCML1
6	11214	SEC61B
6	11556	TIMP1
6	10023	TTYH3
6	2536	TUBA1C
6	8793	WWC2
6	6089	ZNF331
7	5292	AC011825.3
7	9772	AKIRIN2
7	11284	AL160272.2
7	8670	AP1AR
7	9189	ARHGAP26
7	6208	ASAP2
7	6502	ATOH8
7	639	ATP1A1
7	2785	CKAP4
7	105	CLCN6
7	6318	CRIM1
7	607	CSF1
7	3136	DNAJC3
7	163	ECE1
7	11864	ECE1
7	10564	ESYT2
7	7368	ETS2
7	1930	FADS3
7	11343	FAM102A
7	10323	FAM200A
7	10885	FBXO32
7	11879	FCN3
7	8761	FNIP2
7	8762	FNIP2
7	4916	ITGB3
7	6250	ITSN2
7	8986	JMY
7	13644	LCN6
7	10632	LOXL2
7	1773	MICAL2
7	2251	NNMT
7	9190	NR3C1
7	1004	PFKFB2
7	287	PHC2
7	8951	PIK3R1
7	13031	PIM3
7	6340	PKDCC
7	1550	PPRC1
7	9299	PRELID1
7	12091	PWWP2B
7	2118	RELT
7	11275	RGS3
7	5292	RNF125
7	4325	RRAD
7	326	RRAGC
7	3082	SETDB2
7	3082	SETDB2-PHF11
7	5495	SH3GL1
7	2556	SLC11A2
7	2555	SLC11A2
7	5053	SLC16A6
7	125	SLC25A34
7	9422	SOX4
7	8799	STOX2
7	11284	TLR4
7	11852	TNFRSF1B
7	907	TOR3A
7	8225	TSC22D2
7	267	TXLNA
7	8493	UGDH
7	1379	UNC5B
8	7379	ABCG1
8	3921	ABHD2
8	3220	ABHD4
8	3720	AC084756.2
8	9108	AFF4
8	3527	AL110118.2
8	9824	AMD1
8	11325	ANGPTL2
8	3564	ANKRD9
8	11053	AQP3
8	3531	ASB2
8	13035	BHLHE40
8	10621	BIN3
8	1005	CD55
8	2658	CDK4
8	5247	CHMP1B
8	2791	CRY1
8	10287	CYP51A1
8	5432	DAZAP1
8	2650	DDIT3
8	8417	DOK7
8	7367	DYRK1A
8	12777	EMP3
8	1069	ENAH
8	11342	FAM102A
8	10726	FAM110B
8	8316	FAM131A
8	3812	FEM1B
8	4665	FLCN
8	7995	FLNB
8	2409	GABARAPL1
8	484	GADD45A
8	5036	GNA13
8	9185	GNPDA1
8	8859	GOLPH3
8	8601	GPAT3
8	7041	GPCPD1
8	5	HES4
8	1152	HNRNPU
8	9543	HSPA1A
8	8702	HSPA4L
8	1177	IDI1
8	767	IL6R
8	5632	JUNB
8	3049	KBTBD6
8	798	KHDC4
8	8432	KIAA0232
8	7837	KLHL40
8	9244	LARP1
8	803	LMNA
8	11698	LONRF3
8	6626	MAP3K2
8	6493	MAT2A
8	4198	MAZ
8	5218	METRNL
8	2642	NAB2
8	6797	NABP1
8	9546	NEU1
8	11173	NFIL3
8	9637	NFYA
8	11215	NR4A3
8	13608	NR4A3
8	4730	NUFIP2
8	6217	ODC1
8	8928	PDE4D
8	9997	PDGFA
8	117	PDPN
8	4	PERM1
8	4364	PLA2G15
8	8469	PPARGC1A
8	10547	PRKAG2
8	9366	PXDC1
8	3740	PYGO1
8	4826	RARA
8	10625	RHOBTB2
8	7224	RNF114
8	7347	RUNX1
8	7188	SDC4
8	8137	SEC61A1
8	4220	SEPHS2
8	9887	SGK1
8	11948	SHE
8	2230	SIK2
8	5856	SIPA1L3
8	8395	SLBP
8	1965	SLC3A2
8	13104	SLCO2A1
8	3803	SMAD3
8	4153	SMG1P3
8	9857	SMPDL3A
8	1911	STX3
8	6562	TBC1D8
8	9611	TEAD3
8	3527	TMEM251
8	2372	TNFRSF1A
8	9485	TRIM27
8	3720	TRPM7
8	11451	UAP1L1
8	2299	USP2
8	5146	USP36
8	9843	VGLL2
8	3553	WARS1
8	4516	WDR81
8	1086	WNT9A
8	7820	XIRP1
8	6396	XPO1
8	6214	YWHAQ
8	11131	ZFAND5
8	11225	ZNF189
9	4294	AC026461.1
9	8804	ACSL1
9	11914	ADGRL4
9	10315	ARPC1B
9	7439	ARVCF
9	12751	C19orf33
9	10474	CALD1
9	5776	CEBPA
9	4328	CES2
9	2909	CLIP1
9	11965	FCGR3B
9	11794	FLNA
9	6679	FMNL2
9	11652	GLA
9	10086	GSDME
9	1677	IFITM2
9	12052	JMJD1C
9	3182	LOC101928841
9	5061	MAP2K6
9	8237	MBNL1
9	3660	MGA
9	6447	MPHOSPH10
9	4294	MT1X
9	4289	MT2A
9	3741	NEDD4
9	12628	NGFR
9	7758	OXNAD1
9	9038	PAM
9	11860	PLA2G2A
9	13080	PROK2
9	3334	PYGL
9	988	RBBP5
9	1586	RBM20
9	8483	RELL1
9	742	S100A11
9	744	S100A8
9	743	S100A9
9	2829	SH2B3
9	214	SH3BGRL3
9	9683	SLC29A1
9	5078	SLC9A3R1
9	4136	SMG1
9	13288	SNCB
9	1363	SRGN
9	8169	SRPRB
9	13575	TEK
9	8968	TMEM171
9	4970	TRIM25
9	288	ZSCAN20
10	11439	AGPAT2
10	3908	ALPK3
10	8845	ANKRD33B
10	2625	ANKRD52
10	13698	APLN
10	176	ASAP3
10	2733	ATP2B1
10	8007	ATXN7
10	1623	BAG3
10	4417	BCAR1
10	4416	BCAR1
10	4329	CBFB
10	12393	CEP170B
10	7658	CERK
10	6712	CERS6
10	10733	CHD7
10	1640	CHST15
10	9093	CHSY3
10	10571	CLN8
10	11064	CNTFR
10	9157	CXXC5
10	6329	CYP1B1
10	9180	DIAPH1
10	8276	FNDC3B
10	4733	GIT1
10	3484	IRF2BPL
10	5128	JMJD6
10	6225	LPIN1
10	8949	MAST4
10	8279	NCEH1
10	2710	PHLDA1
10	1632	PLEKHA1
10	11396	PLPP7
10	4947	PPP1R9B
10	4671	RAI1
10	9352	SERPINB1
10	9365	SLC22A23
10	1487	SORBS1
10	7008	SRXN1
10	2798	SSH1
10	7440	TANGO2
10	6880	TNS1
10	8227	TSC22D2
10	10877	ZHX2
10	5851	ZNF540
11	6430	AAK1
11	8443	ABLIM2
11	6162	AC010522.1
11	8805	ACSL1
11	1467	ANKRD1
11	7552	APOL2
11	10604	ASAH1
11	8787	ASB5
11	520	BCL10
11	5993	BICRA
11	8583	BMP2K
11	9380	BMP6
11	6821	BZW1
11	3231	C14orf119
11	5763	C19orf12
11	7351	CBR3-AS1
11	10998	CDC37L1
11	9619	CDKN1A
11	1639	CHST15
11	5918	CIC
11	4996	CLTC
11	427	COA7
11	8652	CYP2U1
11	4786	DUSP14
11	2618	ESYT1
11	9995	FAM20C
11	5214	FN3K
11	1471	HECTD2
11	4240	HSD3B7
11	6807	HSPE1
11	6807	HSPE1-MOB4
11	619	INKA2
11	13154	KDR
11	5375	KDSR
11	11888	KIAA1522
11	9245	LARP1
11	2551	LARP4
11	6578	LIMS1
11	11379	LINC00963
11	3181	LOC101928841
11	11699	LONRF3
11	12162	LRFN4
11	9041	MACIR
11	9675	MAD2L1BP
11	5395	MBP
11	2598	METTL7B
11	2572	MFSD5
11	9713	MLIP
11	9634	MOCS1
11	6793	NAB1
11	7090	NANP
11	2933	NCOR2
11	13221	NPR3
11	12656	NPTX1
11	3600	NSMCE3
11	11637	PBDC1
11	7409	PCNT
11	1501	PGAM1
11	10584	PINX1
11	9209	PPARGC1B
11	2823	PPTC7
11	10548	PRKAG2
11	3981	RAB11FIP3
11	2695	RAB3IP
11	13655	RAI2
11	999	RASSF5
11	2457	RASSF8
11	10806	RBM12B
11	610	RBM15
11	10626	RHOBTB2
11	6671	RND3
11	10743	RRS1
11	10742	RRS1
11	11943	S100A2
11	8650	SGMS2
11	8651	SGMS2
11	7746	SH3BP5
11	3066	SLC25A30
11	9684	SLC29A1
11	11268	SLC31A1
11	10470	SLC35B4
11	2508	SLC38A1
11	10918	SLC45A4
11	152	SLC66A1
11	9597	SMIM29
11	5544	SNAPC2
11	4108	SNN
11	4791	SOCS7
11	3283	SPTSSA
11	4672	SREBF1
11	6503	ST3GAL5
11	13253	ST8SIA4
11	7584	SUN2
11	9955	SYNJ2
11	8219	TM4SF1
11	7734	TMEM43
11	4052	TNFRSF12A
11	4053	TNFRSF12A
11	1892	TNKS1BP1
11	7122	TP53INP2
11	8848	TRIO
11	10063	TSPAN13
11	7425	TUBA8
11	4109	TXNDC11
11	765	UBAP2L
11	861	UCK2
11	3651	VPS18
11	12180	WNT11
11	11322	ZBTB43
11	1431	ZMIZ1
11	1160	ZNF669
11	5611	ZNF844
12	5059	ABCA5
12	10256	AC004980.1
12	8348	AC106706.1
12	2553	ATF1
12	4002	C16orf91
12	1598	CASP7
12	10191	CCT6A
12	7040	CDS2
12	11557	ELK1
12	13543	FABP5
12	6858	FZD5
12	1013	G0S2
12	4779	GGNBP2
12	8633	H2AZ1
12	9863	HEY2
12	8782	HMGB2
12	130	HSPB7
12	2381	IFFO1
12	8631	LAMTOR3
12	9333	LINC00847
12	536	LRRC8B
12	1479	MARCHF5
12	2188	MED17
12	3158	METTL21EP
12	4515	MIR22HG
12	407	MKNK1
12	8908	MRPS30
12	1274	NRP1
12	2713	OSBPL8
12	4050	PAQR4
12	7991	PDE12
12	5368	PMAIP1
12	10220	POM121
12	10889	RNF139
12	7675	SCO2
12	12659	SLC16A3
12	1332	SLC16A9
12	8552	SLC4A4
12	8356	TFRC
12	11459	TUBB4B
12	5121	UBE2O
12	96	UBIAD1
12	3012	USPL1
12	12179	WNT11
12	5791	ZNF30
13	1877	ACP2
13	8125	ALDH1L1-AS2
13	11605	AMER1
13	602	AMIGO1
13	13510	ANGPT2
13	1776	ARNTL
13	2919	C12orf65
13	1111	C1orf131
13	6788	C2orf88
13	6602	CCDC93
13	11003	CD274
13	6324	CEBPZ
13	4303	CIAPIN1
13	6899	CNPPD1
13	6805	COQ10B
13	2877	COX6A1
13	1766	CTR9
13	1766	CTR9
13	216	DHDDS
13	7147	DLGAP4
13	6254	DNAJC27
13	7824	EIF1B
13	11767	EOLA1
13	13544	FABP4
13	10326	FAM200A
13	1282	FZD8
13	5952	GEMIN7
13	9232	GM2A
13	9428	GMNN
13	13137	GRK4
13	8976	HMGCR
13	4078	HMOX2
13	2286	HYOU1
13	6861	IDH1
13	3874	IDH3A
13	3169	ING1
13	8726	INPP4B
13	4404	IST1
13	4044	KCTD5
13	1011	LAMB3
13	9014	LYSMD3
13	1369	MACROH2A2
13	8393	MAEA
13	3938	MAN2A2
13	9086	MARCHF3
13	5952	MARK4
13	6809	MARS2
13	1904	MED19
13	4668	MED9
13	4682	MIEF2
13	11371	MIGA2
13	390	MMACHC
13	4310	MMP15
13	6919	MOGAT1
13	5710	MPV17L2
13	4782	MRM1
13	5868	MRPS12
13	2211	MSANTD4
13	9282	MSX2
13	13010	MTFP1
13	4777	MYO19
13	974	MYOG
13	9786	NDUFAF4
13	11052	NFX1
13	9287	NOP16
13	2382	NOP2
13	1273	NRP1
13	5455	OAZ1
13	9385	PAK1IP1
13	12760	PCAT19
13	3149	PCCA-DT
13	4969	PCTP
13	1569	PDCD11
13	4778	PIGW
13	4026	PKD1
13	2318	PKNOX2
13	10402	PNPLA8
13	5571	PPAN
13	11577	PRICKLE3
13	10368	PRKRIP1
13	5711	RAB3A
13	13428	RAMP3
13	6104	RDH13
13	5815	SDHAF1
13	9283	SFXN1
13	9881	SLC18B1
13	5095	SLC25A19
13	11702	SLC25A5
13	9577	SLC39A7
13	5257	SPIRE1
13	7262	SS18L1
13	2376	TAPBPL
13	10924	THEM6
13	4501	TIMM22
13	10682	TM2D2
13	2743	TMCC3
13	1923	TMEM138
13	7684	TRNT1
13	1606	TRUB1
13	10153	URGCP
13	10153	URGCP-MRPS24
13	1180	WDR37
13	8421	ZBTB49
13	9591	ZBTB9
13	4566	ZFP3
13	13656	ZFX
13	6144	ZNF17
13	5788	ZNF181
13	4059	ZNF200
13	6168	ZNF256
13	5613	ZNF44
13	4217	ZNF48
13	6077	ZNF480
13	5848	ZNF527
13	5833	ZNF529
13	4234	ZNF629
13	346	ZNF684
13	653	ZNF697
13	5887	ZNF780B
13	5620	ZNF791
13	9479	ZSCAN9
14	5759	AC005616.1
14	4179	AC138904.3
14	11520	ARX
14	1301	DEPP1
14	12414	DLL4
14	12288	ELK3
14	10531	GIMAP4
14	13502	GIMAP7
14	13197	GUCY1A1
14	6300	LBH
14	4116	LINC02185
14	13409	LINC02587
14	10899	LRATD2
14	3849	MPI
14	9404	MYLIP
14	5485	NMRK2
14	11250	PALM2AKAP2
14	8927	PLK2
14	12948	PPP1R16B
14	4179	SBK1
14	4986	SEPTIN4
14	7843	SNRK
14	1573	STN1
14	12636	TBX2
14	7785	TGFBR2
14	8278	TNFSF10
14	2914	VPS37B
14	5754	ZNF43
15	2407	A2M
15	5708	AC007192.1
15	5268	AC015878.1
15	1139	ACTN2
15	969	ADIPOR1
15	13463	AKAP9
15	4863	BECN1
15	1088	C1orf35
15	7907	CCDC71
15	30	CDK11B
15	3573	CKB
15	14	CPTP
15	6470	DCTN1
15	3514	DGLUCY
15	7258	FAM217B
15	8752	FBXW7
15	12699	FEM1A
15	5310	FHOD3
15	11977	FMO2
15	3506	FOXN3
15	3401	HSPA2
15	10009	INTS1
15	9711	KLHL31
15	8503	LIMCH1
15	13248	MEF2C
15	9332	MGAT1
15	4117	MRTFB
15	12262	NDUFA4L2
15	6034	NOSIP
15	1597	NRAP
15	7013	NSFL1C
15	12394	PACS2
15	6448	PAIP2B
15	9912	PHACTR2
15	984	PIK3C2B
15	5708	PIK3R2
15	5976	PPP5C
15	10753	PREX2
15	1198	PRKCQ
15	6035	PRR12
15	7153	RBL1
15	730	RFX5
15	3466	RPS6KL1
15	3658	RTF1
15	4562	SPAG7
15	8332	ST6GAL1
15	2646	STAC3
15	12675	TCF4
15	1357	TET1
15	2560	TFCP2
15	6994	THAP4
15	3601	TJP1
15	12693	TLE2
15	11529	TSPAN7
15	3819	UACA
15	8520	USP46
15	1981	VEGFB
15	4980	VEZF1
15	12310	XPO4
15	11361	ZER1
15	7234	ZFP64
16	12842	ADRA2B
16	571	AGL
16	1201	AL392086.2
16	370	AL451062.3
16	11235	AL592437.1
16	3373	ARID4A
16	11282	ASTN2
16	12551	ATP1B2
16	8334	BCL6
16	7030	C20orf27
16	13021	CARD10
16	12012	CD34
16	1711	CDKN1C
16	9667	CUL9
16	2682	DYRK2
16	11863	ECE1
16	3570	EIF5
16	1315	ERCC6
16	3733	FAM214A
16	10123	FKBP9
16	2179	FZD4
16	13468	GNG11
16	3691	GOLM2
16	12649	HID1
16	12517	IL34
16	7891	IP6K2
16	1263	JCAD
16	370	KDM4A
16	13399	KIF25
16	10383	KMT2E-AS1
16	1201	LINP1
16	11235	LOC107987107
16	8135	MGLL
16	8854	MYO10
16	9272	NEURL1B
16	206	PDIK1L
16	10807	PDP1
16	10298	PON2
16	10393	PRKAR2B
16	9651	PRPH2
16	12183	PRSS23
16	11564	RBM3
16	11849	RBP7
16	9979	RPS6KA2
16	382	RPS8
16	1901	SERPING1
16	11950	SHE
16	1119	SIPA1L2
16	4547	SMTNL2
16	11338	ST6GALNAC6
16	3497	STON2
16	7590	TAB1
16	1368	TSPAN15
16	4858	TUBG2
16	5808	U2AF1L4
16	6115	ZNF628
17	9204	ABLIM3
17	9205	AFAP1L1
17	8501	APBB2
17	5707	ARRDC2
17	12547	BCL6B
17	12990	CLDN5
17	1385	DDIT4
17	12753	DYRK1B
17	11890	GJA4
17	13408	ICA1
17	12915	INPP5D
17	10120	KBTBD2
17	1495	LCOR
17	13142	LDB2
17	959	LMOD1
17	2026	MAP3K11
17	11834	MTATP6P1
17	10892	MTSS1
17	12979	MX1
17	3388	PRKCH
17	12779	RASIP1
17	11333	SH2D3C
17	13514	SOX7
17	12241	TAMALIN
17	651	TBX15
17	13380	TRDN
17	5390	TSHZ1
17	4993	YPEL2
18	10713	AC064807.1
18	13176	ADH1C
18	11525	AF241726.2
18	389	AL451136.1
18	10835	ANKRD46
18	5233	ARHGAP28
18	12318	C1QTNF9
18	8456	CD38
18	213	CEP85
18	751	CHTOP
18	9247	CNOT8
18	4817	CSF3
18	2661	CTDSP2
18	9273	DUSP1
18	1052	DUSP10
18	11120	FAM189A2
18	11169	GADD45G
18	8343	HES1
18	9402	JARID2
18	3785	KBTBD13
18	12901	KCNE4
18	6407	LGALSL
18	12953	LINC01754
18	2131	LIPT2
18	12903	LOC646736
18	1534	LZTS2
18	7271	MIR1-1HG
18	3294	NFKBIA
18	8744	NR3C2
18	8030	PDZRN3
18	7523	PIK3IP1
18	8667	PITX2
18	8666	PITX2
18	7101	PLAGL2
18	11525	PRRG1
18	12146	PTGDR2
18	5136	SEC14L1
18	3856	SIN3A
18	3382	SIX1
18	11902	SLC1A7
18	9943	SYNE1
18	10679	TACC1
18	6561	TBC1D8
18	7609	TEF
18	7610	TEF
18	389	TESK2
18	2514	TMEM106C
18	8754	TMEM131L
18	10897	TRIB1
18	7668	TUBGCP6
18	674	TXNIP
18	6591	ZC3H6
18	5874	ZFP36
19	9535	ABHD16A
19	9203	ABLIM3
19	10181	AC005153.1
19	2351	ADIPOR2
19	11233	AL158070.2
19	8500	APBB2
19	1716	ART1
19	11390	ASS1
19	2905	BCL7A
19	5700	BST2
19	10070	CDCA7L
19	11875	CEP85
19	10506	CLCN1
19	2689	CPM
19	902	CRYZL2P
19	6009	DBP
19	2238	DIXDC1
19	5969	DMPK
19	5883	DYRK1B
19	94	EXOSC10
19	8002	FAM107A
19	7055	FLRT3
19	6365	FOXN2
19	13405	FSCN1
19	13561	GPIHBP1
19	5096	GRB2
19	4883	HDAC5
19	10066	HDAC9
19	10067	HDAC9
19	9569	HLA-DMA
19	9568	HLA-DMB
19	7536	HMGXB4
19	10095	HOXA9
19	13416	INMT
19	13416	INMT-MINDY4
19	8112	KALRN
19	11125	KLF9
19	3199	KLHL33
19	1538	LBX1
19	1744	LMO1
19	10433	LMOD2
19	6661	LRP1B
19	13560	LY6E
19	4430	MAF
19	13077	MAGI1
19	7508	MTMR3
19	8401	MXD4
19	7771	NR1D2
19	65	PER3
19	8668	PITX2
19	1552	PITX3
19	7759	PLCL2
19	10711	PPDPFL
19	13105	PPP2R3A
19	6940	PTMA
19	13690	PWWP3B
19	13267	REEP2
19	13615	RGS3
19	8897	SELENOP
19	2509	SLC38A2
19	1585	SMC3
19	7195	SNX21
19	982	SOX13
19	7976	STIMATE
19	11233	TAL2
19	650	TBX15
19	645	TENT5C
19	7724	TIMP4
19	4151	TMEM159
19	9697	TNFRSF21
19	5140	TNRC6C
19	2847	TPCN1
19	11682	TSC22D3
19	2147	TSKU
19	8077	USF3
19	12313	XPO4
19	6850	ZDBF2
19	6663	ZEB2
20	12639	ACE
20	8608	AFF1
20	9862	AL365259.1
20	12665	AP001099.1
20	12665	AP001099.1
20	4884	ASB16
20	978	ATP2B4
20	12711	CARM1
20	9231	CCDC69
20	9314	CLK4
20	13258	CTXN3
20	9129	CXCL14
20	9403	DTNBP1
20	1806	E2F8
20	6949	EFHD1
20	13368	FAM162B
20	9497	HLA-E
20	12108	IGF2
20	6924	IRS1
20	6733	ITGA6
20	13306	KIF13A
20	10551	KMT2C
20	10020	LFNG
20	9862	LOC105377986
20	8817	LRRC14B
20	4555	MINK1
20	10351	MOSPD3
20	5280	OSBPL1A
20	1589	PDCD4
20	4087	PPL
20	9075	PRR16
20	11410	RALGDS
20	869	RCSD1
20	3053	RGCC
20	3537	SERPINA5
20	1319	SGMS1
20	1377	SGPL1
20	2512	SLC48A1
20	12469	SLC9A3R2
20	4005	TMEM204
20	5117	UBALD2
20	7172	ZHX3
21	7183	ADA
21	5245	APCDD1
21	2422	APOLD1
21	13417	AQP1
21	10299	ASB4
21	5038	AXIN2
21	2459	BHLHE41
21	976	BTG2
21	1099	CCSAP
21	5071	CDC42EP4
21	7228	CEBPB
21	10706	CEBPD
21	7417	CECR2
21	911	CEP350
21	9849	CEP85L
21	701	CIART
21	7603	EP300
21	5917	ERF
21	9811	FOXO3
21	9812	FOXO3
21	6833	FZD7
21	8730	GAB1
21	8729	GAB1
21	8729	GAB1
21	4523	HIC1
21	9908	HIVEP2
21	4966	HLF
21	1127	IRF2BP2
21	3609	KLF13
21	8127	KLF15
21	11124	KLF9
21	10384	KMT2E
21	2699	LGR5
21	671	LIX1L
21	13515	LONRF1
21	197	MACO1
21	709	MCL1
21	11531	MID1IP1
21	11532	MID1IP1
21	11321	MVB12B
21	7212	NCOA3
21	3834	NEO1
21	1242	OTUD1
21	10300	PDK4
21	4627	PER1
21	4626	PER1
21	6973	PER2
21	1197	PFKFB3
21	3467	PGF
21	9728	PHF3
21	10193	PHKG1
21	8952	PIK3R1
21	11994	PKP1
21	5762	PLEKHF1
21	6012	PPP1R15A
21	4168	RBBP6
21	9032	RGMB
21	6239	RHOB
21	1336	RHOBTB1
21	8723	RNF150
21	9815	SESN1
21	5317	SETBP1
21	9091	SLC12A2
21	9226	SMIM3
21	4545	SPNS2
21	4942	SPOP
21	11681	TSC22D3
21	2296	USP2
21	2861	VSIG10
21	1562	WBP1L

## Sheet: Enriched TFs
Gene name	Gene ID	C1 sign	C2 sign	C3 sign	C4 sign	C5 sign	C6 sign	C7 sign	C8 sign	C9 sign	C10 sign	C11 sign	C12 sign	C13 sign	C14 sign	C15 sign	C16 sign	C17 sign	C18 sign	C19 sign	C20 sign	C21 sign	C1 Adj.site FE	C2 Adj.site FE	C3 Adj.site FE	C4 Adj.site FE	C5 Adj.site FE	C6 Adj.site FE	C7 Adj.site FE	C8 Adj.site FE	C9 Adj.site FE	C10 Adj.site FE	C11 Adj.site FE	C12 Adj.site FE	C13 Adj.site FE	C14 Adj.site FE	C15 Adj.site FE	C16 Adj.site FE	C17 Adj.site FE	C18 Adj.site FE	C19 Adj.site FE	C20 Adj.site FE	C21 Adj.site FE	C1 FDR Bin. test	C2 FDR Bin. test	C3 FDR Bin. test	C4 FDR Bin. test	C5 FDR Bin. test	C6 FDR Bin. test
CDX1	ENSG00000113722																					+	0.557618	1.89764	1.4693	1.76439	0.846976	0.938025	0.623509	0.727532	0.741502	0.529731	0.758114	0.692559	0.840399	0.960343	1.34142	1.23754	0.502668	0.682897	1.3455	0.516975	1.60952	1	7.36903e-05	0.000270927	0.0004923	0.00143371	6.06845e-05
DUX4	ENSG00000260596			+																			0.613483	0.758512	1.27615	1.66898	1.47461	1.29714	0.649644	0.734721	0.722403	0.543424	0.754447	0.658665	0.990885	1.15321	0.707715	1.13098	0.491668	0.68284	1.2069	0.578327	0.735533	0.441285	1	7.03643e-06	4.95358e-08	0.000545005	3.33738e-08
HOXC10	ENSG00000180818																		+				0.551314	1.37542	0.935187	1.82714	0.930743	0.994045	0.628695	0.729128	0.7849	0.53828	0.757054	0.680942	0.816792	0.763002	0.857549	0.659245	0.477157	0.672385	1.1043	0.535595	1.17545	1	0.00223446	0.00223985	0.000275843	0.00210064	9.62669e-05
PITX2	ENSG00000164093		+					+											+				0.609315	0.757376	0.73441	1.64537	0.852115	0.923411	0.660049	0.742533	0.688792	0.610174	0.772935	1.22656	0.886146	0.573105	0.682944	0.673388	0.529099	0.702775	0.890573	0.580286	0.713005	0.500588	1	0.792528	0.000224095	0.00132046	0.000718309
ZBTB6	ENSG00000186130		+	+																			0.599702	1.01216	0.747671	1.95452	0.7379	1.0108	0.860963	0.805663	0.722492	0.903314	0.798759	0.67352	0.796212	0.586134	0.6823	0.879079	0.570271	0.733455	0.85675	1.2121	1.04205	0.728096	0.00420966	0.418293	0.000330348	0.0863089	3.26448e-06
ZNF117	ENSG00000152926		+	+																			0.65449	1.2096	0.847491	2.02581	0.725778	0.773112	0.892804	0.846154	0.67212	1.0077	0.844506	0.704875	0.773554	0.713628	1.50735	1.2732	0.711182	0.658073	0.981152	0.665642	1.03174	0.0145528	0.000841311	0.000909666	4.00374e-05	0.249419	0.000888479
ZNF41	ENSG00000147124		+	+																			0.612433	0.754794	0.988128	2.12228	0.747934	0.770115	0.644729	0.757273	0.684266	0.597659	0.748601	0.679796	0.82786	0.781603	0.669798	0.683782	0.548618	0.725451	1.27091	0.590532	0.738709	0.449504	1	0.00119726	0.00027475	0.0263472	0.00168139
ZNF679	ENSG00000197123		+	+																			0.617118	0.958036	0.830608	2.21212	0.734215	0.812198	0.99985	0.909549	0.707811	0.969053	0.96225	0.647173	0.795756	0.603218	0.735091	0.758908	0.616749	0.694598	0.905876	0.787162	0.958763	0.357546	0.00378901	0.00187174	2.40037e-05	0.12277	2.24537e-05
ABL1	ENSG00000097007		+																				0.547973	0.693603	0.6518	1.04368	0.745659	0.780755	0.57431	0.702254	0.693832	0.502343	0.724972	0.619794	0.778367	0.562511	0.673028	0.669526	0.48979	1.26307	1.76558	0.545145	2.58502	1	1	1	1.29911e-05	0.0352897	2.41795e-07
ARX	ENSG00000004848		+																				1.14328	0.754824	2.28784	1.119	1.32236	1.0578	0.619104	0.734825	0.789282	0.513925	0.754374	0.846315	1.49293	1.03374	0.986974	1.13485	0.494764	0.656177	1.66791	0.523601	0.712742	0.0060132	1	0.0001324	0.000782671	0.00125844	2.8101e-09
ASCL1	ENSG00000139352		+	+																			0.605024	0.7672	0.737903	0.720908	0.938128	0.668296	1.46143	0.84322	0.875854	0.769433	1.10847	0.67134	0.800208	0.961031	0.804987	0.701416	0.576281	1.99634	1.1327	1.03787	0.76923	0.59967	0.868392	0.700529	0.879134	0.000388245	0.250626
ASCL2	ENSG00000183734		+	+																			0.954463	1.74747	0.888233	0.722336	0.918594	0.646387	1.61828	0.924906	0.882298	1.02769	1.15073	0.681451	0.790004	0.965635	0.777423	0.981955	0.702051	1.92865	1.11257	0.96344	1.11521	0.00285286	0.000135489	3.84649e-06	0.837234	0.00046986	0.755479
ATF1	ENSG00000123268		+		+																		0.628843	2.06316	1.64913	1.17681	1.26822	0.813069	0.724239	1.27022	0.659616	0.675647	0.987644	1.11286	0.969651	0.566119	0.679466	0.650111	0.46488	0.673503	0.777452	0.584999	1.41376	0.182061	4.24584e-05	6.87278e-06	0.000575585	0.00126091	0.000517601
ATF2	ENSG00000115966		+	+																			1.08159	2.07211	1.74534	1.10061	1.3125	0.890086	0.708335	1.24621	0.655951	0.637174	0.943064	0.92107	0.913694	0.595309	0.670928	0.658647	0.467754	0.661188	1.27577	0.592339	1.05639	0.00735702	1.31144e-05	5.94922e-05	0.000315977	0.000916396	0.00146855
ATF3	ENSG00000162772		+																				0.652538	2.38967	1.87562	1.25839	1.23701	1.23974	0.71218	1.47557	0.747444	0.666131	1.08671	0.70861	0.926453	0.599207	0.669582	0.658089	0.507685	0.700224	1.49642	0.622092	1.33532	0.0174643	3.5308e-06	0.000126451	1.02743e-05	0.00067644	0.000173117
ATF4	ENSG00000128272		+	+					+														0.613	2.4393	1.85843	0.971458	1.27113	0.864489	0.695896	1.38094	0.670994	0.625522	0.949352	0.848341	0.933657	0.595182	0.67555	0.649673	0.507562	0.67289	1.61353	0.576959	1.34051	0.438713	9.8479e-08	0.000413604	0.00288141	0.00224213	0.00174902
ATF6	ENSG00000118217		+	+																			0.603215	2.30357	1.52714	0.923247	1.26194	0.727597	0.731773	1.57899	0.668703	0.700493	0.989937	0.89718	0.881252	0.557131	0.713557	0.656442	0.49656	0.667778	0.707199	0.616527	1.32027	0.651712	2.36449e-06	1.81322e-05	0.00173101	0.000318927	0.00151905
ATF6B	ENSG00000213676		+																				0.606347	2.1741	1.61734	0.71681	1.18761	0.634335	0.739659	1.57765	0.691659	0.760964	0.936036	0.800195	0.836005	0.51928	0.707485	0.664229	0.519121	0.857758	0.690491	0.647192	1.31001	0.575084	3.40329e-06	5.33734e-05	0.971612	0.00300924	1
ATF7	ENSG00000170653		+	+																			1.06791	2.34561	1.70423	1.00013	1.56613	0.874841	0.653605	1.30399	0.652669	0.55366	0.77666	0.697713	0.90572	0.593347	0.646694	0.615492	0.404669	0.606266	1.11406	0.491931	1.30797	0.00727397	6.80712e-06	7.85783e-05	0.000429102	0.000372315	0.00178675
BATF3	ENSG00000123685		+	+																			0.593469	2.91291	1.62183	0.94033	1.19721	1.02951	0.679594	1.33309	0.69671	0.613212	0.778697	0.803535	0.89879	0.612404	0.682622	0.671168	0.475579	0.677485	1.0716	0.5675	1.31887	0.865814	5.02211e-07	0.000110964	0.00180245	0.00336895	7.44493e-07
CDX2	ENSG00000165556												+										0.596735	1.82327	1.58082	1.20024	1.41563	1.32459	0.638616	0.742127	0.735109	0.572658	0.774568	0.708987	0.875347	0.850961	0.707174	1.08655	0.495169	0.686192	1.10464	0.523482	1.41845	0.783258	0.00108062	0.00133988	0.00212223	0.00260217	0.000876725
CPEB1	ENSG00000214575																			+			0.536536	1.85607	0.894343	1.38755	0.880925	0.953498	0.603546	0.707928	0.701653	0.513189	0.725494	0.64205	0.780899	0.776061	0.718268	0.645749	0.499903	0.643689	1.01418	0.497532	1.09713	1	0.00017835	0.0030087	2.95218e-09	0.00306102	0.00102423
CREB1	ENSG00000118260						+																0.915706	2.37218	1.72252	1.21933	1.43114	1.18206	0.753796	1.88188	0.698872	0.743122	1.05923	0.994401	0.89532	0.577072	0.703007	0.692649	0.521639	0.74269	0.780965	0.672211	1.23373	0.00738784	3.77179e-05	0.000109456	0.000762271	0.000350947	0.00168777
CREB3	ENSG00000107175																			+			0.621314	2.08391	1.82074	0.906376	1.28076	0.695633	0.792423	1.34424	0.698949	0.866462	1.33265	1.27003	0.875354	0.602328	0.698871	0.772893	0.56723	0.728486	0.717537	0.954952	1.34064	0.284496	5.95654e-06	2.03563e-06	0.000509965	0.00188482	0.0181585
CREB3L4	ENSG00000143578																			+			0.998807	1.97993	1.46949	0.953852	0.727668	0.667338	0.714738	1.22474	0.648754	0.713681	0.812145	0.685029	0.85297	0.535686	0.721766	0.694727	0.523524	0.905822	0.714865	0.621783	1.26467	0.00711783	1.16364e-05	8.13456e-05	0.0017467	0.216102	0.266862
CREB5	ENSG00000146592					+													+				1.23145	2.3862	1.90506	0.965493	1.38382	0.831122	0.658051	1.19554	0.656425	0.563982	0.778938	0.678203	0.938512	0.598819	0.648587	0.614149	0.420573	0.616923	1.13806	0.511424	1.23824	0.00451951	3.60372e-05	6.11805e-06	0.00199762	0.000852052	0.000360262
CREM	ENSG00000095794												+										0.613134	2.45837	1.64033	1.02091	1.39466	0.790915	0.692227	1.19295	0.67464	0.644974	0.966248	0.700723	0.908767	0.564683	0.663092	0.662153	0.468577	0.664454	0.72238	0.598991	1.21901	0.427998	3.96912e-06	0.000142534	0.00224949	0.000664387	0.00160898
CRX	ENSG00000105392			+																			0.585246	0.755349	0.890545	1.26068	0.868061	0.960786	0.666749	0.756756	0.688473	0.618322	0.783591	1.82673	0.933366	0.699395	0.675341	0.670007	0.516017	0.673954	1.19891	0.594807	0.701113	0.991459	1	9.82253e-05	0.000797307	4.21468e-07	0.00141387
CUX1	ENSG00000257923				+																		0.877508	0.720993	1.01659	1.0547	1.38043	1.00579	0.626424	1.29892	1.47514	0.572856	0.77582	0.836828	1.0098	0.816742	0.885845	1.44653	0.49767	0.674016	2.08194	0.589089	0.69993	0.00547872	1	0.000236485	0.000194752	0.00220454	3.31107e-12
DBP	ENSG00000105516											+											0.582227	1.12985	1.61627	1.16971	0.964306	1.9215	0.679799	0.760778	1.03242	0.613114	0.752078	0.675839	1.07408	0.66372	0.6856	0.785512	0.508977	0.817139	2.01327	0.633873	0.693738	1	0.00366396	0.000573291	1.11028e-05	0.00185008	0.000183561
DMRT1	ENSG00000137090											+											0.770848	0.737	0.712852	1.23146	0.741001	0.780874	0.714751	0.803843	0.668921	0.65058	0.812014	0.671877	0.786218	0.534855	0.670348	0.637444	0.511631	0.708329	1.79601	0.653788	0.727099	0.00621635	1	1	0.00259797	0.0615365	0.00209223
DMRT3	ENSG00000064218											+											0.616973	0.700172	0.717723	0.782901	1.28224	0.863904	0.685027	0.766745	0.697087	0.60135	0.762974	0.650706	0.830831	0.564219	0.673957	0.629549	0.478844	0.708747	1.88807	0.585175	0.720081	0.367718	1	1	0.0014842	0.0030269	0.000124471
DPF1	ENSG00000011332			+										+									0.575779	0.696109	0.736659	0.927484	1.74668	0.753735	0.610653	0.725502	0.686946	0.563562	0.735855	0.684906	0.863069	1.00501	0.683961	0.660974	0.476708	1.68198	1.04509	0.523231	0.674265	1	1	0.73619	4.98243e-05	9.09813e-05	0.000647354
DPRX	ENSG00000204595		+																				0.570185	0.735585	0.982786	0.92426	1.01516	0.988706	0.648671	0.743371	0.695264	0.558806	0.774254	1.77792	0.910759	0.605018	0.680064	0.832905	0.508401	0.643284	1.04629	0.568026	0.715093	1	1	0.000276782	0.000685759	1.58625e-05	4.73119e-05
DRGX	ENSG00000165606		+									+											1.13696	0.728791	2.49853	1.04354	1.14137	1.0727	0.605051	0.737109	0.716581	0.517908	0.760183	0.677609	0.986223	1.07141	0.930448	1.24286	0.475242	0.646015	1.74999	0.523373	0.714596	0.00418705	1	4.78311e-05	0.0028879	0.00109598	1.11908e-05
EGR3	ENSG00000179388		+									+											0.709878	1.30248	1.34146	0.703431	0.747294	0.61511	1.06134	1.22214	0.636521	1.31302	1.64521	0.720662	1.10763	0.602752	0.96481	1.16452	0.77228	0.736492	0.69122	0.846941	1.3478	0.00731658	2.51528e-05	0.00279204	1	0.0283593	1
ESR1	ENSG00000091831		+	+																			0.700593	0.774128	0.943149	0.702904	0.844738	1.13606	0.79059	1.29723	0.707878	0.86631	1.8206	1.13328	1.11494	0.565854	0.6993	0.941352	0.488523	0.895753	1.1425	0.656545	0.793732	0.00385185	0.542035	0.00313599	1	0.0032686	0.000573349
ESR2	ENSG00000140009									+													0.748212	0.845383	0.788428	0.731174	0.822562	0.64249	0.836545	1.24865	0.722019	0.924389	1.91316	0.698827	0.80466	0.561281	0.719691	0.965633	0.532616	0.723637	0.736697	0.745213	0.886232	0.00547872	4.44512e-05	0.00337414	0.567622	0.00186248	0.832476
ESRRA	ENSG00000173153																					+	0.778709	0.788326	1.60054	0.741609	0.735454	0.717305	0.722255	0.805662	0.883675	0.697917	0.810715	0.708899	2.02809	0.579819	0.715322	0.668029	0.51103	0.700373	0.870389	0.683899	0.762549	0.00738784	0.114437	0.000407855	0.270338	0.111667	0.00117422
FOS	ENSG00000170345																			+			0.813122	2.68504	1.63672	0.992695	1.26749	1.0063	0.690269	1.34241	0.696234	0.631355	1.96752	0.908481	0.904368	0.593004	0.93919	0.6832	0.530863	0.71733	1.00595	0.609073	1.38167	0.00512898	1.42201e-06	1.74734e-05	0.000468929	0.000812242	0.00152227
FOSB	ENSG00000125740		+																+				0.638239	2.37084	1.58918	0.92639	1.27894	0.853893	0.692467	1.36971	0.681297	0.612081	2.01534	0.70361	0.89675	0.588721	0.65276	0.653565	0.498514	0.692664	1.01849	0.585932	1.30438	0.08338	2.47234e-06	6.33202e-06	0.0016463	0.000559616	0.00198861
FOSL1	ENSG00000175592																		+				1.02083	2.47478	1.53102	0.838868	1.35553	0.971419	0.70673	1.33782	0.695779	0.623566	2.29499	0.691059	0.841079	0.702551	0.684455	0.677475	0.526679	0.716878	1.03572	0.612772	1.25734	0.00530909	2.31553e-06	3.05359e-06	0.000904264	0.0024632	0.0022357
FOSL2	ENSG00000075426																			+			0.645439	2.14763	1.78149	0.929475	1.31694	0.837515	0.703456	1.33224	0.69002	0.631223	2.09715	0.668478	0.895881	0.867122	0.681413	0.653914	0.521941	0.714367	1.00803	0.612014	1.39664	0.0415337	3.99376e-06	1.15364e-05	0.0016084	0.00130695	1.99225e-05
FOXA1	ENSG00000129514																					+	0.570766	0.737638	0.75361	1.39631	1.02537	1.2492	0.61432	0.709153	1.74356	0.570146	0.751074	0.695727	0.838438	0.758072	0.711043	0.669624	0.497569	1.19631	1.31454	0.563568	1.12404	1	1	0.27529	0.000319717	0.00213972	0.00063657
FOXA3	ENSG00000170608					+														+			0.56926	0.738374	0.750749	1.27924	0.787181	1.07175	0.608741	0.693812	1.46634	0.557701	0.739832	0.681309	0.846209	0.746184	0.696877	0.675462	0.503121	0.687847	1.21838	0.554303	1.59947	1	1	0.338975	2.47978e-07	0.00165933	0.00229776
FOXD2	ENSG00000186564																		+				0.560668	1.01909	0.750602	1.35791	0.770715	1.13082	0.617838	0.707919	0.738958	0.588045	0.754665	0.679502	0.814399	0.760001	0.700091	0.683868	0.51344	0.721225	2.59643	0.571313	1.03712	1	0.0023822	0.344278	3.82587e-05	0.00193381	0.00107863
FOXL1	ENSG00000176678												+										0.545685	1.51214	0.746609	1.76263	1.35382	1.14551	0.596851	0.703281	0.773784	0.535597	0.731492	0.635763	0.804083	0.769121	0.762463	0.690513	0.497898	1.69838	1.2521	0.551516	1.52794	1	0.00283827	0.441596	2.01773e-07	0.000660287	1.02112e-05
FOXN2	ENSG00000170802		+																				0.591643	0.834374	0.725204	1.00088	0.788945	1.02143	0.957041	0.910867	1.253	1.03565	0.84924	0.674868	0.808169	0.647412	0.701553	0.644076	0.55561	1.76321	1.06179	0.732185	1.18096	0.905339	0.00169917	0.97116	1.31907e-05	0.00221935	2.19001e-05
FOXO1	ENSG00000150907			+																			0.733871	1.06532	0.740106	1.3816	0.922415	1.0191	1.03309	0.794291	0.719276	0.804343	0.815876	0.784555	0.858924	0.899919	1.08089	0.713273	0.544555	1.29831	2.08608	0.670042	1.43669	0.00547872	2.61057e-05	0.637697	1.5323e-09	0.00221784	0.00186251
FOXO3	ENSG00000118689							+															1.11302	1.05083	0.784286	1.41897	0.767503	1.05042	0.905555	0.913001	0.738881	1.09397	0.942583	0.778616	0.803197	0.802551	0.76448	0.743417	0.631597	0.94453	1.09075	0.715464	1.53095	0.00571771	0.00277618	0.00351788	1.94028e-06	0.00204649	0.00117965
FOXP1	ENSG00000114861							+															0.565516	1.23605	0.721367	1.90577	1.68503	1.50645	0.597511	1.31745	0.814754	0.548575	0.738587	0.641668	0.810033	0.828691	0.934383	1.22773	0.517737	1.11331	1.81944	0.545309	1.2767	1	8.75763e-05	1	8.67595e-08	0.000911048	1.62837e-06
GATA2	ENSG00000179348																					+	0.609909	0.742773	0.819814	0.905595	1.62973	1.20427	0.661453	0.935057	0.754849	0.600754	0.76858	0.692635	0.878939	0.749218	0.686536	0.688989	0.539583	1.71417	0.982134	0.600378	0.711704	0.515119	1	0.00174056	0.000962135	0.0018268	0.00192206
GSC	ENSG00000133937						+																0.57732	0.737839	0.877879	0.919458	0.895541	1.04282	0.63598	0.734896	0.686818	0.578611	0.758897	1.72624	0.937432	0.734077	0.658978	0.674183	0.49674	0.631559	0.935467	0.55207	0.696563	1	1	0.000158137	0.00105979	1.84914e-05	0.00213081
GTF2B	ENSG00000137947			+																			0.600826	1.82535	0.751387	0.978911	0.792956	1.06379	0.662944	0.735828	0.761152	0.564711	0.732367	0.656328	0.811283	0.757571	0.678897	0.654253	0.523337	0.703728	0.971353	0.528097	0.837183	0.696348	0.00107328	0.318213	0.00103096	0.00330185	0.000364888
HDX	ENSG00000165259				+																		0.605015	0.713321	1.56868	0.778538	0.782093	0.859214	0.610166	0.744622	0.713684	0.557728	0.755715	0.671666	0.832355	1.31124	0.6493	0.669445	0.478242	0.656625	0.970742	0.550913	0.701032	0.619546	1	0.0021244	0.0019421	0.00330535	0.0018949
HEY1	ENSG00000164683		+																				0.582658	0.879636	0.729678	0.941545	0.72754	0.612979	1.65092	1.25607	0.655126	0.817419	0.970553	0.743632	0.780634	0.501064	0.830262	0.681249	0.611529	1.1475	0.712385	0.747008	1.28469	1	0.00377048	0.88673	0.000940482	0.217229	1
HEY2	ENSG00000135547		+																			+	0.567928	0.850067	0.718886	0.925293	0.725648	0.605809	1.63639	1.29032	0.649421	0.778386	0.95317	0.743076	0.786775	0.494118	0.832841	0.673792	0.594845	1.13505	0.679373	0.728412	1.21742	1	0.00253579	1	0.000544366	0.24862	1
HIF1A	ENSG00000100644			+																			0.622821	0.804684	0.733421	0.716241	0.703239	0.659866	0.771847	1.15448	0.655536	0.764668	0.99196	0.715575	0.86366	0.530974	0.776133	0.685624	0.546262	0.87991	0.729267	0.679031	1.87798	0.260244	0.00662371	0.816601	0.983798	0.729253	0.41502
HLF	ENSG00000108924			+																			0.593565	1.37534	1.47553	1.0171	0.800077	1.79661	0.628355	0.729488	1.22452	0.547496	0.751288	0.664274	1.11136	0.805391	0.684356	0.646346	0.489907	0.648215	1.71496	0.541214	0.704711	0.860708	0.000227382	0.00103597	0.000654108	3.6626e-05	4.49486e-06
HNF4A	ENSG00000101076		+																				0.747723	0.785406	1.71834	0.748902	0.799564	1.1478	0.702416	0.809804	1.20335	0.688871	0.820892	0.716793	1.19516	0.589865	0.697084	0.677854	0.536434	0.804647	0.846075	0.702185	0.750463	0.00161223	0.167632	0.0012721	0.136377	0.00110677	0.00116977
HOXD10	ENSG00000128710																			+			0.57176	1.54406	0.964973	1.51868	1.15427	1.18159	0.60701	0.731761	0.748301	0.535535	0.751398	0.679374	0.833083	0.946885	0.709396	0.671047	0.492746	0.676554	1.31967	0.530222	1.17639	1	0.00316067	0.000133885	5.68776e-11	0.00103173	0.00112112
HOXD13	ENSG00000128714		+	+																			0.612217	1.60146	1.05718	1.36119	1.2096	1.03209	0.633284	0.745432	0.761233	0.576293	0.750721	0.671956	0.818613	0.849492	0.724004	0.694253	0.488385	0.685179	1.28538	0.557502	1.53973	0.451459	0.00251242	0.00249251	0.00180225	0.00216115	0.00218177
HSF1	ENSG00000185122		+																				0.62096	0.800829	4.37938	1.42969	0.713846	0.799654	0.713263	0.788365	0.701969	0.671339	0.792798	0.773647	0.808876	0.580414	0.689526	0.655062	0.529925	0.707276	0.731397	0.752251	0.745922	0.300466	0.0149893	1.82354e-08	0.00179905	0.495817	0.00221566
HSF2	ENSG00000025156		+	+																			0.633459	0.798698	3.63275	0.820306	0.713376	0.951352	0.71041	0.791566	0.69549	0.673221	0.799167	0.670946	0.815529	0.567585	0.689337	0.653012	0.524707	0.71238	0.753438	0.75885	0.75093	0.132206	0.0223118	1.24861e-07	0.00117743	0.507564	0.00107371
IRF3	ENSG00000126456		+	+																			0.754627	1.89928	1.11745	1.11065	0.683684	1.00272	0.687956	0.757605	0.703754	0.65	0.753338	0.688022	0.99215	0.639911	0.68963	0.650723	0.517345	0.671159	0.968659	0.593965	0.735724	0.00749793	0.000199078	0.00124238	0.000416728	1	0.000918464
ISX	ENSG00000175329								+														0.568586	0.741857	1.26909	1.21391	1.01015	1.27918	0.666801	0.725381	0.705595	0.54525	0.749376	0.813001	1.09446	1.01581	0.679497	1.49192	0.492778	0.659101	2.13038	0.553491	0.699912	1	1	0.00319271	9.97796e-06	0.00304719	6.08967e-06
JDP2	ENSG00000140044											+											0.783097	2.61258	1.85123	0.932843	1.26548	1.07112	0.686401	1.31793	0.843204	0.602463	1.96752	1.40115	0.907106	0.640129	0.680459	0.658756	0.533433	0.707777	1.14991	0.612279	1.43816	0.00732708	1.53237e-05	1.87046e-05	0.00300297	0.000825115	0.0001898
JUN	ENSG00000177606											+											0.924231	2.80952	1.58219	0.977222	1.40993	0.85068	0.689257	1.33421	0.685725	0.622271	2.00305	0.882256	0.9088	0.772904	0.667327	0.657065	0.499185	0.708749	1.00433	0.615365	1.32243	0.00319944	1.43894e-06	0.000101301	0.00127259	0.000247554	0.00122255
JUNB	ENSG00000171223								+														0.685861	2.83353	1.79243	1.01988	1.33838	0.917582	0.701704	1.25916	0.697923	0.629213	1.99416	0.690433	0.885784	0.595436	0.667439	0.657406	0.502762	0.701026	1.21585	0.59009	1.2488	0.00732708	7.2109e-07	7.19532e-05	0.000145246	0.000995971	0.000487508
JUND	ENSG00000130522		+								+												0.961146	2.7462	1.73268	0.895599	1.2656	0.880402	0.68928	1.28966	0.697623	0.6268	1.93749	0.975597	0.925651	0.662686	0.664467	0.661641	0.514216	0.6915	1.43238	0.586345	1.22781	0.00654982	1.0975e-07	2.76448e-05	0.00196094	0.00259566	0.00106944
KLF15	ENSG00000163884									+										+		+	0.928554	1.44869	0.913299	0.709246	0.804363	0.607253	0.944937	1.65562	0.644878	1.60714	1.06611	0.712963	1.14211	0.708603	1.0734	1.58687	0.790857	0.711235	0.666259	0.82497	1.37827	3.29327e-05	0.00117998	3.27388e-07	1	0.00343366	1
KLF3	ENSG00000109787									+										+			1.07147	1.38951	0.88249	0.696073	0.743266	0.602269	0.91076	0.982933	0.695122	1.00502	1.6501	0.67954	0.741104	0.673747	1.07658	1.20523	0.822215	0.728793	0.682757	0.780036	1.26962	0.00510837	0.00243907	0.00350523	1	0.0467815	1
MAF	ENSG00000178573									+										+		+	0.737558	1.43231	0.754905	1.3231	0.957576	1.0695	0.889425	1.32021	0.851513	0.862491	1.81607	0.683022	0.784778	0.594536	0.720924	0.716557	0.559424	1.19776	0.893026	1.27305	0.979858	0.00270768	0.00274638	0.240732	2.09817e-05	0.00172636	0.000536856
MAX	ENSG00000125952								+														0.852834	0.823968	0.754802	0.73546	1.09958	0.726816	1.36085	1.7629	0.687022	0.740839	1.07709	0.722119	0.805038	0.55291	0.819303	0.698198	0.570156	1.09638	1.27509	0.76523	1.13255	0.00621635	0.000797004	0.240732	0.426946	0.00153143	0.00206616
MAZ	ENSG00000103495			+																			0.967112	1.96247	0.985009	0.676987	0.838314	0.611845	1.19071	1.6279	0.654966	1.83688	1.31537	0.897846	0.731944	0.77812	1.17391	2.39375	0.820359	0.695686	0.678946	1.29659	2.08086	0.0020705	6.8863e-06	0.000770242	1	0.00130431	1
MEF2A	ENSG00000068305																		+				0.55221	1.19839	1.31073	1.23488	1.14807	1.20343	0.606821	1.2503	1.76668	0.5278	0.736569	0.652969	0.810658	1.14216	1.37776	1.16305	0.521224	0.678171	2.42355	0.528325	1.76465	1	0.00013946	0.00125582	8.14048e-07	0.00240381	0.000200196
MEF2B	ENSG00000213999		+																				0.622949	0.847723	1.81815	0.910949	1.29668	0.89658	0.809792	0.830398	1.62123	0.767313	0.857422	0.667863	0.849594	0.679337	0.703934	0.713849	0.53986	0.707132	2.23982	0.712861	1.43267	0.270956	4.48422e-06	0.00027901	0.00278336	0.000356617	0.00171471
MEF2D	ENSG00000116604																			+			0.607658	1.12064	1.46057	1.15566	1.47514	1.25131	0.704788	0.761653	2.01169	0.659419	0.788835	0.649288	0.806041	1.05048	1.13116	0.697889	0.498627	0.691587	2.73178	0.632296	1.80183	0.541593	0.00333667	0.000782709	1.1204e-06	0.00250138	0.000735283
MGA	ENSG00000174197			+																			0.728559	1.23278	0.728111	0.7534	0.742819	0.854632	0.7266	1.56603	0.782347	0.691158	0.808961	0.69733	0.79255	0.583923	0.675156	0.654178	0.649961	1.00135	1.34563	0.60254	1.49322	0.00232236	0.00229159	0.920289	0.0847389	0.0519658	6.41669e-06
MIXL1	ENSG00000185155			+																			0.599833	0.729279	1.6048	1.12529	1.22223	1.13666	0.613249	0.743933	0.72028	0.509621	0.759791	0.699336	1.01617	1.04212	1.25652	1.19693	0.486636	0.636227	1.9501	0.523958	0.720536	0.716878	1	0.000398126	0.000120581	0.00012626	5.22686e-05
MSC	ENSG00000178860		+									+											0.633239	0.740817	1.4527	0.781124	1.48648	1.63518	1.32525	0.969477	1.13211	0.693133	1.17755	0.691385	1.37878	1.17667	0.830348	0.681869	0.796031	1.53279	1.55917	0.969112	0.745751	0.129593	1	0.00082354	0.00118541	0.000758495	2.19427e-10
MYNN	ENSG00000085274											+											0.563032	1.67143	0.738173	1.07731	0.746004	0.781419	0.668275	0.742402	0.682415	0.627622	0.75646	0.667363	0.777848	0.641629	0.682682	0.662914	0.507852	0.673236	0.952431	0.586519	0.721741	1	0.000828684	0.692635	0.000409208	0.0339768	2.75505e-05
NEUROD1	ENSG00000162992																			+			0.606833	0.746128	0.746236	0.797175	1.14291	1.36836	0.956523	0.808195	1.02078	0.760895	1.06008	0.691361	1.18262	0.587111	0.779166	0.70798	0.567987	1.46931	1.79409	1.06417	1.31234	0.582421	1	0.455223	0.000977343	0.00291321	4.69307e-07
NFATC1	ENSG00000131196		+																	+			1.00215	0.778438	1.54648	0.730136	0.776207	1.24511	0.678232	0.763394	0.767076	0.680739	0.776595	1.19966	1.25678	0.563071	0.670584	0.674816	0.532248	0.673798	0.778003	0.615572	0.742747	0.00373189	0.353588	0.0022891	0.601873	0.00324636	0.00174043
NFATC3	ENSG00000072736						+													+			1.01621	0.781538	1.75798	0.735864	0.743994	0.960902	0.671596	0.746633	0.714265	0.668543	0.788609	0.657163	0.867508	0.553362	0.664203	0.668982	0.570748	0.688193	0.733043	0.606773	0.730353	0.00419754	0.271389	0.00110673	0.417131	0.0441397	0.000147478
NFE2	ENSG00000123405					+																	1.09003	1.83951	1.07707	0.893588	1.16812	0.88925	0.728352	0.784074	0.707988	0.658179	2.12219	0.972335	0.839888	0.576363	0.682512	0.67346	0.521645	0.853125	0.976887	0.652326	0.733953	0.00497032	2.28225e-05	3.79183e-06	0.000600749	0.00104646	0.000647354
NFE2L2	ENSG00000116044					+																	0.806757	0.771095	1.07508	0.857907	0.894466	0.82687	0.737286	0.789018	0.717075	0.740138	1.81158	0.811021	0.809036	0.583912	0.700315	0.688744	0.550532	0.794277	0.932168	0.670357	0.764423	0.00408939	0.669795	0.00241321	0.000693819	4.13369e-05	0.00138317
NFIA	ENSG00000162599									+													0.697897	0.760586	0.734763	0.737448	1.85121	0.662181	0.736539	0.847197	0.951282	0.686137	0.794155	0.699324	0.903854	0.611006	0.671631	0.67917	0.539621	1.19142	1.64019	0.69013	0.723444	0.00324953	1	0.783914	0.374112	2.67505e-06	0.367611
NFIB	ENSG00000147862									+													0.862958	1.58509	0.805785	0.7008	1.76432	0.611964	0.987541	0.979642	0.746905	0.867949	0.878768	0.682504	1.29137	0.706131	0.752952	1.06621	0.567929	1.24664	1.72743	0.844191	0.964683	0.0040185	0.00127322	0.000364289	1	2.0882e-05	1
NFIL3	ENSG00000165030											+											1.29817	1.37619	1.36412	1.05119	1.09883	1.57647	0.626329	0.722117	0.696862	0.527499	0.749001	0.681435	0.80912	0.602099	0.681938	0.626287	0.459298	0.611472	3.03035	0.503521	0.678796	0.00338521	5.50758e-05	0.00167494	0.000128456	0.000706436	0.00018003
NFKB1	ENSG00000109320			+																			1.29398	1.19484	1.39733	0.709112	1.53968	0.663635	1.2824	0.846983	0.717332	0.753648	0.839223	0.671243	0.774926	0.572666	1.24832	0.703409	0.613193	1.04648	0.712145	1.48061	1.12117	0.00056157	0.00144271	0.00212567	1	0.000439626	0.334425
NFYA	ENSG00000001167			+																			0.638984	0.771722	0.744431	0.735319	1.7624	0.801318	0.672509	0.762039	0.714394	0.654793	0.764998	1.32702	1.2237	0.572613	0.689876	1.46687	0.492739	0.723923	0.909249	0.6303	0.73758	0.0871543	0.639787	0.508066	0.447685	8.26578e-05	0.00186825
NKX3-1	ENSG00000167034									+													0.621633	0.749172	0.768407	0.940428	0.807251	0.902272	0.674131	0.756062	1.68605	0.64417	0.762871	0.701325	0.810672	0.612306	0.661536	0.682975	0.537095	0.712166	1.03394	0.593955	0.72974	0.278619	1	0.047492	4.94364e-05	0.00262077	0.00191774
NKX3-2	ENSG00000109705		+																				0.623044	0.761351	0.743924	0.849908	0.735512	0.779536	0.685798	0.761786	1.93979	0.633708	0.768127	0.683364	0.805965	0.646188	0.658	0.68005	0.544047	0.707624	0.865209	0.604626	0.735227	0.254079	1	0.520536	0.000111756	0.109783	0.00139734
NR2F1	ENSG00000175745								+														0.848745	0.794833	1.30327	0.739438	0.824141	1.33004	0.747078	0.912656	0.724808	0.756921	2.20221	1.19223	1.00164	0.611106	0.719663	0.705362	0.548268	0.711877	0.824121	0.759286	0.783832	0.00732708	0.044131	0.00263341	0.330906	0.0023398	0.000473513
NR4A2	ENSG00000153234								+														1.0057	0.746209	1.89901	0.753616	0.899018	1.2231	0.713105	1.20643	0.789644	0.671432	0.905526	0.711041	1.20281	0.585952	0.687072	0.667317	0.505169	0.680828	0.86192	0.632937	0.727772	0.0068285	1	2.29885e-05	0.0766879	0.00250138	4.3299e-05
NR4A3	ENSG00000119508					+						+											0.588569	0.749085	1.56409	0.959692	1.24037	1.01805	0.623195	0.717375	0.712264	0.534694	0.74115	0.676301	0.794464	0.820398	0.672429	0.648259	0.481235	0.658958	1.46399	0.537171	0.721957	0.955473	1	0.00215242	0.000212316	0.00041423	9.65405e-08
ONECUT1	ENSG00000169856								+														0.618615	0.736867	0.910364	1.07389	1.42221	0.923445	0.638984	0.772783	1.51952	0.612705	0.747299	0.68201	1.05131	0.753962	0.663548	1.18715	0.511352	0.675015	1.4044	0.589409	0.70851	0.329246	1	0.00300285	0.00098823	0.00108948	0.000549471
PATZ1	ENSG00000100105								+														0.948318	1.8553	0.903495	0.682396	1.14503	0.606683	1.05028	1.027	0.634304	1.44615	1.18847	0.843654	1.35241	0.917414	1.02421	1.466	0.787797	0.67175	0.663548	0.890655	1.65259	0.00302668	4.44904e-09	1.94861e-06	1	0.00308971	1
PAX1	ENSG00000125813																+						0.591163	0.794442	0.721342	0.731322	0.69322	1.30726	0.730438	2.11685	0.693977	0.691447	0.890099	0.665915	1.12184	0.551361	0.691332	0.640096	0.491993	0.700271	0.73892	0.61586	0.735717	0.913832	0.0467751	1	0.569212	0.893206	0.00209223
PAX2	ENSG00000075891												+										0.635222	0.7982	0.742793	0.952354	0.729674	0.859983	0.734529	2.13653	0.697246	0.697457	0.918714	0.666196	1.22738	0.575388	0.71022	0.683736	0.535669	0.717279	0.824526	0.662941	0.733786	0.109241	0.0227768	0.55751	8.53203e-08	0.187546	1.13935e-05
PAX5	ENSG00000196092				+																		0.679515	0.829516	0.746056	0.729695	2.04004	1.13926	0.813195	1.415	0.70017	0.995674	1.64494	0.680534	0.786393	0.552016	0.737485	1.04879	0.576422	0.821359	0.733338	0.785116	0.787941	0.00579327	7.90322e-05	0.459828	0.639556	0.000730297	0.000622346
PAX8	ENSG00000125618												+										0.774355	0.817577	0.722602	0.721474	0.734145	0.869506	0.736139	2.03149	0.687457	0.758286	0.886662	0.669817	0.812315	0.528702	0.716374	0.682701	0.538456	0.720572	1.35207	0.685889	0.745218	0.00196721	0.00138693	1	0.867757	0.125759	0.00036861
PAX9	ENSG00000198807					+																	0.581127	0.868625	0.766682	0.713973	0.688895	1.34141	0.746509	2.23453	0.692708	0.824823	0.840136	0.664686	0.792537	0.577618	0.723377	0.70078	0.672266	0.70847	0.709848	0.671857	0.771351	1	3.72211e-06	0.0699071	1	0.946872	0.00064603
PCBP1	ENSG00000169564						+																0.630368	0.715082	0.713324	0.717144	1.06424	0.740071	0.659995	0.735291	0.679951	0.634195	0.747965	1.59106	0.973529	0.527467	0.661403	2.00397	0.492671	0.700181	0.811747	0.588421	0.679677	0.162519	1	1	0.960128	0.000812436	0.00112007
PITX1	ENSG00000069011						+																0.627852	0.781807	0.735416	1.27549	0.849518	0.972033	0.673914	0.747935	0.697757	0.629572	0.775266	1.76852	0.922689	0.599377	0.671383	0.67762	0.523539	0.685386	0.914993	0.61548	0.707437	0.204433	0.256344	0.766048	0.00131829	0.00291321	0.000636061
PITX3	ENSG00000107859																			+			0.619121	0.772147	0.724568	0.88361	0.754591	0.860217	0.666147	0.765732	0.701187	0.636835	0.78722	1.74556	0.901234	0.576831	0.675176	0.676271	0.512386	0.670951	0.887649	0.604557	0.712551	0.333216	0.632701	0.981023	0.00252395	0.00955992	0.00133559
PKNOX2	ENSG00000165495						+																0.857079	0.765754	0.792353	0.724287	1.65375	0.737333	1.15261	0.829361	0.85476	0.649877	1.57461	0.685664	1.11688	0.58207	0.710301	0.648917	0.517119	0.734615	0.98474	0.662791	0.736633	0.00425111	0.947823	0.0029903	0.790716	1.01077e-06	0.000372594
POU1F1	ENSG00000064835						+													+			0.598489	1.35639	1.18687	1.2713	1.19862	2.29301	0.6467	0.723241	1.23072	0.578594	1.09842	0.682196	1.22372	1.11319	0.710037	0.911816	0.490312	0.685413	1.88882	0.543121	0.734733	0.760843	0.00293789	0.00234967	0.000276555	0.00307756	4.78416e-05
POU2F1	ENSG00000143190						+																0.637472	0.752666	1.04365	1.49779	1.1878	2.21341	0.616173	0.740891	0.958839	0.569411	0.756117	0.838748	1.00551	0.950658	1.10361	0.991786	0.49798	0.687422	1.76911	0.572121	0.731135	0.0936153	1	0.000304932	0.00129031	8.69532e-06	8.16159e-07
POU2F2	ENSG00000028277						+																0.594049	0.728427	0.930171	1.32295	1.01596	1.97811	0.634248	0.724188	0.95365	0.588563	0.754958	0.764976	1.47859	0.992206	1.39858	0.671046	0.50299	0.73483	1.74749	0.618595	0.722384	0.858222	1	0.000473345	0.000914335	6.18454e-05	1.85208e-05
POU3F1	ENSG00000185668											+											0.60132	0.732757	1.06908	1.36378	1.23428	2.14792	0.633456	0.74148	0.980691	0.59508	0.767635	0.816133	1.22114	1.07297	1.39508	1.07972	0.510679	0.71477	1.72153	0.629431	0.904873	0.697228	1	0.00235529	0.000662075	9.21256e-05	0.00012896
POU3F2	ENSG00000184486			+																			0.608764	1.08334	0.982365	1.3894	1.15082	2.3949	0.688811	0.735692	0.986978	0.663398	0.764388	0.80194	1.6197	1.06626	1.93995	1.18922	0.548208	0.862928	2.75601	0.641924	1.11992	0.534263	0.000121343	0.00337296	1.00116e-07	0.000987508	5.96403e-05
POU3F4	ENSG00000196767					+																	0.597134	0.762978	1.17779	1.19601	1.09645	2.421	0.634586	0.731495	0.981743	0.577982	0.765472	0.745212	1.38325	1.12166	1.11676	0.923732	0.523842	0.722704	1.44724	0.613597	0.711717	0.783258	1	0.00174051	1.25037e-07	0.00122029	5.45369e-05
POU4F3	ENSG00000091010																		+				0.571065	0.746189	1.00944	1.14445	1.0057	1.86857	0.627257	0.709411	1.16069	0.591622	0.904933	0.677536	1.2333	1.04182	0.838515	0.860176	0.500313	0.698776	1.65506	0.565705	0.720166	1	1	0.000745977	0.00215954	0.000700774	5.32266e-06
PPARG	ENSG00000132170											+											0.649118	0.822314	1.12092	0.746856	0.729249	0.871954	0.720413	0.792865	0.700963	0.716443	2.17074	0.692652	1.19734	0.722478	0.933572	0.701962	0.580136	0.712335	1.33831	0.659941	0.833359	0.0246759	0.000797101	0.00363077	0.166174	0.194701	0.00204758
RAX	ENSG00000134438		+																				0.568874	0.742461	1.74366	0.99557	1.1673	1.07837	0.625072	0.741264	0.75565	0.525697	0.753114	0.831274	1.01901	0.835365	0.685625	1.27187	0.493182	0.651253	1.34008	0.527102	0.717359	1	1	0.000303841	0.000162472	0.00287206	1.0946e-06
RELA	ENSG00000173039			+																			0.831593	1.02722	1.29329	0.731092	1.69721	0.936968	0.829881	0.851199	0.715045	0.843652	0.9043	0.674317	0.792038	0.664194	0.722687	0.790285	0.637678	0.707787	0.705446	0.786258	0.884129	0.000498484	0.00404009	0.00347806	0.563298	0.000217459	0.00215464
REPIN1	ENSG00000214022			+																			0.600099	0.778036	0.717231	0.720474	0.816696	0.657838	1.40886	0.866724	0.710833	0.827759	1.21223	0.65764	0.783797	0.738688	0.922902	0.68668	0.574931	2.0266	1.08985	1.01412	0.810553	0.716209	0.381773	1	0.879129	0.000293721	0.471391
RUNX2	ENSG00000124813							+															0.624836	0.860105	0.77001	0.737914	0.753924	0.766658	0.845922	0.996724	0.681774	1.05535	1.52332	0.671015	0.772222	0.555859	0.763851	0.919094	0.58368	0.77276	0.712978	0.722704	0.888168	0.230952	2.50954e-09	0.037838	0.369755	0.0106903	0.000162674
SALL1	ENSG00000103449					+																	0.884615	1.64538	1.33469	1.40031	0.882337	0.828798	0.718159	0.810004	0.756978	0.69928	0.812298	0.674049	0.881693	0.577204	0.710567	0.674345	0.532794	1.03771	0.868202	0.730801	1.04255	0.00606375	0.00279008	0.00329372	0.000163136	0.00202557	0.000308508
SF1	ENSG00000168066									+													0.70479	0.777976	1.72619	0.713217	0.70224	0.654903	0.723016	0.789237	0.708793	0.705097	0.790611	0.702044	1.03445	0.574936	0.690559	0.701644	0.536941	0.720681	0.750344	0.669366	0.766971	0.00686408	0.367969	0.00205684	1	0.739732	0.53861
SHOX2	ENSG00000168779																			+			0.575265	0.759622	2.32763	1.05617	1.14309	1.06796	0.60979	0.733651	0.793748	0.512714	0.757775	0.67176	0.932011	0.919259	0.683038	1.16645	0.487934	0.647805	1.2213	0.531112	0.713801	1	1	5.40021e-05	1.27644e-09	1.03417e-05	5.36919e-07
SIX2	ENSG00000170577						+																0.637983	0.723556	0.738583	0.757366	0.741555	0.76155	1.52565	0.786185	0.688267	0.593422	0.777913	0.663029	0.807555	0.677214	0.651032	0.647603	0.505258	0.67811	0.80663	0.583572	0.69344	0.0932646	1	0.678629	0.048099	0.0596149	0.000225681
SIX6	ENSG00000184302		+				+																1.21011	0.740571	2.13721	1.0073	2.06054	1.02989	0.690474	1.17183	0.713501	0.623611	0.788635	0.666168	0.8304	1.92256	0.764429	0.653197	0.502741	1.28402	1.22833	0.623032	1.22807	0.00401092	1	8.28693e-08	0.00125163	5.41589e-06	0.00141475
SMAD5	ENSG00000113658																					+	0.618932	0.824119	0.762806	0.722906	0.730161	0.783621	0.953891	0.878492	1.76856	0.821425	0.885491	0.67884	0.856465	0.590255	0.78944	0.678919	0.849331	0.986136	0.840001	0.857028	0.86699	0.326572	0.00365694	0.101038	0.81954	0.17436	0.00147406
SOX1	ENSG00000182968			+																			0.641045	0.763509	1.2265	1.0007	0.843427	1.42296	0.632692	0.722953	1.19382	0.561909	0.760652	0.691527	0.967008	0.995979	1.2011	0.835272	0.500807	0.681277	1.519	0.547447	0.75385	0.0688289	1	0.00301846	1.63329e-05	0.000176371	0.0001898
SOX2	ENSG00000181449		+																				0.631093	0.72856	1.03751	1.35736	0.856542	2.02137	0.631618	0.73483	0.732999	0.597253	1.09092	0.674333	0.946502	1.00634	1.44268	0.970194	0.488918	0.70284	1.45592	0.561055	0.839711	0.162884	1	0.00342361	0.000209595	0.00037855	1.49901e-05
SOX3	ENSG00000134595								+														0.748436	1.50667	1.52159	1.18946	0.926069	1.94573	0.60658	0.709085	0.799109	0.556474	1.09943	0.66166	0.984943	0.999262	1.38251	1.11822	0.502376	0.71442	1.72177	0.554105	0.856437	0.00738784	0.000200736	1.90481e-05	0.000646045	0.000176808	2.19124e-05
SOX5	ENSG00000134532										+												0.5852	0.737793	0.725749	1.03879	0.805762	1.04417	0.617882	0.73186	0.715536	0.566482	0.755847	1.24173	0.9618	0.589688	0.792115	1.09246	0.509188	1.22393	1.17806	0.54945	1.66462	0.984144	1	0.960912	0.000461987	0.00146964	7.95434e-06
SOX9	ENSG00000125398		+	+		+																	0.614137	0.731758	1.54206	1.23004	0.947351	1.55666	0.641325	0.752831	0.852819	0.603885	0.770758	0.682209	1.04934	0.883347	0.917634	1.26686	0.510803	0.872366	1.28035	0.594159	0.894858	0.430044	1	0.000860204	2.54711e-05	0.000142072	1.85608e-05
SP1	ENSG00000185591						+																0.939297	1.54453	0.98065	0.766622	0.831082	0.723855	1.01849	1.53931	0.666267	1.56313	1.11964	1.10175	1.44266	1.22713	1.36982	1.63481	0.823102	0.706495	0.811244	0.839762	1.5492	0.00287665	5.33992e-05	4.08162e-06	0.0138898	6.43394e-05	0.000498966
SP2	ENSG00000167182		+	+		+			+													+	0.899668	1.26667	0.87714	0.724143	0.94557	0.611573	0.978915	1.92348	0.694351	1.0663	1.03367	0.698681	1.35302	0.817407	0.916412	1.39843	0.828091	1.1247	0.697131	0.837582	1.39744	0.00507747	0.000773212	3.47434e-08	0.790064	0.00332498	1
SP5	ENSG00000204335																			+			0.777715	1.25819	1.06277	0.709881	0.783512	0.566896	1.39367	1.06036	0.670567	1.86255	1.08291	1.06767	1.16055	0.672937	1.05751	2.23946	0.733271	0.704426	0.679413	0.804738	1.23359	0.00419427	0.00055892	0.00266966	1	0.00332498	1
SRF	ENSG00000112658		+																				0.883984	4.70847	1.95338	0.736655	2.86073	0.673539	0.730824	0.782351	0.682916	0.697133	0.797079	0.693535	0.888268	0.525161	0.691967	0.69544	0.522344	0.735093	0.741751	0.667332	0.752154	0.0054514	5.14641e-09	6.7007e-05	0.39522	9.71926e-07	0.166353
SRY	ENSG00000184895																			+			0.62047	0.754209	1.1858	1.05569	0.864323	2.24647	0.612475	0.722252	0.777802	0.551124	0.755626	1.13061	1.01649	1.02323	0.978308	1.06508	0.512138	1.36783	1.36358	0.541255	1.33209	0.303834	1	0.000447796	0.00237705	0.00102386	1.59735e-07
TBP	ENSG00000112592																		+				0.55049	4.59702	2.5699	1.45146	2.93032	1.32017	0.606936	1.94344	1.50323	0.533202	0.73179	0.656824	0.803516	1.78119	0.815973	0.69672	0.526089	1.33885	1.51192	0.527853	1.89325	1	2.39784e-06	1.01874e-05	3.98367e-09	9.68295e-10	1.43649e-05
TBX20	ENSG00000164532		+																				0.982772	1.05106	0.75261	1.19959	0.737706	1.05044	1.99636	0.860594	0.708564	0.8797	1.14644	0.704637	0.810362	0.670232	1.121	0.710286	0.776785	1.00108	2.53412	0.664631	2.00523	0.00085826	0.00102892	0.29282	0.00235755	0.0908075	0.000181602
TBX21	ENSG00000073861		+																				0.821798	1.64606	0.737642	0.747372	0.764286	1.06589	1.04105	1.0731	0.784543	0.668999	1.11625	0.711529	1.02416	0.566203	0.692281	0.682008	0.576857	0.880801	1.11661	0.621925	1.07419	0.00606927	0.000722321	0.711728	0.158195	0.00246511	0.000814821
TCF12	ENSG00000140262		+																				0.615454	0.896305	0.826693	0.731799	0.923802	0.656759	1.45335	0.894159	0.695976	0.90072	1.16394	0.693471	0.801959	0.586037	0.874821	0.857708	0.818015	1.31239	1.70152	1.15873	0.919579	0.388237	2.99753e-12	0.000545126	0.538917	0.0023838	0.491124
TCF3	ENSG00000071564		+	+			+													+			0.611152	0.764545	0.75597	1.15797	0.944296	0.927833	1.47956	0.955474	0.763256	0.750703	1.12901	0.67823	0.810296	0.647142	0.951691	0.709335	0.565774	2.0816	1.12541	0.874802	1.2049	0.469846	1	0.213968	7.38922e-08	0.0003448	0.000125283
TEAD1	ENSG00000187079											+											0.804315	2.74177	1.0065	0.746355	0.734373	0.838343	0.673938	0.768321	0.70535	0.647465	0.797529	0.687753	0.854149	0.602894	0.689681	0.671294	0.504	0.702653	0.806042	0.576122	0.69833	0.00419427	5.5139e-05	0.000770509	0.181632	0.12146	0.00131839
TEAD2	ENSG00000074219					+																	0.820896	1.87072	1.37719	0.697934	0.823269	0.723828	0.930527	1.00533	0.692159	1.27017	0.989536	0.991515	1.44684	0.692905	1.14213	0.99124	0.719521	0.65941	0.725276	0.764153	1.0759	0.00384938	0.00129856	0.00233543	1	0.00304357	0.000397113
TEAD4	ENSG00000197905													+									0.637295	2.00823	1.33091	1.09569	0.797001	1.01166	0.647873	0.727516	0.699905	0.592603	0.75518	0.64826	0.854533	0.585635	0.681539	0.645508	0.487045	0.670308	1.42149	0.551766	1.08346	0.0932646	0.000558131	0.00373042	7.80558e-05	0.00319947	9.87058e-05
TEF	ENSG00000167074										+												0.799166	2.14852	1.50227	1.16423	0.994061	2.02386	0.720415	0.772463	1.468	0.768415	0.809297	0.663985	1.24348	0.860213	0.784494	0.713033	0.523996	0.683643	3.00532	0.604505	1.35559	0.00738784	0.00034149	0.000883327	0.000346828	0.00307756	2.77878e-06
TFAP4	ENSG00000090447		+	+																			0.562871	0.729914	1.1872	0.741288	1.67701	1.40289	1.23773	1.19018	1.01091	0.677401	1.52684	0.678675	0.821684	0.890034	0.836446	0.673614	0.977399	1.35907	1.24204	0.887368	0.745901	1	1	0.00374045	0.27651	6.24621e-06	6.63849e-06
TGIF2LY	ENSG00000176679			+																			0.717106	0.762013	1.10802	0.686033	1.61161	0.631964	1.28173	0.834883	0.677104	0.640911	0.968781	0.657349	0.8571	0.55875	0.706075	0.629451	0.489083	0.704504	0.879124	0.657656	0.7233	0.000311545	1	0.0035725	1	2.14591e-05	1
USF2	ENSG00000105698																					+	0.639349	0.808338	0.928072	0.740308	1.4373	0.795144	1.25807	1.19393	1.11457	0.714931	0.995293	0.696413	1.79588	0.568702	0.714533	0.660026	0.555172	1.02457	1.23898	0.706082	0.762608	0.0766426	0.00306129	0.00143344	0.318032	1.49254e-05	0.000154768
VEZF1	ENSG00000136451					+													+				0.681072	1.17135	1.08226	0.696781	0.718911	0.590706	1.28291	0.891853	0.701796	2.00311	0.876559	0.763661	0.736399	0.966115	0.905884	1.4642	0.788523	0.691496	0.695831	1.2707	1.36291	0.00571771	6.72688e-09	0.000589662	1	0.381253	1
XBP1	ENSG00000100219			+																			0.600427	2.44932	1.63256	0.930755	1.17405	0.674776	0.717614	1.29975	0.637247	0.714	0.992018	0.690218	0.881179	0.538746	0.687812	0.691433	0.490658	0.665696	0.704735	0.597863	1.17691	0.707448	1.66508e-06	5.62022e-05	0.00217523	0.00300433	0.159088
ZBTB20	ENSG00000181722				+																		0.612381	0.828174	2.01731	0.871727	1.32856	0.874238	0.747323	0.798781	0.697968	0.754123	0.859647	0.68323	0.798626	1.01582	0.800182	0.782971	0.569323	0.694901	1.07727	0.672716	0.771589	0.452938	5.5139e-05	9.10313e-05	0.000182639	0.00210929	0.000165131
ZBTB26	ENSG00000171448					+																	0.641452	0.960758	1.08076	0.870397	0.750807	0.886672	1.95391	0.974763	0.840007	2.09668	0.902968	1.11134	0.987194	0.61022	1.31628	1.039	1.26173	2.58793	1.09704	1.02886	4.34638	0.0727834	1.78071e-15	0.00146343	0.00126979	0.0188112	0.00178675
ZBTB45	ENSG00000119574			+																			0.576751	0.765292	1.47192	0.941889	1.87459	0.782636	0.783617	0.809759	0.690937	0.748405	0.781781	0.668983	0.85629	1.00846	0.709331	0.658385	0.501104	1.52127	1.0875	0.733415	0.747007	1	0.971517	0.00301846	0.000195562	7.93108e-05	5.95307e-05
ZBTB46	ENSG00000130584											+											0.667134	0.944995	1.59344	0.678644	0.70071	0.622621	0.821122	0.874192	0.613662	0.82174	0.870032	0.697197	0.753446	0.769426	0.694784	0.768313	1.02025	0.677294	0.658433	0.672389	1.02016	0.00572852	4.2716e-06	0.00241356	1	0.77112	1
ZFP30	ENSG00000120784				+																		0.584693	1.32965	1.48671	1.16965	2.57799	1.28518	0.71353	0.779456	0.810801	0.658881	0.77808	0.684098	0.804638	1.27567	0.843742	0.672544	0.508023	0.686184	1.02524	0.629986	0.904971	0.99463	0.000380292	0.00341893	0.000823963	3.3671e-05	0.000469198
ZFP64	ENSG00000020256					+																	0.744009	1.27136	1.54485	0.711515	1.3293	1.2139	0.976949	0.880188	0.729512	0.915633	0.998689	0.673785	0.782962	0.613084	0.803501	1.45785	0.853565	0.720116	0.66827	0.837177	1.1599	0.000334691	1.77885e-09	0.00346314	1	0.000601993	0.00209717
ZIC1	ENSG00000152977		+																				1.16979	1.32194	0.819755	0.707192	0.747568	0.608246	0.896011	0.961506	0.670402	1.16748	1.64958	0.673408	0.757386	0.728701	1.42525	0.963577	0.759719	1.00647	0.700679	0.988924	1.2726	4.06071e-06	1.22577e-08	0.00336795	1	0.0275065	1
ZNF121	ENSG00000197961																					+	0.736016	0.930105	0.768586	0.692909	2.02501	0.612966	1.00713	0.99551	0.749209	0.912115	0.921691	0.659915	0.770113	0.545759	0.856528	0.711531	0.568349	0.804896	0.696713	0.974948	1.54087	0.00412271	0.0019122	0.0538938	1	0.000344425	1
ZNF136	ENSG00000196646			+																			0.59305	1.767	0.773014	0.772798	0.742468	1.03242	1.03612	0.828951	0.685602	0.918862	0.866674	0.976059	1.03736	0.600472	0.808931	0.706849	0.581633	0.685336	0.957589	0.707892	0.865415	0.869626	0.000120101	0.026361	0.00472887	0.0541125	2.12832e-05
ZNF148	ENSG00000163848										+												1.10612	1.25583	0.999513	0.701298	0.805797	0.617941	1.26261	1.09088	0.638372	1.30954	1.10156	0.753618	0.724888	0.809978	0.924623	1.346	0.942799	0.703601	0.70823	0.839387	1.76082	0.00718012	9.42785e-09	0.00362097	1	0.000745372	1
ZNF154	ENSG00000179909						+																0.57689	0.732252	2.458	0.941753	1.18838	0.930807	0.673995	0.743494	0.721768	0.612749	0.781984	0.682725	0.814064	0.738805	0.675669	0.675883	0.491011	0.70339	1.27793	0.584999	0.717919	1	1	3.58376e-05	0.00287422	0.00159288	0.00150413
ZNF219	ENSG00000165804																					+	1.04634	1.21667	1.02015	0.684792	0.968905	0.614719	1.10111	1.17115	0.620576	1.74278	1.04613	0.693861	0.731825	0.714018	0.905843	1.17778	0.932332	0.655382	0.66373	0.825663	1.31641	0.000255853	0.000256924	0.000184496	1	0.00319947	1
ZNF22	ENSG00000165512		+																				0.562853	0.751964	1.08902	0.969081	1.15664	1.65731	0.58899	0.714203	0.718702	0.546351	0.720011	0.662241	0.778989	0.616887	0.706224	0.656102	0.511614	0.659657	0.90878	0.546313	0.750735	1	1	0.00265759	1.32943e-06	0.00308797	0.000742693
ZNF281	ENSG00000162702																					+	1.07809	1.2904	0.986032	0.706603	0.866639	0.636551	1.00901	1.10278	0.648427	1.2762	1.13692	0.694706	0.72956	1.00109	0.895988	1.4723	0.926462	0.702088	0.677062	0.938331	1.85747	2.01167e-06	8.30078e-09	0.00184288	1	0.00341505	0.963056
ZNF285	ENSG00000267508				+																		0.562082	1.66564	0.941821	0.892957	0.727544	1.30394	0.633174	0.738716	1.04733	0.564827	0.759889	0.674892	0.782048	0.550978	0.677926	0.646171	0.491767	0.665767	0.899815	0.569392	0.701886	1	6.31003e-06	0.0025418	0.00278964	0.217213	0.000282145
ZNF382	ENSG00000161298								+														0.603661	0.767593	0.753398	1.07279	1.24775	0.89018	0.71266	0.802738	0.679893	0.689912	0.777906	0.681876	0.80657	0.847332	0.713349	0.646553	0.5048	0.703075	0.865635	0.647355	1.63854	0.659947	0.871503	0.281429	7.30442e-06	0.00256716	0.000245607
ZNF414	ENSG00000133250																+						0.598409	0.721125	0.70516	0.748191	0.693087	0.660561	0.686247	1.62414	0.703935	0.649451	0.762527	0.668769	0.788555	0.607439	0.68047	0.68789	0.485925	0.758688	0.747382	0.610178	0.701332	0.752695	1	1	0.146181	0.898661	0.406573
ZNF425	ENSG00000204947																					+	0.732946	1.09313	1.20828	0.784771	0.770532	0.629463	0.901938	1.02727	0.70504	1.16374	0.946684	0.683108	0.968238	0.844486	0.817607	2.47619	0.65874	0.720817	0.717011	0.81068	0.970562	0.000151559	7.40442e-05	0.00361354	0.00195421	0.001905	1
ZNF467	ENSG00000181444																			+			0.853337	1.29095	0.966773	0.965115	0.73584	0.922077	1.23402	0.971174	0.692434	1.55316	1.05438	0.720837	0.786682	1.09605	0.851903	1.67108	0.809799	0.860079	0.916291	1.64697	1.80646	0.0046294	0.00224399	0.00331157	0.000195919	0.106717	0.00202574
ZNF470	ENSG00000197016											+											0.602127	0.892882	0.750446	0.925868	1.47096	1.03471	0.697658	0.798918	0.763251	0.637776	0.807802	0.687409	0.809261	0.897789	0.707647	0.693788	0.505999	0.696917	1.80307	0.617181	0.721865	0.680541	0.00343286	0.345368	0.00231271	0.000679369	0.00212691
ZNF479	ENSG00000185177		+																				0.592373	0.751451	0.725664	0.759947	0.724061	0.833834	0.725215	0.802153	0.69272	0.684598	2.22813	0.669117	0.868468	0.570566	0.712983	0.663051	0.56842	0.821184	1.07485	0.64511	0.736924	0.882926	1	0.963059	0.0340533	0.278479	0.00101713
ZNF506	ENSG00000081665																+						0.613248	1.57668	0.761813	0.682518	0.717577	0.603599	0.764041	0.778988	0.653836	0.841164	0.807566	0.682508	0.742853	0.568118	0.709999	0.69921	0.553686	0.666427	0.694714	0.63239	0.764564	0.435075	0.00276271	0.115332	1	0.411608	1
ZNF524	ENSG00000171443										+												0.849733	0.887984	0.762493	0.717113	0.721982	1.24549	0.796812	0.93522	0.672232	0.83614	0.832942	0.694326	0.79577	0.543411	0.723065	1.76319	0.593648	0.742321	0.698143	0.731916	0.913094	0.00587286	0.000519766	0.107332	0.963808	0.317651	0.000561612
ZNF546	ENSG00000187187																		+			+	0.635621	0.860253	0.767124	0.734296	0.708706	0.682715	0.831935	0.846239	0.704592	1.68003	0.895102	0.696459	0.788259	0.581768	1.01096	0.715192	0.574081	0.706367	1.18819	0.705905	0.859191	0.116411	0.000117256	0.062573	0.468352	0.613791	0.0757265
ZNF549	ENSG00000121406											+											0.646916	0.963858	0.97822	0.778542	1.11962	0.763996	0.813619	0.901332	0.853337	1.12387	0.883969	0.693933	0.810549	0.837263	1.35344	0.832403	0.629076	1.54495	0.825107	0.704287	1.69558	0.0414944	0.00211872	0.00256863	0.00262737	0.000504294	9.11039e-07
ZNF557	ENSG00000130544																			+			0.628747	0.85738	0.89055	0.693715	0.694621	0.569446	0.987511	0.890998	0.656557	0.846454	1.57643	0.657587	1.13575	0.54705	0.905442	0.696285	0.566919	0.727505	0.664362	0.727478	0.824676	0.18231	0.000600553	0.00139753	1	0.87779	1
ZNF580	ENSG00000213015											+											0.741195	1.18364	1.50076	0.90381	0.870542	1.17864	0.945431	1.07859	0.700476	1.51973	1.02332	0.665948	0.83056	1.17457	0.877433	0.91578	0.701659	0.677005	2.3022	0.798144	1.53652	0.00656772	3.72211e-06	0.000425904	0.000350443	0.00329283	1.68013e-05
ZNF644	ENSG00000122482		+																				0.667311	0.850335	0.903875	0.704799	0.71734	0.616217	0.889891	0.844347	0.646625	0.807567	1.98898	0.704721	0.745816	0.590383	0.710942	0.770034	0.577096	0.736396	0.738371	0.730795	0.881353	0.00738784	3.88359e-05	0.00283935	1	0.417583	1
ZNF66	ENSG00000160229		+																				0.567815	2.28596	0.756545	0.808142	0.724627	0.876624	1.18242	0.997054	0.673228	0.916834	0.845433	0.668951	0.831293	0.578893	0.749246	0.705902	0.578361	0.675501	0.816676	0.800912	0.858941	1	2.18731e-05	0.205342	0.000556074	0.269273	0.000672749
ZNF670	ENSG00000277462				+																		0.640829	1.54976	1.03147	0.712218	0.733823	0.637337	0.747683	0.847853	0.673112	0.737764	0.843404	0.694672	0.782855	0.589021	0.869283	0.699344	0.674928	0.692592	0.704659	0.669178	0.806844	0.0680839	0.000614109	0.000913588	1	0.131793	0.942429
ZNF692	ENSG00000171163																					+	0.999278	1.06684	0.992794	0.9205	0.744653	0.892201	0.849662	0.932285	0.715047	1.03201	0.966582	0.683001	0.791316	0.748877	0.75714	0.924571	0.625072	0.718938	0.919692	0.978817	1.66762	0.00511486	2.49878e-05	0.00373042	0.00258552	0.0410925	9.35038e-07
ZNF732	ENSG00000186777													+									0.640555	0.939855	0.798475	0.73997	0.745166	0.667595	0.865965	0.851719	0.65512	0.99668	0.920381	0.689079	1.61952	0.570977	0.709827	0.80217	0.683785	0.709639	0.705787	0.723696	0.958051	0.0686472	3.77179e-05	0.00134421	0.312632	0.0375844	0.261871
ZNF780A	ENSG00000197782											+											0.735664	0.958806	0.808216	0.699718	0.721552	0.651186	0.790269	0.855814	0.68718	0.931158	1.71757	0.67022	0.767738	0.775251	0.689486	0.747228	0.778599	0.995567	0.699684	0.725363	1.06076	0.00660245	9.29672e-06	0.000641922	1	0.325617	0.636452
ZNF789	ENSG00000198556																			+			0.576985	0.876833	0.748715	0.736339	0.700493	0.648757	0.812856	0.857754	0.807635	0.871577	0.856432	0.696074	0.750328	0.509724	0.699805	0.679972	0.557249	0.734666	2.03095	0.718674	0.7593	1	0.00268772	0.389686	0.409313	0.775856	0.698681
ZNF799	ENSG00000196466							+															0.646079	0.980689	0.875582	0.764487	0.712032	0.860912	1.71004	0.823783	0.912238	0.885162	0.859957	0.692785	0.85972	0.583713	0.724596	0.783239	0.645432	0.780891	0.751935	0.746477	0.915317	0.0392044	5.40249e-06	0.00341893	0.0170761	0.538323	0.000340109
ZNF91	ENSG00000167232																			+			0.787327	1.30058	0.876531	0.969561	1.15356	0.901421	1.1987	1.10217	0.781815	1.13077	0.988831	0.674693	1.30311	1.13944	1.13549	0.919101	0.780881	0.69981	1.98383	0.79693	1.33562	0.00259722	0.0035594	7.35541e-05	0.00242227	0.00154338	0.00020363
ZSCAN16	ENSG00000196812																			+			1.01656	1.10358	0.772979	1.09255	1.01702	1.25229	0.701718	0.770771	0.907742	0.677456	0.78341	0.682349	0.884069	0.813575	1.14427	0.691141	0.519664	1.80425	2.35433	0.622683	3.0599	0.00420136	0.00121631	0.0289719	1.80555e-12	0.000274241	5.88239e-09
[truncated: 57 more columns]
